# Supplementary material for: Exploring Mesoionic Imine‐Carbodiimide (MII‐CDI) Adducts: 1,3 H‐Shift, N(I) Compounds and Guanidinate‐Type Ligands
Source: Angew Chem Int Ed Engl. 2025 Jul 16;64(34):e202502097. doi: 10.1002/anie.202502097 (PMC12363636; doi:10.1002/anie.202502097)
Supplement: Supplementary file 2 — Supporting Information [file ANIE-64-e202502097-s001.zip]

Archive with 8 entries (8 files):
- HRMS_DippN1_Reduced(1).docx
- Mahata-AM382-ASAP_positiv.pdf
- Mahata-AM382-ESI_positiv_direkt.pdf
- MesMII_DippCDI_sar369.cif
- N(I)_sar424.cif
- N(I)HOTf_Sar415.cif
- PhMIIDippCDI_sar374.cif
- PhMIIDippCDIAl_sar457.cif
