# Supplementary material for: Exploring Mesoionic Imine‐Carbodiimide (MII‐CDI) Adducts: 1,3 H‐Shift, N(I) Compounds and Guanidinate‐Type Ligands
Source: Angew Chem Int Ed Engl. 2025 Jul 16;64(34):e202502097. doi: 10.1002/anie.202502097 (PMC12363636; doi:10.1002/anie.202502097)
Supplement: Supplementary file 2 — Supporting Information [file ANIE-64-e202502097-s001.zip › MesMII_DippCDI_sar369.cif]

data_sar369
_audit_creation_date               2024-08-01
_audit_creation_method
;
Olex2 1.3
(compiled 2020.02.04 svn.rd84adfe8 for OlexSys, GUI svn.r6032)
;
_shelx_SHELXL_version_number       '2018/3'
_audit_contact_author_address      ?
_audit_contact_author_email        ?
_audit_contact_author_name         ''
_audit_contact_author_phone        ?
_publ_contact_author_id_orcid      ?
_publ_section_references
;
Dolomanov, O.V., Bourhis, L.J., Gildea, R.J, Howard, J.A.K. & Puschmann, H.
 (2009), J. Appl. Cryst. 42, 339-341.

Sheldrick, G.M. (2015). Acta Cryst. A71, 3-8.

Sheldrick, G.M. (2015). Acta Cryst. C71, 3-8.
;
_chemical_name_common              ?
_chemical_name_systematic          ?
_chemical_formula_moiety           'C46 H60 N6'
_chemical_formula_sum              'C46 H60 N6'
_chemical_formula_weight           697.00
_chemical_melting_point            ?
loop_
  _atom_type_symbol
  _atom_type_description
  _atom_type_scat_dispersion_real
  _atom_type_scat_dispersion_imag
  _atom_type_scat_source
 'C' 'C' 0.0033 0.0016 'International Tables Vol C Tables 4.2.6.8 and 6.1.1.4'
 'H' 'H' 0.0000 0.0000 'International Tables Vol C Tables 4.2.6.8 and 6.1.1.4'
 'N' 'N' 0.0061 0.0033 'International Tables Vol C Tables 4.2.6.8 and 6.1.1.4'

_shelx_space_group_comment
;
The symmetry employed for this shelxl refinement is uniquely defined
by the following loop, which should always be used as a source of
symmetry information in preference to the above space-group names.
They are only intended as comments.
;
_space_group_crystal_system        'triclinic'
_space_group_IT_number             2
_space_group_name_H-M_alt          'P -1'
_space_group_name_Hall             '-P 1'
loop_
  _space_group_symop_operation_xyz
 'x, y, z'
 '-x, -y, -z'

_cell_length_a                     11.3096(4)
_cell_length_b                     11.9656(5)
_cell_length_c                     17.3025(9)
_cell_angle_alpha                  96.980(3)
_cell_angle_beta                   97.439(3)
_cell_angle_gamma                  115.997(2)
_cell_volume                       2044.67(16)
_cell_formula_units_Z              2
_cell_measurement_reflns_used      35380
_cell_measurement_temperature      149.99
_cell_measurement_theta_max        28.345
_cell_measurement_theta_min        1.933
_shelx_estimated_absorpt_T_max     0.984
_shelx_estimated_absorpt_T_min     0.961
_exptl_absorpt_coefficient_mu      0.067
_exptl_absorpt_correction_T_max    ?
_exptl_absorpt_correction_T_min    ?
_exptl_absorpt_correction_type     ?
_exptl_absorpt_process_details     ?
_exptl_absorpt_special_details     ?
_exptl_crystal_colour              ?
_exptl_crystal_density_diffrn      1.132
_exptl_crystal_density_meas        ?
_exptl_crystal_density_method      ?
_exptl_crystal_description         block
_exptl_crystal_F_000               756
_exptl_crystal_size_max            0.599
_exptl_crystal_size_mid            0.428
_exptl_crystal_size_min            0.244
_exptl_transmission_factor_max     ?
_exptl_transmission_factor_min     ?
_diffrn_reflns_av_R_equivalents    0.0369
_diffrn_reflns_av_unetI/netI       0.0467
_diffrn_reflns_Laue_measured_fraction_full  1.000
_diffrn_reflns_Laue_measured_fraction_max  0.995
_diffrn_reflns_limit_h_max         15
_diffrn_reflns_limit_h_min         -15
_diffrn_reflns_limit_k_max         15
_diffrn_reflns_limit_k_min         -15
_diffrn_reflns_limit_l_max         23
_diffrn_reflns_limit_l_min         -23
_diffrn_reflns_number              35380
_diffrn_reflns_point_group_measured_fraction_full  1.000
_diffrn_reflns_point_group_measured_fraction_max  0.995
_diffrn_reflns_theta_full          25.242
_diffrn_reflns_theta_max           28.345
_diffrn_reflns_theta_min           1.933
_diffrn_ambient_temperature        149.99
_diffrn_detector_area_resol_mean   ?
_diffrn_measured_fraction_theta_full  1.000
_diffrn_measured_fraction_theta_max  0.995
_diffrn_measurement_device_type    'Bruker Kappa ApexII Duo'
_diffrn_measurement_method         'omega + phi scans'
_diffrn_radiation_type             MoK\a
_diffrn_radiation_wavelength       0.71073
_diffrn_source                     ?
_reflns_Friedel_coverage           0.000
_reflns_Friedel_fraction_full      .
_reflns_Friedel_fraction_max       .
_reflns_number_gt                  7103
_reflns_number_total               10149
_reflns_special_details
;
 Reflections were merged by SHELXL according to the crystal
 class for the calculation of statistics and refinement.
 
 _reflns_Friedel_fraction is defined as the number of unique
 Friedel pairs measured divided by the number that would be
 possible theoretically, ignoring centric projections and
 systematic absences.
;
_reflns_threshold_expression       'I > 2\s(I)'
_computing_cell_refinement         ?
_computing_data_collection         ?
_computing_data_reduction          ?
_computing_molecular_graphics      'Olex2 1.3 (Dolomanov et al., 2009)'
_computing_publication_material    'Olex2 1.3 (Dolomanov et al., 2009)'
_computing_structure_refinement    'SHELXL 2018/3 (Sheldrick, 2015)'
_computing_structure_solution      'SHELXT 2018/2 (Sheldrick, 2018)'
_refine_diff_density_max           0.335
_refine_diff_density_min           -0.338
_refine_diff_density_rms           0.059
_refine_ls_extinction_coef         .
_refine_ls_extinction_method       none
_refine_ls_goodness_of_fit_ref     1.025
_refine_ls_hydrogen_treatment      constr
_refine_ls_matrix_type             full
_refine_ls_number_parameters       484
_refine_ls_number_reflns           10149
_refine_ls_number_restraints       0
_refine_ls_R_factor_all            0.0829
_refine_ls_R_factor_gt             0.0521
_refine_ls_restrained_S_all        1.025
_refine_ls_shift/su_max            0.001
_refine_ls_shift/su_mean           0.000
_refine_ls_structure_factor_coef   Fsqd
_refine_ls_weighting_details      
 'w=1/[\s^2^(Fo^2^)+(0.0630P)^2^+0.5723P] where P=(Fo^2^+2Fc^2^)/3'
_refine_ls_weighting_scheme        calc
_refine_ls_wR_factor_gt            0.1217
_refine_ls_wR_factor_ref           0.1391
_refine_special_details            ?
_olex2_refinement_description
;
1. Fixed Uiso
 At 1.2 times of:
  All C(H) groups, All N(H) groups
 At 1.5 times of:
  All C(H,H,H) groups
2.a Ternary CH refined with riding coordinates:
 C22(H22), C13(H13), C25(H25), C10(H10)
2.b Aromatic/amide H refined with riding coordinates:
 N6(H6), C40(H40), C8(H8), C42(H42), C6(H6a), C20(H20), C7(H7), C18(H18),
 C19(H19), C33(H33), C31(H31)
2.c Idealised Me refined as rotating group:
 C44(H44a,H44b,H44c), C45(H45a,H45b,H45c), C28(H28a,H28b,H28c), C24(H24a,H24b,
 H24c), C14(H14a,H14b,H14c), C23(H23a,H23b,H23c), C46(H46a,H46b,H46c), C15(H15a,
 H15b,H15c), C35(H35a,H35b,H35c), C12(H12a,H12b,H12c), C37(H37a,H37b,H37c),
 C11(H11a,H11b,H11c), C26(H26a,H26b,H26c), C27(H27a,H27b,H27c), C36(H36a,H36b,
 H36c)
;
_atom_sites_solution_hydrogens     geom
_atom_sites_solution_primary       dual
_atom_sites_solution_secondary     ?
loop_
  _atom_site_label
  _atom_site_type_symbol
  _atom_site_fract_x
  _atom_site_fract_y
  _atom_site_fract_z
  _atom_site_U_iso_or_equiv
  _atom_site_adp_type
  _atom_site_occupancy
  _atom_site_site_symmetry_order
  _atom_site_calc_flag
  _atom_site_refinement_flags_posn
  _atom_site_refinement_flags_adp
  _atom_site_refinement_flags_occupancy
  _atom_site_disorder_assembly
  _atom_site_disorder_group
 N4 N 0.47191(11) 0.26258(10) 0.72916(7) 0.0196(2) Uani 1 1 d . . . . .
 N6 N 0.55464(11) 0.37238(10) 0.85680(7) 0.0196(2) Uani 1 1 d . . . . .
 H6 H 0.608156 0.441076 0.892970 0.023 Uiso 1 1 calc R U . . .
 N5 N 0.63968(11) 0.47543(10) 0.75333(7) 0.0184(2) Uani 1 1 d . . . . .
 N1 N 0.35702(11) 0.13779(11) 0.60453(7) 0.0212(3) Uani 1 1 d . . . . .
 N3 N 0.49653(11) 0.18375(11) 0.53159(7) 0.0243(3) Uani 1 1 d . . . . .
 N2 N 0.36992(12) 0.10557(12) 0.53009(7) 0.0258(3) Uani 1 1 d . . . . .
 C3 C 0.56180(12) 0.37563(12) 0.77756(8) 0.0162(3) Uani 1 1 d . . . . .
 C1 C 0.47430(13) 0.23443(12) 0.65391(8) 0.0184(3) Uani 1 1 d . . . . .
 C38 C 0.22687(13) 0.07649(12) 0.62450(8) 0.0202(3) Uani 1 1 d . . . . .
 C5 C 0.85574(14) 0.63978(13) 0.83405(8) 0.0209(3) Uani 1 1 d . . . . .
 C4 C 0.71652(13) 0.59369(12) 0.80647(8) 0.0183(3) Uani 1 1 d . . . . .
 C43 C 0.20332(14) -0.01370(13) 0.67198(9) 0.0227(3) Uani 1 1 d . . . . .
 C39 C 0.12970(14) 0.11184(13) 0.59560(8) 0.0231(3) Uani 1 1 d . . . . .
 C16 C 0.46408(14) 0.26228(12) 0.88254(8) 0.0202(3) Uani 1 1 d . . . . .
 C2 C 0.56643(13) 0.26417(13) 0.60232(8) 0.0207(3) Uani 1 1 d . . . . .
 C29 C 0.71166(14) 0.34914(14) 0.61101(9) 0.0242(3) Uani 1 1 d . . . . .
 C21 C 0.50379(14) 0.16948(13) 0.89727(8) 0.0229(3) Uani 1 1 d . . . . .
 C9 C 0.65718(14) 0.67283(13) 0.82596(9) 0.0232(3) Uani 1 1 d . . . . .
 C17 C 0.33774(15) 0.24839(14) 0.89221(9) 0.0243(3) Uani 1 1 d . . . . .
 C40 C 0.00378(15) 0.04955(14) 0.61401(9) 0.0266(3) Uani 1 1 d . . . . .
 H40 H -0.065046 0.069747 0.593712 0.032 Uiso 1 1 calc R U . . .
 C22 C 0.64224(15) 0.18592(14) 0.89051(9) 0.0260(3) Uani 1 1 d . . . . .
 H22 H 0.677385 0.246177 0.854049 0.031 Uiso 1 1 calc R U . . .
 C13 C 0.92296(14) 0.55745(14) 0.81564(9) 0.0257(3) Uani 1 1 d . . . . .
 H13 H 0.868095 0.493868 0.765619 0.031 Uiso 1 1 calc R U . . .
 C8 C 0.73706(16) 0.79343(14) 0.87300(10) 0.0300(3) Uani 1 1 d . . . . .
 H8 H 0.696982 0.846206 0.886666 0.036 Uiso 1 1 calc R U . . .
 C42 C 0.07639(15) -0.07052(14) 0.69006(9) 0.0264(3) Uani 1 1 d . . . . .
 H42 H 0.058268 -0.131291 0.723271 0.032 Uiso 1 1 calc R U . . .
 C41 C -0.02459(14) -0.04123(14) 0.66111(9) 0.0275(3) Uani 1 1 d . . . . .
 C6 C 0.93090(15) 0.76133(14) 0.88044(10) 0.0295(3) Uani 1 1 d . . . . .
 H6A H 1.024623 0.792282 0.898995 0.035 Uiso 1 1 calc R U . . .
 C20 C 0.41397(16) 0.06311(14) 0.92188(9) 0.0295(3) Uani 1 1 d . . . . .
 H20 H 0.439204 -0.000459 0.932267 0.035 Uiso 1 1 calc R U . . .
 C25 C 0.29210(16) 0.34663(15) 0.87691(10) 0.0290(3) Uani 1 1 d . . . . .
 H25 H 0.371384 0.421552 0.867708 0.035 Uiso 1 1 calc R U . . .
 C7 C 0.87265(16) 0.83780(14) 0.90009(10) 0.0330(4) Uani 1 1 d . . . . .
 H7 H 0.925570 0.920333 0.932035 0.040 Uiso 1 1 calc R U . . .
 C44 C 0.31129(15) -0.04611(15) 0.70449(10) 0.0306(3) Uani 1 1 d . . . . .
 H44A H 0.343006 -0.076549 0.660431 0.046 Uiso 1 1 calc R U . . .
 H44B H 0.275057 -0.112597 0.735367 0.046 Uiso 1 1 calc R U . . .
 H44C H 0.386362 0.029630 0.738922 0.046 Uiso 1 1 calc R U . . .
 C30 C 0.80386(16) 0.30571(16) 0.63606(10) 0.0338(4) Uani 1 1 d . . . . .
 C18 C 0.25168(16) 0.13994(15) 0.91656(10) 0.0317(4) Uani 1 1 d . . . . .
 H18 H 0.165328 0.128855 0.923060 0.038 Uiso 1 1 calc R U . . .
 C34 C 0.75433(16) 0.46628(15) 0.58782(9) 0.0331(4) Uani 1 1 d . . . . .
 C10 C 0.51069(15) 0.63203(15) 0.79233(11) 0.0314(4) Uani 1 1 d . . . . .
 H10 H 0.462669 0.537216 0.778180 0.038 Uiso 1 1 calc R U . . .
 C45 C 0.16084(17) 0.21538(15) 0.54887(10) 0.0328(4) Uani 1 1 d . . . . .
 H45A H 0.233446 0.294859 0.581335 0.049 Uiso 1 1 calc R U . . .
 H45B H 0.080472 0.226282 0.534084 0.049 Uiso 1 1 calc R U . . .
 H45C H 0.188945 0.192684 0.500643 0.049 Uiso 1 1 calc R U . . .
 C19 C 0.28953(16) 0.04856(15) 0.93137(10) 0.0333(4) Uani 1 1 d . . . . .
 H19 H 0.229638 -0.024593 0.948165 0.040 Uiso 1 1 calc R U . . .
 C28 C 0.54888(16) 0.17230(17) 0.45979(9) 0.0365(4) Uani 1 1 d . . . . .
 H28A H 0.614737 0.140470 0.469641 0.055 Uiso 1 1 calc R U . . .
 H28B H 0.592228 0.255684 0.445438 0.055 Uiso 1 1 calc R U . . .
 H28C H 0.474820 0.113078 0.416122 0.055 Uiso 1 1 calc R U . . .
 C24 C 0.73606(17) 0.24528(16) 0.97228(10) 0.0363(4) Uani 1 1 d . . . . .
 H24A H 0.739436 0.327159 0.991992 0.054 Uiso 1 1 calc R U . . .
 H24B H 0.826481 0.258132 0.967859 0.054 Uiso 1 1 calc R U . . .
 H24C H 0.702401 0.188572 1.009394 0.054 Uiso 1 1 calc R U . . .
 C14 C 1.06570(15) 0.63069(16) 0.80307(10) 0.0323(4) Uani 1 1 d . . . . .
 H14A H 1.065953 0.680751 0.762216 0.048 Uiso 1 1 calc R U . . .
 H14B H 1.099297 0.570931 0.785838 0.048 Uiso 1 1 calc R U . . .
 H14C H 1.123719 0.687548 0.853070 0.048 Uiso 1 1 calc R U . . .
 C23 C 0.64445(18) 0.06290(16) 0.85737(12) 0.0408(4) Uani 1 1 d . . . . .
 H23A H 0.617205 0.004802 0.894404 0.061 Uiso 1 1 calc R U . . .
 H23B H 0.735530 0.081518 0.850646 0.061 Uiso 1 1 calc R U . . .
 H23C H 0.582039 0.023352 0.805779 0.061 Uiso 1 1 calc R U . . .
 C46 C -0.16149(16) -0.10537(18) 0.68168(12) 0.0408(4) Uani 1 1 d . . . . .
 H46A H -0.168007 -0.049133 0.725217 0.061 Uiso 1 1 calc R U . . .
 H46B H -0.174282 -0.184705 0.698221 0.061 Uiso 1 1 calc R U . . .
 H46C H -0.231019 -0.123891 0.634943 0.061 Uiso 1 1 calc R U . . .
 C15 C 0.92456(18) 0.48508(18) 0.88221(13) 0.0453(5) Uani 1 1 d . . . . .
 H15A H 0.983475 0.545040 0.931047 0.068 Uiso 1 1 calc R U . . .
 H15B H 0.958020 0.424400 0.866933 0.068 Uiso 1 1 calc R U . . .
 H15C H 0.833218 0.439319 0.891425 0.068 Uiso 1 1 calc R U . . .
 C33 C 0.89024(18) 0.53835(19) 0.58946(11) 0.0492(5) Uani 1 1 d . . . . .
 H33 H 0.920299 0.619083 0.575121 0.059 Uiso 1 1 calc R U . . .
 C35 C 0.6548(2) 0.51266(18) 0.56238(12) 0.0483(5) Uani 1 1 d . . . . .
 H35A H 0.598177 0.461508 0.510667 0.072 Uiso 1 1 calc R U . . .
 H35B H 0.702842 0.601757 0.557964 0.072 Uiso 1 1 calc R U . . .
 H35C H 0.598351 0.505032 0.601890 0.072 Uiso 1 1 calc R U . . .
 C32 C 0.98283(17) 0.4962(2) 0.61127(11) 0.0551(6) Uani 1 1 d . . . . .
 C31 C 0.93870(17) 0.3807(2) 0.63488(11) 0.0501(6) Uani 1 1 d . . . . .
 H31 H 1.002108 0.351599 0.650753 0.060 Uiso 1 1 calc R U . . .
 C12 C 0.44194(18) 0.67504(17) 0.85138(14) 0.0501(5) Uani 1 1 d . . . . .
 H12A H 0.460679 0.652497 0.902523 0.075 Uiso 1 1 calc R U . . .
 H12B H 0.344694 0.632969 0.830622 0.075 Uiso 1 1 calc R U . . .
 H12C H 0.476421 0.767212 0.858803 0.075 Uiso 1 1 calc R U . . .
 C37 C 0.7594(2) 0.18277(19) 0.66423(13) 0.0503(5) Uani 1 1 d . . . . .
 H37A H 0.693397 0.174736 0.697563 0.075 Uiso 1 1 calc R U . . .
 H37B H 0.837176 0.181037 0.695303 0.075 Uiso 1 1 calc R U . . .
 H37C H 0.718362 0.112102 0.618238 0.075 Uiso 1 1 calc R U . . .
 C11 C 0.49979(19) 0.6823(2) 0.71613(14) 0.0577(6) Uani 1 1 d . . . . .
 H11A H 0.549381 0.775229 0.728183 0.087 Uiso 1 1 calc R U . . .
 H11B H 0.405063 0.655506 0.693902 0.087 Uiso 1 1 calc R U . . .
 H11C H 0.537918 0.648556 0.677391 0.087 Uiso 1 1 calc R U . . .
 C26 C 0.2485(3) 0.3922(2) 0.94744(14) 0.0774(8) Uani 1 1 d . . . . .
 H26A H 0.167059 0.322367 0.956132 0.116 Uiso 1 1 calc R U . . .
 H26B H 0.229758 0.462275 0.937404 0.116 Uiso 1 1 calc R U . . .
 H26C H 0.320216 0.421556 0.994779 0.116 Uiso 1 1 calc R U . . .
 C27 C 0.1849(3) 0.2994(3) 0.80319(15) 0.0878(10) Uani 1 1 d . . . . .
 H27A H 0.216169 0.270186 0.758418 0.132 Uiso 1 1 calc R U . . .
 H27B H 0.165013 0.368274 0.791697 0.132 Uiso 1 1 calc R U . . .
 H27C H 0.103472 0.228844 0.811183 0.132 Uiso 1 1 calc R U . . .
 C36 C 1.13012(19) 0.5757(3) 0.61093(15) 0.0925(11) Uani 1 1 d . . . . .
 H36A H 1.138790 0.630088 0.571794 0.139 Uiso 1 1 calc R U . . .
 H36B H 1.169791 0.519725 0.596885 0.139 Uiso 1 1 calc R U . . .
 H36C H 1.177074 0.628584 0.663870 0.139 Uiso 1 1 calc R U . . .

loop_
  _atom_site_aniso_label
  _atom_site_aniso_U_11
  _atom_site_aniso_U_22
  _atom_site_aniso_U_33
  _atom_site_aniso_U_23
  _atom_site_aniso_U_13
  _atom_site_aniso_U_12
 N4 0.0193(6) 0.0172(5) 0.0162(6) 0.0013(4) 0.0038(4) 0.0036(5)
 N6 0.0235(6) 0.0130(5) 0.0151(6) 0.0018(4) 0.0017(5) 0.0030(5)
 N5 0.0158(5) 0.0167(5) 0.0191(6) 0.0027(4) 0.0041(4) 0.0044(4)
 N1 0.0183(6) 0.0210(6) 0.0169(6) 0.0000(5) 0.0043(5) 0.0034(5)
 N3 0.0199(6) 0.0274(6) 0.0185(6) 0.0014(5) 0.0066(5) 0.0048(5)
 N2 0.0214(6) 0.0284(7) 0.0183(6) -0.0013(5) 0.0060(5) 0.0043(5)
 C3 0.0144(6) 0.0173(6) 0.0173(7) 0.0028(5) 0.0026(5) 0.0079(5)
 C1 0.0165(6) 0.0152(6) 0.0199(7) 0.0024(5) 0.0029(5) 0.0046(5)
 C38 0.0167(6) 0.0186(7) 0.0169(7) -0.0008(5) 0.0036(5) 0.0020(5)
 C5 0.0211(7) 0.0187(7) 0.0198(7) 0.0044(5) 0.0037(5) 0.0065(5)
 C4 0.0199(6) 0.0159(6) 0.0170(7) 0.0049(5) 0.0050(5) 0.0058(5)
 C43 0.0225(7) 0.0186(7) 0.0215(7) 0.0013(5) 0.0036(6) 0.0056(6)
 C39 0.0251(7) 0.0215(7) 0.0186(7) 0.0025(5) 0.0052(6) 0.0073(6)
 C16 0.0246(7) 0.0164(6) 0.0138(6) 0.0028(5) 0.0027(5) 0.0048(5)
 C2 0.0191(7) 0.0208(7) 0.0184(7) 0.0021(5) 0.0042(5) 0.0063(5)
 C29 0.0186(7) 0.0289(8) 0.0184(7) -0.0006(6) 0.0066(5) 0.0054(6)
 C21 0.0278(7) 0.0187(7) 0.0182(7) 0.0039(5) 0.0018(6) 0.0079(6)
 C9 0.0234(7) 0.0203(7) 0.0277(8) 0.0077(6) 0.0091(6) 0.0098(6)
 C17 0.0271(7) 0.0237(7) 0.0195(7) 0.0047(6) 0.0045(6) 0.0094(6)
 C40 0.0230(7) 0.0297(8) 0.0267(8) 0.0049(6) 0.0062(6) 0.0117(6)
 C22 0.0291(8) 0.0207(7) 0.0280(8) 0.0081(6) 0.0033(6) 0.0112(6)
 C13 0.0191(7) 0.0231(7) 0.0305(8) -0.0009(6) -0.0004(6) 0.0088(6)
 C8 0.0371(9) 0.0199(7) 0.0360(9) 0.0039(6) 0.0121(7) 0.0149(7)
 C42 0.0271(8) 0.0221(7) 0.0252(8) 0.0079(6) 0.0083(6) 0.0055(6)
 C41 0.0219(7) 0.0260(8) 0.0282(8) 0.0034(6) 0.0085(6) 0.0050(6)
 C6 0.0242(7) 0.0241(8) 0.0304(8) -0.0004(6) 0.0014(6) 0.0051(6)
 C20 0.0375(9) 0.0186(7) 0.0279(8) 0.0087(6) 0.0041(7) 0.0087(6)
 C25 0.0318(8) 0.0295(8) 0.0305(8) 0.0098(7) 0.0116(7) 0.0159(7)
 C7 0.0351(9) 0.0185(7) 0.0346(9) -0.0046(6) 0.0039(7) 0.0063(6)
 C44 0.0289(8) 0.0278(8) 0.0338(9) 0.0089(7) 0.0054(7) 0.0115(7)
 C30 0.0261(8) 0.0420(9) 0.0289(9) -0.0081(7) 0.0042(7) 0.0162(7)
 C18 0.0268(8) 0.0331(9) 0.0312(9) 0.0101(7) 0.0096(7) 0.0083(7)
 C34 0.0314(8) 0.0324(8) 0.0217(8) 0.0045(6) 0.0083(6) 0.0021(7)
 C10 0.0234(7) 0.0260(8) 0.0490(10) 0.0096(7) 0.0115(7) 0.0136(6)
 C45 0.0363(9) 0.0316(8) 0.0335(9) 0.0139(7) 0.0118(7) 0.0153(7)
 C19 0.0333(8) 0.0241(8) 0.0327(9) 0.0117(7) 0.0086(7) 0.0026(7)
 C28 0.0302(8) 0.0463(10) 0.0214(8) -0.0019(7) 0.0109(7) 0.0081(7)
 C24 0.0332(9) 0.0310(9) 0.0365(10) 0.0091(7) -0.0012(7) 0.0092(7)
 C14 0.0255(8) 0.0381(9) 0.0334(9) 0.0063(7) 0.0079(7) 0.0144(7)
 C23 0.0404(10) 0.0317(9) 0.0526(12) 0.0020(8) 0.0038(8) 0.0219(8)
 C46 0.0273(8) 0.0443(10) 0.0471(11) 0.0146(8) 0.0184(8) 0.0090(8)
 C15 0.0321(9) 0.0393(10) 0.0743(14) 0.0310(10) 0.0167(9) 0.0187(8)
 C33 0.0380(10) 0.0462(11) 0.0303(10) 0.0009(8) 0.0161(8) -0.0105(8)
 C35 0.0612(13) 0.0381(10) 0.0441(11) 0.0216(9) 0.0116(10) 0.0180(9)
 C32 0.0213(8) 0.0747(15) 0.0318(10) -0.0184(10) 0.0111(8) -0.0052(9)
 C31 0.0217(8) 0.0768(15) 0.0376(11) -0.0210(10) 0.0009(7) 0.0197(9)
 C12 0.0350(9) 0.0327(9) 0.0883(17) 0.0085(10) 0.0300(10) 0.0169(8)
 C37 0.0494(11) 0.0542(12) 0.0584(13) 0.0048(10) 0.0036(10) 0.0374(10)
 C11 0.0334(10) 0.0815(16) 0.0662(15) 0.0343(12) 0.0055(10) 0.0298(11)
 C26 0.155(3) 0.0756(16) 0.0466(13) 0.0157(12) 0.0402(16) 0.0870(19)
 C27 0.129(2) 0.0876(19) 0.0587(16) -0.0191(14) -0.0390(15) 0.0851(19)
 C36 0.0251(10) 0.128(2) 0.0538(15) -0.0320(15) 0.0189(10) -0.0168(12)

_geom_special_details
;
 All esds (except the esd in the dihedral angle between two l.s. planes)
 are estimated using the full covariance matrix.  The cell esds are taken
 into account individually in the estimation of esds in distances, angles
 and torsion angles; correlations between esds in cell parameters are only
 used when they are defined by crystal symmetry.  An approximate (isotropic)
 treatment of cell esds is used for estimating esds involving l.s. planes.
;
loop_
  _geom_bond_atom_site_label_1
  _geom_bond_atom_site_label_2
  _geom_bond_distance
  _geom_bond_site_symmetry_2
  _geom_bond_publ_flag
 N4 C3 1.3651(16) . ?
 N4 C1 1.3114(17) . ?
 N6 H6 0.8800 . ?
 N6 C3 1.3881(17) . ?
 N6 C16 1.4356(17) . ?
 N5 C3 1.2934(17) . ?
 N5 C4 1.4149(16) . ?
 N1 N2 1.3441(16) . ?
 N1 C1 1.3958(17) . ?
 N1 C38 1.4389(17) . ?
 N3 N2 1.3177(16) . ?
 N3 C2 1.3582(17) . ?
 N3 C28 1.4604(18) . ?
 C1 C2 1.4150(19) . ?
 C38 C43 1.390(2) . ?
 C38 C39 1.398(2) . ?
 C5 C4 1.4111(19) . ?
 C5 C13 1.514(2) . ?
 C5 C6 1.3920(19) . ?
 C4 C9 1.4139(19) . ?
 C43 C42 1.390(2) . ?
 C43 C44 1.499(2) . ?
 C39 C40 1.389(2) . ?
 C39 C45 1.499(2) . ?
 C16 C21 1.406(2) . ?
 C16 C17 1.399(2) . ?
 C2 C29 1.4795(19) . ?
 C29 C30 1.399(2) . ?
 C29 C34 1.397(2) . ?
 C21 C22 1.512(2) . ?
 C21 C20 1.394(2) . ?
 C9 C8 1.394(2) . ?
 C9 C10 1.515(2) . ?
 C17 C25 1.513(2) . ?
 C17 C18 1.393(2) . ?
 C40 H40 0.9500 . ?
 C40 C41 1.387(2) . ?
 C22 H22 1.0000 . ?
 C22 C24 1.529(2) . ?
 C22 C23 1.525(2) . ?
 C13 H13 1.0000 . ?
 C13 C14 1.523(2) . ?
 C13 C15 1.526(2) . ?
 C8 H8 0.9500 . ?
 C8 C7 1.376(2) . ?
 C42 H42 0.9500 . ?
 C42 C41 1.387(2) . ?
 C41 C46 1.510(2) . ?
 C6 H6A 0.9500 . ?
 C6 C7 1.378(2) . ?
 C20 H20 0.9500 . ?
 C20 C19 1.375(2) . ?
 C25 H25 1.0000 . ?
 C25 C26 1.503(2) . ?
 C25 C27 1.496(3) . ?
 C7 H7 0.9500 . ?
 C44 H44A 0.9800 . ?
 C44 H44B 0.9800 . ?
 C44 H44C 0.9800 . ?
 C30 C31 1.394(2) . ?
 C30 C37 1.498(3) . ?
 C18 H18 0.9500 . ?
 C18 C19 1.376(2) . ?
 C34 C33 1.388(2) . ?
 C34 C35 1.499(3) . ?
 C10 H10 1.0000 . ?
 C10 C12 1.530(2) . ?
 C10 C11 1.527(3) . ?
 C45 H45A 0.9800 . ?
 C45 H45B 0.9800 . ?
 C45 H45C 0.9800 . ?
 C19 H19 0.9500 . ?
 C28 H28A 0.9800 . ?
 C28 H28B 0.9800 . ?
 C28 H28C 0.9800 . ?
 C24 H24A 0.9800 . ?
 C24 H24B 0.9800 . ?
 C24 H24C 0.9800 . ?
 C14 H14A 0.9800 . ?
 C14 H14B 0.9800 . ?
 C14 H14C 0.9800 . ?
 C23 H23A 0.9800 . ?
 C23 H23B 0.9800 . ?
 C23 H23C 0.9800 . ?
 C46 H46A 0.9800 . ?
 C46 H46B 0.9800 . ?
 C46 H46C 0.9800 . ?
 C15 H15A 0.9800 . ?
 C15 H15B 0.9800 . ?
 C15 H15C 0.9800 . ?
 C33 H33 0.9500 . ?
 C33 C32 1.378(3) . ?
 C35 H35A 0.9800 . ?
 C35 H35B 0.9800 . ?
 C35 H35C 0.9800 . ?
 C32 C31 1.383(3) . ?
 C32 C36 1.515(2) . ?
 C31 H31 0.9500 . ?
 C12 H12A 0.9800 . ?
 C12 H12B 0.9800 . ?
 C12 H12C 0.9800 . ?
 C37 H37A 0.9800 . ?
 C37 H37B 0.9800 . ?
 C37 H37C 0.9800 . ?
 C11 H11A 0.9800 . ?
 C11 H11B 0.9800 . ?
 C11 H11C 0.9800 . ?
 C26 H26A 0.9800 . ?
 C26 H26B 0.9800 . ?
 C26 H26C 0.9800 . ?
 C27 H27A 0.9800 . ?
 C27 H27B 0.9800 . ?
 C27 H27C 0.9800 . ?
 C36 H36A 0.9800 . ?
 C36 H36B 0.9800 . ?
 C36 H36C 0.9800 . ?

loop_
  _geom_angle_atom_site_label_1
  _geom_angle_atom_site_label_2
  _geom_angle_atom_site_label_3
  _geom_angle
  _geom_angle_site_symmetry_1
  _geom_angle_site_symmetry_3
  _geom_angle_publ_flag
 C1 N4 C3 122.72(12) . . ?
 C3 N6 H6 118.4 . . ?
 C3 N6 C16 123.12(11) . . ?
 C16 N6 H6 118.4 . . ?
 C3 N5 C4 121.26(12) . . ?
 N2 N1 C1 114.45(11) . . ?
 N2 N1 C38 118.72(11) . . ?
 C1 N1 C38 126.76(11) . . ?
 N2 N3 C2 115.28(11) . . ?
 N2 N3 C28 117.90(12) . . ?
 C2 N3 C28 126.76(12) . . ?
 N3 N2 N1 102.48(10) . . ?
 N4 C3 N6 111.21(11) . . ?
 N5 C3 N4 124.99(12) . . ?
 N5 C3 N6 123.72(12) . . ?
 N4 C1 N1 117.50(12) . . ?
 N4 C1 C2 139.87(13) . . ?
 N1 C1 C2 102.35(11) . . ?
 C43 C38 N1 119.11(13) . . ?
 C43 C38 C39 122.84(13) . . ?
 C39 C38 N1 118.05(13) . . ?
 C4 C5 C13 120.80(12) . . ?
 C6 C5 C4 119.26(13) . . ?
 C6 C5 C13 119.92(13) . . ?
 C5 C4 N5 120.59(12) . . ?
 C5 C4 C9 119.08(12) . . ?
 C9 C4 N5 120.01(12) . . ?
 C38 C43 C42 117.33(13) . . ?
 C38 C43 C44 121.54(13) . . ?
 C42 C43 C44 121.11(14) . . ?
 C38 C39 C45 121.59(13) . . ?
 C40 C39 C38 117.18(14) . . ?
 C40 C39 C45 121.20(14) . . ?
 C21 C16 N6 119.25(12) . . ?
 C17 C16 N6 119.78(13) . . ?
 C17 C16 C21 120.97(13) . . ?
 N3 C2 C1 105.43(11) . . ?
 N3 C2 C29 118.91(12) . . ?
 C1 C2 C29 135.44(13) . . ?
 C30 C29 C2 118.96(14) . . ?
 C34 C29 C2 119.98(14) . . ?
 C34 C29 C30 120.83(14) . . ?
 C16 C21 C22 121.53(13) . . ?
 C20 C21 C16 118.25(14) . . ?
 C20 C21 C22 120.17(13) . . ?
 C4 C9 C10 121.11(13) . . ?
 C8 C9 C4 119.24(13) . . ?
 C8 C9 C10 119.54(13) . . ?
 C16 C17 C25 122.23(13) . . ?
 C18 C17 C16 118.40(14) . . ?
 C18 C17 C25 119.37(14) . . ?
 C39 C40 H40 119.0 . . ?
 C41 C40 C39 122.05(14) . . ?
 C41 C40 H40 119.0 . . ?
 C21 C22 H22 108.0 . . ?
 C21 C22 C24 109.25(13) . . ?
 C21 C22 C23 113.89(13) . . ?
 C24 C22 H22 108.0 . . ?
 C23 C22 H22 108.0 . . ?
 C23 C22 C24 109.44(14) . . ?
 C5 C13 H13 107.9 . . ?
 C5 C13 C14 113.89(12) . . ?
 C5 C13 C15 109.95(13) . . ?
 C14 C13 H13 107.9 . . ?
 C14 C13 C15 109.11(13) . . ?
 C15 C13 H13 107.9 . . ?
 C9 C8 H8 119.3 . . ?
 C7 C8 C9 121.50(14) . . ?
 C7 C8 H8 119.3 . . ?
 C43 C42 H42 119.0 . . ?
 C41 C42 C43 122.05(14) . . ?
 C41 C42 H42 119.0 . . ?
 C40 C41 C46 120.92(15) . . ?
 C42 C41 C40 118.50(13) . . ?
 C42 C41 C46 120.57(15) . . ?
 C5 C6 H6A 119.2 . . ?
 C7 C6 C5 121.58(14) . . ?
 C7 C6 H6A 119.2 . . ?
 C21 C20 H20 119.4 . . ?
 C19 C20 C21 121.17(15) . . ?
 C19 C20 H20 119.4 . . ?
 C17 C25 H25 107.1 . . ?
 C26 C25 C17 112.14(15) . . ?
 C26 C25 H25 107.1 . . ?
 C27 C25 C17 111.58(14) . . ?
 C27 C25 H25 107.1 . . ?
 C27 C25 C26 111.41(19) . . ?
 C8 C7 C6 119.33(14) . . ?
 C8 C7 H7 120.3 . . ?
 C6 C7 H7 120.3 . . ?
 C43 C44 H44A 109.5 . . ?
 C43 C44 H44B 109.5 . . ?
 C43 C44 H44C 109.5 . . ?
 H44A C44 H44B 109.5 . . ?
 H44A C44 H44C 109.5 . . ?
 H44B C44 H44C 109.5 . . ?
 C29 C30 C37 120.99(15) . . ?
 C31 C30 C29 118.15(18) . . ?
 C31 C30 C37 120.85(17) . . ?
 C17 C18 H18 119.4 . . ?
 C19 C18 C17 121.18(15) . . ?
 C19 C18 H18 119.4 . . ?
 C29 C34 C35 120.29(14) . . ?
 C33 C34 C29 118.56(18) . . ?
 C33 C34 C35 121.14(17) . . ?
 C9 C10 H10 108.0 . . ?
 C9 C10 C12 113.05(15) . . ?
 C9 C10 C11 109.19(13) . . ?
 C12 C10 H10 108.0 . . ?
 C11 C10 H10 108.0 . . ?
 C11 C10 C12 110.47(16) . . ?
 C39 C45 H45A 109.5 . . ?
 C39 C45 H45B 109.5 . . ?
 C39 C45 H45C 109.5 . . ?
 H45A C45 H45B 109.5 . . ?
 H45A C45 H45C 109.5 . . ?
 H45B C45 H45C 109.5 . . ?
 C20 C19 C18 120.03(15) . . ?
 C20 C19 H19 120.0 . . ?
 C18 C19 H19 120.0 . . ?
 N3 C28 H28A 109.5 . . ?
 N3 C28 H28B 109.5 . . ?
 N3 C28 H28C 109.5 . . ?
 H28A C28 H28B 109.5 . . ?
 H28A C28 H28C 109.5 . . ?
 H28B C28 H28C 109.5 . . ?
 C22 C24 H24A 109.5 . . ?
 C22 C24 H24B 109.5 . . ?
 C22 C24 H24C 109.5 . . ?
 H24A C24 H24B 109.5 . . ?
 H24A C24 H24C 109.5 . . ?
 H24B C24 H24C 109.5 . . ?
 C13 C14 H14A 109.5 . . ?
 C13 C14 H14B 109.5 . . ?
 C13 C14 H14C 109.5 . . ?
 H14A C14 H14B 109.5 . . ?
 H14A C14 H14C 109.5 . . ?
 H14B C14 H14C 109.5 . . ?
 C22 C23 H23A 109.5 . . ?
 C22 C23 H23B 109.5 . . ?
 C22 C23 H23C 109.5 . . ?
 H23A C23 H23B 109.5 . . ?
 H23A C23 H23C 109.5 . . ?
 H23B C23 H23C 109.5 . . ?
 C41 C46 H46A 109.5 . . ?
 C41 C46 H46B 109.5 . . ?
 C41 C46 H46C 109.5 . . ?
 H46A C46 H46B 109.5 . . ?
 H46A C46 H46C 109.5 . . ?
 H46B C46 H46C 109.5 . . ?
 C13 C15 H15A 109.5 . . ?
 C13 C15 H15B 109.5 . . ?
 C13 C15 H15C 109.5 . . ?
 H15A C15 H15B 109.5 . . ?
 H15A C15 H15C 109.5 . . ?
 H15B C15 H15C 109.5 . . ?
 C34 C33 H33 119.0 . . ?
 C32 C33 C34 122.0(2) . . ?
 C32 C33 H33 119.0 . . ?
 C34 C35 H35A 109.5 . . ?
 C34 C35 H35B 109.5 . . ?
 C34 C35 H35C 109.5 . . ?
 H35A C35 H35B 109.5 . . ?
 H35A C35 H35C 109.5 . . ?
 H35B C35 H35C 109.5 . . ?
 C33 C32 C31 118.52(16) . . ?
 C33 C32 C36 120.8(2) . . ?
 C31 C32 C36 120.6(2) . . ?
 C30 C31 H31 119.0 . . ?
 C32 C31 C30 121.94(19) . . ?
 C32 C31 H31 119.0 . . ?
 C10 C12 H12A 109.5 . . ?
 C10 C12 H12B 109.5 . . ?
 C10 C12 H12C 109.5 . . ?
 H12A C12 H12B 109.5 . . ?
 H12A C12 H12C 109.5 . . ?
 H12B C12 H12C 109.5 . . ?
 C30 C37 H37A 109.5 . . ?
 C30 C37 H37B 109.5 . . ?
 C30 C37 H37C 109.5 . . ?
 H37A C37 H37B 109.5 . . ?
 H37A C37 H37C 109.5 . . ?
 H37B C37 H37C 109.5 . . ?
 C10 C11 H11A 109.5 . . ?
 C10 C11 H11B 109.5 . . ?
 C10 C11 H11C 109.5 . . ?
 H11A C11 H11B 109.5 . . ?
 H11A C11 H11C 109.5 . . ?
 H11B C11 H11C 109.5 . . ?
 C25 C26 H26A 109.5 . . ?
 C25 C26 H26B 109.5 . . ?
 C25 C26 H26C 109.5 . . ?
 H26A C26 H26B 109.5 . . ?
 H26A C26 H26C 109.5 . . ?
 H26B C26 H26C 109.5 . . ?
 C25 C27 H27A 109.5 . . ?
 C25 C27 H27B 109.5 . . ?
 C25 C27 H27C 109.5 . . ?
 H27A C27 H27B 109.5 . . ?
 H27A C27 H27C 109.5 . . ?
 H27B C27 H27C 109.5 . . ?
 C32 C36 H36A 109.5 . . ?
 C32 C36 H36B 109.5 . . ?
 C32 C36 H36C 109.5 . . ?
 H36A C36 H36B 109.5 . . ?
 H36A C36 H36C 109.5 . . ?
 H36B C36 H36C 109.5 . . ?

loop_
  _geom_torsion_atom_site_label_1
  _geom_torsion_atom_site_label_2
  _geom_torsion_atom_site_label_3
  _geom_torsion_atom_site_label_4
  _geom_torsion
  _geom_torsion_site_symmetry_1
  _geom_torsion_site_symmetry_2
  _geom_torsion_site_symmetry_3
  _geom_torsion_site_symmetry_4
  _geom_torsion_publ_flag
 N4 C1 C2 N3 172.41(17) . . . . ?
 N4 C1 C2 C29 -1.8(3) . . . . ?
 N6 C16 C21 C22 3.03(19) . . . . ?
 N6 C16 C21 C20 -179.72(13) . . . . ?
 N6 C16 C17 C25 -0.4(2) . . . . ?
 N6 C16 C17 C18 179.42(13) . . . . ?
 N5 C4 C9 C8 -174.62(13) . . . . ?
 N5 C4 C9 C10 1.5(2) . . . . ?
 N1 C1 C2 N3 -0.85(14) . . . . ?
 N1 C1 C2 C29 -175.10(16) . . . . ?
 N1 C38 C43 C42 179.86(12) . . . . ?
 N1 C38 C43 C44 1.56(19) . . . . ?
 N1 C38 C39 C40 178.58(12) . . . . ?
 N1 C38 C39 C45 -3.30(19) . . . . ?
 N3 C2 C29 C30 -88.71(18) . . . . ?
 N3 C2 C29 C34 85.81(17) . . . . ?
 N2 N1 C1 N4 -174.03(12) . . . . ?
 N2 N1 C1 C2 1.08(16) . . . . ?
 N2 N1 C38 C43 106.69(15) . . . . ?
 N2 N1 C38 C39 -73.98(16) . . . . ?
 N2 N3 C2 C1 0.44(17) . . . . ?
 N2 N3 C2 C29 175.83(13) . . . . ?
 C3 N4 C1 N1 -160.03(12) . . . . ?
 C3 N4 C1 C2 27.4(3) . . . . ?
 C3 N6 C16 C21 86.48(16) . . . . ?
 C3 N6 C16 C17 -93.18(16) . . . . ?
 C3 N5 C4 C5 103.62(16) . . . . ?
 C3 N5 C4 C9 -82.96(17) . . . . ?
 C1 N4 C3 N6 -168.31(12) . . . . ?
 C1 N4 C3 N5 14.7(2) . . . . ?
 C1 N1 N2 N3 -0.82(16) . . . . ?
 C1 N1 C38 C43 -76.68(18) . . . . ?
 C1 N1 C38 C39 102.65(16) . . . . ?
 C1 C2 C29 C30 85.0(2) . . . . ?
 C1 C2 C29 C34 -100.5(2) . . . . ?
 C38 N1 N2 N3 176.21(12) . . . . ?
 C38 N1 C1 N4 9.2(2) . . . . ?
 C38 N1 C1 C2 -175.67(13) . . . . ?
 C38 C43 C42 C41 1.2(2) . . . . ?
 C38 C39 C40 C41 2.0(2) . . . . ?
 C5 C4 C9 C8 -1.1(2) . . . . ?
 C5 C4 C9 C10 174.98(14) . . . . ?
 C5 C6 C7 C8 -0.3(3) . . . . ?
 C4 N5 C3 N4 171.22(12) . . . . ?
 C4 N5 C3 N6 -5.4(2) . . . . ?
 C4 C5 C13 C14 145.40(14) . . . . ?
 C4 C5 C13 C15 -91.80(17) . . . . ?
 C4 C5 C6 C7 0.0(2) . . . . ?
 C4 C9 C8 C7 0.8(2) . . . . ?
 C4 C9 C10 C12 143.72(15) . . . . ?
 C4 C9 C10 C11 -92.88(18) . . . . ?
 C43 C38 C39 C40 -2.1(2) . . . . ?
 C43 C38 C39 C45 176.01(14) . . . . ?
 C43 C42 C41 C40 -1.3(2) . . . . ?
 C43 C42 C41 C46 179.69(14) . . . . ?
 C39 C38 C43 C42 0.6(2) . . . . ?
 C39 C38 C43 C44 -177.74(13) . . . . ?
 C39 C40 C41 C42 -0.4(2) . . . . ?
 C39 C40 C41 C46 178.63(14) . . . . ?
 C16 N6 C3 N4 0.57(18) . . . . ?
 C16 N6 C3 N5 177.60(13) . . . . ?
 C16 C21 C22 C24 93.52(16) . . . . ?
 C16 C21 C22 C23 -143.79(15) . . . . ?
 C16 C21 C20 C19 0.2(2) . . . . ?
 C16 C17 C25 C26 -125.25(19) . . . . ?
 C16 C17 C25 C27 109.0(2) . . . . ?
 C16 C17 C18 C19 0.4(2) . . . . ?
 C2 N3 N2 N1 0.21(16) . . . . ?
 C2 C29 C30 C31 172.51(14) . . . . ?
 C2 C29 C30 C37 -8.1(2) . . . . ?
 C2 C29 C34 C33 -173.83(14) . . . . ?
 C2 C29 C34 C35 6.6(2) . . . . ?
 C29 C30 C31 C32 1.2(2) . . . . ?
 C29 C34 C33 C32 1.6(2) . . . . ?
 C21 C16 C17 C25 179.95(13) . . . . ?
 C21 C16 C17 C18 -0.2(2) . . . . ?
 C21 C20 C19 C18 0.0(2) . . . . ?
 C9 C8 C7 C6 -0.1(3) . . . . ?
 C17 C16 C21 C22 -177.31(13) . . . . ?
 C17 C16 C21 C20 -0.1(2) . . . . ?
 C17 C18 C19 C20 -0.3(2) . . . . ?
 C22 C21 C20 C19 177.49(14) . . . . ?
 C13 C5 C4 N5 -7.5(2) . . . . ?
 C13 C5 C4 C9 179.04(13) . . . . ?
 C13 C5 C6 C7 -178.36(15) . . . . ?
 C8 C9 C10 C12 -40.2(2) . . . . ?
 C8 C9 C10 C11 83.19(19) . . . . ?
 C6 C5 C4 N5 174.20(13) . . . . ?
 C6 C5 C4 C9 0.7(2) . . . . ?
 C6 C5 C13 C14 -36.3(2) . . . . ?
 C6 C5 C13 C15 86.51(18) . . . . ?
 C20 C21 C22 C24 -83.68(17) . . . . ?
 C20 C21 C22 C23 39.0(2) . . . . ?
 C25 C17 C18 C19 -179.76(15) . . . . ?
 C44 C43 C42 C41 179.52(14) . . . . ?
 C30 C29 C34 C33 0.6(2) . . . . ?
 C30 C29 C34 C35 -178.99(15) . . . . ?
 C18 C17 C25 C26 54.9(2) . . . . ?
 C18 C17 C25 C27 -70.9(2) . . . . ?
 C34 C29 C30 C31 -2.0(2) . . . . ?
 C34 C29 C30 C37 177.39(15) . . . . ?
 C34 C33 C32 C31 -2.4(3) . . . . ?
 C34 C33 C32 C36 178.75(16) . . . . ?
 C10 C9 C8 C7 -175.33(15) . . . . ?
 C45 C39 C40 C41 -176.13(14) . . . . ?
 C28 N3 N2 N1 177.64(13) . . . . ?
 C28 N3 C2 C1 -176.73(15) . . . . ?
 C28 N3 C2 C29 -1.3(2) . . . . ?
 C33 C32 C31 C30 0.9(3) . . . . ?
 C35 C34 C33 C32 -178.79(17) . . . . ?
 C37 C30 C31 C32 -178.15(17) . . . . ?
 C36 C32 C31 C30 179.79(16) . . . . ?

_shelx_res_file
;
TITL sar369_a.res in P-1
    sar369.res
    created by SHELXL-2018/3 at 08:58:09 on 31-Jul-2024
REM Old TITL sar369 in P-1
REM SHELXT solution in P-1: R1 0.177, Rweak 0.007, Alpha 0.043
REM <I/s> 0.000 for 0 systematic absences, Orientation as input
REM Formula found by SHELXT: C46 N6
CELL 0.71073 11.3096 11.9656 17.3025 96.98 97.439 115.997
ZERR 2 0.0004 0.0005 0.0009 0.003 0.003 0.002
LATT 1
SFAC C H N
UNIT 92 120 12

L.S. 80
PLAN  11
SIZE 0.244 0.428 0.599
TEMP -123.16
CONF
BOND
list 4
MORE -1
BOND $H
fmap 2
acta
REM <olex2.extras>
REM <HklSrc "%.\\sar369.hkl">
REM </olex2.extras>

WGHT    0.063000    0.572300
FVAR       0.54040
N4    3    0.471914    0.262575    0.729157    11.00000    0.01933    0.01722 =
         0.01625    0.00133    0.00383    0.00361
N6    3    0.554643    0.372382    0.856799    11.00000    0.02350    0.01297 =
         0.01512    0.00177    0.00169    0.00299
AFIX  43
H6    2    0.608156    0.441076    0.892970    11.00000   -1.20000
AFIX   0
N5    3    0.639684    0.475429    0.753334    11.00000    0.01580    0.01667 =
         0.01911    0.00275    0.00410    0.00444
N1    3    0.357015    0.137794    0.604535    11.00000    0.01826    0.02102 =
         0.01690   -0.00005    0.00433    0.00336
N3    3    0.496530    0.183746    0.531593    11.00000    0.01988    0.02740 =
         0.01852    0.00136    0.00655    0.00475
N2    3    0.369915    0.105567    0.530086    11.00000    0.02136    0.02842 =
         0.01825   -0.00129    0.00595    0.00427
C3    1    0.561805    0.375627    0.777560    11.00000    0.01439    0.01733 =
         0.01728    0.00282    0.00259    0.00794
C1    1    0.474305    0.234427    0.653911    11.00000    0.01655    0.01515 =
         0.01986    0.00236    0.00289    0.00455
C38   1    0.226874    0.076494    0.624496    11.00000    0.01674    0.01863 =
         0.01694   -0.00078    0.00355    0.00197
C5    1    0.855743    0.639784    0.834050    11.00000    0.02107    0.01873 =
         0.01975    0.00439    0.00375    0.00648
C4    1    0.716522    0.593688    0.806474    11.00000    0.01993    0.01591 =
         0.01698    0.00487    0.00499    0.00576
C43   1    0.203319   -0.013699    0.671983    11.00000    0.02252    0.01861 =
         0.02146    0.00132    0.00363    0.00557
C39   1    0.129702    0.111843    0.595598    11.00000    0.02509    0.02152 =
         0.01860    0.00250    0.00521    0.00732
C16   1    0.464081    0.262278    0.882544    11.00000    0.02460    0.01645 =
         0.01377    0.00279    0.00273    0.00483
C2    1    0.566432    0.264166    0.602316    11.00000    0.01909    0.02081 =
         0.01839    0.00210    0.00416    0.00632
C29   1    0.711659    0.349137    0.611010    11.00000    0.01855    0.02893 =
         0.01839   -0.00055    0.00658    0.00545
C21   1    0.503787    0.169477    0.897267    11.00000    0.02776    0.01865 =
         0.01820    0.00393    0.00184    0.00785
C9    1    0.657177    0.672834    0.825955    11.00000    0.02344    0.02025 =
         0.02767    0.00772    0.00909    0.00979
C17   1    0.337735    0.248388    0.892212    11.00000    0.02713    0.02372 =
         0.01949    0.00472    0.00447    0.00945
C40   1    0.003785    0.049549    0.614010    11.00000    0.02301    0.02973 =
         0.02671    0.00488    0.00618    0.01166
AFIX  43
H40   2   -0.065046    0.069747    0.593712    11.00000   -1.20000
AFIX   0
C22   1    0.642236    0.185919    0.890506    11.00000    0.02909    0.02069 =
         0.02800    0.00807    0.00333    0.01116
AFIX  13
H22   2    0.677385    0.246177    0.854049    11.00000   -1.20000
AFIX   0
C13   1    0.922963    0.557446    0.815643    11.00000    0.01912    0.02306 =
         0.03051   -0.00093   -0.00038    0.00882
AFIX  13
H13   2    0.868095    0.493868    0.765619    11.00000   -1.20000
AFIX   0
C8    1    0.737063    0.793435    0.872999    11.00000    0.03715    0.01994 =
         0.03595    0.00393    0.01211    0.01491
AFIX  43
H8    2    0.696982    0.846206    0.886666    11.00000   -1.20000
AFIX   0
C42   1    0.076387   -0.070516    0.690058    11.00000    0.02714    0.02214 =
         0.02520    0.00791    0.00831    0.00551
AFIX  43
H42   2    0.058268   -0.131291    0.723271    11.00000   -1.20000
AFIX   0
C41   1   -0.024586   -0.041235    0.661113    11.00000    0.02192    0.02600 =
         0.02822    0.00337    0.00850    0.00502
C6    1    0.930905    0.761326    0.880442    11.00000    0.02418    0.02406 =
         0.03036   -0.00041    0.00141    0.00509
AFIX  43
H6A   2    1.024623    0.792282    0.898995    11.00000   -1.20000
AFIX   0
C20   1    0.413973    0.063107    0.921875    11.00000    0.03750    0.01859 =
         0.02793    0.00873    0.00415    0.00868
AFIX  43
H20   2    0.439204   -0.000459    0.932267    11.00000   -1.20000
AFIX   0
C25   1    0.292102    0.346630    0.876910    11.00000    0.03177    0.02946 =
         0.03049    0.00975    0.01155    0.01588
AFIX  13
H25   2    0.371384    0.421552    0.867708    11.00000   -1.20000
AFIX   0
C7    1    0.872650    0.837798    0.900095    11.00000    0.03506    0.01855 =
         0.03464   -0.00455    0.00394    0.00628
AFIX  43
H7    2    0.925570    0.920333    0.932035    11.00000   -1.20000
AFIX   0
C44   1    0.311286   -0.046110    0.704491    11.00000    0.02886    0.02776 =
         0.03377    0.00887    0.00542    0.01152
AFIX 137
H44A  2    0.343006   -0.076549    0.660431    11.00000   -1.50000
H44B  2    0.275057   -0.112597    0.735367    11.00000   -1.50000
H44C  2    0.386362    0.029630    0.738922    11.00000   -1.50000
AFIX   0
C30   1    0.803864    0.305711    0.636065    11.00000    0.02611    0.04202 =
         0.02894   -0.00811    0.00421    0.01620
C18   1    0.251680    0.139941    0.916561    11.00000    0.02679    0.03311 =
         0.03116    0.01007    0.00957    0.00831
AFIX  43
H18   2    0.165328    0.128855    0.923060    11.00000   -1.20000
AFIX   0
C34   1    0.754329    0.466284    0.587824    11.00000    0.03142    0.03238 =
         0.02174    0.00448    0.00831    0.00210
C10   1    0.510687    0.632034    0.792332    11.00000    0.02342    0.02601 =
         0.04903    0.00955    0.01150    0.01359
AFIX  13
H10   2    0.462669    0.537216    0.778180    11.00000   -1.20000
AFIX   0
C45   1    0.160837    0.215380    0.548870    11.00000    0.03627    0.03156 =
         0.03354    0.01389    0.01182    0.01526
AFIX 137
H45A  2    0.233446    0.294859    0.581335    11.00000   -1.50000
H45B  2    0.080472    0.226282    0.534084    11.00000   -1.50000
H45C  2    0.188945    0.192684    0.500643    11.00000   -1.50000
AFIX   0
C19   1    0.289532    0.048564    0.931372    11.00000    0.03326    0.02414 =
         0.03271    0.01168    0.00855    0.00259
AFIX  43
H19   2    0.229638   -0.024593    0.948165    11.00000   -1.20000
AFIX   0
C28   1    0.548885    0.172303    0.459794    11.00000    0.03020    0.04627 =
         0.02138   -0.00195    0.01092    0.00808
AFIX 137
H28A  2    0.614737    0.140470    0.469641    11.00000   -1.50000
H28B  2    0.592228    0.255684    0.445438    11.00000   -1.50000
H28C  2    0.474820    0.113078    0.416122    11.00000   -1.50000
AFIX   0
C24   1    0.736064    0.245275    0.972281    11.00000    0.03317    0.03101 =
         0.03647    0.00915   -0.00120    0.00919
AFIX 137
H24A  2    0.739436    0.327159    0.991992    11.00000   -1.50000
H24B  2    0.826481    0.258132    0.967859    11.00000   -1.50000
H24C  2    0.702401    0.188572    1.009394    11.00000   -1.50000
AFIX   0
C14   1    1.065700    0.630695    0.803072    11.00000    0.02545    0.03810 =
         0.03337    0.00625    0.00792    0.01443
AFIX 137
H14A  2    1.065953    0.680751    0.762216    11.00000   -1.50000
H14B  2    1.099297    0.570931    0.785838    11.00000   -1.50000
H14C  2    1.123719    0.687548    0.853070    11.00000   -1.50000
AFIX   0
C23   1    0.644450    0.062901    0.857372    11.00000    0.04038    0.03170 =
         0.05264    0.00204    0.00377    0.02194
AFIX 137
H23A  2    0.617205    0.004802    0.894404    11.00000   -1.50000
H23B  2    0.735530    0.081518    0.850646    11.00000   -1.50000
H23C  2    0.582039    0.023352    0.805779    11.00000   -1.50000
AFIX   0
C46   1   -0.161486   -0.105369    0.681678    11.00000    0.02727    0.04429 =
         0.04711    0.01461    0.01841    0.00895
AFIX 137
H46A  2   -0.168007   -0.049133    0.725217    11.00000   -1.50000
H46B  2   -0.174282   -0.184705    0.698221    11.00000   -1.50000
H46C  2   -0.231019   -0.123891    0.634943    11.00000   -1.50000
AFIX   0
C15   1    0.924562    0.485081    0.882214    11.00000    0.03212    0.03935 =
         0.07431    0.03104    0.01671    0.01868
AFIX 137
H15A  2    0.983475    0.545040    0.931047    11.00000   -1.50000
H15B  2    0.958020    0.424400    0.866933    11.00000   -1.50000
H15C  2    0.833218    0.439319    0.891425    11.00000   -1.50000
AFIX   0
C33   1    0.890240    0.538351    0.589462    11.00000    0.03801    0.04624 =
         0.03033    0.00089    0.01608   -0.01053
AFIX  43
H33   2    0.920299    0.619083    0.575121    11.00000   -1.20000
AFIX   0
C35   1    0.654810    0.512660    0.562384    11.00000    0.06119    0.03808 =
         0.04411    0.02158    0.01164    0.01802
AFIX 137
H35A  2    0.598177    0.461508    0.510667    11.00000   -1.50000
H35B  2    0.702842    0.601757    0.557964    11.00000   -1.50000
H35C  2    0.598351    0.505032    0.601890    11.00000   -1.50000
AFIX   0
C32   1    0.982827    0.496237    0.611275    11.00000    0.02128    0.07466 =
         0.03181   -0.01842    0.01107   -0.00519
C31   1    0.938697    0.380720    0.634878    11.00000    0.02175    0.07679 =
         0.03763   -0.02102    0.00093    0.01965
AFIX  43
H31   2    1.002108    0.351599    0.650753    11.00000   -1.20000
AFIX   0
C12   1    0.441940    0.675045    0.851378    11.00000    0.03502    0.03266 =
         0.08828    0.00852    0.03001    0.01690
AFIX 137
H12A  2    0.460679    0.652497    0.902523    11.00000   -1.50000
H12B  2    0.344694    0.632969    0.830622    11.00000   -1.50000
H12C  2    0.476421    0.767212    0.858803    11.00000   -1.50000
AFIX   0
C37   1    0.759353    0.182771    0.664226    11.00000    0.04939    0.05422 =
         0.05843    0.00482    0.00356    0.03740
AFIX 137
H37A  2    0.693397    0.174736    0.697563    11.00000   -1.50000
H37B  2    0.837176    0.181037    0.695303    11.00000   -1.50000
H37C  2    0.718362    0.112102    0.618238    11.00000   -1.50000
AFIX   0
C11   1    0.499786    0.682337    0.716127    11.00000    0.03341    0.08153 =
         0.06618    0.03434    0.00551    0.02982
AFIX 137
H11A  2    0.549381    0.775229    0.728183    11.00000   -1.50000
H11B  2    0.405063    0.655506    0.693902    11.00000   -1.50000
H11C  2    0.537918    0.648556    0.677391    11.00000   -1.50000
AFIX   0
C26   1    0.248489    0.392170    0.947443    11.00000    0.15505    0.07558 =
         0.04662    0.01575    0.04016    0.08697
AFIX 137
H26A  2    0.167059    0.322367    0.956132    11.00000   -1.50000
H26B  2    0.229758    0.462275    0.937404    11.00000   -1.50000
H26C  2    0.320216    0.421556    0.994779    11.00000   -1.50000
AFIX   0
C27   1    0.184944    0.299410    0.803192    11.00000    0.12940    0.08756 =
         0.05874   -0.01915   -0.03904    0.08512
AFIX 137
H27A  2    0.216169    0.270186    0.758418    11.00000   -1.50000
H27B  2    0.165013    0.368274    0.791697    11.00000   -1.50000
H27C  2    0.103472    0.228844    0.811183    11.00000   -1.50000
AFIX   0
C36   1    1.130120    0.575669    0.610925    11.00000    0.02513    0.12835 =
         0.05384   -0.03203    0.01892   -0.01680
AFIX 137
H36A  2    1.138790    0.630088    0.571794    11.00000   -1.50000
H36B  2    1.169791    0.519725    0.596885    11.00000   -1.50000
H36C  2    1.177074    0.628584    0.663870    11.00000   -1.50000
AFIX   0
HKLF 4


REM  sar369_a.res in P-1
REM wR2 = 0.1391, GooF = S = 1.025, Restrained GooF = 1.025 for all data
REM R1 = 0.0521 for 7103 Fo > 4sig(Fo) and 0.0829 for all 10149 data
REM 484 parameters refined using 0 restraints

END

WGHT      0.0630      0.5723

REM Highest difference peak  0.335,  deepest hole -0.338,  1-sigma level  0.059
Q1    1   0.1370  0.2748  0.8389  11.00000  0.05    0.31
Q2    1   0.2554  0.3716  0.9982  11.00000  0.05    0.29
Q3    1   0.1335  0.2136  0.7671  11.00000  0.05    0.28
Q4    1   0.6409  0.2255  0.4659  11.00000  0.05    0.22
Q5    1   0.3833  0.2357  0.7418  11.00000  0.05    0.21
Q6    1   1.1582  0.5464  0.5686  11.00000  0.05    0.21
Q7    1   0.5679  0.1676  0.8896  11.00000  0.05    0.20
Q8    1  -0.2227 -0.0531  0.6823  11.00000  0.05    0.19
Q9    1   0.8920  0.6034  0.8298  11.00000  0.05    0.19
Q10   1   0.6759  0.6221  0.8350  11.00000  0.05    0.19
Q11   1   1.1576  0.6682  0.6536  11.00000  0.05    0.19
;
_shelx_res_checksum                63964
_shelx_hkl_file
;
   1   0  -1    5.50    0.60
   1   0  -1    6.70    0.70
   1   0  -1    6.10    0.50
   1   0  -1    4.50    0.50
   1   0  -1    4.70    0.60
   1   0  -1    5.00    0.50
  -1   0   1    5.60    0.60
  -1   0   1    6.20    0.60
  -1   0   1    5.80    0.50
  -1   0   1    5.70    0.50
  -1   0   1    5.30    0.60
  -1   0   1    5.90    0.50
   2   0  -2  181.58    5.10
   2   0  -2  181.58    4.90
   2   0  -2  176.28    4.90
   2   0  -2  178.68    5.40
   2   0  -2  176.88    5.30
   2   0  -2  183.28    5.40
  -2   0   2  174.48    5.00
  -2   0   2  178.18    5.30
  -2   0   2  171.78    5.10
  -2   0   2  181.78    5.30
  -2   0   2  174.48    4.90
  -2   0   2  175.98    5.30
   3   0  -3   20.50    1.80
   3   0  -3   20.10    1.80
   3   0  -3   23.50    1.90
   3   0  -3   21.70    1.50
   3   0  -3   20.00    1.60
   3   0  -3   19.60    1.50
  -3   0   3   20.10    1.80
  -3   0   3   22.10    1.60
  -3   0   3   22.70    1.60
  -3   0   3   22.70    1.70
  -3   0   3   17.90    1.70
  -3   0   3   22.60    2.00
   4   0  -4  204.88    6.50
   4   0  -4  201.48    6.20
   4   0  -4  206.28    6.30
   4   0  -4  211.58    7.00
   4   0  -4  206.38    6.90
  -4   0   4  209.58    6.90
  -4   0   4  204.18    6.90
  -4   0   4  200.98    6.40
  -4   0   4  200.28    6.50
   5   0  -5   -0.70    1.40
   5   0  -5    1.10    1.20
   5   0  -5   -1.30    1.20
   5   0  -5    0.80    1.10
   5   0  -5    0.60    1.50
  -5   0   5   -2.60    1.10
  -5   0   5   -1.50    0.90
  -5   0   5   -0.20    1.30
   6   0  -6   61.29    4.00
   6   0  -6   57.59    3.70
   6   0  -6   63.99    3.90
   6   0  -6   68.59    3.70
  -6   0   6   65.19    3.90
  -6   0   6   58.89    3.70
   7   0  -7   18.70    2.70
   7   0  -7   24.20    3.20
   7   0  -7   19.40    2.40
  -7   0   7   20.70    2.50
  -7   0   7   24.50    2.90
  -7   0   7   23.30    2.70
   8   0  -8   20.80    2.90
  -8   0   8   21.00    3.20
  -8   0   8   20.40    2.80
   9   0  -9   72.09    4.90
  -9   0   9   83.39    5.50
  -9   0   9   75.69    5.70
  10   0 -10   23.80    3.30
 -10   0  10   19.70    3.40
  11   0 -11    6.80    3.00
 -11   0  11    8.70    3.10
  12   0 -12    2.90    3.10
 -12   0  12    5.70    3.50
 -13   1  12    5.60    3.20
  13  -1 -12    5.90    3.40
 -12   1  11    2.40    3.30
  12  -1 -11    4.00    3.10
 -11   1  10    2.80    2.60
  11  -1 -10   -0.30    2.60
 -10   1   9    3.40    2.40
  10  -1  -9    7.30    2.90
  -9   1   8    2.70    2.20
  -9   1   8    6.40    2.60
   9  -1  -8    7.80    2.80
   9  -1  -8    5.70    2.50
   9  -1  -8    9.20    2.40
  -8   1   7   54.59    4.00
  -8   1   7   45.30    3.60
   8  -1  -7   39.00    3.80
   8  -1  -7   48.80    3.70
   8  -1  -7   43.30    3.60
   8  -1  -7   50.19    3.90
  -7   1   6    6.40    2.00
  -7   1   6   10.60    2.00
  -7   1   6   13.20    2.00
   7  -1  -6   12.80    2.40
   7  -1  -6   14.40    2.10
   7  -1  -6   14.50    2.10
  -6   1   5  212.08    7.10
  -6   1   5  212.38    7.30
  -6   1   5  215.38    7.60
   6  -1  -5  204.58    7.20
   6  -1  -5  203.08    7.50
   6  -1  -5  209.58    7.00
   6  -1  -5  212.48    7.60
  -5   1   4  564.84   14.80
  -5   1   4  559.94   15.10
  -5   1   4  547.55   15.80
  -5   1   4  559.54   14.70
   5  -1  -4  571.14   15.90
   5  -1  -4  572.64   14.80
   5  -1  -4  568.34   15.20
  -4   1   3    2.20    0.80
  -4   1   3    3.10    1.00
  -4   1   3    4.20    1.30
  -4   1   3    2.60    1.10
  -4   1   3    2.40    0.90
  -4   1   3    1.10    1.10
   4  -1  -3    2.90    1.10
   4  -1  -3    1.80    1.00
   4  -1  -3    2.60    1.10
   4  -1  -3    0.70    1.00
   4  -1  -3    1.60    1.00
  -3   1   2   -0.50    0.60
  -3   1   2   -0.40    0.70
  -3   1   2    0.90    0.80
  -3   1   2    0.10    0.80
  -3   1   2    0.10    0.80
  -3   1   2    0.50    0.80
   3  -1  -2   -0.50    0.80
   3  -1  -2   -1.20    0.70
   3  -1  -2    1.90    0.90
   3  -1  -2    1.40    0.70
   3  -1  -2    0.10    0.80
  -2   1   1   58.09    2.20
  -2   1   1   56.99    2.10
  -2   1   1   56.19    2.20
  -2   1   1   55.29    2.10
  -2   1   1   54.89    2.00
  -2   1   1   53.69    1.90
   2  -1  -1   54.49    2.10
   2  -1  -1   53.29    2.10
   2  -1  -1   52.89    2.20
   2  -1  -1   53.99    2.20
   2  -1  -1   57.29    2.00
   2  -1  -1   54.29    2.00
  -1   1   0  337.07    7.90
  -1   1   0  322.37    8.20
  -1   1   0  320.77    8.10
  -1   1   0  328.47    7.70
  -1   1   0  316.07    8.20
  -1   1   0  325.47    7.70
   1  -1   0  310.57    7.70
   1  -1   0  323.87    8.20
   1  -1   0  326.27    7.90
   1  -1   0  319.47    8.20
   0   1  -1 1266.87   30.10
   0   1  -1 1231.68   28.40
   0   1  -1 1294.87   28.40
   0   1  -1 1242.88   30.10
   0   1  -1 1131.49   33.80
   0  -1   1 1234.68   28.40
   0  -1   1 1224.98   30.10
   0  -1   1 1197.98   33.80
   1   1  -2  256.67    7.00
   1   1  -2  261.27    6.50
   1   1  -2  257.47    6.50
   1   1  -2  260.27    7.00
   1   1  -2  254.87    7.10
  -1  -1   2  257.97    7.10
  -1  -1   2  254.97    7.00
  -1  -1   2  260.17    6.60
  -1  -1   2  260.97    7.10
  -1  -1   2  258.37    6.60
   2   1  -3  271.37    8.10
   2   1  -3  274.27    7.20
   2   1  -3  265.47    7.80
   2   1  -3  271.17    7.80
   2   1  -3  267.47    7.20
  -2  -1   3  264.87    7.30
  -2  -1   3  265.17    7.80
  -2  -1   3  276.07    7.50
  -2  -1   3  275.87    7.50
  -2  -1   3  276.67    7.90
   3   1  -4   99.59    3.60
   3   1  -4   96.89    4.40
   3   1  -4  103.09    3.70
   3   1  -4  100.69    4.00
  -3  -1   4   98.69    3.80
  -3  -1   4   95.59    4.10
  -3  -1   4   98.59    3.20
  -3  -1   4  101.59    4.00
  -3  -1   4   96.59    3.60
   4   1  -5    4.70    1.50
   4   1  -5    2.80    1.10
   4   1  -5    2.90    1.40
   4   1  -5    2.60    1.10
  -4  -1   5    3.30    1.10
  -4  -1   5    1.70    1.20
  -4  -1   5    4.60    1.50
  -4  -1   5    2.90    1.20
  -4  -1   5    4.30    0.80
   5   1  -6    2.20    1.30
   5   1  -6    1.80    1.20
   5   1  -6    7.90    1.80
  -5  -1   6    5.60    1.60
  -5  -1   6    6.00    1.50
  -5  -1   6    2.40    1.20
   6   1  -7  166.88    6.90
   6   1  -7  179.48    6.50
   6   1  -7  174.48    6.50
  -6  -1   7  176.28    6.80
  -6  -1   7  186.78    6.90
  -6  -1   7  183.98    7.40
   7   1  -8  146.29    6.20
   7   1  -8  149.19    6.90
  -7  -1   8  158.88    6.60
  -7  -1   8  156.28    7.10
   8   1  -9   -0.30    1.80
  -8  -1   9   -0.50    2.40
  -8  -1   9   -1.60    1.90
   9   1 -10    3.10    2.40
  -9  -1  10    5.60    2.50
  -9  -1  10    3.60    2.40
  10   1 -11   -1.60    2.30
 -10  -1  11    0.40    2.50
  11   1 -12    2.70    2.80
  12   1 -13   -3.00    2.90
 -13   2  11   10.40    3.60
  13  -2 -11    7.30    3.20
 -12   2  10    6.80    2.90
  12  -2 -10    7.60    2.90
 -11   2   9   13.60    3.00
  11  -2  -9   17.00    3.40
 -10   2   8   35.80    3.90
  10  -2  -8   25.90    3.80
  10  -2  -8   26.30    3.30
  10  -2  -8   22.80    3.60
  -9   2   7   41.70    3.60
   9  -2  -7   36.20    3.70
   9  -2  -7   37.80    3.60
   9  -2  -7   40.30    4.10
   9  -2  -7   32.50    3.60
  -8   2   6   37.70    3.20
  -8   2   6   30.80    3.00
  -8   2   6   36.20    3.50
   8  -2  -6   33.10    3.40
   8  -2  -6   31.60    3.10
   8  -2  -6   37.70    3.20
   8  -2  -6   40.60    3.40
  -7   2   5   10.90    1.80
  -7   2   5    9.60    1.70
  -7   2   5    8.40    1.80
  -7   2   5   11.30    2.20
   7  -2  -5   14.30    1.90
   7  -2  -5   16.30    2.30
   7  -2  -5    8.80    2.00
   7  -2  -5   10.20    1.80
  -6   2   4   17.80    1.90
  -6   2   4   16.50    1.80
  -6   2   4   17.30    1.90
  -6   2   4   17.20    2.20
   6  -2  -4   17.70    1.90
   6  -2  -4   16.40    1.90
   6  -2  -4   17.50    1.90
  -5   2   3   13.30    1.50
  -5   2   3   11.90    1.60
  -5   2   3   12.20    1.60
  -5   2   3   11.30    1.70
   5  -2  -3   12.40    1.50
   5  -2  -3   12.20    1.50
   5  -2  -3   13.00    1.60
   5  -2  -3   10.80    1.70
   5  -2  -3   12.90    1.80
  -4   2   2  154.68    5.00
  -4   2   2  161.28    4.90
  -4   2   2  162.98    5.30
  -4   2   2  155.88    5.00
  -4   2   2  158.38    4.90
   4  -2  -2  148.19    4.90
   4  -2  -2  155.98    5.10
   4  -2  -2  150.28    5.40
   4  -2  -2  160.78    5.40
   4  -2  -2  149.29    5.00
  -3   2   1  112.79    3.60
  -3   2   1  112.39    3.70
  -3   2   1  116.19    3.90
  -3   2   1  116.59    3.50
  -3   2   1  120.99    3.70
  -3   2   1  117.69    4.00
   3  -2  -1  118.99    4.10
   3  -2  -1  118.49    3.80
   3  -2  -1  112.79    4.00
   3  -2  -1  110.79    3.80
   3  -2  -1  116.69    3.60
  -2   2   0   -0.50    0.80
  -2   2   0    0.90    0.60
  -2   2   0    1.60    0.50
  -2   2   0    1.70    0.60
  -2   2   0   -0.20    0.50
  -2   2   0    0.00    0.60
  -2   2   0   -0.50    0.50
   2  -2   0   -0.10    0.50
   2  -2   0    0.80    0.60
   2  -2   0    1.50    0.70
   2  -2   0    0.10    0.50
   2  -2   0    0.20    0.70
  -1   2  -1  869.71   20.90
  -1   2  -1  919.71   24.00
  -1   2  -1  807.92   19.50
  -1   2  -1  819.82   20.90
  -1   2  -1  889.41   19.60
   1  -2   1  794.32   19.70
   1  -2   1  816.02   20.10
   1  -2   1  869.91   21.00
   1  -2   1  805.02   23.80
   0   2  -2  229.08    6.20
   0   2  -2  234.98    5.70
   0   2  -2  236.68    5.70
   0   2  -2  244.28    7.30
   0   2  -2  230.68    6.20
   0  -2   2  219.78    5.80
   0  -2   2  226.68    6.30
   0  -2   2  222.08    7.20
   1   2  -3   -0.20    0.90
   1   2  -3   -1.10    0.60
   1   2  -3   -0.10    0.60
   1   2  -3    0.00    0.60
   1   2  -3   -0.60    0.80
  -1  -2   3   -0.60    0.80
  -1  -2   3   -1.30    0.80
  -1  -2   3   -0.60    0.80
   2   2  -4    8.60    1.10
   2   2  -4    7.90    1.10
   2   2  -4    6.50    1.30
   2   2  -4    7.80    0.80
  -2  -2   4    8.10    1.30
  -2  -2   4    6.60    1.10
  -2  -2   4    8.20    1.40
   3   2  -5  129.59    5.00
   3   2  -5  134.29    4.60
   3   2  -5  134.49    4.60
  -3  -2   5  133.39    5.20
  -3  -2   5  136.29    4.80
  -3  -2   5  130.69    4.80
   4   2  -6  421.86   12.40
   4   2  -6  419.46   11.40
   4   2  -6  406.26   11.30
  -4  -2   6  408.86   11.90
  -4  -2   6  419.86   12.60
  -4  -2   6  416.46   12.60
  -4  -2   6  412.76   11.60
  -4  -2   6  400.26   11.40
   5   2  -7   69.19    3.60
   5   2  -7   67.19    3.50
   5   2  -7   70.59    4.00
  -5  -2   7   65.89    2.40
  -5  -2   7   71.19    4.40
  -5  -2   7   69.59    4.10
  -5  -2   7   69.49    3.80
   6   2  -8   60.09    4.30
   6   2  -8   61.79    3.80
   6   2  -8   69.69    4.10
  -6  -2   8   66.29    4.70
  -6  -2   8   59.19    4.30
  -6  -2   8   65.29    4.30
   7   2  -9   35.90    3.20
  -7  -2   9   46.30    3.80
  -7  -2   9   35.40    4.00
   8   2 -10    0.70    2.10
  -8  -2  10    0.20    2.60
  -8  -2  10    2.60    2.50
   9   2 -11    3.80    2.40
  -9  -2  11    4.50    3.00
  10   2 -12   -0.10    2.40
  11   2 -13    1.90    2.80
 -13   3  10   17.40    3.70
  13  -3 -10    6.20    3.10
 -12   3   9   33.70    4.00
  12  -3  -9   31.80    4.00
 -11   3   8   -1.10    2.50
  11  -3  -8    1.50    2.40
  11  -3  -8    1.60    2.50
 -10   3   7    0.30    2.30
  10  -3  -7    0.20    2.10
  10  -3  -7    2.10    2.40
  10  -3  -7    1.90    2.60
  -9   3   6  155.48    7.30
  -9   3   6  148.79    6.90
  -9   3   6  166.48    6.80
   9  -3  -6  161.28    7.10
   9  -3  -6  157.28    7.50
   9  -3  -6  157.18    6.80
  -8   3   5   42.80    3.70
  -8   3   5   38.20    3.20
  -8   3   5   41.20    3.30
  -8   3   5   40.70    3.30
   8  -3  -5   41.90    3.40
   8  -3  -5   37.40    3.30
   8  -3  -5   41.70    3.50
   8  -3  -5   43.50    3.40
  -7   3   4   65.69    3.80
  -7   3   4   58.69    3.70
  -7   3   4   57.79    3.40
  -7   3   4   58.49    3.30
   7  -3  -4   61.99    3.90
   7  -3  -4   54.69    3.70
   7  -3  -4   61.29    3.60
   7  -3  -4   62.09    3.60
  -6   3   3   17.40    1.70
  -6   3   3   14.00    1.70
  -6   3   3   20.10    2.00
  -6   3   3   13.60    1.90
   6  -3  -3   21.40    2.20
   6  -3  -3   19.90    2.00
   6  -3  -3   13.60    1.90
   6  -3  -3   18.50    1.90
   6  -3  -3   16.80    1.90
  -5   3   2  166.48    5.50
  -5   3   2  174.68    5.80
  -5   3   2  163.38    5.50
  -5   3   2  169.38    5.40
  -5   3   2  160.58    5.20
   5  -3  -2  152.48    5.50
   5  -3  -2  161.28    5.50
   5  -3  -2  163.78    5.40
   5  -3  -2  172.08    6.00
  -4   3   1  157.68    4.70
  -4   3   1  157.18    4.90
  -4   3   1  154.98    4.90
  -4   3   1  160.98    4.80
  -4   3   1  154.68    5.20
   4  -3  -1  151.78    5.20
   4  -3  -1  155.38    5.00
   4  -3  -1  150.88    5.20
   4  -3  -1  158.38    4.80
   4  -3  -1  152.88    5.00
  -3   3   0  683.73   16.20
  -3   3   0  686.63   16.20
  -3   3   0  652.73   17.30
  -3   3   0  687.63   16.60
  -3   3   0  731.63   20.30
  -3   3   0  664.53   17.30
   3  -3   0  659.83   17.30
   3  -3   0  673.23   16.40
   3  -3   0  668.13   17.50
   3  -3   0  650.13   16.70
   3  -3   0  660.13   17.50
  -2   3  -1  686.43   18.20
  -2   3  -1  718.63   17.00
  -2   3  -1  754.22   17.50
  -2   3  -1  753.22   18.20
  -2   3  -1  721.93   17.00
  -2   3  -1  692.33   21.20
   2  -3   1  720.63   17.30
   2  -3   1  733.13   17.70
   2  -3   1  730.03   18.40
  -1   3  -2 2616.04   65.89
  -1   3  -2 3022.70   69.99
  -1   3  -2 2995.00   69.99
  -1   3  -2 2679.23   65.89
   1  -3   2 2933.11   67.29
   1  -3   2 2923.81   70.29
   1  -3   2 2894.61   66.29
   0   3  -3  491.95   14.60
   0   3  -3  492.35   12.60
   0   3  -3  493.85   11.70
   0   3  -3  477.55   12.60
   0   3  -3  478.85   11.70
   0  -3   3  477.85   12.00
   0  -3   3  496.05   12.90
   1   3  -4  297.67    7.60
   1   3  -4  285.97    8.20
   1   3  -4  290.17    8.60
   1   3  -4  293.57    7.60
  -1  -3   4  288.27    8.50
  -1  -3   4  283.37    7.80
   2   3  -5  158.08    5.20
   2   3  -5  167.78    5.10
   2   3  -5  159.08    5.00
   2   3  -5  168.98    5.60
  -2  -3   5  159.98    5.40
  -2  -3   5  170.88    5.90
  -2  -3   5  164.08    5.90
   3   3  -6   78.89    3.40
   3   3  -6   75.99    3.30
   3   3  -6   71.09    3.60
  -3  -3   6   75.29    3.60
  -3  -3   6   72.59    4.00
  -3  -3   6   71.19    3.80
   4   3  -7  123.39    4.70
   4   3  -7  121.69    4.70
   4   3  -7  125.79    5.30
  -4  -3   7  123.79    5.70
  -4  -3   7  119.69    5.70
  -4  -3   7  124.59    5.10
   5   3  -8   36.80    3.30
   5   3  -8   37.30    2.90
   5   3  -8   29.90    2.60
  -5  -3   8   31.80    3.50
  -5  -3   8   35.80    3.10
   6   3  -9    4.50    1.80
   6   3  -9    0.50    1.80
  -6  -3   9    4.50    2.00
  -6  -3   9    6.20    2.70
   7   3 -10    0.70    2.20
  -7  -3  10   -0.40    1.80
  -7  -3  10   -0.50    2.30
   8   3 -11    2.30    2.30
  -8  -3  11    5.90    3.10
   9   3 -12    4.90    2.50
  10   3 -13    6.00    2.70
 -14   4  10   71.69    5.90
 -13   4   9   -1.50    2.50
 -12   4   8   27.00    3.70
  12  -4  -8   28.20    3.90
  12  -4  -8   28.70    4.00
 -11   4   7   73.59    5.30
  11  -4  -7   79.39    5.70
  11  -4  -7   65.09    5.10
  11  -4  -7   72.89    4.90
 -10   4   6  667.63   18.50
 -10   4   6  648.14   19.10
  10  -4  -6  677.13   19.70
  10  -4  -6  619.14   20.30
  10  -4  -6  658.93   18.90
  -9   4   5  328.97   11.00
  -9   4   5  348.37   10.70
  -9   4   5  314.67   11.30
   9  -4  -5  319.67   11.70
   9  -4  -5  328.17   10.80
   9  -4  -5  335.97   11.20
  -8   4   4   89.79    4.70
  -8   4   4   90.79    4.80
  -8   4   4   97.49    4.60
  -8   4   4   88.29    4.20
   8  -4  -4   87.19    4.60
   8  -4  -4   94.19    4.80
   8  -4  -4   93.19    5.20
   8  -4  -4   89.29    4.50
  -7   4   3   18.20    2.30
  -7   4   3   21.80    2.00
  -7   4   3   19.00    2.10
  -7   4   3   18.80    2.00
   7  -4  -3   21.40    2.10
   7  -4  -3   19.90    2.10
   7  -4  -3   21.10    2.50
   7  -4  -3   20.00    2.20
   7  -4  -3   18.90    2.30
  -6   4   2   62.09    3.30
  -6   4   2   58.29    3.20
  -6   4   2   53.19    2.80
  -6   4   2   56.49    2.90
   6  -4  -2   58.59    3.00
   6  -4  -2   58.29    3.10
   6  -4  -2   53.99    3.00
   6  -4  -2   49.50    3.30
   6  -4  -2   56.89    3.50
  -5   4   1  313.57    9.10
  -5   4   1  331.87    8.70
  -5   4   1  317.17    8.60
  -5   4   1  329.57    9.00
  -5   4   1  323.27    9.40
   5  -4  -1  317.57    9.20
   5  -4  -1  311.67    9.20
   5  -4  -1  320.67    9.70
   5  -4  -1  308.97    8.90
   5  -4  -1  312.77    9.60
  -4   4   0   12.60    1.30
  -4   4   0   12.50    1.10
  -4   4   0   11.30    2.00
  -4   4   0   13.00    1.10
  -4   4   0   11.90    1.20
   4  -4   0   10.30    1.40
   4  -4   0   11.50    1.30
   4  -4   0   11.00    1.30
   4  -4   0   11.30    1.20
  -3   4  -1  264.67    6.70
  -3   4  -1  275.07    7.50
  -3   4  -1  269.67    6.70
  -3   4  -1  261.47    7.20
  -3   4  -1  284.67    9.60
   3  -4   1  280.87    7.80
   3  -4   1  265.17    7.50
   3  -4   1  270.07    7.20
  -2   4  -2  266.17    9.40
  -2   4  -2  275.07    7.30
   2  -4   2  268.27    7.10
   2  -4   2  274.67    7.40
   2  -4   2  277.47    7.80
  -1   4  -3 1569.74   42.30
  -1   4  -3 1475.85   36.70
   1  -4   3 1476.35   35.60
   1  -4   3 1419.76   37.20
   1  -4   3 1490.35   35.00
   0   4  -4  616.44   14.70
   0   4  -4  622.44   16.00
   0   4  -4  635.64   18.70
   0   4  -4  607.14   14.70
   0  -4   4  632.44   16.50
   0  -4   4  594.74   15.30
   1   4  -5  441.56   12.90
   1   4  -5  433.46   11.00
   1   4  -5  439.86   11.00
   1   4  -5  451.05   12.10
  -1  -4   5  440.26   11.60
  -1  -4   5  428.66   12.50
  -1  -4   5  442.16   12.50
   2   4  -6  108.59    3.80
   2   4  -6  109.09    4.40
   2   4  -6  106.49    4.20
   2   4  -6  110.59    3.80
  -2  -4   6  113.49    4.90
  -2  -4   6  106.99    4.30
  -2  -4   6  112.09    4.80
   3   4  -7    3.60    1.00
   3   4  -7    4.50    1.30
   3   4  -7    2.70    1.20
   3   4  -7    4.50    1.20
  -3  -4   7    4.00    1.40
  -3  -4   7    1.60    1.60
  -3  -4   7   -1.70    1.40
   4   4  -8  135.69    5.10
   4   4  -8  131.49    5.00
   4   4  -8  126.19    5.60
  -4  -4   8  128.69    5.60
  -4  -4   8  132.49    6.30
  -4  -4   8  131.89    6.10
   5   4  -9  207.98    7.20
  -5  -4   9  210.88    8.60
  -5  -4   9  214.38    8.10
   6   4 -10  274.67    9.30
  -6  -4  10  298.67   11.40
   7   4 -11    9.50    2.40
  -7  -4  11   18.00    3.60
   8   4 -12    6.70    2.40
  -8  -4  12    5.60    2.70
   9   4 -13    2.30    2.40
  10   4 -14    2.50    2.30
 -14   5   9    5.80    2.90
 -13   5   8   -1.00    2.30
 -12   5   7   -2.30    2.00
  12  -5  -7    0.80    2.80
  12  -5  -7    1.00    2.30
 -11   5   6   65.69    4.90
  11  -5  -6   72.69    5.90
  11  -5  -6   65.69    5.10
 -10   5   5   -2.30    2.10
 -10   5   5   -0.10    2.00
  10  -5  -5    1.00    2.10
  10  -5  -5    1.50    1.90
  10  -5  -5   -3.50    2.40
  -9   5   4   69.59    4.50
  -9   5   4   61.89    4.40
  -9   5   4   56.59    4.40
  -9   5   4   66.29    4.20
   9  -5  -4   64.79    4.40
   9  -5  -4   56.99    4.10
   9  -5  -4   65.29    5.00
  -8   5   3   39.30    3.00
  -8   5   3   36.30    3.10
  -8   5   3   39.60    2.90
  -8   5   3   36.90    3.20
   8  -5  -3   39.30    3.60
   8  -5  -3   37.70    2.90
   8  -5  -3   40.00    3.40
   8  -5  -3   35.90    2.90
  -7   5   2   37.60    2.50
  -7   5   2   37.30    2.80
  -7   5   2   31.10    2.60
  -7   5   2   35.00    2.50
   7  -5  -2   30.60    2.90
   7  -5  -2   30.30    2.60
   7  -5  -2   31.20    2.40
   7  -5  -2   34.40    2.90
   7  -5  -2   41.70    2.90
  -6   5   1    6.90    1.20
  -6   5   1   11.30    1.60
  -6   5   1    7.90    1.20
  -6   5   1    6.00    1.40
  -6   5   1   11.60    2.70
   6  -5  -1    6.70    1.70
   6  -5  -1    8.60    1.40
   6  -5  -1    5.00    1.50
   6  -5  -1    8.60    1.50
   6  -5  -1    7.10    1.40
  -5   5   0  298.17    8.20
  -5   5   0  289.07   10.80
  -5   5   0  288.07    8.40
  -5   5   0  281.57    7.60
  -5   5   0  301.67    7.70
   5  -5   0  290.17    8.90
   5  -5   0  275.57    8.90
   5  -5   0  280.97    8.50
   5  -5   0  279.27    8.20
   5  -5   0  277.47    8.50
  -4   5  -1    1.40    0.60
  -4   5  -1    0.10    0.60
  -4   5  -1    0.20    1.80
  -4   5  -1    1.80    0.90
  -4   5  -1    2.70    0.90
   4  -5   1    1.00    1.10
   4  -5   1    3.50    1.30
   4  -5   1    1.70    1.00
   4  -5   1    6.50    1.30
   4  -5   1    3.20    1.00
  -3   5  -2  625.04   16.30
  -3   5  -2  592.34   19.70
  -3   5  -2  653.23   15.70
   3  -5   2  649.24   16.20
   3  -5   2  660.83   17.00
  -2   5  -3    0.50    1.40
  -2   5  -3    1.60    0.80
   2  -5   3    7.60    1.30
  -1   5  -4  311.07    8.60
  -1   5  -4  332.47   11.00
   1  -5   4  312.87    9.30
   0   5  -5  350.06   11.50
   0   5  -5  337.27    9.30
   0   5  -5  331.57    8.10
   0   5  -5  333.97    8.10
   0  -5   5  335.97   10.00
   0  -5   5  327.27    9.20
   0  -5   5  341.17   10.10
   1   5  -6    2.20    1.00
   1   5  -6    1.20    0.70
   1   5  -6    2.10    1.20
   1   5  -6    1.70    0.80
  -1  -5   6    1.40    1.30
  -1  -5   6    1.40    1.20
  -1  -5   6    2.70    1.40
   2   5  -7   14.80    1.70
   2   5  -7   16.30    1.90
   2   5  -7   13.90    1.40
   2   5  -7   14.30    1.40
  -2  -5   7    9.20    2.10
  -2  -5   7   16.40    1.90
  -2  -5   7   17.20    2.30
   3   5  -8   28.90    2.60
   3   5  -8   25.90    2.00
   3   5  -8   24.50    2.10
   3   5  -8   28.10    2.30
  -3  -5   8   34.60    2.80
  -3  -5   8   22.10    2.80
  -3  -5   8   29.20    3.20
   4   5  -9   62.09    3.40
   4   5  -9   64.29    3.60
  -4  -5   9   54.99    4.10
  -4  -5   9   66.49    4.80
   5   5 -10  114.99    5.00
   5   5 -10  115.19    5.20
  -5  -5  10  123.09    6.90
   6   5 -11   12.90    2.20
  -6  -5  11    8.30    3.10
   7   5 -12   -1.90    1.70
  -7  -5  12    1.80    3.00
   8   5 -13    8.20    2.40
  -8  -5  13   13.10    3.90
   9   5 -14   23.60    3.00
 -14   6   8   10.70    3.10
 -13   6   7    3.80    2.30
 -12   6   6    5.20    2.30
  12  -6  -6    2.90    2.90
 -11   6   5    9.20    2.50
 -11   6   5    0.70    2.00
  11  -6  -5    6.90    3.00
  11  -6  -5   13.10    2.70
 -10   6   4   85.69    5.30
 -10   6   4   80.19    4.70
  10  -6  -4   86.39    5.00
  10  -6  -4   91.79    5.90
  -9   6   3    7.40    1.90
  -9   6   3    5.80    1.70
  -9   6   3    8.80    3.30
  -9   6   3    2.60    1.70
   9  -6  -3    8.70    1.90
   9  -6  -3    5.50    2.60
   9  -6  -3    5.10    2.00
  -8   6   2   69.59    3.50
  -8   6   2   68.29    3.40
  -8   6   2   63.09    5.90
  -8   6   2   70.79    4.00
  -8   6   2   64.79    3.90
   8  -6  -2   73.39    4.50
   8  -6  -2   64.59    3.90
   8  -6  -2   66.49    3.60
   8  -6  -2   65.69    4.20
   8  -6  -2   65.29    4.50
  -7   6   1   14.20    1.80
  -7   6   1   13.10    1.50
  -7   6   1   12.50    1.50
  -7   6   1   15.70    2.00
  -7   6   1   15.30    3.00
   7  -6  -1   16.30    2.30
   7  -6  -1   14.00    1.80
   7  -6  -1   14.50    1.70
   7  -6  -1   13.30    2.00
   7  -6  -1   13.60    2.20
  -6   6   0   99.59    4.00
  -6   6   0  103.39    6.00
  -6   6   0   98.49    3.30
  -6   6   0   90.99    3.90
  -6   6   0  101.69    3.40
   6  -6   0   98.09    4.60
   6  -6   0   90.79    4.10
   6  -6   0   92.09    4.50
   6  -6   0  102.09    4.40
   6  -6   0   99.99    4.10
  -5   6  -1   -1.50    1.50
  -5   6  -1    0.30    0.50
  -5   6  -1    0.80    0.60
  -5   6  -1    0.40    0.90
  -5   6  -1   -0.30    0.90
   5  -6   1    2.50    1.20
   5  -6   1   -0.40    1.00
   5  -6   1    1.20    1.40
   5  -6   1   -0.20    1.10
  -4   6  -2  380.76   13.20
  -4   6  -2  372.76    9.70
  -4   6  -2  356.96    9.90
   4  -6   2  365.36   10.80
   4  -6   2  374.36   10.90
  -3   6  -3  170.98    7.50
   3  -6   3  182.38    6.00
   3  -6   3  171.98    5.90
  -2   6  -4  280.77   10.70
   2  -6   4  304.37    9.00
   2  -6   4  302.47    9.00
  -1   6  -5  192.78    7.60
   1  -6   5  178.48    6.40
   1  -6   5  173.28    6.40
   0   6  -6    5.00    1.10
   0  -6   6    5.40    1.50
   0  -6   6    4.00    1.40
   0  -6   6    2.50    1.40
   1   6  -7   28.50    2.60
   1   6  -7   27.40    1.40
   1   6  -7   27.60    2.20
   1   6  -7   31.10    1.40
  -1  -6   7   29.50    2.70
  -1  -6   7   30.50    2.50
  -1  -6   7   30.80    2.80
   2   6  -8   11.40    1.20
   2   6  -8   11.90    1.80
   2   6  -8   12.00    1.90
   2   6  -8   12.50    1.20
  -2  -6   8   12.00    2.00
  -2  -6   8   13.10    2.60
  -2  -6   8    9.30    2.20
   3   6  -9   28.90    2.20
   3   6  -9   29.80    2.10
   3   6  -9   27.40    2.40
  -3  -6   9   22.40    3.40
   4   6 -10  285.57    8.60
   4   6 -10  305.07    8.70
  -4  -6  10  302.57   11.40
   5   6 -11    1.90    1.50
   5   6 -11    1.20    1.50
  -5  -6  11   -1.50    2.40
   6   6 -12   12.60    2.00
   6   6 -12   13.20    2.00
  -6  -6  12   11.90    3.40
   7   6 -13   11.90    2.20
  -7  -6  13   14.80    3.90
   8   6 -14    0.30    1.70
 -14   7   7   17.60    5.80
 -14   7   7    6.70    2.60
 -13   7   6    6.80    2.30
 -13   7   6    4.30    3.50
  13  -7  -6    3.80    3.20
 -12   7   5   -2.90    1.70
 -12   7   5    4.00    3.40
  12  -7  -5   -0.70    2.60
 -11   7   4   20.10    2.80
 -11   7   4   15.00    4.10
 -11   7   4   20.40    2.60
  11  -7  -4   14.30    2.40
  11  -7  -4   18.50    3.50
 -10   7   3   48.60    4.00
 -10   7   3   46.90    5.60
 -10   7   3   42.00    3.30
 -10   7   3   44.80    3.20
  10  -7  -3   45.00    3.70
  10  -7  -3   48.20    4.20
  -9   7   2   88.19    3.90
  -9   7   2   74.19    6.50
  -9   7   2   88.39    4.50
  -9   7   2   85.69    3.90
   9  -7  -2   84.79    4.50
   9  -7  -2   86.19    5.40
  -8   7   1  235.48    7.10
  -8   7   1  249.18    7.20
  -8   7   1  244.18    8.20
  -8   7   1  252.97    8.10
  -8   7   1  256.57   11.60
   8  -7  -1  242.38    8.30
   8  -7  -1  236.38    9.00
   8  -7  -1  243.78    9.10
   8  -7  -1  238.88    8.30
  -7   7   0   22.90    3.50
  -7   7   0   20.80    1.60
  -7   7   0   19.00    1.50
  -7   7   0   21.40    2.10
  -7   7   0   16.10    1.80
   7  -7   0   24.00    2.60
   7  -7   0   18.80    2.10
   7  -7   0   21.20    2.80
   7  -7   0   21.00    2.10
  -6   7  -1    3.30    1.10
  -6   7  -1    4.60    2.20
   6  -7   1    1.40    1.40
   6  -7   1    1.30    1.30
   6  -7   1    2.40    1.60
   6  -7   1    2.00    1.40
  -5   7  -2   52.89    4.70
  -5   7  -2   59.89    2.50
   5  -7   2   55.79    3.50
   5  -7   2   55.39    3.50
   5  -7   2   57.59    3.40
  -4   7  -3    3.90    2.30
   4  -7   3    5.30    1.40
   4  -7   3    4.30    1.50
  -3   7  -4   11.50    2.50
   3  -7   4    8.90    1.60
   3  -7   4    9.80    1.80
   3  -7   4   10.10    1.70
  -2   7  -5  383.46   13.50
   2  -7   5  370.66   11.30
   2  -7   5  369.66   11.30
  -1   7  -6   60.29    4.50
   1  -7   6   66.49    3.90
   1  -7   6   61.59    3.80
   0   7  -7    5.20    1.80
   0  -7   7    5.60    1.80
   0  -7   7    2.60    1.80
   0  -7   7    2.40    1.50
   1   7  -8  129.59    5.80
  -1  -7   8  134.09    6.10
  -1  -7   8  136.49    6.40
   2   7  -9   25.40    2.70
  -2  -7   9   22.90    3.10
  -3  -7  10   76.49    5.50
   4   7 -11   12.70    1.30
   4   7 -11   10.70    1.20
  -4  -7  11   13.90    3.10
   5   7 -12   30.10    2.10
   5   7 -12   29.40    2.00
  -5  -7  12   28.30    4.20
   6   7 -13    0.60    1.00
  -6  -7  13    4.80    3.20
  -7  -7  14   -1.40    3.20
 -14   8   6    1.30    2.00
 -14   8   6    1.40    4.70
 -13   8   5   28.30    5.60
 -13   8   5   26.20    2.80
  13  -8  -5   25.50    4.50
 -12   8   4   10.50    2.30
 -12   8   4   12.40    2.20
 -12   8   4   16.80    5.10
  12  -8  -4    8.60    3.30
 -11   8   3   24.30    5.10
 -11   8   3   13.30    2.40
 -11   8   3   18.80    2.10
 -11   8   3   15.40    2.10
  11  -8  -3   20.10    3.60
 -10   8   2    0.20    1.30
 -10   8   2   -1.80    1.40
 -10   8   2    0.20    1.30
 -10   8   2    2.80    3.00
  10  -8  -2   -1.10    2.20
  10  -8  -2   -2.10    1.70
  -9   8   1   32.30    4.70
  -9   8   1   25.50    2.00
  -9   8   1   30.70    2.80
  -9   8   1   29.30    2.10
   9  -8  -1   34.80    3.70
   9  -8  -1   32.30    2.90
  -8   8   0    6.20    1.60
  -8   8   0    8.00    3.10
   8  -8   0    6.60    2.40
   8  -8   0    8.20    1.80
  -7   8  -1    2.70    1.10
  -7   8  -1    6.20    2.90
   7  -8   1    6.10    1.80
   7  -8   1    4.50    1.50
   7  -8   1    5.90    1.90
  -6   8  -2   12.20    1.30
  -6   8  -2   13.80    3.00
   6  -8   2    9.70    2.00
   6  -8   2   18.10    2.20
   6  -8   2   17.40    2.40
  -5   8  -3  219.08   10.10
   5  -8   3  226.78    8.00
   5  -8   3  222.78    8.00
  -4   8  -4  401.26   14.90
   4  -8   4  400.76   12.40
   4  -8   4  413.96   12.40
  -3   8  -5   66.49    5.00
   3  -8   5   56.59    3.80
   3  -8   5   57.09    3.60
  -2   8  -6  186.38    8.20
   2  -8   6  164.88    6.60
   2  -8   6  157.98    6.50
  -1   8  -7  166.88    8.00
   1  -8   7  174.18    7.00
   1  -8   7  161.68    6.90
   0   8  -8    2.20    2.00
   0  -8   8    3.10    2.00
   1   8  -9    2.00    1.80
  -1  -8   9    4.60    2.00
   2   8 -10    0.80    1.60
  -2  -8  10   -2.60    2.20
  -3  -8  11   20.20    3.50
  -4  -8  12   15.20    3.40
  -5  -8  13   35.60    4.90
  -6  -8  14    3.00    3.40
 -14   9   5    5.20    4.70
 -14   9   5    7.30    2.00
  14  -9  -5    2.30    3.60
 -13   9   4   10.00    4.60
 -13   9   4    1.80    2.30
 -13   9   4    5.40    1.60
 -13   9   4    6.50    1.70
  13  -9  -4    6.50    3.40
 -12   9   3    6.80    1.40
 -12   9   3    1.20    3.80
 -12   9   3    5.00    1.40
 -12   9   3    1.70    1.80
  12  -9  -3    7.50    3.20
 -11   9   2   -0.30    1.70
 -11   9   2    7.40    3.40
  11  -9  -2    4.50    2.70
 -10   9   1   37.30    3.20
 -10   9   1   35.90    5.40
  10  -9  -1   42.20    4.30
  10  -9  -1   39.20    3.50
  -9   9   0   16.70    4.30
  -9   9   0   16.10    1.90
   9  -9   0   18.90    2.40
   9  -9   0   17.80    3.20
  -8   9  -1    4.90    1.30
  -8   9  -1   10.20    3.20
   8  -9   1   11.10    2.60
   8  -9   1    9.50    1.90
  -7   9  -2    3.60    1.00
  -7   9  -2    6.90    2.90
   7  -9   2    2.70    1.60
   7  -9   2    3.20    1.90
  -6   9  -3  104.69    6.90
   6  -9   3  106.69    5.50
   6  -9   3  106.59    5.40
   6  -9   3  105.59    5.40
  -5   9  -4  514.05   18.80
   5  -9   4  521.15   15.50
   5  -9   4  521.85   15.60
  -4   9  -5   20.10    3.60
   4  -9   5   18.30    2.60
   4  -9   5   13.70    2.30
  -3   9  -6   23.00    3.50
   3  -9   6   19.10    2.50
   3  -9   6   24.80    2.90
  -2   9  -7   21.70    3.40
   2  -9   7   15.40    2.40
  -1   9  -8    0.60    2.10
   1  -9   8    3.90    2.00
   0   9  -9    8.40    2.40
   0  -9   9    9.10    2.70
   1   9 -10    8.20    2.20
  -1  -9  10   10.10    2.70
  -2  -9  11   57.69    5.30
  -3  -9  12   31.00    4.20
  -4  -9  13   19.10    4.10
  -5  -9  14    6.00    3.80
 -14  10   4   45.90    4.00
 -14  10   4   44.60    7.30
  14 -10  -4   61.79    6.30
 -13  10   3   35.70    6.60
 -13  10   3   29.60    3.10
  13 -10  -3   30.20    4.80
 -12  10   2    4.00    3.30
 -12  10   2    0.70    1.60
  12 -10  -2   -1.20    2.60
 -11  10   1   -4.30    3.30
 -11  10   1    0.80    1.40
  11 -10  -1   -2.60    2.20
 -10  10   0   12.00    4.00
 -10  10   0   17.40    2.00
  10 -10   0   19.80    3.70
  -9  10  -1    9.50    3.50
  -9  10  -1   14.00    1.50
   9 -10   1   14.20    3.00
   9 -10   1   18.70    2.70
  -8  10  -2   19.90    4.40
   8 -10   2   27.90    2.90
   8 -10   2   23.00    3.10
  -7  10  -3   76.29    6.80
   7 -10   3   85.59    5.00
   7 -10   3   88.29    5.10
  -6  10  -4  155.08    8.60
   6 -10   4  136.79    6.50
   6 -10   4  136.09    6.50
  -5  10  -5   20.00    4.00
   5 -10   5   20.90    2.80
   5 -10   5   14.80    2.70
  -4  10  -6   16.10    3.60
   4 -10   6   18.70    2.80
  -3  10  -7    5.40    2.70
   3 -10   7    5.50    2.00
  -2  10  -8   23.30    3.80
   2 -10   8   17.80    2.80
  -1  10  -9   48.30    4.70
   1 -10   9   49.20    4.40
   0  10 -10   18.70    3.40
   0 -10  10   13.00    3.20
  -1 -10  11    1.20    2.40
  -2 -10  12    0.60    2.60
  -3 -10  13   25.60    4.40
  -4 -10  14    8.90    3.60
 -14  11   3    8.90    5.50
 -14  11   3    1.60    1.90
  14 -11  -3    6.30    3.70
 -13  11   2   10.90    4.80
 -13  11   2    6.40    1.90
  13 -11  -2    4.50    3.40
 -12  11   1   -0.30    1.40
 -12  11   1    1.80    3.20
  12 -11  -1   -1.50    2.70
 -11  11   0    9.00    1.40
 -11  11   0   11.80    4.20
  11 -11   0    9.80    3.50
 -10  11  -1   -2.80    3.20
  10 -11   1    3.40    2.50
  -9  11  -2   -1.00    2.60
   9 -11   2    1.20    1.70
   9 -11   2    2.10    2.20
  -8  11  -3   13.60    3.70
   8 -11   3   12.70    2.50
   8 -11   3   10.60    3.00
  -7  11  -4    0.60    2.40
   7 -11   4   -0.90    1.80
   7 -11   4   -0.60    2.10
  -6  11  -5  342.27   15.10
   6 -11   5  351.96   12.20
   6 -11   5  358.36   12.30
  -5  11  -6   10.30    3.10
   5 -11   6    5.00    2.20
  -4  11  -7    8.10    3.20
   4 -11   7    2.00    2.30
  -3  11  -8    1.10    2.50
   3 -11   8    1.20    2.30
  -2  11  -9   16.60    3.60
  -2  11  -9   18.90    3.80
   2 -11   9   13.00    2.90
  -1  11 -10    1.50    2.40
   1 -11  10    5.90    2.50
   0 -11  11    0.30    2.40
  -1 -11  12   -0.50    2.60
  -2 -11  13    3.10    3.10
  -3 -11  14   23.40    4.40
 -13  12   1    3.60    4.50
  13 -12  -1    5.20    3.30
 -12  12   0    5.30    3.80
  12 -12   0    3.60    3.50
 -11  12  -1    0.30    3.80
  11 -12   1    1.40    3.00
 -10  12  -2    2.30    3.70
  10 -12   2    3.60    2.50
  -9  12  -3   42.70    5.80
   9 -12   3   42.70    4.30
  -8  12  -4   -0.80    2.60
   8 -12   4   -0.10    2.00
   8 -12   4   -2.40    1.90
  -7  12  -5   24.20    4.40
   7 -12   5   30.20    3.90
   7 -12   5   35.00    4.00
   7 -12   5   31.50    3.80
  -6  12  -6   13.30    3.70
   6 -12   6   13.30    2.80
  -5  12  -7    6.90    3.50
   5 -12   7    6.90    2.70
  -4  12  -8    9.70    3.50
   4 -12   8   11.40    2.90
  -3  12  -9    7.20    3.30
  -3  12  -9    7.30    3.30
   3 -12   9    8.70    2.60
  -2  12 -10    3.40    2.90
   2 -12  10    0.40    2.70
  -1  12 -11   17.80    3.90
   1 -12  11   18.10    3.60
   0 -12  12   10.90    3.30
  -1 -12  13   22.70    4.50
 -13  13   0   12.40    5.60
  13 -13   0    6.40    3.80
 -12  13  -1   -1.00    4.20
  12 -13   1   -2.10    2.60
 -11  13  -2    2.90    3.50
  11 -13   2   -1.90    2.90
 -10  13  -3   -3.10    3.00
  10 -13   3    1.50    2.60
  -9  13  -4    4.70    3.40
   9 -13   4    6.10    2.70
  -8  13  -5    0.80    3.50
   8 -13   5    2.70    2.70
   8 -13   5    4.00    2.60
  -7  13  -6    2.60    3.50
   7 -13   6    1.70    2.60
   7 -13   6    2.40    2.60
  -6  13  -7   -0.80    2.60
   6 -13   7    8.50    3.00
  -5  13  -8    0.60    3.30
   5 -13   8   -0.60    2.20
  -4  13  -9    0.70    3.30
   4 -13   9    4.30    2.70
  -3  13 -10   19.50    4.40
   3 -13  10   27.40    4.00
  -2  13 -11   28.80    4.50
   2 -13  11   21.10    3.80
   1 -13  12    8.90    3.30
   0 -13  13    5.40    3.40
 -12  14  -2    2.40    3.50
  12 -14   2   -2.60    2.80
 -11  14  -3   -0.30    4.10
  11 -14   3    6.20    3.00
 -10  14  -4    0.70    3.30
  10 -14   4   -0.20    3.10
  -9  14  -5    1.30    4.10
   9 -14   5   -4.20    2.50
   9 -14   5   -1.90    2.90
  -8  14  -6    3.90    4.00
   8 -14   6    2.40    3.00
  -7  14  -7    1.10    3.70
   7 -14   7   -1.40    2.80
  -6  14  -8   32.70    5.20
   6 -14   8   35.00    4.70
  -5  14  -9   47.00    6.20
   5 -14   9   51.89    5.30
  -4  14 -10    5.50    3.70
  -4  14 -10    4.90    3.70
   4 -14  10    3.60    3.10
  -3  14 -11   11.20    3.90
   3 -14  11   11.70    3.40
   2 -14  12    9.00    3.90
 -10  15  -5    4.40    4.70
  10 -15   5    3.00    3.30
  10 -15   5   -0.80    3.40
  -9  15  -6    5.50    4.50
   9 -15   6    1.20    2.90
  -8  15  -7   23.30    5.30
   8 -15   7   26.70    4.50
  -7  15  -8    6.40    4.50
   7 -15   8   15.50    3.90
  -6  15  -9   40.00    6.40
   6 -15   9   46.30    5.30
  -5  15 -10   10.30    4.30
  -5  15 -10    3.90    4.00
   5 -15  10    9.20    3.30
   4 -15  10    9.60    3.90
  -4  15 -10   18.40    4.50
   5 -15   9   -0.60    3.30
  -5  15  -9    5.20    3.90
   6 -15   8   -1.00    2.80
  -6  15  -8   -1.40    3.70
   7 -15   7   30.70    4.90
  -7  15  -7   33.60    5.80
   8 -15   6   -2.70    3.10
  -8  15  -6    7.60    4.50
   9 -15   5   -0.80    3.20
  -9  15  -5    0.50    3.40
  10 -15   4   -3.90    2.80
 -10  15  -4    2.10    4.50
   2 -14  11   40.80    5.10
   3 -14  10    6.90    3.30
  -3  14 -10   13.30    4.00
   4 -14   9   13.70    3.80
  -4  14  -9   12.50    4.10
   5 -14   8    3.10    2.80
  -5  14  -8    6.10    4.00
   6 -14   7   -1.90    2.40
  -6  14  -7    0.40    3.30
   7 -14   6    1.50    2.90
   7 -14   6   -3.00    2.50
  -7  14  -6   -1.80    3.50
   8 -14   5   18.10    3.60
  -8  14  -5   17.10    4.70
   9 -14   4   30.60    4.40
   9 -14   4   37.60    4.60
  -9  14  -4   29.60    5.30
  10 -14   3    2.60    3.30
  10 -14   3   10.70    3.80
 -10  14  -3    5.90    4.60
  11 -14   2    7.40    3.30
 -11  14  -2    2.80    3.60
  12 -14   1    2.10    3.50
 -12  14  -1   -1.30    4.20
   0 -13  12   12.50    3.70
   1 -13  11   46.90    5.40
   2 -13  10   28.30    4.20
  -2  13 -10   33.20    4.70
   3 -13   9   29.50    4.10
  -3  13  -9   27.20    4.60
  -3  13  -9   30.90    4.80
   4 -13   8   49.00    5.10
  -4  13  -8   59.19    6.30
   5 -13   7   -3.30    2.60
  -5  13  -7   -1.00    3.00
   6 -13   6   -1.10    2.70
  -6  13  -6    0.80    3.00
   7 -13   5   -2.10    2.50
   7 -13   5    4.20    2.60
  -7  13  -5    1.90    3.40
   8 -13   4    4.90    2.60
   8 -13   4    1.80    2.40
   8 -13   4   -2.60    2.20
  -8  13  -4   -1.70    3.30
   9 -13   3    0.50    2.60
  -9  13  -3    5.80    3.40
  10 -13   2    1.70    2.60
 -10  13  -2    0.30    3.90
  11 -13   1    0.80    2.70
 -11  13  -1    2.50    4.20
  12 -13   0    6.10    3.30
 -12  13   0    9.60    4.30
  13 -13  -1   -1.90    3.00
 -13  13   1    3.90    4.10
  -2 -12  13   21.00    4.40
  -1 -12  12   12.40    3.60
   0 -12  11    4.50    2.90
   1 -12  10    2.20    2.70
  -1  12 -10   -0.80    2.40
   2 -12   9   81.69    5.90
  -2  12  -9   75.59    6.40
   3 -12   8   -1.00    2.40
  -3  12  -8    0.50    2.80
   4 -12   7    2.90    2.30
  -4  12  -7   -0.70    2.70
   5 -12   6   42.80    4.20
  -5  12  -6   47.50    5.60
   6 -12   5   26.50    3.80
  -6  12  -5   31.30    5.10
   7 -12   4  109.79    6.30
   7 -12   4  104.39    6.50
   7 -12   4  106.69    6.50
  -7  12  -4  106.39    7.70
   8 -12   3    4.40    2.30
   8 -12   3    6.90    2.60
  -8  12  -3    4.30    2.90
   9 -12   2    2.80    2.20
   9 -12   2    9.20    3.00
  -9  12  -2    4.60    3.30
  10 -12   1    2.70    2.50
 -10  12  -1   -4.80    3.10
  11 -12   0    0.50    2.60
 -11  12   0    0.00    1.00
 -11  12   0   -0.40    3.10
  12 -12  -1    3.80    3.20
 -12  12   1    2.80    1.40
 -12  12   1    0.80    4.10
  13 -12  -2   -2.50    3.00
 -13  12   2    0.60    1.50
 -13  12   2    5.60    4.10
  -3 -11  13   50.79    5.80
  -2 -11  12    1.10    3.00
  -1 -11  11    0.10    3.00
   0 -11  10   17.60    3.70
   0  11 -10   23.70    3.60
   1 -11   9    0.60    2.30
  -1  11  -9    1.60    2.50
   2 -11   8   47.50    4.50
  -2  11  -8   55.79    5.40
   3 -11   7   -0.50    2.00
  -3  11  -7   -0.60    2.50
   4 -11   6    5.90    2.20
  -4  11  -6    5.10    2.80
   5 -11   5   42.30    4.10
  -5  11  -5   37.10    5.00
   6 -11   4   44.30    4.10
   6 -11   4   36.10    4.00
   6 -11   4   46.90    4.20
  -6  11  -4   35.10    4.70
   7 -11   3    0.70    2.30
   7 -11   3    2.80    2.20
  -7  11  -3    0.50    3.10
   8 -11   2    5.60    2.30
   8 -11   2    3.50    2.10
  -8  11  -2    3.50    3.30
   9 -11   1   -0.10    1.80
   9 -11   1    0.70    2.20
  -9  11  -1    0.90    1.20
  -9  11  -1    5.60    3.10
  10 -11   0   17.60    3.40
 -10  11   0   24.30    5.20
 -10  11   0   14.30    2.00
  11 -11  -1   -0.20    2.90
 -11  11   1    1.40    1.60
 -11  11   1   -3.90    2.80
  12 -11  -2   -2.20    2.70
 -12  11   2    1.50    4.00
 -12  11   2    3.10    1.90
  13 -11  -3   -1.50    3.00
 -13  11   3   -4.00    1.70
 -13  11   3    0.40    3.60
  14 -11  -4    6.50    3.80
 -14  11   4   -0.20    2.30
 -14  11   4    3.30    4.90
  -4 -10  13   13.80    4.10
  -3 -10  12   74.69    6.40
  -2 -10  11   -0.80    2.60
  -1 -10  10    1.90    2.60
   0 -10   9  121.29    6.90
   0  10  -9  109.39    6.60
   1 -10   8   23.30    3.30
   2 -10   7   39.00    3.90
  -2  10  -7   31.40    4.00
   3 -10   6    7.10    2.40
  -3  10  -6    7.90    2.80
   4 -10   5    9.60    2.30
  -4  10  -5    9.90    3.10
   5 -10   4    1.70    2.10
   5 -10   4   -4.30    1.80
  -5  10  -4    2.10    2.40
   6 -10   3  230.08    9.10
   6 -10   3  229.78    9.10
  -6  10  -3  237.58   11.10
   7 -10   2    3.60    2.10
   7 -10   2   -0.50    1.90
  -7  10  -2    6.30    3.20
  -7  10  -2    5.30    1.20
   8 -10   1   29.90    3.60
   8 -10   1   33.70    3.50
  -8  10  -1   30.80    2.50
  -8  10  -1   28.90    4.50
   9 -10   0    0.10    1.70
   9 -10   0    0.40    2.20
  -9  10   0    0.30    1.30
  -9  10   0   -2.40    3.10
  10 -10  -1    2.50    1.80
  10 -10  -1   -2.00    2.30
 -10  10   1   -0.20    3.20
 -10  10   1   -1.80    1.40
  11 -10  -2   15.30    3.50
 -11  10   2   25.10    5.40
 -11  10   2   13.80    2.20
  12 -10  -3   18.60    3.90
 -12  10   3   17.60    4.60
 -12  10   3   12.00    2.40
  13 -10  -4    3.70    3.30
 -13  10   4    3.20    3.70
 -13  10   4    1.80    1.30
 -13  10   4    2.40    2.30
 -13  10   4    2.20    1.30
 -14  10   5   22.90    2.10
 -14  10   5   18.10    6.40
  -6  -9  14   11.00    4.10
  -5  -9  13   10.60    4.00
  -4  -9  12   55.29    5.70
  -3  -9  11   10.20    3.20
  -2  -9  10   14.00    3.20
  -1  -9   9    0.50    2.10
   1   9  -9    0.20    1.90
   0  -9   8   80.19    5.50
   0   9  -8   82.39    5.60
   1  -9   7    7.50    2.30
  -1   9  -7    7.50    2.60
   2  -9   6   66.29    4.70
  -2   9  -6   66.49    5.20
   3  -9   5    2.20    1.70
   3  -9   5    2.30    1.90
  -3   9  -5    1.50    2.10
   4  -9   4   16.50    2.70
   4  -9   4   16.70    2.50
  -4   9  -4   11.90    3.00
   5  -9   3    6.60    2.40
   5  -9   3    2.70    2.00
  -5   9  -3    3.80    2.90
   6  -9   2    1.90    1.90
   6  -9   2    5.90    2.00
   6  -9   2    7.00    2.30
  -6   9  -2    3.00    1.20
  -6   9  -2    3.30    2.20
   7  -9   1   17.60    2.80
   7  -9   1   15.60    2.40
  -7   9  -1   15.70    3.70
  -7   9  -1   12.80    1.70
   8  -9   0   35.50    3.70
   8  -9   0   44.00    3.60
  -8   9   0   47.60    5.30
  -8   9   0   51.29    3.10
   9  -9  -1    4.30    2.40
   9  -9  -1    9.20    2.10
  -9   9   1    7.80    1.20
  -9   9   1    6.20    1.20
  -9   9   1   11.00    3.50
  -9   9   1   13.90    2.20
  10  -9  -2   -1.60    1.50
  10  -9  -2   -0.90    2.10
 -10   9   2    0.90    1.20
 -10   9   2    2.20    1.70
 -10   9   2   -3.80    3.00
 -10   9   2    1.80    1.20
  11  -9  -3    5.10    2.80
 -11   9   3    6.40    2.10
 -11   9   3    2.50    1.50
 -11   9   3    4.30    1.60
 -11   9   3   11.00    3.90
  12  -9  -4    8.70    3.40
 -12   9   4   13.70    2.70
 -12   9   4    6.30    3.70
 -12   9   4    7.80    2.00
  13  -9  -5   -2.80    2.90
 -13   9   5    2.00    1.80
 -13   9   5    5.40    4.40
 -14   9   6   77.99    8.70
 -14   9   6   89.29    4.90
  -6  -8  13    3.50    3.60
  -5  -8  12   42.50    5.10
  -4  -8  11    7.70    2.90
  -3  -8  10   67.19    5.40
  -2  -8   9    9.90    2.70
   2   8  -9   12.10    2.10
  -1  -8   8   -1.40    2.20
   1   8  -8    1.80    1.70
   0  -8   7   14.10    2.50
   1  -8   6  169.78    7.10
   1  -8   6  177.48    7.10
   1  -8   6  184.38    6.60
  -1   8  -6  170.28    8.00
   2  -8   5   22.20    2.50
   2  -8   5   21.30    2.50
  -2   8  -5   23.40    3.10
   3  -8   4    2.40    1.40
   3  -8   4    0.20    1.40
  -3   8  -4   -1.30    1.70
   4  -8   3   26.50    2.80
   4  -8   3   28.70    2.70
  -4   8  -3   34.10    3.80
   5  -8   2   -0.20    1.60
   5  -8   2   -1.60    1.30
   5  -8   2    1.30    1.40
   5  -8   2    0.40    1.50
  -5   8  -2    0.40    1.00
  -5   8  -2   -1.50    1.60
   6  -8   1   -0.50    1.20
   6  -8   1    1.40    1.50
   6  -8   1    2.90    1.50
   6  -8   1    0.30    1.70
  -6   8  -1    1.40    1.90
  -6   8  -1    1.00    1.10
   7  -8   0   -1.40    1.60
   7  -8   0    3.30    1.60
   7  -8   0    0.80    1.40
   7  -8   0   -0.50    1.60
  -7   8   0    0.70    1.20
  -7   8   0    0.10    1.20
  -7   8   0   -0.20    0.90
  -7   8   0   -0.70    2.00
  -7   8   0   -0.60    0.90
   8  -8  -1   20.60    2.60
   8  -8  -1   10.90    2.50
  -8   8   1   10.90    1.50
  -8   8   1   10.50    1.90
  -8   8   1   14.10    1.60
  -8   8   1   10.50    3.70
   9  -8  -2   27.60    2.90
   9  -8  -2   30.90    3.40
  -9   8   2   24.80    2.70
  -9   8   2   21.60    2.10
  -9   8   2   22.50    2.20
  -9   8   2   18.80    4.30
  10  -8  -3    8.00    2.30
  10  -8  -3   13.20    3.00
 -10   8   3    9.70    1.90
 -10   8   3    9.90    2.00
 -10   8   3    8.90    3.50
 -10   8   3    8.70    2.00
  11  -8  -4    2.90    2.00
  11  -8  -4    1.30    2.70
 -11   8   4    3.00    3.90
 -11   8   4    1.80    1.90
 -11   8   4    2.50    1.90
  12  -8  -5   25.80    4.20
 -12   8   5   19.70    4.70
 -12   8   5   13.60    2.60
  13  -8  -6   15.70    4.00
 -13   8   6    6.90    4.10
 -13   8   6    4.40    2.20
 -14   8   7    3.60    4.00
 -14   8   7    3.60    2.40
   8   7 -14    7.30    1.90
  -7  -7  13   16.10    4.30
   7   7 -13   21.20    2.40
  -6  -7  12    9.50    3.00
   6   7 -12    3.30    1.60
  -5  -7  11    1.00    2.80
   5   7 -11    1.00    1.50
   5   7 -11    0.00    1.40
  -4  -7  10   63.09    5.30
   4   7 -10   67.39    3.50
   4   7 -10   66.09    3.40
  -3  -7   9   44.60    4.30
   3   7  -9   38.00    2.60
   3   7  -9   42.80    2.80
  -2  -7   8   10.40    2.50
   2   7  -8    8.10    1.80
   2   7  -8    7.00    1.30
   2   7  -8    8.20    1.30
  -1  -7   7    1.40    1.80
  -1  -7   7   -1.70    1.60
  -1  -7   7    0.00    1.40
   1   7  -7   -0.80    1.20
   1   7  -7    0.90    1.30
   1   7  -7    1.50    0.80
   1   7  -7    0.60    0.80
   0  -7   6   84.49    4.60
   0  -7   6   83.99    4.00
   0  -7   6   78.39    4.40
   0   7  -6   83.49    2.60
   0   7  -6   81.39    2.60
   0   7  -6   77.49    3.60
   1  -7   5   90.89    4.50
   1  -7   5   79.99    4.40
   1  -7   5   84.29    3.90
  -1   7  -5   86.29    5.00
  -1   7  -5   86.49    3.50
   2  -7   4  153.58    6.00
   2  -7   4  149.99    5.90
   2  -7   4  161.38    5.50
  -2   7  -4  155.88    5.00
  -2   7  -4  142.99    6.70
   3  -7   3   22.90    2.00
   3  -7   3   24.00    2.40
   3  -7   3   22.50    2.20
   3  -7   3   22.60    2.30
  -3   7  -3   25.40    1.90
  -3   7  -3   29.10    3.20
   4  -7   2   52.49    3.30
   4  -7   2   59.39    3.10
   4  -7   2   59.09    3.40
  -4   7  -2   57.19    4.40
  -4   7  -2   55.49    2.70
  -4   7  -2   53.99    2.70
   5  -7   1   99.59    4.60
   5  -7   1   98.29    4.60
   5  -7   1   96.19    4.10
   5  -7   1  106.29    4.70
  -5   7  -1   96.39    3.90
  -5   7  -1   98.79    3.80
  -5   7  -1   98.19    3.20
  -5   7  -1   97.89    5.80
  -5   7  -1   94.79    3.10
   6  -7   0    2.70    1.60
   6  -7   0    0.60    1.20
   6  -7   0   -1.10    1.10
   6  -7   0   -0.20    1.20
   6  -7   0   -0.20    1.40
  -6   7   0   -1.80    1.00
  -6   7   0    0.50    0.80
  -6   7   0   -1.50    0.90
  -6   7   0   -1.50    1.00
  -6   7   0   -1.30    1.60
   7  -7  -1   88.89    4.30
   7  -7  -1   87.99    4.80
   7  -7  -1   78.49    4.30
   7  -7  -1   81.99    4.70
   7  -7  -1   84.79    4.20
  -7   7   1   84.79    4.20
  -7   7   1   89.19    4.20
  -7   7   1   82.09    3.60
  -7   7   1   90.99    3.70
  -7   7   1   85.99    6.00
   8  -7  -2   66.69    4.10
   8  -7  -2   58.79    3.80
   8  -7  -2   59.49    4.50
  -8   7   2   53.89    3.60
  -8   7   2   58.59    3.40
  -8   7   2   67.49    6.10
  -8   7   2   62.49    4.00
  -8   7   2   60.89    3.40
   9  -7  -3   24.40    2.70
   9  -7  -3   21.90    3.20
  -9   7   3   26.10    2.60
  -9   7   3   28.40    2.80
  -9   7   3   23.20    2.40
  -9   7   3   22.80    4.10
  10  -7  -4   10.00    2.90
  10  -7  -4   13.80    2.40
 -10   7   4   11.70    3.80
 -10   7   4   15.80    2.30
 -10   7   4   12.70    2.50
  11  -7  -5   59.79    4.70
  11  -7  -5   56.19    5.20
 -11   7   5   48.10    4.30
 -11   7   5   51.89    4.30
  12  -7  -6   18.80    3.50
 -12   7   6   23.00    3.00
 -13   7   7    2.30    2.40
 -14   7   8    2.40    2.60
 -14   7   8    5.60    4.10
   8   6 -13    1.90    2.00
  -7  -6  12   44.20    5.30
   7   6 -12   34.10    3.30
  -6  -6  11   15.20    3.60
   6   6 -11   12.10    2.20
  -5  -6  10   47.20    4.80
   5   6 -10   54.49    3.70
   5   6 -10   57.89    3.80
  -4  -6   9  161.58    8.00
   4   6  -9  178.08    6.30
   4   6  -9  184.28    6.30
  -3  -6   8   27.20    3.30
  -3  -6   8   21.20    2.50
   3   6  -8   20.00    2.00
   3   6  -8   19.00    2.00
   3   6  -8   24.70    2.30
  -2  -6   7   66.59    4.40
  -2  -6   7   63.19    3.80
  -2  -6   7   73.19    4.50
   2   6  -7   66.59    3.10
   2   6  -7   68.69    3.50
   2   6  -7   67.09    3.70
   2   6  -7   73.49    3.20
  -1  -6   6   28.70    2.70
  -1  -6   6   31.00    2.50
  -1  -6   6   28.70    2.80
  -1  -6   6   28.20    2.30
   1   6  -6   28.70    2.40
   1   6  -6   28.90    1.90
   1   6  -6   28.70    2.70
   1   6  -6   25.90    2.00
   0  -6   5   12.20    1.60
   0  -6   5   12.20    1.90
   0  -6   5   12.90    1.90
   0  -6   5   11.10    1.70
   0   6  -5   11.90    1.10
   0   6  -5   15.60    2.20
   0   6  -5   15.10    1.60
   0   6  -5   10.40    1.10
   1  -6   4    2.10    1.30
   1  -6   4    1.80    1.40
   1  -6   4    2.70    1.10
   1  -6   4    3.10    1.10
  -1   6  -4    2.80    1.10
  -1   6  -4    1.80    1.50
  -1   6  -4    1.30    0.70
  -1   6  -4    2.00    0.70
   2  -6   3  579.04   15.30
   2  -6   3  575.64   16.00
   2  -6   3  573.04   15.90
   2  -6   3  575.24   14.90
  -2   6  -3  568.94   13.80
  -2   6  -3  597.54   13.90
  -2   6  -3  593.94   18.40
  -2   6  -3  562.14   15.20
   3  -6   2  760.92   20.00
   3  -6   2  739.83   19.10
   3  -6   2  750.92   18.70
   3  -6   2  744.53   20.00
  -3   6  -2  745.43   17.70
  -3   6  -2  722.83   22.90
  -3   6  -2  750.32   19.30
  -3   6  -2  732.63   18.60
  -3   6  -2  743.23   17.70
   4  -6   1   12.30    1.70
   4  -6   1   14.40    1.60
   4  -6   1   14.00    1.60
   4  -6   1   14.40    1.90
   4  -6   1   14.20    1.80
  -4   6  -1   13.90    1.20
  -4   6  -1   17.70    2.50
  -4   6  -1   11.90    1.40
  -4   6  -1   11.60    1.10
  -4   6  -1   15.90    1.60
   5  -6   0   41.00    2.80
   5  -6   0   47.50    3.30
   5  -6   0   36.60    2.90
   5  -6   0   50.49    3.00
   5  -6   0   48.30    2.70
  -5   6   0   43.90    2.30
  -5   6   0   40.40    2.30
  -5   6   0   45.90    2.70
  -5   6   0   49.80    2.60
  -5   6   0   42.60    3.80
   6  -6  -1  134.19    5.20
   6  -6  -1  119.09    5.10
   6  -6  -1  124.69    5.00
   6  -6  -1  121.29    5.40
   6  -6  -1  127.89    5.50
  -6   6   1  127.29    4.50
  -6   6   1  132.69    5.00
  -6   6   1  122.99    5.00
  -6   6   1  138.59    6.90
  -6   6   1  133.09    4.50
   7  -6  -2   68.19    3.80
   7  -6  -2   66.99    4.00
   7  -6  -2   70.99    3.80
   7  -6  -2   68.29    3.70
   7  -6  -2   70.99    4.20
  -7   6   2   65.39    5.10
  -7   6   2   66.19    3.30
  -7   6   2   63.29    3.80
  -7   6   2   66.89    3.80
  -7   6   2   67.69    3.40
   8  -6  -3   28.10    2.60
   8  -6  -3   22.50    2.60
   8  -6  -3   27.20    2.70
   8  -6  -3   31.50    3.20
  -8   6   3   26.70    2.90
  -8   6   3   21.70    2.20
  -8   6   3   25.40    2.50
  -8   6   3   26.10    2.50
   9  -6  -4    2.30    1.80
   9  -6  -4    2.10    1.70
   9  -6  -4   -1.10    2.00
  -9   6   4   -0.30    1.70
  -9   6   4   -1.40    1.60
  -9   6   4   -1.50    1.60
  10  -6  -5   -2.40    2.00
  10  -6  -5    0.60    2.00
  10  -6  -5    0.90    2.30
 -10   6   5    1.90    1.90
 -10   6   5   -3.50    1.70
  11  -6  -6   52.19    4.90
  11  -6  -6   54.69    4.90
  12  -6  -7    4.40    2.40
  12  -6  -7    6.90    2.70
 -12   6   7    6.40    2.50
 -13   6   8    2.50    2.60
 -14   6   9    8.50    3.30
   9   5 -13   22.90    3.30
  -8  -5  12    3.10    3.20
   8   5 -12   -0.20    2.10
  -7  -5  11   -4.90    2.40
   7   5 -11   -1.30    1.60
  -6  -5  10   29.90    3.80
   6   5 -10   27.30    2.90
  -5  -5   9  117.89    6.80
   5   5  -9  123.09    5.50
   5   5  -9  129.59    5.60
  -4  -5   8  253.47    9.80
  -4  -5   8  263.47    9.10
   4   5  -8  264.57    8.30
   4   5  -8  258.87    9.20
  -3  -5   7    2.10    1.50
  -3  -5   7    6.40    2.00
  -3  -5   7    7.70    2.10
   3   5  -7    7.50    1.90
   3   5  -7    6.80    1.10
   3   5  -7    6.70    1.40
   3   5  -7    5.40    1.50
  -2  -5   6   13.00    1.80
  -2  -5   6   17.30    2.30
  -2  -5   6   12.00    2.10
   2   5  -6   17.00    1.70
   2   5  -6   16.00    1.60
   2   5  -6   16.30    1.90
   2   5  -6   15.20    1.60
  -1  -5   5   52.59    3.30
  -1  -5   5   56.09    3.40
  -1  -5   5   52.29    3.00
   1   5  -5   55.89    2.50
   1   5  -5   51.09    2.50
   1   5  -5   59.39    3.10
   0  -5   4   53.19    2.70
   0  -5   4   57.59    3.20
   0  -5   4   52.79    2.90
   0  -5   4   57.19    3.20
   0   5  -4   55.09    2.40
   0   5  -4   53.59    2.30
   0   5  -4   55.79    2.80
   0   5  -4   53.49    3.40
   1  -5   3   14.00    1.40
   1  -5   3   13.40    1.50
   1  -5   3   13.00    1.60
   1  -5   3   12.40    1.60
  -1   5  -3   12.50    1.10
  -1   5  -3   14.50    1.50
  -1   5  -3   14.60    2.00
  -1   5  -3   14.10    1.10
   2  -5   2   86.89    3.60
   2  -5   2   82.19    3.30
   2  -5   2   89.29    3.70
   2  -5   2   86.89    3.60
   2  -5   2   90.89    3.60
  -2   5  -2   85.79    4.30
  -2   5  -2   90.49    3.30
  -2   5  -2   89.99    3.30
  -2   5  -2   85.89    2.80
  -2   5  -2   87.69    2.80
   3  -5   1 1248.78   32.70
   3  -5   1 1337.47   32.80
   3  -5   1 1268.57   30.70
   3  -5   1 1240.08   31.30
  -3   5  -1 1320.77   32.30
  -3   5  -1 1318.87   30.30
  -3   5  -1 1291.77   30.20
  -3   5  -1 1225.18   37.20
  -3   5  -1 1281.57   31.00
   4  -5   0  216.38    6.60
   4  -5   0  221.88    7.20
   4  -5   0  231.98    7.00
   4  -5   0  233.28    7.40
   4  -5   0  227.98    7.20
  -4   5   0  224.88    7.00
  -4   5   0  221.68    6.70
  -4   5   0  225.78    6.30
  -4   5   0  239.08    8.90
  -4   5   0  222.48    6.30
   5  -5  -1  573.74   15.70
   5  -5  -1  598.64   16.50
   5  -5  -1  592.74   15.40
   5  -5  -1  580.84   16.20
   5  -5  -1  559.14   16.40
  -5   5   1  610.24   15.60
  -5   5   1  583.84   16.10
  -5   5   1  603.14   15.00
  -5   5   1  621.24   19.30
  -5   5   1  595.74   15.00
   6  -5  -2  102.09    4.70
   6  -5  -2   87.69    4.10
   6  -5  -2  100.69    4.20
   6  -5  -2   97.39    4.40
   6  -5  -2   96.59    4.60
  -6   5   2   95.69    3.90
  -6   5   2   91.89    4.20
  -6   5   2   92.09    4.20
  -6   5   2   94.29    3.80
   7  -5  -3    5.70    1.40
   7  -5  -3    5.20    1.90
   7  -5  -3    6.80    1.60
   7  -5  -3    5.40    1.50
   7  -5  -3    5.30    1.60
  -7   5   3    5.70    1.50
  -7   5   3    3.80    1.50
  -7   5   3    4.60    1.30
  -7   5   3    6.40    1.50
   8  -5  -4   22.30    2.70
   8  -5  -4   27.20    2.70
   8  -5  -4   23.80    2.70
   8  -5  -4   21.90    2.50
  -8   5   4   23.30    2.50
  -8   5   4   23.10    2.70
  -8   5   4   21.20    2.30
  -8   5   4   30.90    2.70
   9  -5  -5  863.61   23.20
   9  -5  -5  869.41   24.90
   9  -5  -5  864.01   24.20
  -9   5   5  845.52   24.40
  -9   5   5  870.51   22.80
  -9   5   5  860.31   23.40
  10  -5  -6   72.39    4.90
  10  -5  -6   62.89    4.80
  10  -5  -6   67.29    5.50
 -10   5   6   60.49    4.50
 -10   5   6   61.79    4.70
  11  -5  -7   24.80    3.60
  11  -5  -7   29.50    3.90
  11  -5  -7   24.30    3.20
 -11   5   7   31.20    3.60
  12  -5  -8    6.40    2.70
 -12   5   8    5.50    2.70
 -13   5   9    3.10    2.90
 -14   5  10    2.70    3.00
  10   4 -13    4.80    2.70
   9   4 -12   36.90    4.00
  -8  -4  11   -0.60    2.70
   8   4 -11    1.00    1.90
  -7  -4  10    0.10    2.60
   7   4 -10    0.30    2.10
  -6  -4   9    3.60    2.20
  -6  -4   9    5.50    2.40
   6   4  -9    6.30    2.10
  -5  -4   8    3.00    1.80
  -5  -4   8    0.80    1.80
   5   4  -8   -0.20    1.70
   5   4  -8    0.30    1.50
   5   4  -8   -1.60    1.80
  -4  -4   7  175.88    7.20
  -4  -4   7  180.08    6.70
   4   4  -7  183.18    6.20
   4   4  -7  175.68    6.90
   4   4  -7  167.48    6.10
  -3  -4   6   72.39    3.80
  -3  -4   6   68.29    4.10
  -3  -4   6   68.19    4.10
   3   4  -6   72.69    3.40
   3   4  -6   68.69    3.30
   3   4  -6   71.29    2.70
   3   4  -6   73.09    3.90
  -2  -4   5  875.41   23.80
  -2  -4   5  896.01   23.80
  -2  -4   5  881.61   22.30
   2   4  -5  880.51   23.40
   2   4  -5  903.91   21.80
   2   4  -5  873.71   24.10
   2   4  -5  879.91   21.80
  -1  -4   4    7.50    1.40
  -1  -4   4    9.00    1.60
  -1  -4   4    6.70    1.20
   1   4  -4    9.90    1.40
   1   4  -4    7.70    1.10
   1   4  -4    5.10    1.10
   0  -4   3   26.00    2.10
   0  -4   3   25.60    1.90
   0  -4   3   25.80    2.00
   0   4  -3   25.20    2.20
   0   4  -3   23.40    1.60
   0   4  -3   26.90    2.00
   0   4  -3   26.40    1.60
   1  -4   2   70.79    3.10
   1  -4   2   72.49    2.80
   1  -4   2   73.39    3.00
  -1   4  -2   75.39    2.60
  -1   4  -2   71.79    2.90
  -1   4  -2   75.79    2.50
  -1   4  -2   76.89    3.50
   2  -4   1    0.00    0.90
   2  -4   1   -0.20    0.70
   2  -4   1    0.80    0.90
  -2   4  -1    0.40    0.70
  -2   4  -1    1.50    0.80
  -2   4  -1    0.30    0.80
  -2   4  -1    1.30    0.70
  -2   4  -1   -0.20    1.20
   3  -4   0   28.10    2.10
   3  -4   0   29.30    1.90
   3  -4   0   27.70    2.00
   3  -4   0   27.90    2.00
   3  -4   0   21.70    1.80
  -3   4   0   30.60    1.90
  -3   4   0   34.00    2.60
  -3   4   0   29.90    1.90
  -3   4   0   26.20    1.70
  -3   4   0   28.20    1.70
   4  -4  -1  209.98    6.50
   4  -4  -1  213.38    7.00
   4  -4  -1  219.28    6.80
   4  -4  -1  209.38    6.40
  -4   4   1  219.38    6.80
  -4   4   1  219.28    6.70
  -4   4   1  214.18    6.20
  -4   4   1  224.48    6.30
  -4   4   1  231.98    6.70
   5  -4  -2  176.98    6.30
   5  -4  -2  167.18    5.60
   5  -4  -2  165.18    5.80
   5  -4  -2  171.38    6.10
   5  -4  -2  181.98    6.00
  -5   4   2  173.88    6.10
  -5   4   2  173.28    5.80
  -5   4   2  177.18    5.50
  -5   4   2  178.38    5.50
   6  -4  -3    2.10    1.50
   6  -4  -3    2.00    1.50
   6  -4  -3    2.90    1.30
   6  -4  -3    2.20    1.30
   6  -4  -3    1.00    1.10
  -6   4   3    3.90    1.20
  -6   4   3    3.10    1.30
  -6   4   3    3.40    1.30
  -6   4   3    3.00    1.30
   7  -4  -4   41.70    3.30
   7  -4  -4   44.20    3.10
   7  -4  -4   43.10    3.10
   7  -4  -4   40.00    2.80
  -7   4   4   44.30    3.20
  -7   4   4   43.50    3.30
  -7   4   4   41.10    3.20
  -7   4   4   44.70    2.90
   8  -4  -5   34.10    3.30
   8  -4  -5   35.30    3.00
   8  -4  -5   32.40    3.10
   8  -4  -5   27.40    2.90
  -8   4   5   25.50    2.50
  -8   4   5   26.70    3.00
  -8   4   5   31.70    2.80
  -8   4   5   28.60    2.80
   9  -4  -6   61.09    5.00
   9  -4  -6   56.29    4.40
   9  -4  -6   60.69    4.40
  -9   4   6   60.39    4.50
  -9   4   6   57.39    4.80
  -9   4   6   59.49    4.60
  10  -4  -7  113.79    6.10
  10  -4  -7  114.69    6.20
  10  -4  -7  112.89    6.50
 -10   4   7  112.49    6.20
  11  -4  -8   -1.20    2.50
  11  -4  -8   -0.50    2.20
  11  -4  -8   -3.00    2.20
 -11   4   8   -3.30    1.90
  12  -4  -9   24.50    4.00
  12  -4  -9   23.90    3.70
 -12   4   9   27.10    3.80
  13  -4 -10   -1.50    2.70
 -13   4  10   -2.60    2.70
  14  -4 -11    2.30    3.60
  11   3 -13   -0.10    2.70
  10   3 -12    8.40    2.80
   9   3 -11    5.20    2.50
  -8  -3  10   10.70    2.70
  -8  -3  10   10.80    3.20
   8   3 -10    6.10    2.40
  -7  -3   9   66.99    5.00
  -7  -3   9   56.79    4.90
   7   3  -9   67.59    4.60
  -6  -3   8  297.57   10.20
  -6  -3   8  309.67   11.10
   6   3  -8  296.07   10.60
   6   3  -8  297.87    9.70
  -5  -3   7   -1.50    1.70
  -5  -3   7    1.40    1.30
  -5  -3   7    1.10    1.60
   5   3  -7   -1.00    1.50
   5   3  -7    0.90    1.50
   5   3  -7   -0.90    1.20
  -4  -3   6   38.40    3.10
  -4  -3   6   33.80    3.10
  -4  -3   6   39.10    3.30
  -4  -3   6   37.00    2.90
   4   3  -6   35.70    3.00
   4   3  -6   36.90    2.70
   4   3  -6   34.20    2.70
  -3  -3   5  307.57    9.80
  -3  -3   5  318.67    9.90
  -3  -3   5  320.27    9.20
   3   3  -5  310.37    8.90
   3   3  -5  312.37    8.90
   3   3  -5  304.97    9.60
  -2  -3   4  260.37    8.20
  -2  -3   4  251.17    7.50
   2   3  -4  265.87    7.40
   2   3  -4  264.37    7.40
   2   3  -4  252.67    7.50
   2   3  -4  267.57    8.00
  -1  -3   3  217.78    6.30
  -1  -3   3  225.68    6.90
  -1  -3   3  222.28    6.80
   1   3  -3  224.08    6.20
   1   3  -3  221.68    6.70
   1   3  -3  220.88    6.20
   0  -3   2 3924.51   97.09
   0  -3   2 4144.69   97.19
   0  -3   2 3763.12   91.59
   0  -3   2 3877.21   92.99
   0   3  -2 4184.38   91.59
   0   3  -2 3780.52   91.49
   0   3  -2 3966.10  108.69
   0   3  -2 4094.79   96.99
   0   3  -2 3908.81   96.99
   1  -3   1   51.19    2.40
   1  -3   1   53.49    2.10
   1  -3   1   56.59    2.40
   1  -3   1   55.99    2.40
   1  -3   1   59.29    2.50
  -1   3  -1   54.49    2.10
  -1   3  -1   53.09    2.40
  -1   3  -1   58.69    2.30
  -1   3  -1   58.09    2.10
  -1   3  -1   60.39    2.90
  -1   3  -1   55.09    2.30
   2  -3   0    2.80    1.00
   2  -3   0    2.30    0.90
   2  -3   0    3.60    1.00
   2  -3   0    3.20    0.70
   2  -3   0    2.80    0.80
  -2   3   0    3.50    0.80
  -2   3   0    3.30    0.90
  -2   3   0    4.10    0.80
  -2   3   0    3.50    1.30
  -2   3   0    4.30    0.90
  -2   3   0    3.10    0.90
   3  -3  -1   -0.60    0.90
   3  -3  -1   -0.60    0.90
   3  -3  -1   -0.80    0.70
   3  -3  -1    0.40    0.70
   3  -3  -1   -1.60    0.60
  -3   3   1    0.10    0.80
  -3   3   1   -1.10    0.70
  -3   3   1    0.60    0.90
  -3   3   1   -0.70    0.80
  -3   3   1    0.50    0.80
  -3   3   1   -0.60    0.80
   4  -3  -2  220.78    6.50
   4  -3  -2  222.98    6.80
   4  -3  -2  220.98    7.00
   4  -3  -2  213.18    6.90
   4  -3  -2  223.98    6.70
  -4   3   2  216.18    6.30
  -4   3   2  221.88    6.60
  -4   3   2  218.38    6.40
  -4   3   2  231.78    6.90
  -4   3   2  222.98    6.90
   5  -3  -3   84.19    4.00
   5  -3  -3   80.19    3.50
   5  -3  -3   82.99    3.70
   5  -3  -3   80.69    3.70
  -5   3   3   81.89    3.60
  -5   3   3   86.79    3.60
  -5   3   3   83.79    3.40
  -5   3   3   81.69    3.80
   6  -3  -4    8.90    1.40
   6  -3  -4    7.70    1.60
   6  -3  -4    7.20    1.60
   6  -3  -4    8.80    1.70
  -6   3   4    6.40    1.30
  -6   3   4    7.50    1.40
  -6   3   4    9.00    1.60
  -6   3   4   10.70    1.60
   7  -3  -5   -0.50    1.10
   7  -3  -5   -0.70    1.10
   7  -3  -5    0.50    1.50
   7  -3  -5    3.20    1.40
  -7   3   5   -0.30    1.30
  -7   3   5    0.10    1.30
  -7   3   5   -0.50    1.30
  -7   3   5    2.10    1.70
   8  -3  -6   22.90    3.00
   8  -3  -6   23.50    2.60
   8  -3  -6   21.90    2.50
   8  -3  -6   18.80    2.60
  -8   3   6   16.00    2.30
  -8   3   6   26.90    2.90
  -8   3   6   17.40    2.30
   9  -3  -7  384.86   13.10
   9  -3  -7  368.76   12.80
   9  -3  -7  355.96   12.30
   9  -3  -7  380.56   12.00
  -9   3   7  357.66   11.80
  -9   3   7  370.86   12.30
  10  -3  -8   42.50    4.50
  10  -3  -8   37.20    3.70
  10  -3  -8   37.80    4.10
 -10   3   8   37.90    3.90
  11  -3  -9  109.59    6.50
  11  -3  -9   96.29    6.10
 -11   3   9   96.49    6.10
  12  -3 -10    4.40    3.00
  12  -3 -10    4.40    2.80
 -12   3  10    2.80    2.70
  13  -3 -11   16.20    3.60
 -13   3  11   18.20    3.90
  11   2 -12   -0.70    2.60
 -10  -2  11   -2.40    2.40
  10   2 -11   -1.60    2.40
  -9  -2  10   36.10    4.30
  -9  -2  10   33.50    4.00
   9   2 -10   32.80    3.70
  -8  -2   9  129.29    6.50
  -8  -2   9  119.89    6.90
   8   2  -9  138.69    6.50
  -7  -2   8  129.09    6.70
  -7  -2   8  110.89    6.00
   7   2  -8  118.19    6.20
   7   2  -8  127.19    5.80
  -6  -2   7    7.70    1.80
  -6  -2   7    9.20    2.50
  -6  -2   7   10.70    1.90
   6   2  -7    9.20    2.30
   6   2  -7    5.80    1.80
   6   2  -7   11.00    1.90
  -5  -2   6    1.50    1.30
  -5  -2   6    0.80    1.20
  -5  -2   6    2.60    1.50
   5   2  -6    3.30    1.50
   5   2  -6    1.40    1.60
   5   2  -6    4.00    1.40
  -4  -2   5   29.70    2.40
  -4  -2   5   29.60    2.40
  -4  -2   5   29.80    2.60
   4   2  -5   33.00    2.80
   4   2  -5   31.90    2.60
   4   2  -5   31.00    2.40
  -3  -2   4  217.58    6.90
  -3  -2   4  226.58    7.50
  -3  -2   4  232.18    6.90
  -3  -2   4  220.28    7.40
   3   2  -4  230.28    6.70
   3   2  -4  224.78    6.70
   3   2  -4  227.08    7.30
  -2  -2   3    1.30    1.10
  -2  -2   3    0.50    0.90
  -2  -2   3   -0.60    1.00
   2   2  -3    1.70    0.90
   2   2  -3   -0.20    0.90
   2   2  -3    0.80    0.80
   2   2  -3    1.50    0.40
   2   2  -3   -0.30    1.00
  -1  -2   2  200.68    6.00
  -1  -2   2  195.68    5.60
  -1  -2   2  196.48    6.00
   1   2  -2  205.68    6.00
   1   2  -2  201.58    5.50
   1   2  -2  201.48    5.50
   1   2  -2  201.28    6.00
   0  -2   1 1641.04   37.50
   0  -2   1 1627.44   38.10
   0  -2   1 1608.64   39.70
   0  -2   1 1627.84   39.70
   0  -2   1 1537.45   44.20
   0   2  -1 1504.35   44.20
   0   2  -1 1652.83   39.70
   0   2  -1 1647.44   37.40
   0   2  -1 1580.24   37.40
   0   2  -1 1637.34   39.70
   1  -2   0 4242.68  101.39
   1  -2   0 4316.07  107.39
   1  -2   0 4530.15  107.39
   1  -2   0 4561.54  101.49
  -1   2   0 4275.17  107.29
  -1   2   0 4464.85  101.39
  -1   2   0 4545.04  102.89
  -1   2   0 4288.07  120.29
   2  -2  -1  109.49    3.70
   2  -2  -1  114.09    3.40
   2  -2  -1  121.39    3.60
   2  -2  -1  110.39    3.80
   2  -2  -1  109.39    3.40
   2  -2  -1  110.39    3.70
  -2   2   1  111.29    3.40
  -2   2   1  115.49    3.70
  -2   2   1  114.19    3.70
  -2   2   1  119.39    3.60
  -2   2   1  118.69    3.50
  -2   2   1  106.59    3.70
   3  -2  -2   18.30    1.50
   3  -2  -2   20.10    1.60
   3  -2  -2   19.70    1.60
   3  -2  -2   19.10    1.60
   3  -2  -2   18.30    1.60
  -3   2   2   18.00    1.40
  -3   2   2   17.80    1.60
  -3   2   2   17.70    1.30
  -3   2   2   20.60    1.80
  -3   2   2   20.00    1.60
  -3   2   2   19.60    1.40
   4  -2  -3   17.70    1.50
   4  -2  -3   16.20    1.80
   4  -2  -3   17.60    1.70
   4  -2  -3   17.80    1.60
   4  -2  -3   18.50    1.60
  -4   2   3   18.70    1.80
  -4   2   3   16.00    1.50
  -4   2   3   20.70    1.60
  -4   2   3   17.60    1.60
  -4   2   3   18.80    1.70
  -4   2   3   18.60    1.80
   5  -2  -4  145.89    5.60
   5  -2  -4  147.09    5.30
   5  -2  -4  149.29    5.70
   5  -2  -4  146.99    5.20
   5  -2  -4  145.69    5.60
  -5   2   4  143.39    5.20
  -5   2   4  154.18    5.10
  -5   2   4  140.89    5.00
  -5   2   4  150.38    5.60
   6  -2  -5  340.47   11.00
   6  -2  -5  340.37   11.00
   6  -2  -5  355.96   10.30
   6  -2  -5  349.27   10.60
  -6   2   5  368.26   10.60
  -6   2   5  365.56   11.20
  -6   2   5  360.06   10.40
  -6   2   5  344.87   10.20
   7  -2  -6   40.20    3.40
   7  -2  -6   41.50    3.20
   7  -2  -6   49.20    3.70
  -7   2   6   46.70    3.40
  -7   2   6   40.30    3.50
  -7   2   6   48.80    3.60
   8  -2  -7   10.20    2.10
   8  -2  -7    6.20    2.10
   8  -2  -7   16.60    2.20
   8  -2  -7   13.80    2.70
  -8   2   7   12.90    2.10
  -8   2   7   13.20    2.20
   9  -2  -8  124.39    6.80
   9  -2  -8  141.19    7.10
   9  -2  -8  136.29    6.80
   9  -2  -8  129.39    6.20
  -9   2   8  120.49    6.20
  10  -2  -9    2.20    2.70
  10  -2  -9   -0.30    2.10
 -10   2   9    2.60    2.30
  11  -2 -10    0.20    2.70
 -11   2  10    5.60    3.10
  12  -2 -11   17.90    3.80
 -12   2  11   22.50    3.80
  13  -2 -12    2.20    2.80
 -13   2  12    4.90    3.10
 -12  -1  12   -3.50    2.70
  12   1 -12   -1.40    2.80
 -11  -1  11    6.70    3.10
  11   1 -11    4.70    2.90
 -10  -1  10   14.80    3.10
  10   1 -10   13.10    3.10
  -9  -1   9   23.40    3.30
  -9  -1   9   19.30    3.60
   9   1  -9   17.20    3.10
  -8  -1   8  164.18    7.40
  -8  -1   8  169.58    8.00
   8   1  -8  170.08    7.10
  -7  -1   7   38.60    3.90
  -7  -1   7   51.19    4.00
  -7  -1   7   42.00    3.60
   7   1  -7   48.10    4.00
   7   1  -7   41.70    3.40
  -6  -1   6  274.47    8.00
  -6  -1   6  267.27    9.30
  -6  -1   6  296.67    9.90
  -6  -1   6  293.77    9.30
   6   1  -6  293.97    9.10
   6   1  -6  283.67    9.00
   6   1  -6  290.57    9.80
  -5  -1   5 1235.48   29.80
  -5  -1   5 1175.08   30.20
   5   1  -5 1207.68   31.60
   5   1  -5 1185.48   29.60
   5   1  -5 1179.88   29.60
  -4  -1   4   -0.70    1.10
  -4  -1   4   -0.80    1.30
  -4  -1   4   -0.90    1.00
  -4  -1   4   -0.50    0.90
   4   1  -4   -0.90    1.20
   4   1  -4    0.80    0.90
   4   1  -4    1.60    1.10
  -3  -1   3  740.23   19.60
  -3  -1   3  732.43   19.50
  -3  -1   3  745.93   18.70
  -3  -1   3  722.93   18.30
   3   1  -3  742.53   19.50
   3   1  -3  735.73   18.30
   3   1  -3  744.13   19.60
   3   1  -3  739.23   18.30
  -2  -1   2   62.39    2.80
  -2  -1   2   60.69    2.50
  -2  -1   2   64.39    2.60
  -2  -1   2   65.29    2.50
  -2  -1   2   63.69    2.80
  -2  -1   2   63.69    2.90
   2   1  -2   63.09    2.50
   2   1  -2   62.89    2.50
   2   1  -2   58.29    2.80
   2   1  -2   62.99    2.80
  -1  -1   1  488.15   11.80
  -1  -1   1  483.05   11.80
  -1  -1   1  488.65   12.50
  -1  -1   1  487.05   12.50
   1   1  -1  485.85   12.50
   1   1  -1  489.15   11.80
   1   1  -1  487.35   12.50
   1   1  -1  477.55   11.80
   0  -1   0  132.09    3.50
   0  -1   0  108.59    3.20
   0  -1   0  129.69    3.30
   0  -1   0  117.89    3.40
   0  -1   0  113.99    3.30
   0   1   0  122.39    3.20
   0   1   0  129.39    3.60
   0   1   0  128.09    3.30
   0   1   0  133.59    3.40
   0   1   0  132.09    3.50
   0   1   0  128.99    3.50
   1  -1  -1 2083.59   49.20
   1  -1  -1 2133.39   52.19
   1  -1  -1 2153.98   49.99
   1  -1  -1 2086.99   52.19
   1  -1  -1 2210.18   49.30
   1  -1  -1 2076.49   52.09
  -1   1   1 2129.89   52.09
  -1   1   1 2189.38   49.30
  -1   1   1 2081.69   52.09
  -1   1   1 2187.38   49.99
  -1   1   1 2089.19   52.19
  -1   1   1 2133.29   49.30
   2  -1  -2  137.29    4.00
   2  -1  -2  135.79    4.30
   2  -1  -2  135.79    4.30
   2  -1  -2  136.09    4.00
   2  -1  -2  135.69    3.90
   2  -1  -2  135.09    4.20
  -2   1   2  133.09    4.00
  -2   1   2  134.89    4.20
  -2   1   2  138.49    4.30
  -2   1   2  145.09    4.30
  -2   1   2  138.59    3.90
  -2   1   2  137.59    4.10
   3  -1  -3  496.05   13.10
   3  -1  -3  483.25   13.00
   3  -1  -3  475.45   12.20
   3  -1  -3  491.75   13.10
   3  -1  -3  483.35   12.50
   3  -1  -3  490.35   12.20
  -3   1   3  470.35   13.10
  -3   1   3  472.85   13.10
  -3   1   3  479.45   12.20
  -3   1   3  487.25   13.10
  -3   1   3  477.35   12.40
  -3   1   3  478.25   12.20
   4  -1  -4   42.50    2.60
   4  -1  -4   41.80    2.40
   4  -1  -4   41.40    2.70
   4  -1  -4   47.00    2.80
   4  -1  -4   41.60    2.40
   4  -1  -4   44.30    2.80
  -4   1   4   39.40    2.40
  -4   1   4   42.50    2.60
  -4   1   4   40.00    2.50
  -4   1   4   39.00    2.70
   5  -1  -5   11.40    1.80
   5  -1  -5   12.50    1.50
   5  -1  -5   10.70    1.70
   5  -1  -5   10.40    1.60
   5  -1  -5   13.20    1.60
  -5   1   5   11.50    1.80
  -5   1   5   12.90    1.80
  -5   1   5   13.60    1.60
   6  -1  -6   66.59    3.80
   6  -1  -6   66.59    4.00
   6  -1  -6   75.99    3.70
   6  -1  -6   74.09    4.10
  -6   1   6   67.59    3.80
  -6   1   6   60.79    3.60
   7  -1  -7   15.70    2.20
   7  -1  -7   17.40    2.50
   7  -1  -7   16.30    2.50
   7  -1  -7   20.60    2.50
  -7   1   7   17.10    2.40
  -7   1   7   15.60    2.40
  -7   1   7   18.70    2.40
   8  -1  -8   12.20    2.20
   8  -1  -8   11.80    2.80
   8  -1  -8    8.20    2.20
  -8   1   8   10.80    2.70
  -8   1   8   11.50    2.30
   9  -1  -9  151.98    7.40
   9  -1  -9  156.68    7.00
   9  -1  -9  175.38    8.20
  -9   1   9  166.78    8.10
  -9   1   9  156.98    7.30
  10  -1 -10   66.89    5.30
 -10   1  10   71.49    5.60
  11  -1 -11   17.90    3.50
 -11   1  11   14.70    3.30
  12  -1 -12   12.70    3.40
 -12   1  12    6.00    3.10
 -12   0  11    6.90    3.20
  12   0 -11    7.50    2.90
 -11   0  10   63.19    5.40
  11   0 -10   53.89    5.00
 -10   0   9    4.40    2.60
  10   0  -9    1.70    2.20
  -9   0   8   32.70    4.00
  -9   0   8   34.10    3.60
   9   0  -8   34.30    3.50
  -8   0   7    7.40    2.10
  -8   0   7    2.70    2.10
   8   0  -7    2.30    1.80
  -7   0   6   44.60    3.60
  -7   0   6   41.50    3.30
   7   0  -6   53.99    3.60
   7   0  -6   44.50    3.40
  -6   0   5   61.59    3.70
  -6   0   5   61.09    3.90
  -6   0   5   64.89    3.70
   6   0  -5   66.59    3.60
   6   0  -5   59.39    3.70
   6   0  -5   51.89    3.40
  -5   0   4  268.77    8.30
  -5   0   4  280.97    9.00
  -5   0   4  268.47    8.50
   5   0  -4  279.67    8.40
   5   0  -4  283.47    9.00
   5   0  -4  286.07    8.70
   5   0  -4  278.97    9.00
  -4   0   3 2124.89   51.29
  -4   0   3 2172.68   52.19
  -4   0   3 2173.78   54.59
  -4   0   3 2196.38   51.49
  -4   0   3 2156.38   54.49
   4   0  -3 2225.18   54.69
   4   0  -3 2219.18   54.59
   4   0  -3 2134.69   52.19
   4   0  -3 2169.58   54.59
   4   0  -3 2178.08   51.39
  -3   0   2 1113.19   28.30
  -3   0   2 1112.39   26.60
  -3   0   2 1104.79   26.60
  -3   0   2 1111.09   28.30
  -3   0   2 1119.29   27.10
   3   0  -2 1145.59   28.40
   3   0  -2 1085.49   27.10
   3   0  -2 1115.59   26.60
   3   0  -2 1096.69   28.30
   3   0  -2 1103.29   26.60
  -2   0   1  282.67    7.80
  -2   0   1  288.37    7.30
  -2   0   1  285.87    7.30
  -2   0   1  288.37    7.80
  -2   0   1  290.27    7.50
   2   0  -1  284.67    7.80
   2   0  -1  287.27    7.40
   2   0  -1  277.77    7.80
   2   0  -1  281.97    7.30
   2   0  -1  282.07    7.30
  -1   0   0 1028.20   26.20
  -1   0   0  986.80   24.50
  -1   0   0  994.90   23.50
  -1   0   0 1007.30   24.50
  -1   0   0 1007.70   23.10
   1   0   0 1001.20   24.50
   1   0   0  988.10   23.50
   1   0   0  977.60   23.10
   1   0   0  963.20   24.50
   1   0  -2    8.80    0.90
   1   0  -2    9.50    0.90
   1   0  -2    6.80    0.90
   1   0  -2    8.10    0.80
   1   0  -2    7.60    0.70
   1   0  -2   12.40    1.10
  -1   0   2    9.10    0.80
  -1   0   2    8.50    0.80
  -1   0   2    9.20    0.90
  -1   0   2    9.30    0.80
  -1   0   2   10.00    0.80
   2   0  -3    0.40    1.00
   2   0  -3    1.30    0.70
   2   0  -3    0.50    0.60
   2   0  -3   -0.20    0.80
   2   0  -3   -0.20    0.70
   2   0  -3    0.20    0.70
  -2   0   3    0.00    0.80
  -2   0   3    1.00    0.90
  -2   0   3   -0.30    0.60
  -2   0   3   -0.60    0.70
  -2   0   3    0.20    0.70
   3   0  -4    6.00    1.30
   3   0  -4    9.00    1.10
   3   0  -4    9.30    1.20
   3   0  -4    9.10    1.20
   3   0  -4    9.20    1.30
   3   0  -4    7.30    1.30
  -3   0   4    8.70    1.10
  -3   0   4    7.20    1.10
  -3   0   4    7.00    1.30
  -3   0   4    8.00    1.40
   4   0  -5   51.69    3.10
   4   0  -5   49.60    2.90
   4   0  -5   55.59    2.70
   4   0  -5   53.29    3.40
   4   0  -5   53.09    2.70
  -4   0   5   50.39    3.20
  -4   0   5   50.69    3.00
  -4   0   5   49.30    2.70
  -4   0   5   57.09    3.00
   5   0  -6  403.16   12.30
   5   0  -6  419.66   11.40
   5   0  -6  426.86   11.80
   5   0  -6  394.26   11.40
   5   0  -6  408.96   12.70
  -5   0   6  406.06   11.60
  -5   0   6  398.76   11.80
   6   0  -7   20.50    2.50
   6   0  -7   19.30    2.30
   6   0  -7   17.60    2.50
   6   0  -7   17.70    2.10
   6   0  -7   17.50    2.10
  -6   0   7   19.10    2.20
  -6   0   7   20.10    2.60
  -6   0   7   17.70    2.20
   7   0  -8   11.20    2.00
   7   0  -8   15.90    2.50
   7   0  -8   14.40    2.70
  -7   0   8    9.80    2.10
  -7   0   8   16.90    2.40
  -7   0   8   12.90    2.40
   8   0  -9    6.40    2.10
   8   0  -9    0.40    2.10
   8   0  -9    2.90    2.30
  -8   0   9    7.10    2.60
  -8   0   9    4.90    2.30
   9   0 -10   43.50    3.90
  -9   0  10   49.20    4.90
  -9   0  10   53.79    4.60
  10   0 -11    1.50    2.60
 -10   0  11    3.30    2.70
  11   0 -12    2.20    2.70
 -11   0  12    3.60    3.40
  12   0 -13   -2.70    2.60
 -13   1  11   18.90    4.00
  13  -1 -11   19.60    4.20
 -12   1  10   -3.70    2.80
  12  -1 -10    4.90    3.20
 -11   1   9    4.90    2.90
  11  -1  -9    7.00    2.70
 -10   1   8   54.89    4.60
  10  -1  -8   59.19    4.80
  -9   1   7   42.90    3.80
   9  -1  -7   45.00    4.20
   9  -1  -7   44.20    3.80
  -8   1   6    3.90    1.80
  -8   1   6    4.90    2.10
  -8   1   6    2.90    1.70
   8  -1  -6    4.90    1.80
   8  -1  -6    4.70    1.80
   8  -1  -6    5.50    1.90
   8  -1  -6    4.00    1.90
  -7   1   5    7.80    2.10
  -7   1   5   11.30    1.90
  -7   1   5    8.20    1.70
  -7   1   5    9.70    1.70
   7  -1  -5    6.40    1.70
   7  -1  -5   14.80    2.10
   7  -1  -5   11.80    1.90
   7  -1  -5   11.80    2.10
  -6   1   4  130.59    4.90
  -6   1   4  122.49    5.30
  -6   1   4  122.99    5.00
  -6   1   4  137.49    5.20
   6  -1  -4  122.29    4.80
   6  -1  -4  132.99    5.20
   6  -1  -4  124.19    5.30
  -5   1   3  152.68    5.30
  -5   1   3  153.38    5.50
  -5   1   3  142.89    5.10
  -5   1   3  141.79    5.00
   5  -1  -3  151.08    5.70
   5  -1  -3  152.08    5.50
   5  -1  -3  142.29    5.60
   5  -1  -3  149.69    5.20
   5  -1  -3  147.79    5.30
  -4   1   2  152.88    4.90
  -4   1   2  138.29    4.90
  -4   1   2  137.69    4.50
  -4   1   2  142.69    5.00
  -4   1   2  146.39    4.80
  -4   1   2  147.39    4.70
   4  -1  -2  136.79    4.80
   4  -1  -2  149.99    4.60
   4  -1  -2  142.49    4.80
   4  -1  -2  142.39    5.10
   4  -1  -2  142.49    5.00
  -3   1   1  222.88    6.60
  -3   1   1  231.38    6.30
  -3   1   1  222.08    6.10
  -3   1   1  221.18    6.10
  -3   1   1  228.68    6.60
  -3   1   1  231.38    6.40
   3  -1  -1  230.78    6.20
   3  -1  -1  225.68    6.70
   3  -1  -1  223.78    6.30
   3  -1  -1  228.98    6.40
   3  -1  -1  227.88    6.70
  -2   1   0   -0.10    0.40
  -2   1   0    1.20    0.70
  -2   1   0   -0.50    0.50
  -2   1   0    1.00    0.50
  -2   1   0   -0.10    0.60
  -2   1   0   -0.10    0.50
   2  -1   0   -0.60    0.60
   2  -1   0    0.40    0.60
   2  -1   0   -0.90    0.50
   2  -1   0   -0.30    0.60
   2  -1   0    0.10    0.40
  -1   1  -1 4325.17  118.19
   0   1  -2 1773.32   44.60
   0  -1   2 1746.13   46.60
   0  -1   2 1376.56   41.00
   0  -1   2 1844.12   44.60
   1   1  -3 2639.54   61.59
   1   1  -3 2673.73   70.19
   1   1  -3 2691.43   65.29
   1   1  -3 2635.84   65.29
   1   1  -3 2739.43   61.69
  -1  -1   3 2629.94   65.39
  -1  -1   3 2606.54   61.69
  -1  -1   3 2732.63   65.39
  -1  -1   3 2662.73   70.19
   2   1  -4  165.48    4.70
   2   1  -4  160.08    5.20
   2   1  -4  165.58    5.20
   2   1  -4  166.18    4.70
   2   1  -4  160.38    5.70
  -2  -1   4  164.38    5.00
  -2  -1   4  167.48    5.00
  -2  -1   4  165.38    5.30
  -2  -1   4  160.18    4.80
  -2  -1   4  162.98    5.30
   3   1  -5    3.40    1.60
   3   1  -5    1.10    0.80
   3   1  -5    4.70    1.20
   3   1  -5    2.50    0.90
  -3  -1   5    2.70    0.80
  -3  -1   5    2.90    1.00
  -3  -1   5    1.70    0.90
  -3  -1   5    2.10    1.20
   4   1  -6    6.00    1.50
   4   1  -6    6.70    1.40
   4   1  -6    6.90    1.20
   4   1  -6    4.90    1.60
  -4  -1   6    6.70    1.40
  -4  -1   6    8.10    1.70
  -4  -1   6    5.40    1.30
  -4  -1   6    7.60    1.70
   5   1  -7   11.80    2.20
   5   1  -7   13.20    1.90
   5   1  -7   14.30    1.80
   5   1  -7   18.10    2.20
  -5  -1   7   13.60    2.00
  -5  -1   7   12.70    2.20
  -5  -1   7   15.30    1.90
   6   1  -8  135.09    5.60
   6   1  -8  138.29    6.60
   6   1  -8  136.69    6.10
   6   1  -8  137.29    5.50
  -6  -1   8  135.49    5.80
  -6  -1   8  134.89    6.40
  -6  -1   8  133.09    6.10
   7   1  -9   -1.90    1.80
   7   1  -9   -0.20    1.90
  -7  -1   9    2.30    2.20
  -7  -1   9   -0.10    1.90
   8   1 -10  131.99    6.20
  -8  -1  10  126.89    6.90
  -8  -1  10  121.69    6.50
   9   1 -11    0.30    2.30
  -9  -1  11   -3.00    2.50
  -9  -1  11   -4.40    2.10
  10   1 -12   14.20    3.20
  11   1 -13   22.80    3.60
 -13   2  10   -1.10    2.80
  13  -2 -10    1.10    3.20
 -12   2   9    2.20    2.80
  12  -2  -9    5.00    2.70
 -11   2   8   -0.50    2.40
  11  -2  -8    4.70    2.50
 -10   2   7    7.30    2.60
  10  -2  -7   18.40    3.30
  10  -2  -7   12.50    2.60
  -9   2   6   22.80    2.90
  -9   2   6   23.80    2.90
  -9   2   6   27.50    3.30
   9  -2  -6   19.20    3.30
   9  -2  -6   20.80    2.70
   9  -2  -6   21.90    3.10
  -8   2   5   -0.20    1.80
  -8   2   5   -1.20    1.40
  -8   2   5    0.00    1.30
  -8   2   5   -2.20    1.60
   8  -2  -5   -2.60    1.40
   8  -2  -5   -0.90    1.50
   8  -2  -5   -0.40    1.80
   8  -2  -5    2.00    1.50
  -7   2   4   65.59    3.90
  -7   2   4   54.59    3.40
  -7   2   4   59.49    3.40
  -7   2   4   54.19    3.60
   7  -2  -4   56.19    3.50
   7  -2  -4   58.89    3.30
   7  -2  -4   65.99    3.90
   7  -2  -4   61.09    3.60
  -6   2   3  359.06   10.20
  -6   2   3  360.66   10.90
  -6   2   3  358.66   10.00
  -6   2   3  356.46   10.40
   6  -2  -3  350.36   10.60
   6  -2  -3  366.76   10.50
   6  -2  -3  341.77   11.00
   6  -2  -3  350.46   11.00
   6  -2  -3  362.96   10.30
  -5   2   2  148.79    4.90
  -5   2   2  143.49    5.00
  -5   2   2  152.18    5.40
  -5   2   2  149.79    5.10
  -5   2   2  150.98    5.10
   5  -2  -2  142.19    5.10
   5  -2  -2  159.08    5.20
   5  -2  -2  150.58    5.50
   5  -2  -2  151.38    5.00
  -4   2   1  120.49    4.00
  -4   2   1  118.49    4.10
  -4   2   1  129.19    3.90
  -4   2   1  124.69    4.00
  -4   2   1  128.49    4.40
   4  -2  -1  118.89    4.30
   4  -2  -1  116.49    4.40
   4  -2  -1  120.59    4.20
   4  -2  -1  124.49    4.00
   4  -2  -1  123.19    4.00
  -3   2   0 5141.09  118.09
  -3   2   0 5214.48  119.79
  -3   2   0 5268.77  125.09
  -3   2   0 5208.58  118.09
  -3   2   0 5024.70  124.99
  -3   2   0 5065.09  140.79
   3  -2   0 4958.20  125.09
   3  -2   0 5003.40  118.19
   3  -2   0 5243.48  125.19
   3  -2   0 5127.89  119.89
  -2   2  -1   60.59    1.70
  -2   2  -1   54.39    2.90
  -2   2  -1   60.39    1.70
  -2   2  -1   58.09    1.70
   2  -2   1   57.29    1.90
   2  -2   1   56.79    2.00
   2  -2   1   52.79    1.90
   2  -2   1   57.69    1.70
  -1   2  -2   81.09    3.40
   0   2  -3   40.40    2.20
   0   2  -3   43.40    1.40
   0   2  -3   43.50    1.40
   0   2  -3   42.90    2.60
   0  -2   3   43.00    2.30
   0  -2   3   42.80    1.50
   0  -2   3   40.70    1.70
   0  -2   3   42.80    1.80
   1   2  -4  292.07    7.10
   1   2  -4  284.07    8.40
   1   2  -4  285.07    7.80
   1   2  -4  285.67    7.80
   1   2  -4  281.77    7.10
  -1  -2   4  278.17    8.00
  -1  -2   4  286.07    7.40
   2   2  -5  324.97    9.20
   2   2  -5  327.87    8.50
   2   2  -5  326.07    9.40
   2   2  -5  330.87    8.50
  -2  -2   5  321.77    9.40
  -2  -2   5  308.37    8.70
   3   2  -6   76.99    3.60
   3   2  -6   73.89    3.20
   3   2  -6   74.59    3.10
  -3  -2   6   77.79    3.40
  -3  -2   6   76.39    3.60
  -3  -2   6   75.49    3.80
  -3  -2   6   82.09    3.90
   4   2  -7   52.39    3.00
   4   2  -7   62.89    3.50
   4   2  -7   60.59    3.10
  -4  -2   7   57.49    3.30
  -4  -2   7   61.19    3.80
  -4  -2   7   60.09    3.50
  -4  -2   7   58.59    3.30
   5   2  -8    1.00    1.30
   5   2  -8    0.80    1.20
   5   2  -8   -0.30    1.40
  -5  -2   8    0.40    1.80
  -5  -2   8    2.50    1.50
   6   2  -9  111.99    5.20
   6   2  -9  117.99    5.70
   6   2  -9  111.49    5.00
  -6  -2   9  106.89    5.50
  -6  -2   9  100.19    5.90
   7   2 -10  171.98    6.90
  -7  -2  10  165.98    7.90
  -7  -2  10  172.98    7.50
   8   2 -11  101.79    5.50
  -8  -2  11  100.69    6.70
   9   2 -12    8.90    2.60
  -9  -2  12    5.70    2.70
  10   2 -13   10.40    3.00
  11   2 -14    0.10    2.50
 -14   3  10    7.60    3.30
 -13   3   9   16.20    3.50
 -12   3   8    6.30    2.80
  12  -3  -8    1.10    2.60
 -11   3   7    1.90    2.40
  11  -3  -7    0.80    2.50
  11  -3  -7    6.60    2.50
 -10   3   6  148.59    6.70
  10  -3  -6  153.38    7.10
  10  -3  -6  142.19    6.90
  10  -3  -6  145.89    7.30
  -9   3   5   65.99    4.90
  -9   3   5   74.39    4.70
  -9   3   5   74.19    4.80
   9  -3  -5   77.29    5.20
   9  -3  -5   67.19    4.50
   9  -3  -5   65.39    4.50
  -8   3   4   61.39    4.00
  -8   3   4   67.09    3.80
  -8   3   4   67.79    4.20
  -8   3   4   71.29    3.70
   8  -3  -4   69.99    4.00
   8  -3  -4   65.69    4.30
   8  -3  -4   64.89    4.00
   8  -3  -4   68.99    4.50
  -7   3   3   59.39    3.40
  -7   3   3   56.19    3.50
  -7   3   3   61.59    3.30
  -7   3   3   63.19    3.50
   7  -3  -3   55.89    3.60
   7  -3  -3   54.89    3.40
   7  -3  -3   54.39    3.30
   7  -3  -3   55.69    3.30
   7  -3  -3   62.79    3.90
  -6   3   2  168.18    5.50
  -6   3   2  170.88    6.10
  -6   3   2  178.98    6.00
  -6   3   2  172.98    5.60
   6  -3  -2  182.28    6.60
   6  -3  -2  169.28    5.80
   6  -3  -2  170.98    6.10
   6  -3  -2  170.68    6.40
   6  -3  -2  170.18    5.80
  -5   3   1  514.35   13.20
  -5   3   1  496.35   13.70
  -5   3   1  513.15   12.70
  -5   3   1  492.05   12.80
   5  -3  -1  500.35   14.00
   5  -3  -1  509.15   13.50
   5  -3  -1  500.25   14.00
   5  -3  -1  484.45   13.30
   5  -3  -1  507.55   13.10
  -4   3   0  143.19    4.70
  -4   3   0  143.09    4.50
  -4   3   0  158.58    6.30
  -4   3   0  154.68    4.30
  -4   3   0  145.89    4.50
  -4   3   0  153.18    4.20
   4  -3   0  146.89    4.80
   4  -3   0  146.49    4.50
   4  -3   0  148.09    4.50
   4  -3   0  149.59    5.00
  -3   3  -1 2302.37   53.99
  -3   3  -1 2354.36   56.29
  -3   3  -1 2168.98   64.29
  -3   3  -1 2307.27   56.29
   3  -3   1 2352.86   54.29
   3  -3   1 2302.17   56.49
   3  -3   1 2321.37   53.39
   3  -3   1 2292.37   56.69
  -2   3  -2 1552.24   44.80
   2  -3   2 1571.54   37.50
   2  -3   2 1616.54   39.10
   2  -3   2 1611.04   39.10
  -1   3  -3  158.58    5.80
   1  -3   3  143.59    4.20
   1  -3   3  142.69    4.20
   0   3  -4    3.60    1.20
   0   3  -4    2.20    0.50
   0   3  -4    2.30    0.60
   0   3  -4    2.30    1.00
   0  -3   4    3.80    0.90
   1   3  -5   83.49    2.60
   1   3  -5   84.99    2.60
   1   3  -5   86.79    3.10
   1   3  -5   82.99    3.40
  -1  -3   5   83.19    4.00
  -1  -3   5   80.09    3.10
  -1  -3   5   88.59    3.60
   2   3  -6  106.69    4.00
   2   3  -6  103.29    3.50
   2   3  -6  103.09    3.50
   2   3  -6  102.29    4.00
  -2  -3   6  103.79    4.40
  -2  -3   6  108.89    4.00
  -2  -3   6  107.89    4.40
   3   3  -7    8.40    1.20
   3   3  -7    6.40    1.50
   3   3  -7    8.40    1.30
  -3  -3   7   11.70    1.60
  -3  -3   7   10.20    1.80
  -3  -3   7    7.60    1.70
   4   3  -8   40.00    2.60
   4   3  -8   42.10    2.70
   4   3  -8   43.30    3.10
  -4  -3   8   39.80    3.50
  -4  -3   8   39.30    3.20
  -4  -3   8   44.10    3.10
   5   3  -9  264.87    9.10
   5   3  -9  258.77    8.30
   5   3  -9  258.27    8.20
  -5  -3   9  275.37   10.00
  -5  -3   9  263.57    9.00
   6   3 -10   38.20    3.20
   6   3 -10   41.60    3.30
  -6  -3  10   35.30    3.40
  -6  -3  10   34.80    4.00
   7   3 -11    0.60    2.00
  -7  -3  11   10.60    3.10
   8   3 -12    2.50    2.00
  -8  -3  12   -2.50    2.60
   9   3 -13   -0.50    2.10
  -9  -3  13    6.10    3.30
  10   3 -14   38.70    3.90
 -14   4   9   15.60    3.70
 -13   4   8    1.20    2.50
 -12   4   7    0.10    2.20
  12  -4  -7    0.80    2.90
 -11   4   6   47.70    4.00
  11  -4  -6   51.19    5.10
  11  -4  -6   52.69    4.70
 -10   4   5   -1.20    2.00
 -10   4   5    5.10    2.10
  10  -4  -5    2.80    2.30
  10  -4  -5    5.30    2.70
  10  -4  -5    0.30    2.10
  -9   4   4   21.00    2.50
  -9   4   4   23.80    3.00
  -9   4   4   18.80    2.60
  -9   4   4   16.80    2.60
   9  -4  -4   19.70    3.20
   9  -4  -4   20.50    2.60
   9  -4  -4   18.80    2.70
  -8   4   3   18.90    2.20
  -8   4   3   19.70    2.60
  -8   4   3   17.50    2.10
  -8   4   3   17.00    1.90
   8  -4  -3   19.30    2.30
   8  -4  -3   18.70    2.10
   8  -4  -3   17.10    2.40
   8  -4  -3   18.00    2.70
  -7   4   2   33.70    2.40
  -7   4   2   29.50    2.50
  -7   4   2   34.30    2.40
  -7   4   2   34.30    2.80
   7  -4  -2   31.20    2.90
   7  -4  -2   35.60    2.90
   7  -4  -2   29.40    2.50
   7  -4  -2   35.50    2.60
   7  -4  -2   35.80    3.10
  -6   4   1   33.30    3.50
  -6   4   1   33.90    2.10
  -6   4   1   30.70    2.30
  -6   4   1   37.50    2.60
  -6   4   1   35.90    2.20
  -6   4   1   31.90    2.20
   6  -4  -1   34.50    2.20
   6  -4  -1   37.60    2.40
   6  -4  -1   35.00    2.60
   6  -4  -1   32.00    2.70
   6  -4  -1   35.10    2.80
  -5   4   0   50.29    2.40
  -5   4   0   44.50    3.60
  -5   4   0   49.60    2.20
  -5   4   0   50.09    2.50
  -5   4   0   48.10    2.10
  -5   4   0   48.60    2.50
   5  -4   0   49.30    3.00
   5  -4   0   51.29    2.70
   5  -4   0   47.70    3.00
   5  -4   0   49.80    2.50
   5  -4   0   51.89    2.40
  -4   4  -1  884.81   28.40
  -4   4  -1  960.40   24.00
  -4   4  -1  991.20   23.20
   4  -4   1  965.50   24.30
   4  -4   1  964.90   23.50
   4  -4   1  952.50   23.00
   4  -4   1  976.60   24.60
  -3   4  -2  270.77    9.70
  -3   4  -2  280.17    6.80
   3  -4   2  270.27    7.40
   3  -4   2  280.07    7.80
  -2   4  -3  561.04   18.10
   2  -4   3  621.74   15.30
  -1   4  -4  120.09    5.40
   1  -4   4  122.39    4.00
   0   4  -5  220.68    7.60
   0   4  -5  224.68    8.30
   0   4  -5  228.88    6.10
   0  -4   5  222.78    6.90
   1   4  -6   75.59    2.20
   1   4  -6   75.39    3.00
   1   4  -6   72.69    2.20
   1   4  -6   72.09    3.50
  -1  -4   6   73.99    3.70
  -1  -4   6   71.59    3.20
  -1  -4   6   80.99    3.70
   2   4  -7  354.16    9.90
   2   4  -7  345.97    8.90
   2   4  -7  338.07   10.50
   2   4  -7  334.07    8.80
  -2  -4   7  345.87   10.60
  -2  -4   7  332.07    9.70
  -2  -4   7  341.27   10.60
   3   4  -8   -0.20    0.90
   3   4  -8    1.40    1.00
   3   4  -8    0.20    1.20
  -3  -4   8   -0.90    1.30
  -3  -4   8    0.80    1.50
  -3  -4   8    0.40    1.50
   4   4  -9   70.79    4.00
   4   4  -9   68.19    3.50
   4   4  -9   67.39    3.40
  -4  -4   9   71.29    4.80
  -4  -4   9   73.29    4.20
  -4  -4   9   78.09    4.90
   5   4 -10  251.97    7.90
   5   4 -10  258.87    8.00
  -5  -4  10  223.18    9.60
   6   4 -11   91.79    4.60
   6   4 -11   94.09    4.60
  -6  -4  11   92.09    5.90
   7   4 -12    5.80    2.00
  -7  -4  12    3.80    2.90
   8   4 -13   -2.40    1.60
  -8  -4  13   -0.20    2.50
   9   4 -14   -0.90    2.10
 -14   5   8    8.20    3.00
 -13   5   7    3.60    2.50
 -12   5   6    0.30    2.10
  12  -5  -6    3.80    2.50
 -11   5   5  121.49    5.90
 -11   5   5  127.19    6.60
  11  -5  -5  121.99    6.10
  11  -5  -5  125.09    7.30
 -10   5   4  113.99    5.60
 -10   5   4  116.69    5.80
  10  -5  -4  127.69    6.80
  10  -5  -4  113.39    5.50
  -9   5   3  758.82   20.60
  -9   5   3  760.42   19.70
  -9   5   3  768.92   19.90
   9  -5  -3  774.72   22.30
   9  -5  -3  740.63   20.60
   9  -5  -3  756.82   21.00
  -8   5   2   43.50    4.60
  -8   5   2   38.40    3.20
  -8   5   2   41.10    3.30
  -8   5   2   41.80    2.80
  -8   5   2   39.80    2.90
   8  -5  -2   47.10    3.80
   8  -5  -2   50.79    3.40
   8  -5  -2   41.80    3.10
   8  -5  -2   41.40    2.70
   8  -5  -2   43.40    3.60
  -7   5   1   18.70    1.60
  -7   5   1   22.20    2.00
  -7   5   1   20.70    3.10
  -7   5   1   22.30    1.80
  -7   5   1   18.90    2.00
   7  -5  -1   22.50    2.20
   7  -5  -1   23.90    2.00
   7  -5  -1   23.60    2.10
   7  -5  -1   19.10    2.40
   7  -5  -1   19.50    2.30
  -6   5   0  123.89    3.80
  -6   5   0  120.79    3.80
  -6   5   0  120.69    4.40
  -6   5   0  124.89    4.40
  -6   5   0  112.29    6.20
   6  -5   0  122.99    4.40
   6  -5   0  121.39    5.10
   6  -5   0  129.59    5.20
   6  -5   0  125.19    4.60
   6  -5   0  119.49    4.70
  -5   5  -1  180.88    8.10
  -5   5  -1  200.08    5.60
  -5   5  -1  191.58    5.70
   5  -5   1  190.38    6.50
   5  -5   1  194.48    6.00
   5  -5   1  190.78    6.50
  -4   5  -2 2763.02   67.79
  -4   5  -2 2970.20   81.69
   4  -5   2 2943.41   71.59
   4  -5   2 2912.41   71.69
  -3   5  -3    2.40    1.60
   3  -5   3    3.00    1.00
  -2   5  -4   11.90    2.00
   2  -5   4   13.60    1.50
  -1   5  -5   33.10    3.00
   1  -5   5   29.40    2.20
   0   5  -6  152.08    6.00
   0  -5   6  149.99    5.50
   0  -5   6  148.29    5.50
   1   5  -7   90.59    3.40
   1   5  -7   89.69    4.30
  -1  -5   7   93.19    4.40
  -1  -5   7   97.29    4.40
  -1  -5   7   89.89    3.80
   2   5  -8   62.69    2.20
   2   5  -8   63.39    2.20
   2   5  -8   57.69    3.00
   2   5  -8   61.79    3.50
  -2  -5   8   65.89    3.90
  -2  -5   8   49.10    3.60
  -2  -5   8   58.39    3.50
   3   5  -9  112.99    4.80
   3   5  -9  113.39    3.90
   3   5  -9  113.09    3.80
   3   5  -9  109.69    4.70
  -3  -5   9  119.99    5.80
  -3  -5   9  102.29    5.10
  -3  -5   9  109.89    5.60
   4   5 -10   94.39    3.80
   4   5 -10   98.79    3.90
  -4  -5  10  103.09    5.90
   5   5 -11  394.36   11.20
   5   5 -11  404.46   11.10
  -5  -5  11  404.86   14.10
   6   5 -12   -3.00    1.50
   6   5 -12   -1.40    1.50
  -6  -5  12   -1.50    2.50
   7   5 -13    3.10    1.70
  -7  -5  13    0.50    3.00
   8   5 -14   50.49    3.60
  -8  -5  14   55.09    6.00
   9   5 -15   44.80    3.40
 -14   6   7    2.70    2.60
 -14   6   7    3.10    4.50
 -13   6   6   18.70    3.00
 -13   6   6   29.30    5.30
  13  -6  -6   22.20    4.30
 -12   6   5    8.00    2.30
 -12   6   5    5.50    3.50
  12  -6  -5    3.30    3.00
 -11   6   4   55.49    4.70
 -11   6   4   69.09    4.20
 -11   6   4   65.29    6.70
  11  -6  -4   59.39    4.40
  11  -6  -4   66.49    5.50
 -10   6   3  233.18    8.30
 -10   6   3  192.48   10.70
 -10   6   3  213.28    7.40
 -10   6   3  214.08    7.20
  10  -6  -3  221.78    7.90
  10  -6  -3  215.18    9.20
  -9   6   2    1.20    1.60
  -9   6   2    2.80    1.50
  -9   6   2   -1.00    1.50
  -9   6   2    3.20    3.10
   9  -6  -2    0.20    1.50
   9  -6  -2   -1.10    2.10
  -8   6   1   68.79    5.60
  -8   6   1   61.49    2.90
  -8   6   1   61.49    3.50
  -8   6   1   61.69    3.60
  -8   6   1   70.09    3.00
   8  -6  -1   61.39    4.20
   8  -6  -1   61.79    4.00
   8  -6  -1   57.19    3.70
   8  -6  -1   67.89    4.40
  -7   6   0   54.69    2.90
  -7   6   0   48.80    2.10
  -7   6   0   48.60    2.80
  -7   6   0   47.50    2.10
  -7   6   0   50.89    4.90
   7  -6   0   49.99    2.90
   7  -6   0   52.99    3.10
   7  -6   0   48.60    3.50
   7  -6   0   47.30    3.40
  -6   6  -1    6.10    1.10
  -6   6  -1    4.80    1.10
  -6   6  -1    5.40    2.10
   6  -6   1    7.70    1.60
   6  -6   1    4.80    1.50
   6  -6   1    5.60    1.30
   6  -6   1    6.60    1.20
  -5   6  -2   30.70    1.60
  -5   6  -2   29.20    3.30
   5  -6   2   26.70    2.30
   5  -6   2   23.90    2.20
   5  -6   2   28.90    2.20
  -4   6  -3   50.49    4.00
   4  -6   3   54.59    3.00
  -3   6  -4    2.40    1.50
   3  -6   4    0.20    0.60
   3  -6   4    5.60    1.20
  -2   6  -5   35.90    3.50
   2  -6   5   45.90    2.70
  -1   6  -6   99.49    5.30
   1  -6   6  102.79    4.30
   1  -6   6   97.19    4.20
   0   6  -7    1.80    1.50
   0  -6   7    6.10    1.70
   0  -6   7    5.10    1.40
   1   6  -8   52.89    3.70
  -1  -6   8   47.40    3.70
  -1  -6   8   56.09    3.90
   2   6  -9   15.10    2.10
  -2  -6   9   13.50    2.50
  -2  -6   9   13.50    2.40
   3   6 -10   72.09    3.90
  -3  -6  10   82.99    5.20
   4   6 -11    2.60    1.00
   4   6 -11    3.90    1.00
  -4  -6  11    4.40    2.60
   5   6 -12    0.90    1.10
   5   6 -12    3.30    1.20
  -5  -6  12   -0.70    2.60
   6   6 -13   -0.30    1.10
   6   6 -13    0.90    1.20
  -6  -6  13   -4.20    2.50
   7   6 -14    3.80    1.30
   7   6 -14    2.80    1.20
  -7  -6  14   -0.90    3.10
 -14   7   6   22.70    3.10
 -14   7   6   25.40    6.00
 -13   7   5   12.10    2.40
 -13   7   5   14.10    4.80
  13  -7  -5   17.90    4.00
 -12   7   4    1.70    1.80
 -12   7   4   -0.30    3.70
 -12   7   4   -2.10    1.90
  12  -7  -4   -3.70    2.30
 -11   7   3    0.90    3.10
 -11   7   3    7.60    2.20
 -11   7   3    9.30    1.80
 -11   7   3    7.80    1.80
  11  -7  -3    4.00    2.70
 -10   7   2    2.00    1.60
 -10   7   2    4.10    1.40
 -10   7   2   -0.40    1.20
 -10   7   2   -2.10    3.20
  10  -7  -2    0.60    1.60
  10  -7  -2    0.20    2.20
  -9   7   1  371.36    9.60
  -9   7   1  379.96    9.60
  -9   7   1  358.86   15.10
  -9   7   1  349.07   10.70
   9  -7  -1  354.86   11.10
   9  -7  -1  359.66   12.40
  -8   7   0  167.28    6.00
  -8   7   0  170.28    9.20
   8  -7   0  179.48    6.30
   8  -7   0  190.38    7.60
   8  -7   0  179.28    7.30
  -7   7  -1    6.80    1.20
  -7   7  -1    7.60    2.50
   7  -7   1    8.70    1.40
   7  -7   1   11.20    1.70
   7  -7   1    5.20    1.90
   7  -7   1    5.50    1.70
  -6   7  -2   95.29    3.20
  -6   7  -2  103.09    6.30
   6  -7   2  104.49    4.70
   6  -7   2  104.59    4.40
   6  -7   2  104.29    4.60
  -5   7  -3   66.39    5.00
   5  -7   3   66.29    3.50
   5  -7   3   65.49    3.40
  -4   7  -4  521.15   16.90
   4  -7   4  440.66   13.40
  -3   7  -5  234.88   10.00
   3  -7   5  249.28    7.90
  -2   7  -6   14.80    2.80
   2  -7   6   12.40    1.90
  -1   7  -7   75.69    5.20
   1  -7   7   80.99    4.20
   1  -7   7   81.19    4.20
   0   7  -8   45.30    3.70
   0  -7   8   45.30    3.60
   0  -7   8   51.39    3.80
   1   7  -9   -1.60    1.40
  -1  -7   9    1.00    1.60
  -1  -7   9    1.60    1.70
   2   7 -10    5.70    1.90
  -2  -7  10    4.40    2.10
  -3  -7  11    1.80    2.40
  -4  -7  12   13.60    3.20
  -5  -7  13   -1.90    2.70
  -6  -7  14    0.90    3.00
  -7  -7  15    0.30    3.30
 -14   8   5    1.70    1.60
 -14   8   5    0.10    3.80
  14  -8  -5    3.70    3.50
 -13   8   4    7.00    2.40
 -13   8   4    7.20    1.70
 -13   8   4    7.60    1.90
 -13   8   4    9.40    4.00
  13  -8  -4    9.20    3.40
 -12   8   3    3.20    1.30
 -12   8   3   -0.40    1.20
 -12   8   3    1.70    3.80
 -12   8   3    1.30    1.70
  12  -8  -3   -1.50    2.00
 -11   8   2   14.20    1.40
 -11   8   2   13.60    1.50
 -11   8   2   11.30    2.20
 -11   8   2   22.30    5.10
  11  -8  -2   16.80    3.30
 -10   8   1   -2.50    3.20
 -10   8   1    0.60    1.50
  10  -8  -1   -0.60    1.50
  10  -8  -1    0.40    2.20
  -9   8   0    8.70    1.60
  -9   8   0   16.60    3.70
   9  -8   0   10.20    1.90
   9  -8   0    7.40    2.40
  -8   8  -1   87.99    3.60
  -8   8  -1   91.89    6.80
   8  -8   1   92.59    4.30
   8  -8   1   96.99    5.30
  -7   8  -2    5.90    0.90
  -7   8  -2   10.70    2.80
   7  -8   2    6.10    1.80
   7  -8   2    7.80    1.60
   7  -8   2   11.40    2.00
  -6   8  -3   29.10    3.80
   6  -8   3   36.40    3.20
   6  -8   3   37.00    3.10
   6  -8   3   35.80    2.90
  -5   8  -4  305.57   12.10
   5  -8   4  279.67    9.40
  -4   8  -5   79.59    5.70
   4  -8   5   84.09    4.30
  -3   8  -6   -2.00    1.60
   3  -8   6    1.10    1.50
  -2   8  -7   62.59    5.10
   2  -8   7   64.09    4.00
  -1   8  -8   32.50    3.90
  -1   8  -8   32.90    3.50
   1  -8   8   28.90    3.00
   1  -8   8   33.20    3.10
   0   8  -9  113.89    6.10
   0  -8   9  116.19    5.90
   1   8 -10    1.60    2.10
  -1  -8  10    7.90    2.30
   2   8 -11   84.99    5.00
  -2  -8  11   80.49    5.70
  -3  -8  12   53.59    5.20
  -4  -8  13   50.09    5.10
  -5  -8  14   -0.10    3.00
  -6  -8  15   -2.50    3.20
 -14   9   4   23.50    3.30
 -14   9   4   22.00    5.60
  14  -9  -4   17.80    4.40
 -13   9   3    2.00    4.00
 -13   9   3    0.00    1.90
  13  -9  -3    0.80    2.90
 -12   9   2    0.40    1.70
 -12   9   2   -1.40    3.60
  12  -9  -2    5.50    2.80
 -11   9   1   43.20    5.90
 -11   9   1   38.80    3.00
  11  -9  -1   30.00    3.90
 -10   9   0    0.10    1.20
 -10   9   0    3.20    3.10
  10  -9   0    3.60    2.40
  -9   9  -1   49.99    5.70
  -9   9  -1   44.00    2.40
   9  -9   1   45.30    3.40
   9  -9   1   50.19    4.20
  -8   9  -2    2.60    2.40
   8  -9   2    0.10    1.40
   8  -9   2   -1.10    1.60
  -7   9  -3   -0.70    2.70
   7  -9   3    0.50    1.80
   7  -9   3   -0.10    1.30
  -6   9  -4    6.40    2.80
   6  -9   4    5.50    2.10
   6  -9   4    5.10    2.10
   6  -9   4    6.90    2.00
  -5   9  -5 1237.48   37.60
   5  -9   5 1177.28   31.90
   5  -9   5 1180.18   31.90
  -4   9  -6   -1.10    2.50
   4  -9   6    3.70    1.80
   4  -9   6    0.10    1.80
   4  -9   6    1.50    1.80
  -3   9  -7    3.50    2.60
   3  -9   7    1.40    1.70
   3  -9   7    0.50    1.80
  -2   9  -8  127.79    7.60
   2  -9   8  135.49    6.20
  -1   9  -9  147.59    7.50
   1  -9   9  151.78    7.00
   0   9 -10   37.80    3.80
   0  -9  10   36.60    3.70
   1   9 -11   36.20    3.70
  -1  -9  11   32.50    4.00
  -2  -9  12    8.50    2.80
  -3  -9  13   -2.80    2.90
  -4  -9  14   52.89    5.70
  -5  -9  15   42.10    5.80
 -14  10   3    8.30    5.30
 -14  10   3    2.30    1.90
  14 -10  -3    5.20    3.60
 -13  10   2   19.10    5.00
 -13  10   2   20.40    2.40
  13 -10  -2   19.20    4.10
 -12  10   1   -1.50    1.10
 -12  10   1   -3.90    3.50
  12 -10  -1    1.60    2.70
 -11  10   0   90.19    8.70
  11 -10   0  102.09    6.70
 -10  10  -1    7.20    3.30
  10 -10   1    4.40    2.50
  -9  10  -2   16.30    3.90
   9 -10   2   12.80    2.70
   9 -10   2   12.70    2.20
  -8  10  -3    1.70    2.60
   8 -10   3   -0.50    1.80
   8 -10   3    1.00    1.70
  -7  10  -4    3.60    2.70
   7 -10   4    9.90    2.50
   7 -10   4    8.30    2.20
  -6  10  -5    2.30    3.20
   6 -10   5   -2.00    2.10
  -5  10  -6  243.18   11.40
   5 -10   6  225.18    8.80
   5 -10   6  245.68    9.00
  -4  10  -7   -1.20    2.60
   4 -10   7    1.20    1.90
  -3  10  -8    0.20    2.50
   3 -10   8    0.10    1.80
  -2  10  -9   16.80    3.60
  -2  10  -9   13.80    3.10
   2 -10   9   12.70    2.50
  -1  10 -10   22.20    3.50
   1 -10  10   23.00    3.40
   0  10 -11    2.90    2.20
   0 -10  11   -1.10    2.10
  -1 -10  12   19.70    3.40
  -2 -10  13   20.80    3.80
  -3 -10  14   42.90    5.10
  -4 -10  15    5.70    4.10
 -14  11   2   16.20    5.30
 -14  11   2    4.80    1.40
  14 -11  -2    4.90    3.70
 -13  11   1   16.10    4.90
  13 -11  -1   20.10    4.10
 -12  11   0    3.10    4.00
  12 -11   0    4.20    2.90
 -11  11  -1   16.50    4.50
  11 -11   1   20.00    3.90
 -10  11  -2   -0.30    3.60
  10 -11   2    2.10    2.30
  -9  11  -3   12.30    3.80
   9 -11   3    4.00    2.50
  -8  11  -4    6.40    3.20
   8 -11   4   10.10    2.50
   8 -11   4    6.90    2.40
  -7  11  -5   15.20    3.80
   7 -11   5   15.70    2.80
   7 -11   5   12.70    2.60
  -6  11  -6    7.70    3.30
   6 -11   6   10.80    2.80
   6 -11   6    7.50    2.60
  -5  11  -7   -1.40    2.80
   5 -11   7   -1.90    1.70
  -4  11  -8    0.40    2.90
   4 -11   8    7.10    2.40
  -3  11  -9    0.20    2.30
  -3  11  -9   -0.10    2.50
   3 -11   9    1.30    2.30
  -2  11 -10    2.90    2.70
   2 -11  10    4.60    2.60
  -1  11 -11   14.10    3.20
   1 -11  11   12.90    3.20
   0 -11  12    6.00    2.90
  -1 -11  13   -0.30    3.00
  -2 -11  14   -4.20    2.70
 -13  12   0    0.90    3.60
  13 -12   0    2.10    3.60
 -12  12  -1   19.50    5.20
  12 -12   1   11.90    3.60
 -11  12  -2   11.60    4.90
  11 -12   2   12.10    3.20
 -10  12  -3   -2.80    3.50
  10 -12   3    0.00    2.20
  -9  12  -4    9.70    3.80
   9 -12   4   10.90    3.10
  -8  12  -5   11.00    4.20
   8 -12   5   18.80    3.10
   8 -12   5   15.60    3.10
  -7  12  -6   58.19    6.60
   7 -12   6   58.69    5.10
   7 -12   6   54.89    4.60
   7 -12   6   55.99    4.90
  -6  12  -7    5.50    3.00
   6 -12   7   -1.50    2.30
  -5  12  -8   -4.00    2.70
   5 -12   8    1.70    2.00
  -4  12  -9    6.10    2.90
   4 -12   9    9.20    2.60
  -3  12 -10   10.40    3.50
  -3  12 -10   10.20    3.90
   3 -12  10   14.70    3.00
  -2  12 -11    3.50    2.90
   2 -12  11   -2.30    2.10
  -1  12 -12   -0.50    2.60
   1 -12  12    3.20    3.00
   0 -12  13   25.90    4.40
  -1 -12  14   24.70    4.30
 -13  13  -1   11.50    4.80
  13 -13   1   10.70    3.80
 -12  13  -2   10.90    4.70
  12 -13   2    0.50    2.80
 -11  13  -3    1.80    3.60
  11 -13   3    2.70    3.10
 -10  13  -4   15.10    4.70
  10 -13   4   15.20    3.30
  -9  13  -5   54.79    6.90
   9 -13   5   54.39    5.20
  -8  13  -6    9.90    3.90
   8 -13   6    9.90    3.20
   8 -13   6    7.40    2.90
  -7  13  -7    6.40    3.60
   7 -13   7    4.00    2.40
   7 -13   7    7.50    3.00
  -6  13  -8   29.10    5.10
   6 -13   8   25.40    3.80
  -5  13  -9   20.60    4.20
   5 -13   9   16.60    3.50
  -4  13 -10   -2.30    2.40
  -4  13 -10   -1.10    3.10
   4 -13  10    0.10    2.50
  -3  13 -11   31.10    4.80
   3 -13  11   32.70    4.40
  -2  13 -12   18.60    4.00
   2 -13  12   16.40    3.80
   1 -13  13    3.70    3.40
 -12  14  -3   24.20    6.10
  12 -14   3   13.50    3.90
 -11  14  -4   21.90    5.10
  11 -14   4   11.80    3.60
 -10  14  -5    8.90    4.80
  10 -14   5    1.60    2.70
  -9  14  -6    7.90    4.60
   9 -14   6   12.90    3.70
   9 -14   6    6.90    3.40
  -8  14  -7   25.10    5.10
   8 -14   7   24.60    4.10
  -7  14  -8    2.00    3.40
   7 -14   8    4.70    3.00
  -6  14  -9   17.90    4.90
   6 -14   9   13.30    3.10
  -5  14 -10    7.60    4.00
  -5  14 -10    1.20    3.80
   5 -14  10   -5.40    2.50
  -4  14 -11    0.00    3.20
  -4  14 -11    4.80    4.00
   4 -14  11    3.80    3.20
  -3  14 -12   12.20    4.20
   3 -14  12   17.50    3.60
  -9  15  -7   19.60    5.10
   9 -15   7   13.60    3.60
  -8  15  -8    2.10    4.40
   8 -15   8   -0.60    3.10
  -7  15  -9    5.40    4.30
  -7  15  -9    3.70    4.20
   7 -15   9   -0.80    2.60
  -6  15 -10   17.20    4.90
  -6  15 -10    0.30    4.10
   6 -15  10    6.30    3.00
   4 -15   9   -1.80    3.30
  -4  15  -9   -5.60    3.30
   5 -15   8    5.90    3.20
  -5  15  -8    4.20    3.80
   6 -15   7    3.70    3.30
   6 -15   7    2.90    3.40
  -6  15  -7   -3.60    3.50
   7 -15   6   -2.00    2.90
   7 -15   6    0.80    3.30
  -7  15  -6    0.00    3.50
   8 -15   5    3.70    3.10
  -8  15  -5    0.70    3.90
   9 -15   4   28.30    4.40
  -9  15  -4   17.50    5.20
  10 -15   3    2.00    3.50
 -10  15  -3    0.00    4.10
   1 -14  11   14.50    4.10
   2 -14  10    0.20    3.10
   3 -14   9    5.20    3.10
  -3  14  -9    8.10    3.70
   4 -14   8   83.79    6.60
  -4  14  -8   96.89    7.70
   5 -14   7    7.80    3.20
  -5  14  -7   -1.10    3.20
   6 -14   6   -1.40    2.20
   6 -14   6    1.50    2.70
  -6  14  -6    2.30    3.40
   7 -14   5   10.30    3.40
   7 -14   5   12.30    3.30
  -7  14  -5    9.80    3.50
   8 -14   4    2.70    2.90
   8 -14   4    5.80    3.30
  -8  14  -4    5.60    3.30
   9 -14   3   28.20    4.40
   9 -14   3   24.20    4.40
  -9  14  -3   25.70    5.30
  10 -14   2    3.10    3.50
  10 -14   2   -3.20    3.00
 -10  14  -2   -0.80    3.80
  11 -14   1   13.30    3.80
 -11  14  -1    8.20    4.80
  12 -14   0   11.90    4.00
 -12  14   0   10.50    4.40
  -1 -13  12    0.70    3.90
   0 -13  11   38.70    5.10
   1 -13  10   32.30    4.80
   2 -13   9   88.09    6.50
  -2  13  -9   88.99    7.00
   3 -13   8   30.40    4.60
  -3  13  -8   35.30    4.90
   4 -13   7    6.10    3.00
  -4  13  -7    4.90    3.30
   5 -13   6    0.70    2.70
  -5  13  -6    3.80    2.80
   6 -13   5   -1.20    2.60
   6 -13   5   -4.30    2.40
  -6  13  -5    1.10    3.20
   7 -13   4   -5.10    2.50
   7 -13   4    1.10    2.60
  -7  13  -4    1.40    3.40
   8 -13   3    3.40    2.60
   8 -13   3    6.70    2.90
   8 -13   3    9.60    3.00
  -8  13  -3    6.00    3.80
   9 -13   2   24.60    3.90
   9 -13   2   25.40    4.00
  -9  13  -2   26.80    5.40
  10 -13   1    4.80    3.30
 -10  13  -1    3.50    3.90
  11 -13   0    4.80    3.50
 -11  13   0   -3.80    3.00
  12 -13  -1   37.10    5.20
 -12  13   1   33.70    2.60
 -12  13   1   30.90    6.50
  13 -13  -2   -0.30    3.30
 -13  13   2   -1.40    3.60
 -13  13   2    2.60    1.60
  -2 -12  12   -3.10    3.10
  -1 -12  11   11.90    3.60
   0 -12  10    3.70    3.30
   1 -12   9   35.90    4.40
  -1  12  -9   40.70    4.60
   2 -12   8    3.20    2.70
  -2  12  -8    6.20    3.00
   3 -12   7   -2.80    2.20
  -3  12  -7   -0.10    2.50
   4 -12   6   17.00    3.10
  -4  12  -6   16.30    3.80
   5 -12   5    2.20    2.20
  -5  12  -5   -1.80    2.70
   6 -12   4   33.90    4.00
   6 -12   4   31.00    3.90
  -6  12  -4   29.70    4.80
   7 -12   3    5.10    2.70
   7 -12   3    6.90    2.40
   7 -12   3    8.40    3.10
  -7  12  -3    5.60    3.10
   8 -12   2    0.00    2.30
   8 -12   2   -1.60    2.10
  -8  12  -2   -1.00    2.70
   9 -12   1    2.40    2.60
   9 -12   1    2.50    2.50
  -9  12  -1    1.60    1.20
  -9  12  -1    2.00    2.90
  10 -12   0   16.40    3.90
 -10  12   0   13.00    4.40
 -10  12   0   14.60    1.90
  11 -12  -1    3.40    2.90
 -11  12   1    2.30    3.10
 -11  12   1    3.40    1.60
  12 -12  -2   30.20    4.70
 -12  12   2   30.20    5.90
 -12  12   2   29.20    3.00
  13 -12  -3    2.00    3.30
 -13  12   3   -2.70    3.90
 -13  12   3   -1.80    1.70
  -3 -11  12   15.10    4.60
  -2 -11  11   -2.00    2.80
  -1 -11  10    2.50    2.80
   0 -11   9    5.40    3.20
   0  11  -9    5.60    2.70
   1 -11   8  147.39    7.70
   2 -11   7  122.49    6.80
  -2  11  -7  117.49    7.60
   3 -11   6    4.00    2.30
  -3  11  -6   13.50    3.30
   4 -11   5   21.90    3.30
  -4  11  -5   23.60    3.80
   5 -11   4   70.29    5.10
  -5  11  -4   61.89    6.10
   6 -11   3   48.60    4.40
   6 -11   3   49.90    4.50
   6 -11   3   43.00    4.20
  -6  11  -3   52.49    5.70
   7 -11   2   -1.90    2.10
   7 -11   2    1.50    2.20
  -7  11  -2   -3.30    2.10
   8 -11   1    3.60    2.30
   8 -11   1    5.20    2.50
  -8  11  -1    6.90    1.60
  -8  11  -1    9.70    3.90
   9 -11   0    5.30    2.60
   9 -11   0    4.00    2.30
  -9  11   0    8.50    3.80
  -9  11   0    3.90    1.60
  10 -11  -1    1.60    2.50
  10 -11  -1    6.70    2.60
 -10  11   1    4.20    1.80
 -10  11   1   -0.70    3.60
  11 -11  -2    5.90    2.90
 -11  11   2   -0.90    1.70
 -11  11   2   -1.20    3.70
  12 -11  -3   -0.10    2.80
 -12  11   3   -2.60    1.90
 -12  11   3   -1.10    3.10
  13 -11  -4   -0.60    3.70
 -13  11   4   -3.20    4.00
 -13  11   4   -0.70    2.20
 -14  11   5   16.80    5.20
  -5 -10  13    1.20    3.60
  -4 -10  12    4.00    3.60
  -3 -10  11    4.20    3.40
  -2 -10  10    7.00    2.90
  -1 -10   9   20.40    3.60
   0 -10   8    0.70    2.70
   0  10  -8   -0.40    1.90
   1 -10   7  109.19    6.40
  -1  10  -7   92.19    6.20
   2 -10   6  186.98    8.00
  -2  10  -6  178.68    8.80
   3 -10   5    6.60    2.20
  -3  10  -5    7.30    2.60
   4 -10   4   21.60    3.10
  -4  10  -4   20.30    3.30
   5 -10   3   -0.60    2.00
  -5  10  -3    1.10    2.30
   6 -10   2   50.69    4.50
   6 -10   2   46.50    4.20
  -6  10  -2   46.80    3.10
  -6  10  -2   44.30    5.20
   7 -10   1   -0.50    1.90
   7 -10   1    3.50    2.10
  -7  10  -1    3.20    1.40
  -7  10  -1    3.70    2.50
   8 -10   0    1.00    1.80
   8 -10   0    1.80    2.10
  -8  10   0   -0.60    3.00
  -8  10   0    0.50    1.30
   9 -10  -1   25.20    3.60
   9 -10  -1   27.70    3.20
  -9  10   1   23.80    1.90
  -9  10   1   24.50    4.50
  -9  10   1   24.70    2.60
  -9  10   1   26.90    1.90
  10 -10  -2    2.50    2.30
  10 -10  -2    8.20    2.90
 -10  10   2    6.90    2.10
 -10  10   2    6.00    1.50
 -10  10   2    7.20    1.40
 -10  10   2   12.40    4.20
  11 -10  -3    2.40    2.60
 -11  10   3    1.50    1.40
 -11  10   3    2.40    2.00
 -11  10   3    0.60    3.10
 -11  10   3    1.60    1.50
  12 -10  -4    3.90    3.00
 -12  10   4    4.80    2.20
 -12  10   4    7.90    4.50
 -12  10   4    3.40    1.60
  13 -10  -5   16.20    4.20
 -13  10   5   10.80    2.30
 -13  10   5    9.70    4.20
 -14  10   6    3.70    1.90
 -14  10   6   -3.60    4.40
  -6  -9  13    0.50    3.60
  -5  -9  12    4.50    3.50
  -4  -9  11   11.80    3.50
  -3  -9  10    1.20    3.00
  -2  -9   9   -2.40    2.30
  -1  -9   8   44.00    4.20
   1   9  -8   44.40    4.00
   0  -9   7  243.78    9.80
   1  -9   6  175.98    7.70
  -1   9  -6  172.48    8.10
   2  -9   5  182.28    7.70
  -2   9  -5  172.58    8.20
   3  -9   4   13.90    2.40
   3  -9   4   17.30    2.70
  -3   9  -4   16.50    3.00
   4  -9   3   18.70    2.80
   4  -9   3   12.10    2.30
  -4   9  -3   15.00    3.00
   5  -9   2   35.50    3.50
   5  -9   2   39.80    3.50
   5  -9   2   37.90    3.50
  -5   9  -2   44.00    2.90
  -5   9  -2   29.90    4.10
   6  -9   1   -1.40    1.60
   6  -9   1   -0.70    1.70
   6  -9   1   -2.90    1.60
  -6   9  -1    0.80    2.40
  -6   9  -1   -0.70    1.20
  -6   9  -1   -0.10    0.80
  -6   9  -1   -0.30    0.70
   7  -9   0   18.00    2.70
   7  -9   0   16.60    2.60
  -7   9   0   16.80    1.60
  -7   9   0   17.10    1.50
  -7   9   0   13.70    3.50
  -7   9   0   15.10    2.00
   8  -9  -1   25.40    3.30
   8  -9  -1   24.90    3.00
  -8   9   1   28.40    4.60
  -8   9   1   21.10    2.40
  -8   9   1   19.70    1.90
  -8   9   1   24.80    2.00
   9  -9  -2    8.70    2.70
   9  -9  -2    5.40    2.10
  -9   9   2    8.30    1.60
  -9   9   2    0.00    3.20
  -9   9   2    4.70    1.60
  -9   9   2    7.30    2.00
  10  -9  -3   10.30    3.00
  10  -9  -3    8.20    2.20
 -10   9   3    4.00    1.70
 -10   9   3    6.20    1.80
 -10   9   3   13.50    4.30
 -10   9   3    8.50    2.10
  11  -9  -4    5.80    2.50
  11  -9  -4    5.20    2.80
 -11   9   4    6.80    3.50
 -11   9   4    5.50    2.30
 -11   9   4    7.10    1.90
  12  -9  -5    0.10    2.30
 -12   9   5    3.90    3.50
 -12   9   5    4.40    2.10
 -13   9   6   27.10    3.20
 -13   9   6   31.70    6.00
 -14   9   7    4.30    2.30
 -14   9   7   -0.80    3.70
   7   8 -13    4.90    1.80
  -6  -8  12   18.20    4.30
   6   8 -12   12.40    2.00
  -5  -8  11    4.10    3.10
   5   8 -11   -2.70    1.20
   5   8 -11   -0.90    1.50
  -4  -8  10   23.20    3.80
   4   8 -10   23.00    2.20
   4   8 -10   27.10    2.30
  -3  -8   9    3.70    2.60
   3   8  -9    1.10    1.30
   3   8  -9   -0.70    1.20
  -2  -8   8   10.10    2.70
   2   8  -8    3.30    1.60
   2   8  -8    3.80    1.30
   2   8  -8    1.30    1.20
  -1  -8   7   28.80    3.40
   1   8  -7   27.40    2.10
   1   8  -7   29.10    2.90
   1   8  -7   29.00    2.10
   0  -8   6   40.30    3.60
   0  -8   6   38.00    3.70
   0   8  -6   37.00    2.10
   0   8  -6   35.80    2.10
   0   8  -6   35.90    2.90
   1  -8   5   83.69    4.90
   1  -8   5   72.89    4.60
   1  -8   5   81.79    4.20
  -1   8  -5   82.19    5.10
  -1   8  -5   87.49    3.90
  -1   8  -5   88.79    2.90
  -1   8  -5   84.49    2.90
   2  -8   4    4.40    2.00
   2  -8   4    7.60    2.00
   2  -8   4    5.40    1.50
  -2   8  -4    3.60    0.80
  -2   8  -4    4.50    0.80
  -2   8  -4    5.40    2.10
  -2   8  -4    3.50    1.40
   3  -8   3  123.19    5.60
   3  -8   3  128.39    5.80
   3  -8   3  119.09    5.10
  -3   8  -3  131.09    6.60
  -3   8  -3  128.19    4.80
  -3   8  -3  129.99    3.80
  -3   8  -3  132.89    3.80
   4  -8   2    1.10    1.50
   4  -8   2    0.30    1.10
   4  -8   2    1.20    1.40
   4  -8   2    0.10    1.40
  -4   8  -2    1.30    0.80
  -4   8  -2    1.20    0.80
  -4   8  -2    0.60    1.30
  -4   8  -2    0.00    1.00
  -4   8  -2    0.50    1.60
   5  -8   1  100.69    5.10
   5  -8   1  107.49    5.10
   5  -8   1  109.89    5.20
   5  -8   1   98.99    4.60
  -5   8  -1  102.39    4.30
  -5   8  -1  103.19    6.10
  -5   8  -1  100.29    3.60
  -5   8  -1  108.09    4.50
  -5   8  -1  101.79    3.50
   6  -8   0   10.50    2.10
   6  -8   0    7.90    1.90
   6  -8   0   11.90    2.20
   6  -8   0   11.50    2.40
   6  -8   0   10.40    1.70
  -6   8   0   12.00    2.80
  -6   8   0   10.90    1.70
  -6   8   0   12.10    1.80
  -6   8   0    8.70    1.30
  -6   8   0   11.70    1.40
   7  -8  -1    4.50    2.00
   7  -8  -1    4.70    1.50
   7  -8  -1    4.60    2.00
   7  -8  -1    3.40    1.60
   7  -8  -1    6.10    1.90
  -7   8   1    5.60    2.40
  -7   8   1    6.00    1.40
  -7   8   1    6.20    1.70
  -7   8   1    5.30    1.30
  -7   8   1    3.60    1.50
   8  -8  -2   65.39    4.30
   8  -8  -2   59.79    4.70
  -8   8   2   65.59    3.60
  -8   8   2   64.69    3.60
  -8   8   2   59.59    4.00
  -8   8   2   56.39    5.90
   9  -8  -3   11.50    2.60
   9  -8  -3    9.40    2.20
  -9   8   3   20.40    3.90
  -9   8   3    9.30    2.00
  -9   8   3    9.80    1.90
  -9   8   3    9.50    2.30
  10  -8  -4   38.20    3.70
  10  -8  -4   45.20    4.50
 -10   8   4   43.40    3.60
 -10   8   4   44.40    5.90
 -10   8   4   44.20    3.90
  11  -8  -5    8.20    3.20
  11  -8  -5   10.70    2.60
 -11   8   5   16.90    4.40
 -11   8   5   11.80    2.60
 -11   8   5   11.20    2.50
  12  -8  -6    3.00    3.10
 -12   8   6    1.50    3.40
 -12   8   6    6.50    2.50
 -13   8   7   14.90    5.50
 -13   8   7   14.70    3.00
 -14   8   8   20.30    5.40
 -14   8   8   18.60    3.30
   8   7 -13    6.70    2.20
  -7  -7  12   18.20    4.30
   7   7 -12   14.40    2.50
  -6  -7  11   81.29    6.20
   6   7 -11   79.59    4.30
  -5  -7  10   24.00    3.80
   5   7 -10   19.40    2.40
  -4  -7   9   40.10    4.40
   4   7  -9   35.60    2.90
   4   7  -9   41.00    3.20
  -3  -7   8   24.50    3.60
   3   7  -8   35.80    2.80
   3   7  -8   28.80    2.50
  -2  -7   7   53.59    4.40
  -2  -7   7   53.89    4.00
   2   7  -7   53.09    3.00
   2   7  -7   58.69    3.40
   2   7  -7   52.39    3.00
  -1  -7   6   74.19    4.30
  -1  -7   6   68.19    4.50
  -1  -7   6   75.59    4.70
  -1  -7   6   61.69    3.90
   1   7  -6   80.49    3.30
   1   7  -6   74.59    3.90
   1   7  -6   73.69    3.30
   0  -7   5    0.50    1.50
   0  -7   5    0.80    1.50
   0  -7   5   -1.50    1.10
   0  -7   5    0.10    1.00
   0   7  -5    3.00    1.40
   0   7  -5    0.00    1.30
   0   7  -5    0.50    0.90
   0   7  -5    0.50    1.00
   1  -7   4   19.50    2.50
   1  -7   4   28.90    2.40
   1  -7   4   27.10    2.40
   1  -7   4   23.70    2.70
  -1   7  -4   24.30    2.20
  -1   7  -4   27.70    1.70
  -1   7  -4   23.60    2.70
  -1   7  -4   23.00    1.80
   2  -7   3  157.38    5.60
   2  -7   3  160.28    6.20
   2  -7   3  156.48    5.80
   2  -7   3  158.08    6.10
  -2   7  -3  141.89    6.70
  -2   7  -3  161.08    4.70
  -2   7  -3  159.18    4.70
  -2   7  -3  160.78    5.60
   3  -7   2   32.10    2.70
   3  -7   2   39.70    2.80
   3  -7   2   37.50    2.90
   3  -7   2   36.60    3.00
   3  -7   2   40.30    3.30
  -3   7  -2   39.00    2.70
  -3   7  -2   38.00    2.10
  -3   7  -2   37.70    2.10
  -3   7  -2   41.00    2.50
  -3   7  -2   39.10    3.50
   4  -7   1   23.90    2.50
   4  -7   1   22.60    2.30
   4  -7   1   27.60    2.20
   4  -7   1   23.30    2.50
   4  -7   1   22.40    2.20
  -4   7  -1   24.60    2.10
  -4   7  -1   20.40    1.70
  -4   7  -1   20.90    1.90
  -4   7  -1   22.80    1.80
  -4   7  -1   25.40    3.10
   5  -7   0   78.09    4.20
   5  -7   0   77.99    3.80
   5  -7   0   83.59    4.30
   5  -7   0   91.09    4.20
   5  -7   0   80.99    4.50
  -5   7   0   76.79    3.70
  -5   7   0   83.59    3.90
  -5   7   0   80.49    3.30
  -5   7   0   95.09    5.50
  -5   7   0   80.19    3.30
   6  -7  -1    0.40    1.40
   6  -7  -1    1.30    1.50
   6  -7  -1    1.90    1.30
   6  -7  -1   -0.10    1.40
   6  -7  -1    2.10    1.40
  -6   7   1    0.20    1.10
  -6   7   1    0.70    1.10
  -6   7   1    2.10    2.30
  -6   7   1    1.30    1.40
  -6   7   1    1.60    1.10
   7  -7  -2   34.50    3.20
   7  -7  -2   37.00    3.10
   7  -7  -2   40.20    3.20
   7  -7  -2   33.50    3.30
   7  -7  -2   40.30    3.20
  -7   7   2   37.20    2.80
  -7   7   2   34.50    2.70
  -7   7   2   37.40    4.20
  -7   7   2   34.40    2.90
  -7   7   2   33.40    2.90
   8  -7  -3   21.50    2.70
   8  -7  -3   24.10    3.20
   8  -7  -3   22.00    2.60
  -8   7   3   21.50    2.30
  -8   7   3   22.90    2.70
  -8   7   3   26.80    2.50
  -8   7   3   26.00    4.40
  -8   7   3   22.70    2.60
   9  -7  -4   37.20    3.40
   9  -7  -4   30.80    3.80
   9  -7  -4   31.60    3.10
  -9   7   4   29.10    2.90
  -9   7   4   36.00    3.30
  -9   7   4   32.60    3.00
  10  -7  -5    5.60    2.70
  10  -7  -5    8.60    2.40
 -10   7   5    7.80    2.30
 -10   7   5   10.60    2.40
  11  -7  -6    2.10    2.20
  11  -7  -6    0.30    2.70
 -11   7   6    5.40    2.30
  12  -7  -7    1.80    2.50
  12  -7  -7    6.30    2.60
 -12   7   7    1.20    2.20
 -13   7   8   22.30    3.40
 -14   7   9    5.80    2.80
   9   6 -13   34.70    3.70
   8   6 -12   81.29    5.30
  -7  -6  11   10.00    3.80
   7   6 -11   16.10    2.70
  -6  -6  10    6.50    3.10
   6   6 -10   -1.70    1.80
  -5  -6   9   12.00    3.10
   5   6  -9   13.70    2.40
  -4  -6   8   74.79    5.30
   4   6  -8   71.49    4.00
   4   6  -8   75.09    4.20
  -3  -6   7  153.78    6.40
  -3  -6   7  163.68    7.40
  -3  -6   7  166.78    7.40
   3   6  -7  151.98    6.50
   3   6  -7  149.19    5.40
   3   6  -7  158.18    5.70
  -2  -6   6    0.40    1.70
  -2  -6   6    5.20    2.00
  -2  -6   6    1.80    1.50
  -2  -6   6   -2.60    1.20
   2   6  -6   -0.90    1.40
   2   6  -6    2.40    1.10
   2   6  -6    0.00    1.20
   2   6  -6    2.00    1.30
  -1  -6   5   41.80    3.10
  -1  -6   5   43.10    3.00
  -1  -6   5   41.80    3.40
  -1  -6   5   42.60    3.30
   1   6  -5   41.80    2.90
   1   6  -5   41.70    2.50
   1   6  -5   40.30    2.50
   0  -6   4   25.10    2.40
   0  -6   4   22.00    2.10
   0  -6   4   24.00    2.40
   0  -6   4   25.00    2.20
   0   6  -4   25.30    2.50
   0   6  -4   30.30    2.10
   0   6  -4   28.40    2.20
   0   6  -4   24.60    2.00
   1  -6   3   18.60    1.80
   1  -6   3   17.40    2.10
   1  -6   3   16.10    2.00
   1  -6   3   17.40    1.90
  -1   6  -3   19.20    1.90
  -1   6  -3   16.50    1.40
  -1   6  -3   16.30    1.40
  -1   6  -3   19.30    2.30
   2  -6   2  506.85   13.90
   2  -6   2  512.65   13.50
   2  -6   2  510.75   14.40
   2  -6   2  521.15   14.60
  -2   6  -2  525.25   14.10
  -2   6  -2  515.75   12.90
  -2   6  -2  511.75   12.90
  -2   6  -2  505.85   13.50
  -2   6  -2  503.95   16.30
   3  -6   1  198.88    6.50
   3  -6   1  190.18    6.20
   3  -6   1  173.78    5.80
   3  -6   1  183.18    6.50
  -3   6  -1  189.68    6.10
  -3   6  -1  170.48    7.40
  -3   6  -1  181.08    5.40
  -3   6  -1  181.38    5.40
  -3   6  -1  175.78    5.80
   4  -6   0    2.10    1.20
   4  -6   0    4.20    1.40
   4  -6   0    2.00    1.40
   4  -6   0    2.20    1.30
   4  -6   0    3.70    1.10
  -4   6   0    6.60    2.00
  -4   6   0    3.30    1.00
  -4   6   0    3.10    1.10
  -4   6   0    2.90    1.10
  -4   6   0    3.30    1.10
   5  -6  -1  137.09    5.60
   5  -6  -1  124.69    5.10
   5  -6  -1  136.49    5.00
   5  -6  -1  141.39    5.50
   5  -6  -1  135.09    5.20
  -5   6   1  123.59    6.60
  -5   6   1  139.99    4.70
  -5   6   1  126.89    5.10
  -5   6   1  132.39    4.60
  -5   6   1  125.69    4.90
   6  -6  -2    2.60    1.30
   6  -6  -2    3.50    1.40
   6  -6  -2    4.00    1.50
   6  -6  -2    3.80    1.30
   6  -6  -2    3.80    1.40
  -6   6   2    4.40    1.40
  -6   6   2    1.00    1.20
  -6   6   2    3.50    1.40
  -6   6   2    3.80    1.30
   7  -6  -3    6.80    1.90
   7  -6  -3    5.00    1.30
   7  -6  -3    4.70    1.70
   7  -6  -3    3.40    1.40
  -7   6   3    4.80    1.70
  -7   6   3    4.30    1.40
  -7   6   3    3.30    1.40
  -7   6   3    2.00    1.40
   8  -6  -4   16.30    2.40
   8  -6  -4   11.20    2.10
   8  -6  -4   14.80    2.20
   8  -6  -4   12.10    2.50
  -8   6   4   13.30    2.30
  -8   6   4   12.50    2.10
  -8   6   4   10.10    1.80
  -8   6   4   11.00    2.00
   9  -6  -5   -0.60    1.80
   9  -6  -5   -4.30    1.70
   9  -6  -5   -2.40    2.20
  -9   6   5   -1.40    1.80
  -9   6   5   -2.40    1.80
  10  -6  -6   64.19    5.40
  10  -6  -6   68.09    4.90
  10  -6  -6   70.59    4.90
 -10   6   6   57.99    4.60
 -10   6   6   61.89    4.80
  11  -6  -7  177.78    8.90
  11  -6  -7  164.98    7.90
  11  -6  -7  180.18    8.20
 -11   6   7  180.48    7.80
  12  -6  -8   17.50    3.40
 -12   6   8   16.80    3.20
 -13   6   9   13.50    3.10
 -14   6  10   12.20    3.50
   9   5 -12   27.40    3.70
  -8  -5  11    2.00    3.10
   8   5 -11   -0.90    2.30
  -7  -5  10   28.00    4.20
   7   5 -10   26.40    3.20
  -6  -5   9   -0.50    2.00
   6   5  -9   -0.50    1.80
  -5  -5   8  151.28    6.90
  -5  -5   8  153.28    7.40
   5   5  -8  157.78    6.30
   5   5  -8  151.98    6.20
  -4  -5   7  240.78    8.60
  -4  -5   7  246.38    9.50
   4   5  -7  243.78    9.00
   4   5  -7  251.27    8.10
   4   5  -7  248.58    8.10
  -3  -5   6   71.99    4.50
  -3  -5   6   68.19    4.50
  -3  -5   6   69.59    3.90
   3   5  -6   71.59    2.90
   3   5  -6   74.99    4.20
   3   5  -6   68.69    3.70
   3   5  -6   65.99    3.50
  -2  -5   5   30.50    2.50
  -2  -5   5   30.30    2.70
  -2  -5   5   29.20    2.70
   2   5  -5   26.30    2.30
   2   5  -5   33.40    2.20
   2   5  -5   30.60    2.60
   2   5  -5   31.00    2.40
  -1  -5   4  166.78    6.30
  -1  -5   4  168.18    5.70
  -1  -5   4  171.48    5.90
  -1  -5   4  175.08    6.40
   1   5  -4  161.48    5.80
   1   5  -4  165.28    5.30
   1   5  -4  163.58    5.40
   0  -5   3  125.49    5.00
   0  -5   3  125.09    4.70
   0  -5   3  128.29    4.60
   0  -5   3  128.19    5.10
   0   5  -3  127.89    4.30
   0   5  -3  140.29    4.90
   0   5  -3  131.19    5.20
   0   5  -3  133.99    4.40
   1  -5   2  242.18    7.10
   1  -5   2  235.78    7.30
   1  -5   2  236.48    7.60
   1  -5   2  242.98    7.70
  -1   5  -2  237.98    7.40
  -1   5  -2  236.68    8.30
  -1   5  -2  249.88    6.80
  -1   5  -2  256.37    6.80
   2  -5   1  875.41   23.60
   2  -5   1  925.71   22.70
   2  -5   1  897.61   22.20
  -2   5  -1  924.11   21.90
  -2   5  -1  944.41   22.50
  -2   5  -1  915.11   21.90
  -2   5  -1  882.01   26.60
  -2   5  -1  868.81   23.30
   3  -5   0  101.79    4.30
   3  -5   0   94.59    4.10
   3  -5   0   98.79    3.70
   3  -5   0   97.79    4.00
  -3   5   0  100.39    4.00
  -3   5   0  104.69    3.50
  -3   5   0   95.19    4.90
  -3   5   0  101.79    3.50
  -3   5   0   99.59    3.80
   4  -5  -1  123.09    4.80
   4  -5  -1  117.39    4.70
   4  -5  -1  117.19    4.30
   4  -5  -1  117.79    4.40
   4  -5  -1  118.69    4.80
  -4   5   1  120.09    4.60
  -4   5   1  105.99    5.70
  -4   5   1  109.19    4.10
  -4   5   1  119.19    4.10
  -4   5   1  115.19    4.40
   5  -5  -2  618.74   16.90
   5  -5  -2  617.14   16.40
   5  -5  -2  614.64   17.10
   5  -5  -2  611.04   15.90
   5  -5  -2  608.44   17.10
  -5   5   2  612.24   16.20
  -5   5   2  602.24   16.80
  -5   5   2  619.34   15.70
  -5   5   2  589.14   15.70
   6  -5  -3   10.60    1.60
   6  -5  -3    4.70    1.40
   6  -5  -3    9.40    1.70
   6  -5  -3    7.40    1.80
   6  -5  -3    7.20    1.90
  -6   5   3    8.60    1.50
  -6   5   3    5.20    1.40
  -6   5   3    8.40    1.60
  -6   5   3    5.70    1.40
   7  -5  -4   20.40    2.40
   7  -5  -4   25.70    2.80
   7  -5  -4   23.20    2.30
   7  -5  -4   25.50    2.50
  -7   5   4   20.50    2.40
  -7   5   4   24.60    2.30
  -7   5   4   24.00    2.20
  -7   5   4   24.80    2.40
   8  -5  -5   35.40    3.10
   8  -5  -5   39.60    3.40
   8  -5  -5   34.10    3.00
   8  -5  -5   33.30    3.40
  -8   5   5   32.40    2.80
  -8   5   5   30.80    3.00
  -8   5   5   34.00    2.90
  -8   5   5   27.80    3.30
   9  -5  -6    3.50    2.20
   9  -5  -6    5.10    2.30
   9  -5  -6    3.10    2.10
  -9   5   6    1.50    2.20
  -9   5   6    0.70    2.00
  -9   5   6    0.40    2.20
  10  -5  -7    5.00    2.60
  10  -5  -7    6.10    2.60
  10  -5  -7    9.00    3.00
 -10   5   7    4.60    2.50
  11  -5  -8    0.40    2.30
  11  -5  -8   -1.20    2.50
  11  -5  -8   -0.90    2.40
 -11   5   8    2.30    2.60
  12  -5  -9   -4.70    2.30
  12  -5  -9   -0.70    2.40
 -12   5   9    4.60    2.80
  13  -5 -10   12.30    3.80
 -13   5  10   12.90    3.40
 -14   5  11   25.20    4.20
  10   4 -12   14.20    3.20
   9   4 -11   19.40    3.30
  -8  -4  10   14.40    3.50
   8   4 -10    8.70    2.80
  -7  -4   9   13.80    3.30
  -7  -4   9   13.10    2.70
   7   4  -9   14.30    2.60
  -6  -4   8   87.49    5.20
  -6  -4   8   80.19    5.70
   6   4  -8   79.79    4.70
  -5  -4   7    2.10    1.60
  -5  -4   7    4.20    2.30
  -5  -4   7    1.70    1.80
   5   4  -7    1.20    2.10
   5   4  -7    1.60    1.70
   5   4  -7    4.00    1.80
  -4  -4   6   50.59    3.90
  -4  -4   6   49.60    3.30
   4   4  -6   49.80    3.30
   4   4  -6   54.69    3.20
   4   4  -6   51.39    3.60
  -3  -4   5    2.80    1.60
  -3  -4   5    1.80    1.60
  -3  -4   5    3.60    1.40
   3   4  -5    3.60    0.70
   3   4  -5    4.60    1.20
   3   4  -5    2.70    1.40
   3   4  -5    1.60    1.20
  -2  -4   4   16.70    2.10
  -2  -4   4   18.40    1.80
  -2  -4   4   24.30    2.20
   2   4  -4   18.90    1.80
   2   4  -4   17.70    1.70
   2   4  -4   20.90    2.10
  -1  -4   3   22.10    1.80
  -1  -4   3   26.90    2.10
  -1  -4   3   18.90    1.90
   1   4  -3   21.70    2.00
   1   4  -3   20.60    1.70
   1   4  -3   20.00    1.60
   0  -4   2   -0.20    0.90
   0  -4   2    1.30    1.10
   0  -4   2   -2.00    0.80
   0  -4   2    0.50    0.80
   0   4  -2    0.90    1.00
   0   4  -2   -1.10    1.00
   0   4  -2    0.20    0.80
   0   4  -2    0.00    0.80
   1  -4   1   50.29    2.60
   1  -4   1   50.49    2.50
   1  -4   1   47.00    2.60
   1  -4   1   43.80    2.30
  -1   4  -1   51.09    2.80
  -1   4  -1   50.19    2.50
  -1   4  -1   52.09    2.20
  -1   4  -1   51.19    2.40
  -1   4  -1   47.60    2.20
   2  -4   0    5.10    0.90
   2  -4   0    3.80    1.10
   2  -4   0    3.90    0.90
   2  -4   0    3.80    1.00
  -2   4   0    3.80    1.30
  -2   4   0    3.00    0.90
  -2   4   0    2.30    0.90
  -2   4   0    2.50    0.80
  -2   4   0    2.60    1.10
   3  -4  -1  287.97    8.60
   3  -4  -1  298.27    8.60
   3  -4  -1  287.37    8.20
   3  -4  -1  278.87    7.90
   3  -4  -1  290.37    8.60
  -3   4   1  285.17    8.40
  -3   4   1  300.57    7.90
  -3   4   1  277.07    7.80
  -3   4   1  284.07    8.10
   4  -4  -2  905.01   23.00
   4  -4  -2  947.31   24.00
   4  -4  -2  807.02   23.90
   4  -4  -2  893.71   22.50
   4  -4  -2  932.21   24.00
  -4   4   2  926.01   22.40
  -4   4   2  929.91   23.90
  -4   4   2  927.81   22.40
  -4   4   2  953.10   23.00
   5  -4  -3  305.87    9.70
   5  -4  -3  315.57    9.80
   5  -4  -3  327.87    9.50
   5  -4  -3  314.87    9.10
  -5   4   3  307.17    9.70
  -5   4   3  322.97    9.00
  -5   4   3  324.67    9.10
  -5   4   3  323.67    9.40
   6  -4  -4    0.20    1.10
   6  -4  -4   -0.40    0.90
   6  -4  -4    0.10    1.30
   6  -4  -4    1.20    1.00
  -6   4   4    2.10    1.20
  -6   4   4    3.20    1.20
  -6   4   4    1.80    1.40
  -6   4   4    0.00    1.20
   7  -4  -5  159.18    6.00
   7  -4  -5  153.18    6.10
   7  -4  -5  151.18    6.60
   7  -4  -5  153.78    6.40
  -7   4   5  146.49    6.40
  -7   4   5  163.38    6.30
  -7   4   5  159.18    5.80
  -7   4   5  155.78    5.90
   8  -4  -6    2.70    1.90
   8  -4  -6    6.00    2.00
   8  -4  -6    1.40    2.00
   8  -4  -6    3.00    1.80
  -8   4   6    4.80    1.60
  -8   4   6    5.40    1.80
  -8   4   6    4.40    2.00
   9  -4  -7   67.09    4.50
   9  -4  -7   54.69    4.60
   9  -4  -7   56.99    4.80
   9  -4  -7   59.19    4.60
  -9   4   7   55.69    4.40
  -9   4   7   59.29    4.60
  10  -4  -8   -1.90    2.40
  10  -4  -8    0.40    2.10
  10  -4  -8   -1.90    2.30
 -10   4   8    4.50    2.60
  11  -4  -9   22.10    3.90
  11  -4  -9   29.90    3.70
 -11   4   9   40.30    4.20
  12  -4 -10    1.00    2.90
  12  -4 -10    1.30    2.80
 -12   4  10    3.10    2.90
  13  -4 -11    3.00    3.30
  13  -4 -11   -0.20    3.00
 -13   4  11    2.50    3.10
  11   3 -12   90.39    6.20
  10   3 -11    6.10    3.20
  -9  -3  10   64.69    5.40
   9   3 -10   63.89    5.10
  -8  -3   9    4.60    2.40
  -8  -3   9    0.70    2.50
   8   3  -9    1.80    2.30
  -7  -3   8  115.59    6.20
  -7  -3   8  125.69    6.80
   7   3  -8  114.89    5.70
  -6  -3   7    5.80    2.30
  -6  -3   7    5.40    2.10
   6   3  -7    5.10    2.10
   6   3  -7    2.00    1.70
  -5  -3   6    2.00    1.80
  -5  -3   6   -0.70    1.50
  -5  -3   6   -3.20    1.40
   5   3  -6   -1.00    1.20
   5   3  -6   -1.60    1.40
   5   3  -6    0.50    1.60
  -4  -3   5    3.10    1.50
  -4  -3   5    5.60    1.40
  -4  -3   5    6.10    1.50
   4   3  -5    6.00    1.40
   4   3  -5    5.00    1.40
   4   3  -5    4.70    1.70
  -3  -3   4    1.60    1.20
  -3  -3   4    1.00    1.00
  -3  -3   4    2.80    1.30
   3   3  -4    1.50    1.10
   3   3  -4    2.30    1.20
   3   3  -4    3.10    1.40
  -2  -3   3   33.70    2.30
  -2  -3   3   35.50    2.60
  -2  -3   3   39.30    2.60
   2   3  -3   37.70    2.50
   2   3  -3   37.40    2.20
   2   3  -3   33.10    2.10
  -1  -3   2   65.39    2.70
  -1  -3   2   63.49    2.80
  -1  -3   2   65.39    2.80
  -1  -3   2   65.39    3.00
  -1  -3   2   69.19    3.10
   1   3  -2   67.39    3.10
   1   3  -2   65.49    2.70
   1   3  -2   66.19    2.80
   1   3  -2   61.49    3.00
   0  -3   1 1924.81   54.89
   0  -3   1 1988.00   49.50
   0  -3   1 2075.09   49.50
   0  -3   1 1941.71   47.40
   0   3  -1 1985.20   46.60
   0   3  -1 2028.90   49.40
   0   3  -1 1986.90   46.60
   0   3  -1 2095.89   47.40
   0   3  -1 1941.11   49.40
   0   3  -1 1941.01   54.89
   1  -3   0   17.10    1.40
   1  -3   0   17.10    1.50
   1  -3   0   13.60    1.40
   1  -3   0   14.10    1.30
  -1   3   0   17.40    1.40
  -1   3   0   15.20    1.30
  -1   3   0   15.30    1.40
  -1   3   0   15.10    1.40
  -1   3   0   14.50    1.30
  -1   3   0   17.60    1.40
   2  -3  -1   11.70    1.20
   2  -3  -1   11.20    1.40
   2  -3  -1   12.90    1.30
   2  -3  -1   10.80    1.30
   2  -3  -1   13.00    1.10
  -2   3   1   11.20    1.30
  -2   3   1   12.20    1.10
  -2   3   1   12.00    1.10
  -2   3   1   14.00    1.40
  -2   3   1   14.70    1.20
   3  -3  -2   13.90    1.30
   3  -3  -2   13.90    1.40
   3  -3  -2   13.30    1.50
   3  -3  -2   16.40    1.60
   3  -3  -2   16.20    1.50
  -3   3   2   13.30    1.30
  -3   3   2   15.80    1.40
  -3   3   2   12.60    1.50
  -3   3   2   15.20    1.30
  -3   3   2   15.30    1.50
  -3   3   2   13.20    1.20
   4  -3  -3   42.90    2.50
   4  -3  -3   47.90    2.80
   4  -3  -3   46.90    2.60
   4  -3  -3   42.10    2.30
   4  -3  -3   41.60    2.70
  -4   3   3   45.70    2.50
  -4   3   3   41.80    2.70
  -4   3   3   43.50    2.40
  -4   3   3   45.90    2.60
   5  -3  -4   14.70    1.60
   5  -3  -4   17.50    2.10
   5  -3  -4   18.40    2.10
   5  -3  -4   16.90    2.10
   5  -3  -4   13.00    1.50
  -5   3   4   14.50    1.80
  -5   3   4   19.40    1.80
  -5   3   4   12.10    1.90
  -5   3   4   17.10    1.70
   6  -3  -5  107.39    4.60
   6  -3  -5  108.59    4.80
   6  -3  -5  109.69    5.00
  -6   3   5  110.39    5.00
  -6   3   5  108.79    4.80
  -6   3   5  110.29    4.60
  -6   3   5  103.79    4.40
   7  -3  -6   -1.90    1.30
   7  -3  -6    1.40    1.40
   7  -3  -6   -0.20    1.60
   7  -3  -6    1.70    1.10
  -7   3   6   -0.10    1.30
  -7   3   6   -0.30    1.30
  -7   3   6    0.40    1.40
   8  -3  -7   11.50    2.50
   8  -3  -7   11.10    2.10
   8  -3  -7   13.30    2.50
   8  -3  -7   15.10    2.50
  -8   3   7   10.00    2.10
  -8   3   7    3.70    1.70
  -8   3   7   12.40    2.30
   9  -3  -8    9.80    2.70
   9  -3  -8    7.80    2.50
   9  -3  -8    6.50    2.20
   9  -3  -8    8.40    2.40
  -9   3   8   10.90    2.40
  10  -3  -9    1.10    2.50
  10  -3  -9    2.20    2.20
 -10   3   9    4.80    2.40
  11  -3 -10    5.10    2.60
  11  -3 -10    5.50    3.20
 -11   3  10   12.00    2.80
  12  -3 -11   29.00    4.00
  12  -3 -11   29.50    4.60
 -12   3  11   33.70    4.30
  13  -3 -12   13.30    3.80
 -13   3  12   10.40    3.30
 -11  -2  11    0.80    2.90
  11   2 -11   -1.30    2.60
 -10  -2  10    3.00    2.70
  10   2 -10    1.90    2.60
  -9  -2   9   -1.30    2.20
   9   2  -9   -5.50    2.10
  -8  -2   8  125.39    6.50
  -8  -2   8  120.69    7.00
   8   2  -8  124.89    6.40
  -7  -2   7   55.79    4.30
  -7  -2   7   45.80    4.20
   7   2  -7   43.20    3.60
   7   2  -7   54.39    4.30
  -6  -2   6   50.39    3.90
  -6  -2   6   56.59    4.00
  -6  -2   6   60.49    3.80
   6   2  -6   51.29    3.80
   6   2  -6   59.59    3.70
  -5  -2   5  276.27    8.70
  -5  -2   5  266.07    8.80
   5   2  -5  265.67    8.40
   5   2  -5  274.37    9.20
   5   2  -5  271.07    8.50
  -4  -2   4 1201.18   30.30
  -4  -2   4 1226.08   29.90
  -4  -2   4 1186.58   31.80
   4   2  -4 1236.28   31.80
   4   2  -4 1218.58   29.80
   4   2  -4 1195.88   29.70
  -3  -2   3   92.59    3.60
  -3  -2   3   90.29    4.10
  -3  -2   3   88.89    3.80
  -3  -2   3   91.09    4.00
   3   2  -3   91.79    3.60
   3   2  -3   89.99    3.90
   3   2  -3   95.09    3.60
  -2  -2   2   28.70    2.10
  -2  -2   2   28.30    1.80
  -2  -2   2   27.70    2.00
   2   2  -2   28.90    1.90
   2   2  -2   27.70    2.00
   2   2  -2   26.60    1.90
   2   2  -2   26.00    2.00
  -1  -2   1  214.18    6.30
  -1  -2   1  208.08    6.20
  -1  -2   1  211.58    6.20
  -1  -2   1  204.98    5.90
  -1  -2   1  208.48    5.80
  -1  -2   1  203.68    5.80
   1   2  -1  206.18    5.80
   1   2  -1  211.28    6.30
   1   2  -1  208.58    5.80
   1   2  -1  210.98    6.30
   0  -2   0   73.89    2.40
   0  -2   0   72.99    2.80
   0  -2   0   71.59    2.70
   0  -2   0   75.09    2.50
   0  -2   0   77.19    2.60
   0   2   0   76.89    2.60
   0   2   0   73.89    2.50
   0   2   0   75.49    2.70
   0   2   0   74.59    2.50
   0   2   0   69.39    2.50
   0   2   0   75.79    2.70
   1  -2  -1 3118.19   72.99
   1  -2  -1 3182.28   71.89
   1  -2  -1 2997.40   76.09
   1  -2  -1 3073.39   71.89
   1  -2  -1 3162.48   76.19
   1  -2  -1 2995.20   76.19
   1  -2  -1 3163.88   76.19
  -1   2   1 3018.20   76.09
  -1   2   1 3063.09   71.89
  -1   2   1 3126.79   71.89
  -1   2   1 3148.19   76.09
  -1   2   1 3243.98   72.99
   2  -2  -2  264.07    7.60
   2  -2  -2  270.37    7.30
   2  -2  -2  270.67    7.70
   2  -2  -2  264.97    7.10
   2  -2  -2  266.57    7.70
   2  -2  -2  269.37    7.10
  -2   2   2  274.97    7.60
  -2   2   2  269.17    7.60
  -2   2   2  275.57    7.10
  -2   2   2  262.47    7.10
  -2   2   2  265.57    7.20
  -2   2   2  271.87    7.60
   3  -2  -3    0.80    0.80
   3  -2  -3    0.30    1.00
   3  -2  -3   -0.10    0.80
   3  -2  -3    2.80    1.10
   3  -2  -3    0.70    0.90
   3  -2  -3    0.10    0.70
  -3   2   3    0.80    0.70
  -3   2   3   -0.30    1.00
  -3   2   3    0.10    0.90
  -3   2   3    0.30    0.80
  -3   2   3    0.10    0.90
  -3   2   3    0.70    0.80
   4  -2  -4  142.39    5.10
   4  -2  -4  143.99    4.90
   4  -2  -4  145.09    4.80
   4  -2  -4  151.48    4.90
   4  -2  -4  146.59    5.40
   4  -2  -4  147.09    5.20
  -4   2   4  139.09    5.20
  -4   2   4  138.19    5.00
  -4   2   4  143.19    5.20
  -4   2   4  136.89    4.70
   5  -2  -5  446.16   13.30
   5  -2  -5  446.26   12.60
   5  -2  -5  462.95   12.30
   5  -2  -5  465.75   13.30
  -5   2   5  454.45   12.40
  -5   2   5  442.06   12.60
  -5   2   5  453.45   13.30
   6  -2  -6  132.29    5.50
   6  -2  -6  134.19    5.20
   6  -2  -6  140.79    5.70
   6  -2  -6  133.59    5.80
  -6   2   6  130.79    5.50
  -6   2   6  132.99    5.30
  -6   2   6  130.29    5.60
   7  -2  -7   67.09    3.90
   7  -2  -7   65.49    3.80
   7  -2  -7   64.59    4.40
   7  -2  -7   64.89    4.30
  -7   2   7   69.69    4.10
  -7   2   7   67.29    4.20
   8  -2  -8   18.80    2.50
   8  -2  -8   19.30    2.70
   8  -2  -8   24.50    3.20
  -8   2   8   18.50    2.60
  -8   2   8   16.10    2.90
  -8   2   8   19.10    2.60
   9  -2  -9   10.20    2.50
   9  -2  -9    5.40    2.40
   9  -2  -9    7.90    2.20
  -9   2   9    7.20    2.40
  -9   2   9    8.60    2.80
  10  -2 -10  200.78    9.30
  10  -2 -10  187.48    8.20
 -10   2  10  195.58    8.60
  11  -2 -11   18.90    3.70
  11  -2 -11   19.20    3.50
 -11   2  11   22.10    3.60
  12  -2 -12   -2.40    2.50
 -12   2  12   -7.00    2.80
  13  -2 -13   -0.90    3.00
 -13   2  13   -6.40    3.10
 -12  -1  11   -0.80    2.80
  12   1 -11    1.60    3.10
 -11  -1  10    0.20    2.60
  11   1 -10    3.00    2.90
 -10  -1   9    4.00    2.70
  10   1  -9   -2.00    2.50
  -9  -1   8    8.80    3.00
  -9  -1   8    6.80    2.40
   9   1  -8   14.70    2.80
  -8  -1   7   74.49    5.40
  -8  -1   7   76.89    5.00
   8   1  -7   85.29    4.90
  -7  -1   6  224.68    9.10
  -7  -1   6  258.77    8.90
  -7  -1   6  252.57    8.80
   7   1  -6  247.18    8.50
  -6  -1   5   17.40    2.30
  -6  -1   5   28.20    2.60
  -6  -1   5   35.90    2.90
   6   1  -5   27.70    2.80
   6   1  -5   32.80    2.70
  -5  -1   4   42.10    3.30
  -5  -1   4   48.50    3.00
  -5  -1   4   45.10    3.00
   5   1  -4   43.20    3.10
   5   1  -4   42.30    2.70
  -4  -1   3  160.38    5.70
  -4  -1   3  145.09    5.30
  -4  -1   3  153.88    5.20
   4   1  -3  150.68    5.20
   4   1  -3  155.48    5.60
   4   1  -3  140.99    5.50
  -3  -1   2  280.97    8.50
  -3  -1   2  292.47    8.00
  -3  -1   2  281.97    7.80
  -3  -1   2  289.67    8.50
  -3  -1   2  284.27    8.50
  -3  -1   2  283.77    8.10
   3   1  -2  298.57    8.00
   3   1  -2  289.67    8.60
   3   1  -2  277.17    8.50
   3   1  -2  286.47    7.90
  -2  -1   1   22.20    1.50
  -2  -1   1   16.90    1.30
  -2  -1   1   18.30    1.60
  -2  -1   1   18.60    1.60
  -2  -1   1   20.40    1.50
   2   1  -1   18.90    1.40
   2   1  -1   19.40    1.40
   2   1  -1   17.90    1.50
   2   1  -1   19.80    1.60
   2   1  -1   20.10    0.90
  -1  -1   0  993.70   25.00
  -1  -1   0 1017.40   24.00
  -1  -1   0 1002.30   25.00
  -1  -1   0  986.60   23.60
  -1  -1   0  987.40   23.60
   1   1   0 1000.40   23.60
   1   1   0 1040.20   25.10
   1   1   0  989.30   24.00
   1   1   0  995.20   23.60
   1   1   0 1003.00   25.00
   0  -1  -1  181.28    4.90
   0  -1  -1  184.58    5.00
   0  -1  -1  179.28    4.60
   0  -1  -1  179.58    4.70
   0  -1  -1  185.28    4.60
   0  -1  -1  179.38    4.90
   0   1   1  183.28    4.70
   0   1   1  179.98    4.90
   0   1   1  180.28    4.60
   0   1   1  183.88    4.90
   0   1   1  176.48    4.60
   1  -1  -2  175.38    4.70
   1  -1  -2  180.38    4.80
   1  -1  -2  183.98    5.30
   1  -1  -2  183.18    5.10
   1  -1  -2  178.18    4.70
   1  -1  -2  181.58    5.10
  -1   1   2  180.98    4.80
  -1   1   2  185.88    4.90
  -1   1   2  182.48    5.10
  -1   1   2  182.68    5.10
  -1   1   2  176.98    4.70
   2  -1  -3 1193.28   29.90
   2  -1  -3 1202.28   28.00
   2  -1  -3 1192.98   27.90
   2  -1  -3 1166.98   28.40
   2  -1  -3 1158.08   29.60
   2  -1  -3 1159.08   29.60
  -2   1   3 1199.18   29.70
  -2   1   3 1189.58   29.90
  -2   1   3 1188.18   28.00
  -2   1   3 1167.68   28.40
  -2   1   3 1173.58   29.70
   3  -1  -4  139.79    4.40
   3  -1  -4  129.29    4.30
   3  -1  -4  139.09    4.80
   3  -1  -4  148.69    5.20
   3  -1  -4  141.59    4.80
   3  -1  -4  142.99    4.60
  -3   1   4  139.09    4.90
  -3   1   4  134.29    4.50
  -3   1   4  132.79    4.40
  -3   1   4  137.69    4.80
   4  -1  -5   30.80    2.00
   4  -1  -5   32.00    2.20
   4  -1  -5   36.70    2.40
   4  -1  -5   31.40    2.20
   4  -1  -5   33.40    2.60
  -4   1   5   32.70    2.40
  -4   1   5   31.40    2.50
  -4   1   5   34.30    2.60
  -4   1   5   31.40    2.30
   5  -1  -6   52.69    3.40
   5  -1  -6   48.30    3.10
   5  -1  -6   51.79    2.90
   5  -1  -6   50.79    3.00
   5  -1  -6   46.70    2.90
  -5   1   6   48.00    2.90
  -5   1   6   51.19    3.20
   6  -1  -7   74.59    3.80
   6  -1  -7   76.49    4.70
   6  -1  -7   77.39    4.00
   6  -1  -7   77.79    3.90
   6  -1  -7   75.89    4.30
  -6   1   7   77.29    4.50
  -6   1   7   73.79    4.00
  -6   1   7   65.59    3.90
   7  -1  -8    1.10    1.70
   7  -1  -8    0.00    1.60
   7  -1  -8    4.20    1.60
   7  -1  -8    0.20    1.40
   7  -1  -8    0.70    1.40
  -7   1   8   -0.30    1.40
  -7   1   8    2.40    1.60
  -7   1   8   -0.30    1.50
   8  -1  -9  118.99    5.70
   8  -1  -9  108.29    5.80
   8  -1  -9  124.49    6.30
   8  -1  -9  115.09    6.60
  -8   1   9  123.39    6.00
  -8   1   9  110.99    6.30
   9  -1 -10  176.98    7.40
   9  -1 -10  178.38    8.80
  -9   1  10  168.48    7.70
  -9   1  10  168.98    8.40
  10  -1 -11   -0.40    2.10
  10  -1 -11    0.50    2.30
 -10   1  11    0.60    2.40
  11  -1 -12   -4.10    2.50
 -11   1  12    1.10    2.90
  12  -1 -13    7.50    3.20
 -12   0  10   21.80    3.80
  12   0 -10   18.00    3.90
 -11   0   9   11.00    3.30
  11   0  -9    7.00    2.70
 -10   0   8   25.50    3.40
  10   0  -8   19.60    3.30
  -9   0   7   98.19    5.70
   9   0  -7   95.69    6.10
   9   0  -7  106.89    5.70
  -8   0   6   62.19    4.30
  -8   0   6   54.99    4.00
   8   0  -6   59.69    4.30
   8   0  -6   56.09    4.00
  -7   0   5   41.60    3.40
  -7   0   5   40.80    3.40
  -7   0   5   46.50    3.70
   7   0  -5   43.10    3.50
   7   0  -5   43.00    3.10
   7   0  -5   38.20    3.20
  -6   0   4  223.98    7.40
  -6   0   4  212.98    7.40
  -6   0   4  225.48    7.20
  -6   0   4  208.88    7.80
   6   0  -4  214.68    7.50
   6   0  -4  225.88    7.30
  -5   0   3  965.30   24.40
  -5   0   3  994.90   24.60
  -5   0   3  984.40   26.10
  -5   0   3 1001.10   25.00
   5   0  -3  981.80   26.30
   5   0  -3  977.60   24.60
   5   0  -3 1002.60   26.30
   5   0  -3  986.50   25.00
  -4   0   2    1.40    1.10
  -4   0   2    4.80    1.10
  -4   0   2    2.90    1.10
  -4   0   2    3.10    1.00
  -4   0   2    2.40    1.20
   4   0  -2    1.00    1.20
   4   0  -2    2.70    1.00
   4   0  -2    5.10    1.10
   4   0  -2    3.20    1.30
  -3   0   1  392.46   10.10
  -3   0   1  380.26   10.30
  -3   0   1  387.56   10.80
  -3   0   1  393.56   10.80
  -3   0   1  394.56   10.10
   3   0  -1  399.56   10.90
   3   0  -1  391.76   10.90
   3   0  -1  407.96   10.40
   3   0  -1  393.76   10.10
  -2   0   0   39.80    1.60
  -2   0   0   38.20    1.80
  -2   0   0   36.20    1.60
  -2   0   0   37.50    1.70
  -2   0   0   34.30    1.70
  -2   0   0   35.00    1.60
   2   0   0   38.60    1.60
   2   0   0   36.20    1.80
   2   0   0   36.30    1.70
   2   0   0   35.10    1.80
  -1   0  -1 1063.79   28.40
  -1   0  -1 1045.80   26.10
  -1   0  -1 1091.79   29.50
  -1   0  -1 1054.29   26.10
  -1   0  -1 1035.30   25.00
  -1   0  -1 1080.49   25.00
   1   0   1 1080.49   28.40
   1   0   1 1069.09   25.10
   1   0   1 1071.99   26.20
   1   0   1 1078.59   29.50
   1   0   1 1058.39   24.60
   0   0  -2  202.48    5.70
   0   0   2  201.98    5.70
   0   0   2  201.78    6.20
   1   0  -3  848.42   21.30
   1   0  -3  888.81   20.50
   1   0  -3  851.41   20.10
   1   0  -3  887.31   21.40
   1   0  -3  856.81   20.10
   1   0  -3  870.81   21.80
  -1   0   3  832.72   21.40
  -1   0   3  845.22   20.50
  -1   0   3  830.12   20.20
   2   0  -4 1106.99   25.70
   2   0  -4 1109.69   27.80
   2   0  -4 1088.39   27.30
   2   0  -4 1072.99   27.30
   2   0  -4 1103.89   26.20
   2   0  -4 1085.49   25.70
  -2   0   4 1046.50   25.80
  -2   0   4 1086.79   27.40
  -2   0   4 1064.79   27.40
  -2   0   4 1061.89   26.20
   3   0  -5   -0.80    0.90
   3   0  -5    0.40    0.90
   3   0  -5    2.70    1.20
   3   0  -5    0.70    0.90
   3   0  -5    0.90    1.00
  -3   0   5   -0.30    1.00
  -3   0   5    0.90    1.00
  -3   0   5   -0.20    1.00
  -3   0   5    1.80    1.00
   4   0  -6   13.90    1.70
   4   0  -6   15.40    1.60
   4   0  -6   18.30    1.90
   4   0  -6   14.60    2.20
   4   0  -6   15.90    1.60
  -4   0   6   14.90    1.70
  -4   0   6   14.70    1.60
  -4   0   6   11.80    1.80
   5   0  -7  491.05   14.30
   5   0  -7  502.15   13.70
   5   0  -7  494.35   13.30
   5   0  -7  486.15   13.20
   5   0  -7  487.25   14.90
  -5   0   7  494.45   13.50
  -5   0   7  479.75   13.70
  -5   0   7  486.05   14.50
  -5   0   7  474.95   14.50
   6   0  -8   -1.40    1.50
   6   0  -8    0.10    1.40
   6   0  -8   -2.40    1.40
   6   0  -8   -1.70    1.30
  -6   0   8   -1.60    1.40
  -6   0   8    1.10    1.70
  -6   0   8    0.80    1.50
   7   0  -9  130.19    6.10
   7   0  -9  117.59    6.40
   7   0  -9  116.49    5.50
  -7   0   9  116.69    6.30
  -7   0   9  122.09    5.90
   8   0 -10    8.50    2.70
   8   0 -10    3.70    2.20
  -8   0  10    5.80    2.20
  -8   0  10    6.40    2.70
   9   0 -11  183.28    7.70
  -9   0  11  164.38    8.40
  -9   0  11  163.78    7.90
  10   0 -12   25.90    3.50
  11   0 -13    0.80    2.50
  12   0 -14    2.60    3.00
 -13   1  10   -1.70    3.00
  13  -1 -10   -1.80    2.70
 -12   1   9    1.20    2.50
  12  -1  -9    5.90    2.90
 -11   1   8    9.60    2.70
  11  -1  -8    3.90    2.60
 -10   1   7   21.10    3.00
  10  -1  -7   35.10    3.60
  10  -1  -7   26.40    3.60
  -9   1   6    8.00    2.50
  -9   1   6    9.50    2.20
   9  -1  -6    5.30    2.10
   9  -1  -6    8.90    2.60
  -8   1   5    1.20    1.80
  -8   1   5   -1.50    1.50
  -8   1   5    1.90    1.70
   8  -1  -5    3.60    1.70
   8  -1  -5    2.00    1.70
   8  -1  -5    6.00    1.90
  -7   1   4   61.69    3.90
  -7   1   4   61.79    3.80
  -7   1   4   57.59    3.30
  -7   1   4   60.89    3.80
   7  -1  -4   56.69    4.00
   7  -1  -4   65.09    4.00
   7  -1  -4   58.49    3.40
  -6   1   3    0.90    1.10
  -6   1   3   -0.60    1.30
  -6   1   3    1.70    1.10
  -6   1   3    0.80    1.00
   6  -1  -3   -0.60    1.30
   6  -1  -3    0.50    1.00
   6  -1  -3    0.50    1.20
   6  -1  -3   -0.40    1.20
   6  -1  -3   -0.80    1.50
  -5   1   2  140.49    4.90
  -5   1   2  138.69    5.20
  -5   1   2  141.99    4.90
  -5   1   2  139.99    4.60
  -5   1   2  139.19    5.00
   5  -1  -2  136.99    5.30
   5  -1  -2  140.89    5.00
   5  -1  -2  135.99    4.80
   5  -1  -2  134.59    4.90
  -4   1   1    8.90    1.20
  -4   1   1   11.20    1.20
  -4   1   1   10.00    1.10
  -4   1   1   11.10    1.30
  -4   1   1    9.60    1.30
   4  -1  -1   10.20    1.20
   4  -1  -1   10.70    1.50
   4  -1  -1   11.60    1.20
   4  -1  -1   11.70    1.30
   4  -1  -1    9.70    1.40
  -3   1   0    0.60    0.60
  -3   1   0    1.30    0.60
  -3   1   0    0.10    0.70
  -3   1   0    1.40    0.70
  -3   1   0    1.60    0.80
  -3   1   0    1.90    0.70
   3  -1   0   -0.70    0.80
   3  -1   0    1.70    0.70
   3  -1   0    1.10    0.80
   3  -1   0    1.20    0.60
   3  -1   0    0.90    0.70
  -2   1  -1   21.00    0.90
  -2   1  -1   21.80    0.90
  -2   1  -1   20.40    0.90
  -2   1  -1   24.20    1.90
  -2   1  -1   21.70    0.90
   2  -1   1   21.60    0.90
   2  -1   1   22.50    1.10
   2  -1   1   23.10    1.10
   2  -1   1   21.00    1.10
  -1   1  -2  676.43   18.30
   1  -1   2  593.04   15.70
   0   1  -3  140.29    4.70
   0   1  -3  147.99    4.50
   0  -1   3  142.29    4.40
   1   1  -4 2076.49   48.50
   1   1  -4 2061.49   51.59
   1   1  -4 2182.88   48.60
   1   1  -4 2117.59   55.79
   1   1  -4 2149.88   51.59
  -1  -1   4 2083.69   48.80
  -1  -1   4 2059.49   51.79
   2   1  -5 1501.95   38.00
   2   1  -5 1573.74   35.80
   2   1  -5 1554.94   38.90
   2   1  -5 1515.25   35.80
  -2  -1   5 1458.75   38.20
  -2  -1   5 1528.05   36.00
  -2  -1   5 1510.15   38.30
  -2  -1   5 1539.45   36.60
   3   1  -6  127.49    4.20
   3   1  -6  127.79    4.20
   3   1  -6  122.79    4.50
   3   1  -6  110.69    5.00
  -3  -1   6  120.79    4.30
  -3  -1   6  120.19    4.50
  -3  -1   6  124.49    4.80
  -3  -1   6  106.99    4.60
   4   1  -7  150.78    5.10
   4   1  -7  154.08    6.40
   4   1  -7  144.99    5.10
   4   1  -7  143.29    5.50
  -4  -1   7  154.28    6.00
  -4  -1   7  150.98    5.40
  -4  -1   7  145.79    5.40
  -4  -1   7  153.48    6.00
   5   1  -8   64.79    3.40
   5   1  -8   61.39    3.80
   5   1  -8   66.39    3.50
   5   1  -8   68.29    4.60
  -5  -1   8   63.99    4.10
  -5  -1   8   60.69    3.80
  -5  -1   8   59.89    3.60
  -5  -1   8   60.89    4.00
   6   1  -9   30.70    2.70
   6   1  -9   29.30    3.00
   6   1  -9   34.20    3.60
   6   1  -9   31.70    2.70
  -6  -1   9   28.00    3.30
  -6  -1   9   35.60    3.10
  -6  -1   9   31.00    3.00
   7   1 -10   19.30    3.60
   7   1 -10   27.20    2.80
  -7  -1  10   19.50    2.80
  -7  -1  10   19.20    3.30
   8   1 -11   12.20    2.60
  -8  -1  11   17.30    3.50
  -8  -1  11   14.60    2.90
   9   1 -12    6.70    2.70
  -9  -1  12    5.20    2.70
  10   1 -13   -5.10    2.20
  11   1 -14    4.10    2.80
 -13   2   9    4.90    3.00
 -12   2   8    0.90    2.50
  12  -2  -8   -3.40    2.80
 -11   2   7    4.10    2.50
  11  -2  -7   -2.20    2.50
  11  -2  -7   -0.70    2.30
 -10   2   6    2.80    2.00
  10  -2  -6    2.90    2.20
  10  -2  -6   -0.40    2.40
  -9   2   5   47.60    3.80
  -9   2   5   53.69    4.20
  -9   2   5   45.00    4.00
   9  -2  -5   48.20    4.10
   9  -2  -5   47.90    4.00
  -8   2   4   90.09    4.60
  -8   2   4   88.29    4.90
  -8   2   4   85.99    4.70
  -8   2   4   94.49    4.50
   8  -2  -4   89.39    4.60
   8  -2  -4   94.69    4.60
   8  -2  -4   93.59    4.80
   8  -2  -4   96.19    5.10
  -7   2   3  143.49    5.60
  -7   2   3  145.49    5.30
  -7   2   3  145.89    5.90
  -7   2   3  147.99    5.50
   7  -2  -3  146.19    5.70
   7  -2  -3  130.79    5.40
   7  -2  -3  141.99    5.40
   7  -2  -3  140.79    6.10
  -6   2   2    2.30    1.10
  -6   2   2    1.80    1.20
  -6   2   2    2.20    1.30
  -6   2   2   -0.20    1.20
   6  -2  -2    1.60    1.20
   6  -2  -2    0.30    1.10
   6  -2  -2    0.70    1.40
   6  -2  -2    2.60    1.00
   6  -2  -2    3.50    1.40
  -5   2   1  152.08    4.90
  -5   2   1  163.88    5.40
  -5   2   1  160.78    4.90
  -5   2   1  152.08    4.80
  -5   2   1  157.68    5.10
   5  -2  -1  151.88    5.50
   5  -2  -1  148.49    5.00
   5  -2  -1  141.79    5.40
   5  -2  -1  155.58    5.30
   5  -2  -1  158.98    5.00
  -4   2   0 1621.64   37.80
  -4   2   0 1636.44   38.60
  -4   2   0 1618.74   37.80
  -4   2   0 1562.94   45.80
  -4   2   0 1633.24   39.90
  -4   2   0 1626.44   40.20
   4  -2   0 1618.64   40.50
   4  -2   0 1652.73   39.90
   4  -2   0 1565.04   38.10
   4  -2   0 1606.14   38.70
  -3   2  -1 1088.19   26.80
  -3   2  -1 1094.89   25.70
  -3   2  -1 1119.39   31.20
  -3   2  -1 1083.29   26.80
  -3   2  -1 1070.19   26.60
   3  -2   1 1047.00   25.40
   3  -2   1 1101.99   26.60
   3  -2   1 1088.09   27.10
   3  -2   1 1074.29   25.90
  -2   2  -2    4.00    1.40
  -1   2  -3 1612.44   44.00
  -1   2  -3 1668.13   46.00
   0   2  -4 1470.25   40.40
   0  -2   4 1516.75   36.90
   0  -2   4 1526.05   36.90
   1   2  -5   27.30    1.90
   1   2  -5   26.80    1.40
   1   2  -5   28.00    2.30
  -1  -2   5   28.60    1.60
  -1  -2   5   27.60    1.80
  -1  -2   5   27.90    2.30
   2   2  -6  250.87    6.60
   2   2  -6  245.38    8.40
   2   2  -6  250.97    6.60
   2   2  -6  253.57    7.30
  -2  -2   6  260.77    7.80
  -2  -2   6  250.97    7.70
  -2  -2   6  246.98    7.10
   3   2  -7   30.80    2.90
   3   2  -7   36.90    2.40
   3   2  -7   34.90    2.10
   3   2  -7   33.60    2.00
  -3  -2   7   30.30    2.30
  -3  -2   7   40.80    2.80
  -3  -2   7   35.30    2.70
   4   2  -8   35.00    2.40
   4   2  -8   35.30    3.40
   4   2  -8   37.80    2.40
   4   2  -8   37.10    2.60
  -4  -2   8   37.30    3.20
  -4  -2   8   41.00    2.80
  -4  -2   8   40.50    3.20
   5   2  -9    8.50    1.70
   5   2  -9    5.10    1.50
   5   2  -9    7.90    1.60
  -5  -2   9    4.90    2.00
  -5  -2   9    5.40    2.00
  -5  -2   9    5.00    1.70
   6   2 -10   13.20    2.00
   6   2 -10   15.00    2.20
  -6  -2  10   14.10    2.30
  -6  -2  10   14.30    2.90
   7   2 -11  488.35   14.20
  -7  -2  11  485.85   16.20
   8   2 -12   10.80    2.40
  -8  -2  12   18.90    3.30
   9   2 -13    2.80    2.20
  -9  -2  13    2.20    3.10
  10   2 -14    4.80    2.50
  11   2 -15   11.80    3.10
 -14   3   9   12.80    3.40
 -13   3   8    5.20    2.70
 -12   3   7   10.40    2.80
 -11   3   6    0.50    2.10
  11  -3  -6    2.10    2.60
  11  -3  -6    2.20    2.20
 -10   3   5   28.70    3.20
 -10   3   5   34.90    3.40
  10  -3  -5   29.90    3.40
  10  -3  -5   24.50    3.20
  10  -3  -5   27.00    3.60
  -9   3   4   37.70    3.50
  -9   3   4   34.70    3.20
  -9   3   4   41.40    3.20
  -9   3   4   37.00    3.40
   9  -3  -4   34.40    3.80
   9  -3  -4   37.90    3.40
   9  -3  -4   37.80    3.40
  -8   3   3   20.70    2.60
  -8   3   3   16.90    2.10
  -8   3   3   17.70    2.10
  -8   3   3   16.70    2.00
   8  -3  -3   17.90    2.40
   8  -3  -3   17.20    2.20
   8  -3  -3   19.80    2.20
   8  -3  -3   17.60    2.70
  -7   3   2   70.99    3.40
  -7   3   2   69.19    3.30
  -7   3   2   67.89    3.60
  -7   3   2   76.29    3.90
   7  -3  -2   70.59    3.60
   7  -3  -2   74.89    3.50
   7  -3  -2   72.09    4.10
   7  -3  -2   73.99    4.20
   7  -3  -2   71.89    3.90
  -6   3   1  425.56   11.00
  -6   3   1  404.26   10.90
  -6   3   1  412.46   11.40
  -6   3   1  425.96   12.00
   6  -3  -1  411.26   11.40
   6  -3  -1  416.36   12.30
   6  -3  -1  434.26   12.40
   6  -3  -1  410.36   11.70
   6  -3  -1  414.16   11.50
  -5   3   0   -1.90    1.50
  -5   3   0    2.20    0.70
  -5   3   0    1.20    0.70
  -5   3   0   -0.40    0.90
  -5   3   0    1.90    0.90
  -5   3   0    0.70    0.60
   5  -3   0    1.30    1.00
   5  -3   0   -0.40    0.80
   5  -3   0    0.00    0.90
   5  -3   0    1.30    0.70
   5  -3   0    0.40    1.00
  -4   3  -1   52.19    3.60
  -4   3  -1   50.69    2.00
  -4   3  -1   53.19    2.00
   4  -3   1   51.19    2.30
   4  -3   1   49.70    1.90
   4  -3   1   52.19    2.40
  -3   3  -2 2927.11   77.59
   3  -3   2 2796.32   67.89
   3  -3   2 2669.03   65.09
   3  -3   2 2716.13   67.89
  -2   3  -3  311.67   10.40
  -1   3  -4  550.84   16.30
  -1   3  -4  601.34   17.40
   1  -3   4  565.74   14.00
   1  -3   4  561.04   15.10
   1  -3   4  549.45   14.00
   0   3  -5  233.08    7.80
   0  -3   5  240.08    6.70
   0  -3   5  246.38    7.70
   1   3  -6  429.66   11.10
   1   3  -6  434.66   12.70
  -1  -3   6  413.56   11.70
   2   3  -7  167.88    4.60
   2   3  -7  170.98    5.90
   2   3  -7  168.88    4.60
   2   3  -7  164.78    5.30
  -2  -3   7  168.68    5.40
  -2  -3   7  161.28    5.90
  -2  -3   7  158.78    5.80
   3   3  -8    5.50    1.30
   3   3  -8    3.70    1.00
   3   3  -8    3.30    1.00
  -3  -3   8    6.70    1.70
  -3  -3   8    4.30    1.60
  -3  -3   8    6.30    1.50
   4   3  -9   11.60    1.50
   4   3  -9   13.60    1.90
   4   3  -9    9.90    1.50
  -4  -3   9   14.00    1.90
  -4  -3   9   15.50    2.40
  -4  -3   9    7.90    2.10
   5   3 -10   59.49    3.40
   5   3 -10   67.59    3.50
   5   3 -10   69.59    4.20
  -5  -3  10   64.79    4.20
  -5  -3  10   63.09    4.70
   6   3 -11   34.50    2.90
   6   3 -11   31.70    2.90
  -6  -3  11   32.30    4.20
   7   3 -12   -0.80    1.60
  -7  -3  12    3.00    2.60
   8   3 -13    0.60    1.80
  -8  -3  13    2.40    2.90
   9   3 -14   15.00    2.70
  -9  -3  14   17.80    4.20
  10   3 -15    8.60    2.70
 -14   4   8    1.10    2.80
 -13   4   7    1.60    2.40
 -12   4   6    6.60    2.40
  12  -4  -6    8.80    3.20
 -11   4   5    1.00    2.00
 -11   4   5    2.90    2.10
  11  -4  -5   -0.60    2.00
  11  -4  -5    3.60    2.00
 -10   4   4   95.79    5.30
 -10   4   4   88.99    5.00
  10  -4  -4   96.79    5.50
  10  -4  -4   93.09    4.90
  10  -4  -4   94.39    6.10
  -9   4   3  242.08    8.00
  -9   4   3  246.28    9.10
  -9   4   3  239.08    8.70
   9  -4  -3  257.17    9.70
   9  -4  -3  246.38    8.60
   9  -4  -3  247.08    8.40
  -8   4   2   10.10    1.70
  -8   4   2   13.10    1.90
  -8   4   2   12.00    1.70
  -8   4   2   10.70    1.90
   8  -4  -2    9.90    1.60
   8  -4  -2   11.10    2.00
   8  -4  -2   12.20    2.30
   8  -4  -2   10.60    2.00
   8  -4  -2   11.70    2.30
  -7   4   1   21.60    1.80
  -7   4   1   27.00    3.30
  -7   4   1   22.60    2.10
  -7   4   1   25.80    1.90
  -7   4   1   25.20    1.90
  -7   4   1   21.90    2.00
   7  -4  -1   21.30    2.40
   7  -4  -1   26.00    2.00
   7  -4  -1   17.70    2.00
   7  -4  -1   25.60    2.20
   7  -4  -1   23.70    2.40
  -6   4   0  142.39    4.30
  -6   4   0  144.69    4.60
  -6   4   0  139.39    4.20
  -6   4   0  141.59    4.90
  -6   4   0  139.99    4.80
  -6   4   0  150.28    7.00
   6  -4   0  138.69    5.50
   6  -4   0  149.59    5.50
   6  -4   0  139.49    5.10
   6  -4   0  147.59    5.00
   6  -4   0  149.69    4.70
  -5   4  -1  352.06   12.20
  -5   4  -1  336.97    9.10
  -5   4  -1  339.77    8.90
   5  -4   1  342.27    9.90
   5  -4   1  328.87    9.80
   5  -4   1  333.67    9.10
  -4   4  -2   92.39    4.80
   4  -4   2   87.89    3.30
   4  -4   2   88.09    3.10
  -3   4  -3  261.17   10.40
   3  -4   3  305.27    8.00
   3  -4   3  323.47    8.10
  -2   4  -4  904.91   28.70
   2  -4   4  999.00   24.20
   2  -4   4 1015.20   24.30
  -1   4  -5   85.89    4.50
  -1   4  -5   86.09    4.30
   1  -4   5   85.39    3.00
   1  -4   5   86.79    3.00
   0   4  -6 1272.57   34.70
   0  -4   6 1240.28   31.70
   1   4  -7   20.90    2.20
  -1  -4   7   18.10    1.90
  -1  -4   7   19.60    1.90
   2   4  -8    1.20    1.20
   2   4  -8    0.50    0.90
  -2  -4   8    1.20    1.20
  -2  -4   8    0.00    1.20
  -2  -4   8   -0.60    1.20
   3   4  -9   59.59    2.50
   3   4  -9   62.99    3.30
   3   4  -9   61.29    2.50
  -3  -4   9   62.79    3.90
  -3  -4   9   67.69    4.10
  -3  -4   9   64.29    3.70
   4   4 -10  526.35   15.10
   4   4 -10  536.25   13.60
   4   4 -10  519.65   13.50
  -4  -4  10  521.85   16.30
   5   4 -11   10.80    1.70
   5   4 -11   11.30    1.80
  -5  -4  11    8.50    2.90
   6   4 -12    7.90    1.80
   6   4 -12    2.90    1.60
  -6  -4  12    6.10    2.80
   7   4 -13    2.40    1.70
  -7  -4  13   -0.40    2.60
   8   4 -14   37.20    3.10
  -8  -4  14   45.10    5.40
   9   4 -15   30.60    3.00
 -14   5   7   -1.00    2.30
 -14   5   7    2.70    4.50
 -13   5   6    4.20    2.30
 -13   5   6   -3.90    3.60
  13  -5  -6    0.50    2.90
 -12   5   5    3.00    3.90
 -12   5   5    4.50    2.10
  12  -5  -5   10.20    3.30
 -11   5   4   20.80    3.00
 -11   5   4   19.30    2.60
 -11   5   4   20.60    4.70
  11  -5  -4   26.20    3.80
  11  -5  -4   21.00    2.70
 -10   5   3   -2.90    1.80
 -10   5   3   -0.30    1.60
 -10   5   3   -1.30    1.70
 -10   5   3    2.80    3.00
  10  -5  -3    4.50    2.50
  10  -5  -3   -1.30    1.40
  -9   5   2   19.90    2.20
  -9   5   2   26.40    2.40
  -9   5   2   27.30    4.60
  -9   5   2   28.20    2.80
   9  -5  -2   27.20    2.50
   9  -5  -2   25.70    3.40
   9  -5  -2   29.80    2.90
  -8   5   1  154.08    8.10
  -8   5   1  158.78    5.60
  -8   5   1  157.88    5.80
  -8   5   1  149.69    4.90
  -8   5   1  153.48    5.00
   8  -5  -1  155.08    6.60
   8  -5  -1  147.19    6.50
   8  -5  -1  153.18    5.40
   8  -5  -1  153.68    6.20
   8  -5  -1  150.08    5.80
  -7   5   0  339.87    9.80
  -7   5   0  350.86    8.60
  -7   5   0  334.57   13.00
  -7   5   0  330.97    9.60
  -7   5   0  344.37    8.70
  -7   5   0  312.57    9.40
   7  -5   0  334.37    9.80
   7  -5   0  336.17   10.70
   7  -5   0  340.57    9.60
   7  -5   0  361.16   10.90
  -6   5  -1    0.20    0.70
  -6   5  -1   -0.50    0.80
  -6   5  -1    0.60    1.60
   6  -5   1    0.00    1.10
   6  -5   1   -1.90    1.10
   6  -5   1   -0.40    0.70
  -5   5  -2  272.97   10.80
   5  -5   2  281.17    8.30
   5  -5   2  274.27    7.90
  -4   5  -3   45.50    3.90
   4  -5   3   45.00    2.50
   4  -5   3   49.80    2.60
  -3   5  -4   87.29    5.10
   3  -5   4   90.39    3.20
   3  -5   4   91.89    3.30
  -2   5  -5  689.63   21.90
   2  -5   5  703.23   18.10
   2  -5   5  714.13   18.10
  -1   5  -6    2.00    1.40
  -1   5  -6    3.00    1.60
   1  -5   6    1.10    1.00
   1  -5   6    0.70    0.90
   0   5  -7   76.79    4.20
   0  -5   7   73.59    3.60
   1   5  -8   36.00    3.10
  -1  -5   8   36.80    2.90
  -1  -5   8   36.30    2.90
   2   5  -9   99.49    4.70
  -2  -5   9  100.79    5.10
  -2  -5   9  100.29    4.40
  -2  -5   9  102.19    5.00
  -3  -5  10  108.79    5.80
  -3  -5  10  131.79    6.30
   4   5 -11  126.29    3.80
   4   5 -11  120.29    3.80
  -4  -5  11  126.29    6.60
   5   5 -12  126.49    4.30
   5   5 -12  128.39    4.30
  -5  -5  12  130.09    7.20
   6   5 -13   35.50    2.50
   6   5 -13   38.80    2.50
  -6  -5  13   35.50    4.40
   7   5 -14    9.10    1.60
   7   5 -14    7.80    1.60
  -7  -5  14    6.20    3.30
   8   5 -15    9.10    1.70
   8   5 -15    9.80    1.60
  -8  -5  15   15.10    4.00
 -14   6   6    8.10    2.70
 -14   6   6    4.90    4.50
 -13   6   5    1.30    3.30
 -13   6   5   -0.60    1.90
  13  -6  -5   -3.50    2.90
 -12   6   4    2.20    2.90
 -12   6   4    1.30    1.80
 -12   6   4    1.00    1.70
  12  -6  -4   -2.50    2.50
 -11   6   3   30.10    2.60
 -11   6   3   27.30    2.60
 -11   6   3   28.10    3.00
 -11   6   3   31.70    5.40
  11  -6  -3   30.00    4.00
 -10   6   2   25.50    2.20
 -10   6   2   24.30    4.80
 -10   6   2   23.40    2.60
 -10   6   2   24.50    2.20
  10  -6  -2   27.00    2.50
  10  -6  -2   24.10    3.40
  -9   6   1  160.18    5.10
  -9   6   1  165.28    9.40
  -9   6   1  164.18    5.20
   9  -6  -1  167.48    7.30
   9  -6  -1  170.48    6.10
  -8   6   0  287.77    8.40
  -8   6   0  271.67   12.00
   8  -6   0  270.97    9.60
   8  -6   0  285.17    8.90
   8  -6   0  282.87    8.40
   8  -6   0  268.97    9.60
  -7   6  -1  128.99    7.30
  -7   6  -1  130.89    4.40
   7  -6   1  134.99    5.60
   7  -6   1  140.49    5.70
   7  -6   1  132.59    4.70
  -6   6  -2    1.50    1.80
  -6   6  -2    1.00    0.50
   6  -6   2    2.00    0.90
   6  -6   2    0.50    1.30
   6  -6   2   -0.30    1.20
  -5   6  -3  492.05   18.50
   5  -6   3  595.64   15.30
   5  -6   3  594.74   15.50
  -4   6  -4    4.60    1.90
   4  -6   4    4.70    1.30
   4  -6   4    4.90    1.20
  -3   6  -5   10.90    2.40
   3  -6   5    8.00    1.20
   3  -6   5    6.40    1.30
  -2   6  -6    5.00    2.10
   2  -6   6    5.20    1.30
   2  -6   6    1.20    1.00
  -1   6  -7   78.09    5.10
  -1   6  -7   83.39    4.80
   1  -6   7   76.39    3.80
   0   6  -8    6.90    1.90
   0  -6   8    7.00    1.70
   1   6  -9    1.70    1.70
  -1  -6   9    0.40    1.60
  -1  -6   9   -0.30    1.60
   2   6 -10   47.80    3.60
  -2  -6  10   44.90    3.90
   3   6 -11   37.20    3.40
  -3  -6  11   34.20    3.80
  -4  -6  12    3.70    2.50
  -5  -6  13    8.60    3.10
  -6  -6  14   -1.50    2.60
  -7  -6  15    1.20    3.20
  -8  -6  16   37.40    5.50
 -14   7   5    7.50    2.20
 -14   7   5   10.40    4.40
  14  -7  -5   14.00    4.10
 -13   7   4   23.40    3.20
 -13   7   4   19.30    2.30
 -13   7   4   25.20    5.00
  13  -7  -4   21.70    4.10
 -12   7   3   41.20    2.90
 -12   7   3   38.90    6.20
 -12   7   3   41.40    2.90
 -12   7   3   43.50    3.60
  12  -7  -3   38.80    4.60
 -11   7   2   36.20    2.30
 -11   7   2   36.50    2.30
 -11   7   2   34.20    5.60
 -11   7   2   33.20    3.00
  11  -7  -2   36.40    4.20
 -10   7   1   33.60    5.00
 -10   7   1   27.90    2.60
  10  -7  -1   27.30    3.60
  10  -7  -1   32.00    2.70
  -9   7   0   45.50    5.70
  -9   7   0   41.80    2.90
   9  -7   0   39.50    3.80
   9  -7   0   41.40    2.80
  -8   7  -1    5.10    1.10
  -8   7  -1    1.10    2.50
   8  -7   1    4.50    1.30
   8  -7   1    3.10    2.00
   8  -7   1    7.20    2.10
  -7   7  -2   68.39    5.40
   7  -7   2   67.09    4.00
   7  -7   2   69.89    4.00
   7  -7   2   69.29    3.30
  -6   7  -3   44.30    4.30
   6  -7   3   41.50    3.00
   6  -7   3   39.60    2.60
  -5   7  -4    3.10    2.50
   5  -7   4    2.40    1.30
  -4   7  -5   46.90    4.30
   4  -7   5   50.79    2.90
  -3   7  -6   28.70    3.40
   3  -7   6   28.40    2.30
  -2   7  -7   72.19    5.20
   2  -7   7   66.19    3.60
  -1   7  -8   47.50    4.00
  -1   7  -8   49.80    4.50
   1  -7   8   41.90    3.20
   0   7  -9    0.70    1.90
   0  -7   9    0.00    1.50
   0  -7   9    0.60    1.30
   1   7 -10   51.69    4.10
  -1  -7  10   36.70    3.40
   2   7 -11   78.79    4.80
  -2  -7  11   73.79    4.90
  -3  -7  12   15.30    3.30
  -4  -7  13   12.40    3.20
  -5  -7  14    5.90    3.50
  -6  -7  15   -2.50    2.90
  -7  -7  16    0.00    3.40
 -14   8   4   12.20    5.30
 -14   8   4    7.90    2.70
  14  -8  -4    9.70    3.90
 -13   8   3   49.70    4.00
 -13   8   3   38.90    6.50
  13  -8  -3   40.50    5.00
 -12   8   2   -4.00    3.20
 -12   8   2    0.10    1.60
  12  -8  -2    1.20    2.50
 -11   8   1   25.50    2.40
 -11   8   1   27.90    4.80
  11  -8  -1   24.80    3.70
 -10   8   0  141.69    5.10
 -10   8   0  145.49    9.20
  10  -8   0  129.29    6.90
  -9   8  -1   97.39    3.60
  -9   8  -1   92.49    7.30
   9  -8   1  100.09    4.40
   9  -8   1   95.99    5.50
  -8   8  -2   13.60    3.40
   8  -8   2   15.10    2.40
   8  -8   2   16.30    1.90
  -7   8  -3    3.80    2.40
   7  -8   3    6.40    1.50
   7  -8   3    8.90    2.00
   7  -8   3    3.40    1.60
  -6   8  -4   -0.30    2.40
   6  -8   4   -0.10    1.40
   6  -8   4    0.50    1.40
  -5   8  -5    7.20    3.10
   5  -8   5   10.90    1.90
   4  -8   6  222.78    7.70
  -3   8  -7    8.40    2.90
   3  -8   7   11.80    2.00
  -2   8  -8    1.00    2.10
  -2   8  -8    2.40    2.40
   2  -8   8    0.10    1.50
  -1   8  -9   76.29    5.20
   1  -8   9   74.79    4.50
   1  -8   9   76.39    4.50
   0   8 -10    6.30    2.60
   0  -8  10    5.30    2.20
   1   8 -11   21.20    3.10
  -1  -8  11   11.80    2.60
   2   8 -12    1.70    2.00
  -2  -8  12   -3.30    2.00
  -3  -8  13    3.10    2.50
  -4  -8  14   18.20    3.70
  -5  -8  15    2.90    3.60
  -6  -8  16   21.60    4.70
 -14   9   3    3.50    4.90
 -14   9   3    2.40    1.90
  14  -9  -3   -0.50    3.20
 -13   9   2   -1.70    1.60
 -13   9   2    3.30    3.70
  13  -9  -2   -4.80    2.50
 -12   9   1   17.70    2.00
 -12   9   1   15.90    5.20
  12  -9  -1   19.50    3.90
 -11   9   0   20.20    1.80
 -11   9   0   28.20    5.20
  11  -9   0   26.70    3.90
 -10   9  -1   81.69    7.70
  10  -9   1   75.79    5.50
  -9   9  -2   87.99    7.50
   9  -9   2   87.79    5.20
   9  -9   2   87.09    4.30
  -8   9  -3   -0.70    2.70
   8  -9   3    0.70    1.40
   8  -9   3    1.40    1.90
  -7   9  -4    2.10    2.50
   7  -9   4    0.90    1.50
   7  -9   4    2.30    1.70
  -6   9  -5   32.00    4.30
   6  -9   5   38.60    3.40
   6  -9   5   33.30    3.00
  -5   9  -6   75.69    6.90
   5  -9   6   75.99    4.50
  -4   9  -7   -1.30    2.10
   4  -9   7    0.30    1.70
  -3   9  -8  133.39    7.70
   3  -9   8  125.29    5.60
   3  -9   8  122.69    5.70
  -2   9  -9  294.77   12.30
  -2   9  -9  265.27   11.10
   2  -9   9  277.07    9.80
  -1   9 -10   60.49    5.20
   1  -9  10   78.79    4.80
   0   9 -11   11.90    2.80
   0  -9  11   20.50    3.10
   1   9 -12   20.30    3.50
  -1  -9  12   14.40    3.00
  -2  -9  13   11.70    3.30
  -3  -9  14    2.40    2.80
  -4  -9  15   45.60    5.40
  -5  -9  16    2.80    3.50
 -14  10   2    3.00    1.50
 -14  10   2    3.40    4.00
 -14  10   2    7.00    1.50
  14 -10  -2    8.60    3.70
 -13  10   1    5.70    4.00
 -13  10   1    6.30    1.40
  13 -10  -1   10.50    3.80
 -12  10   0    6.00    4.40
  12 -10   0    6.90    3.20
 -11  10  -1   20.80    5.20
  11 -10   1   21.50    3.80
 -10  10  -2   24.50    4.70
  10 -10   2   35.30    3.90
  -9  10  -3   19.90    4.90
   9 -10   3   18.20    3.00
  -8  10  -4   57.79    6.30
   8 -10   4   52.29    4.00
   8 -10   4   57.39    3.90
  -7  10  -5    8.10    3.50
   7 -10   5    5.60    1.90
   7 -10   5    9.00    2.40
  -6  10  -6  171.88    9.50
   6 -10   6  155.28    6.80
  -5  10  -7    4.80    3.30
   5 -10   7    0.90    1.80
   5 -10   7    2.90    1.90
  -4  10  -8   -0.20    2.70
   4 -10   8    0.90    1.70
  -3  10  -9    7.10    2.90
  -3  10  -9    1.80    2.90
   3 -10   9    5.20    2.00
  -2  10 -10    1.50    2.90
  -2  10 -10    4.20    2.60
   2 -10  10    0.90    2.20
  -1  10 -11   34.80    4.30
   1 -10  11   48.40    4.10
   0  10 -12   14.00    3.40
   0 -10  12   11.20    3.00
  -1 -10  13   47.00    4.90
  -2 -10  14    5.10    3.20
  -3 -10  15   13.20    4.10
 -14  11   1    8.30    5.40
  14 -11  -1    7.90    3.80
 -13  11   0   15.50    5.20
  13 -11   0   12.60    4.20
 -12  11  -1   -2.60    3.80
  12 -11   1   -3.00    2.40
 -11  11  -2   10.40    4.00
  11 -11   2   13.70    3.60
 -10  11  -3   -2.70    2.60
  10 -11   3   -0.60    2.10
  -9  11  -4   13.10    3.90
   9 -11   4    7.30    2.70
  -8  11  -5  112.79    8.70
   8 -11   5  119.19    5.70
   8 -11   5  106.99    6.10
  -7  11  -6    6.50    3.90
   7 -11   6    5.40    2.40
   7 -11   6    3.10    2.10
  -6  11  -7   11.00    3.60
   6 -11   7   13.30    2.60
   6 -11   7   11.40    2.50
  -5  11  -8    4.60    3.20
   5 -11   8   -0.40    1.80
  -4  11  -9   17.90    4.00
  -4  11  -9   22.50    4.40
   4 -11   9   19.20    2.90
  -3  11 -10   -0.50    2.50
  -3  11 -10    7.20    3.30
   3 -11  10    1.40    2.20
  -2  11 -11    0.80    2.60
   2 -11  11    2.20    2.40
  -1  11 -12   13.40    3.50
   1 -11  12    4.60    2.70
   0 -11  13    4.20    2.60
  -1 -11  14   36.30    4.50
  -2 -11  15    4.30    3.60
 -13  12  -1   -4.70    4.20
  13 -12   1    3.20    3.00
 -12  12  -2   50.49    7.60
  12 -12   2   64.89    5.80
 -11  12  -3   -5.50    2.80
  11 -12   3    0.20    2.80
 -10  12  -4    1.50    3.00
  10 -12   4   -0.50    2.40
  -9  12  -5    6.30    3.40
   9 -12   5    2.00    2.50
  -8  12  -6   34.30    5.60
   8 -12   6   33.00    3.70
  -7  12  -7    5.40    3.70
   7 -12   7   -1.40    2.10
   7 -12   7    1.60    2.20
   7 -12   7    2.90    2.50
  -6  12  -8    7.00    3.20
   6 -12   8   -0.50    2.20
  -5  12  -9   -1.00    3.00
  -5  12  -9    6.50    3.10
   5 -12   9    1.20    2.30
  -4  12 -10    2.20    3.10
  -4  12 -10    5.30    3.40
   4 -12  10    2.80    2.30
  -3  12 -11    8.30    3.30
  -3  12 -11    3.30    3.40
   3 -12  11    3.10    2.60
  -2  12 -12   31.30    4.60
   2 -12  12   28.20    4.00
   1 -12  13    6.80    2.90
   0 -12  14   13.60    3.70
  -1 -12  15    5.90    3.80
 -13  13  -2    4.70    5.30
  13 -13   2   10.00    4.00
 -12  13  -3   19.10    6.10
  12 -13   3   32.00    4.80
 -11  13  -4    9.80    4.60
  11 -13   4    7.20    3.40
 -10  13  -5   -5.00    3.60
  10 -13   5   -1.60    2.20
  -9  13  -6    7.50    4.60
   9 -13   6    6.50    3.00
  -8  13  -7   20.20    4.70
   8 -13   7   17.90    3.50
   8 -13   7   17.10    3.50
  -7  13  -8   71.19    7.40
   7 -13   8   68.89    5.20
  -6  13  -9    0.90    3.50
  -6  13  -9    9.00    4.30
   6 -13   9    9.50    2.90
  -5  13 -10    6.10    3.80
  -5  13 -10    3.80    3.70
   5 -13  10    1.40    2.60
  -4  13 -11   13.20    4.00
  -4  13 -11   12.60    4.30
   4 -13  11   10.80    3.30
  -3  13 -12   12.90    3.90
   3 -13  12   10.80    3.30
  -2  13 -13   -1.40    2.90
   2 -13  13   -2.90    2.40
   1 -13  14   -2.20    2.50
 -11  14  -5    3.20    4.60
  11 -14   5    2.20    3.10
 -10  14  -6    3.50    3.90
  10 -14   6   -1.00    2.80
  -9  14  -7   63.59    7.50
   9 -14   7   60.59    5.60
   9 -14   7   64.99    5.80
  -8  14  -8    2.40    4.20
   8 -14   8    2.10    2.80
  -7  14  -9    2.70    3.30
  -7  14  -9    2.20    4.00
   7 -14   9    1.90    2.80
  -6  14 -10   23.80    4.80
  -6  14 -10   20.60    5.10
   6 -14  10   23.70    4.00
  -5  14 -11    1.70    3.90
  -5  14 -11    4.50    3.20
   5 -14  11    6.10    3.10
  -4  14 -12    6.40    3.80
   4 -14  12    7.50    3.30
  -3  14 -13   23.40    4.90
   3 -14  13   26.90    4.40
  -8  15  -9    7.00    4.60
  -8  15  -9    7.70    4.30
   8 -15   9    6.80    3.10
   3 -15   9    3.80    3.90
   4 -15   8    4.70    3.30
   5 -15   7   28.40    4.80
  -5  15  -7   27.80    5.20
   6 -15   6    3.30    3.50
   6 -15   6   -3.10    3.00
  -6  15  -6   -6.10    3.00
   7 -15   5    1.10    3.30
   7 -15   5    4.60    3.50
  -7  15  -5    1.90    3.10
   8 -15   4   -2.00    2.80
  -8  15  -4   -2.50    3.50
   9 -15   3    1.20    3.60
  -9  15  -3   -2.40    3.80
  10 -15   2   11.10    4.30
 -10  15  -2   11.00    4.80
   1 -14  10   19.70    4.40
   2 -14   9    0.80    3.60
   3 -14   8    2.50    3.40
   4 -14   7   21.70    4.30
  -4  14  -7   15.50    3.90
   5 -14   6   -0.90    2.70
  -5  14  -6    1.50    3.30
   6 -14   5    6.70    2.90
   6 -14   5    6.30    3.00
  -6  14  -5    8.30    3.70
   7 -14   4    5.50    3.30
   7 -14   4    4.80    3.10
  -7  14  -4    0.80    3.50
   8 -14   3   17.90    3.70
   8 -14   3   10.10    3.40
  -8  14  -3   11.30    4.30
   9 -14   2   22.30    4.50
  -9  14  -2   18.00    4.50
  10 -14   1   -1.10    3.40
  10 -14   1    0.10    2.80
 -10  14  -1   -6.40    2.60
  11 -14   0    7.60    4.00
 -11  14   0    0.20    3.50
  12 -14  -1    1.90    3.40
 -12  14   1    3.50    4.50
  -1 -13  11    9.70    4.60
   0 -13  10   22.80    4.30
   1 -13   9    6.10    3.20
   2 -13   8   24.30    4.30
   3 -13   7   38.60    4.60
  -3  13  -7   41.10    5.30
   4 -13   6   11.30    3.20
  -4  13  -6    8.10    3.40
   5 -13   5    2.70    2.50
  -5  13  -5   -0.60    2.90
   6 -13   4    7.60    2.80
   6 -13   4   -2.70    2.10
  -6  13  -4    3.80    3.20
   7 -13   3   12.90    3.30
   7 -13   3   13.30    3.20
  -7  13  -3   18.60    4.30
   8 -13   2    7.40    3.00
   8 -13   2   10.60    3.20
  -8  13  -2   11.00    4.10
   9 -13   1   31.10    4.40
   9 -13   1   47.30    4.80
   9 -13   1   40.60    5.00
  -9  13  -1   36.10    5.70
  10 -13   0    5.00    3.00
 -10  13   0    0.10    3.00
 -10  13   0   -1.60    1.30
  11 -13  -1    6.60    3.30
 -11  13   1   16.00    2.30
 -11  13   1   15.70    5.20
  12 -13  -2    3.90    3.30
 -12  13   2    3.60    1.80
 -12  13   2    2.90    3.60
  13 -13  -3   -1.90    3.40
 -13  13   3    3.60    2.00
 -13  13   3   -1.90    4.40
  -2 -12  11   10.50    3.80
  -1 -12  10    9.20    3.40
   0 -12   9   -0.20    2.80
   1 -12   8   22.50    3.80
   2 -12   7   76.49    6.20
  -2  12  -7   74.89    6.10
   3 -12   6   24.80    4.10
  -3  12  -6   35.40    4.50
   4 -12   5    3.30    2.50
  -4  12  -5    6.30    2.90
   5 -12   4    0.10    2.60
  -5  12  -4    0.70    2.70
   6 -12   3   39.40    4.30
   6 -12   3   38.30    4.50
  -6  12  -3   38.50    5.10
   7 -12   2    2.50    2.60
   7 -12   2    2.70    2.70
   7 -12   2    6.20    2.70
  -7  12  -2    6.10    3.60
   8 -12   1    0.50    2.50
   8 -12   1    0.80    2.40
   8 -12   1    7.50    3.10
  -8  12  -1    2.60    1.50
  -8  12  -1    8.80    3.20
   9 -12   0    4.80    2.50
   9 -12   0    8.80    3.30
  -9  12   0   -2.50    2.50
  -9  12   0    4.40    1.80
  10 -12  -1   -6.00    2.30
  10 -12  -1    1.00    2.60
 -10  12   1   -0.70    2.80
 -10  12   1    0.80    1.60
  11 -12  -2   61.79    6.00
 -11  12   2   56.69    4.30
 -11  12   2   61.89    7.90
  12 -12  -3   -5.50    2.70
 -12  12   3    0.30    4.20
 -12  12   3    0.40    2.00
  13 -12  -4    5.70    3.50
 -13  12   4    3.00    4.60
 -13  12   4    8.10    2.60
  -4 -11  12    4.10    3.80
  -3 -11  11   14.00    4.00
  -2 -11  10   11.10    3.40
  -1 -11   9   15.10    3.50
   0 -11   8   15.20    3.30
   0  11  -8   17.30    3.40
   1 -11   7  142.89    7.70
   2 -11   6    9.10    2.70
  -2  11  -6    7.10    2.80
   3 -11   5    4.10    2.50
  -3  11  -5    7.50    2.80
   4 -11   4   22.80    3.30
  -4  11  -4   22.80    3.80
   5 -11   3   39.70    4.00
  -5  11  -3   35.80    4.70
   6 -11   2    5.90    2.60
   6 -11   2    7.40    2.90
  -6  11  -2    4.10    3.40
   7 -11   1   -2.40    2.20
   7 -11   1   -3.40    2.00
   7 -11   1    0.80    2.30
  -7  11  -1   -0.70    1.50
  -7  11  -1    2.20    3.00
   8 -11   0   52.69    5.00
   8 -11   0   54.89    4.70
  -8  11   0   55.09    3.70
  -8  11   0   45.60    5.50
   9 -11  -1   39.50    4.50
   9 -11  -1   43.40    4.20
  -9  11   1   37.10    2.20
  -9  11   1   50.39    3.60
  -9  11   1   38.50    2.20
  -9  11   1   32.50    5.40
  10 -11  -2   24.80    3.70
  10 -11  -2   21.30    3.70
 -10  11   2   16.70    1.70
 -10  11   2   22.30    1.90
 -10  11   2   17.30    2.60
 -10  11   2   22.00    4.50
  11 -11  -3   51.39    5.40
 -11  11   3   54.59    4.30
 -11  11   3   52.19    3.10
 -11  11   3   49.70    7.00
 -11  11   3   48.90    3.00
  12 -11  -4   16.10    3.90
 -12  11   4   20.70    3.00
 -12  11   4   11.00    2.00
 -12  11   4   16.00    4.70
  13 -11  -5    3.30    3.50
 -13  11   5    3.70    4.60
 -13  11   5    0.60    1.80
 -14  11   6    5.40    4.40
  -5 -10  12   19.20    4.70
  -4 -10  11    9.90    3.80
  -3 -10  10   -5.80    2.60
  -2 -10   9   -0.30    2.60
  -1 -10   8   37.30    4.20
   1  10  -8   39.90    3.90
   0 -10   7   48.70    4.60
   1 -10   6   23.80    3.30
  -1  10  -6   18.50    3.20
   2 -10   5    5.80    2.40
  -2  10  -5    2.90    2.20
   3 -10   4   10.70    2.50
  -3  10  -4   17.10    3.10
   4 -10   3    0.50    2.00
  -4  10  -3   -2.50    1.70
   5 -10   2  151.88    7.40
   5 -10   2  151.18    7.20
  -5  10  -2  153.38    8.10
  -5  10  -2  155.78    5.90
  -5  10  -2  148.19    4.30
   6 -10   1    4.70    2.40
   6 -10   1    3.80    2.30
   6 -10   1    5.40    2.60
  -6  10  -1    4.30    1.10
  -6  10  -1    5.90    1.10
  -6  10  -1    5.10    3.10
   7 -10   0    9.20    2.60
   7 -10   0   16.30    2.80
  -7  10   0    9.70    1.90
  -7  10   0   13.70    1.50
  -7  10   0   11.30    1.50
  -7  10   0   18.50    3.90
   8 -10  -1    6.90    2.60
   8 -10  -1    4.60    2.20
  -8  10   1    5.30    1.80
  -8  10   1    6.40    1.50
  -8  10   1    6.70    1.50
  -8  10   1    1.60    2.60
   9 -10  -2    6.00    2.40
   9 -10  -2    4.60    2.50
  -9  10   2    2.40    1.50
  -9  10   2    6.80    1.70
  -9  10   2    3.20    1.90
  -9  10   2   10.80    3.50
  10 -10  -3   17.10    3.00
  10 -10  -3   17.50    3.50
 -10  10   3   17.00    2.20
 -10  10   3   19.10    2.90
 -10  10   3   22.90    5.00
 -10  10   3   20.30    2.30
  11 -10  -4   15.20    3.60
  11 -10  -4   20.80    3.30
 -11  10   4   20.40    4.60
 -11  10   4   14.00    2.20
 -11  10   4   17.70    2.70
  12 -10  -5    7.70    3.50
 -12  10   5   11.50    4.10
 -12  10   5    8.80    2.30
 -13  10   6    3.70    2.20
 -13  10   6    3.80    4.40
 -14  10   7    1.30    2.20
 -14  10   7   -3.70    4.20
   6   9 -12    9.70    1.90
  -5  -9  11    5.30    3.50
   5   9 -11    2.10    1.50
  -4  -9  10    5.40    3.20
   4   9 -10    6.20    1.70
   4   9 -10    8.80    1.80
  -3  -9   9    5.30    2.90
   3   9  -9   10.20    1.70
   3   9  -9    8.50    1.60
  -2  -9   8   34.90    4.10
   2   9  -8   36.20    2.50
   2   9  -8   33.50    2.60
  -1  -9   7    0.70    2.20
   1   9  -7    0.90    1.30
   1   9  -7    1.00    1.20
   0  -9   6   67.99    5.10
   0   9  -6   78.09    3.30
   0   9  -6   75.79    3.20
   1  -9   5  187.48    8.20
  -1   9  -5  178.58    8.10
  -1   9  -5  179.28    5.50
  -1   9  -5  182.98    5.50
   2  -9   4  112.79    5.80
   2  -9   4  105.29    5.70
  -2   9  -4  113.59    6.20
  -2   9  -4  109.69    3.80
  -2   9  -4  112.09    4.90
  -2   9  -4  111.49    3.80
   3  -9   3   -1.30    1.60
   3  -9   3    4.60    1.60
   3  -9   3    2.50    1.80
  -3   9  -3    0.10    1.80
  -3   9  -3    3.30    1.00
  -3   9  -3    4.00    1.50
  -3   9  -3    0.00    0.90
   4  -9   2   48.80    4.00
   4  -9   2   40.70    3.40
   4  -9   2   42.60    3.30
   4  -9   2   44.00    3.80
  -4   9  -2   46.40    2.40
  -4   9  -2   50.69    3.20
  -4   9  -2   42.40    3.20
  -4   9  -2   48.80    2.50
  -4   9  -2   48.90    4.50
   5  -9   1   39.00    3.60
   5  -9   1   51.59    4.00
   5  -9   1   39.20    3.60
   5  -9   1   40.80    3.30
   5  -9   1   38.90    3.70
  -5   9  -1   40.10    2.50
  -5   9  -1   44.20    2.50
  -5   9  -1   45.90    3.10
  -5   9  -1   41.30    3.10
  -5   9  -1   37.30    4.10
   6  -9   0    1.40    1.50
   6  -9   0    3.10    2.00
   6  -9   0   -1.30    1.70
  -6   9   0   -0.80    1.30
  -6   9   0    1.00    1.10
  -6   9   0    1.00    1.70
  -6   9   0    2.50    1.20
  -6   9   0    2.60    2.60
   7  -9  -1   26.00    3.20
   7  -9  -1   24.10    3.00
  -7   9   1   21.10    2.00
  -7   9   1   21.90    2.50
  -7   9   1   20.80    2.10
  -7   9   1   21.60    4.10
   8  -9  -2   16.40    2.70
   8  -9  -2    7.50    2.30
  -8   9   2   11.00    2.30
  -8   9   2   10.70    1.90
  -8   9   2   18.10    3.70
  -8   9   2   10.30    1.90
   9  -9  -3   12.80    2.60
   9  -9  -3   12.60    3.00
  -9   9   3    6.30    3.40
  -9   9   3   10.40    2.20
  -9   9   3    9.00    2.30
  -9   9   3    8.80    2.00
  10  -9  -4    6.10    2.70
  10  -9  -4    2.50    2.10
 -10   9   4   -0.50    2.00
 -10   9   4    0.50    1.80
 -10   9   4    5.70    3.70
  11  -9  -5    6.20    3.10
  11  -9  -5    7.80    2.60
 -11   9   5    4.30    2.10
 -11   9   5   12.10    4.50
  12  -9  -6    5.00    3.20
 -12   9   6   -0.30    3.10
 -12   9   6    0.60    2.10
 -13   9   7   75.69    5.30
 -13   9   7   70.29    8.10
 -14   9   8    3.80    4.00
 -14   9   8    2.80    2.50
   7   8 -12    1.10    1.80
  -6  -8  11    2.90    3.40
   6   8 -11    5.80    2.10
  -5  -8  10   -0.40    2.80
   5   8 -10    3.00    1.80
  -4  -8   9    3.50    2.90
   4   8  -9    6.80    1.90
  -3  -8   8   36.40    4.20
   3   8  -8   29.30    2.60
   3   8  -8   31.00    2.60
  -2  -8   7   10.90    2.90
   2   8  -7   11.40    1.90
   2   8  -7   11.90    1.90
   2   8  -7   15.90    2.30
  -1  -8   6   78.39    5.20
   1   8  -6   76.19    3.70
   1   8  -6   80.49    3.70
   0  -8   5  110.09    5.50
   0  -8   5  115.79    5.80
   0  -8   5  109.69    5.10
   0  -8   5  124.09    6.00
   0   8  -5  107.39    4.90
   0   8  -5  112.79    4.30
   0   8  -5  113.99    4.30
   1  -8   4   19.30    2.40
   1  -8   4   21.70    2.20
   1  -8   4   20.00    2.60
   1  -8   4   18.90    2.60
  -1   8  -4   24.70    2.90
  -1   8  -4   18.50    1.70
  -1   8  -4   21.20    2.30
  -1   8  -4   19.30    1.70
   2  -8   3   78.49    4.40
   2  -8   3   75.29    4.30
   2  -8   3   73.69    4.40
   2  -8   3   74.79    3.90
  -2   8  -3   76.89    3.80
  -2   8  -3   75.39    3.20
  -2   8  -3   80.29    4.90
  -2   8  -3   75.09    3.20
   3  -8   2   27.20    2.80
   3  -8   2   22.10    2.30
   3  -8   2   19.20    2.10
   3  -8   2   19.30    2.50
  -3   8  -2   19.20    1.70
  -3   8  -2   20.30    2.80
  -3   8  -2   19.70    1.70
  -3   8  -2   22.00    2.20
  -3   8  -2   24.70    2.10
   4  -8   1   97.89    4.80
   4  -8   1  105.59    5.20
   4  -8   1  102.09    4.60
   4  -8   1  107.79    5.20
   4  -8   1  107.79    5.20
   4  -8   1   95.99    5.00
  -4   8  -1  112.79    4.60
  -4   8  -1  102.79    3.90
  -4   8  -1  100.49    3.90
  -4   8  -1   99.59    5.90
  -4   8  -1  110.39    4.50
   5  -8   0   27.10    2.90
   5  -8   0   26.00    2.80
   5  -8   0   29.20    2.70
   5  -8   0   29.60    2.50
   5  -8   0   26.80    2.80
  -5   8   0   29.00    2.60
  -5   8   0   25.40    2.40
  -5   8   0   27.80    2.20
  -5   8   0   32.30    3.70
  -5   8   0   29.60    2.40
   6  -8  -1  177.08    6.70
   6  -8  -1  178.78    7.30
   6  -8  -1  177.78    7.00
   6  -8  -1  179.18    7.30
   6  -8  -1  180.58    6.90
  -6   8   1  170.48    5.90
  -6   8   1  174.18    6.50
  -6   8   1  174.18    8.60
  -6   8   1  176.88    6.70
  -6   8   1  179.68    5.90
   7  -8  -2   37.20    3.60
   7  -8  -2   36.50    3.30
   7  -8  -2   39.50    3.70
   7  -8  -2   39.20    3.40
   7  -8  -2   37.50    3.10
  -7   8   2   33.30    2.90
  -7   8   2   32.40    2.70
  -7   8   2   35.20    2.80
  -7   8   2   35.60    4.40
  -7   8   2   34.50    3.10
   8  -8  -3  147.59    6.60
   8  -8  -3  140.19    6.40
   8  -8  -3  137.79    7.00
  -8   8   3  147.39    6.40
  -8   8   3  138.49    5.70
  -8   8   3  147.49    5.80
  -8   8   3  145.39    8.40
   9  -8  -4  102.49    5.60
   9  -8  -4  101.49    6.20
  -9   8   4   94.59    4.90
  -9   8   4   98.39    5.40
  -9   8   4   99.99    7.40
  10  -8  -5   -2.10    2.30
  10  -8  -5   -1.80    2.00
 -10   8   5   -0.30    1.90
 -10   8   5   -1.20    1.80
  11  -8  -6    4.90    2.60
  11  -8  -6    8.30    3.20
 -11   8   6    0.70    2.30
  12  -8  -7    7.20    3.00
  12  -8  -7   12.90    3.60
 -12   8   7    7.60    2.60
 -13   8   8   16.80    3.10
 -14   8   9   -1.90    2.50
   8   7 -12   14.60    3.00
  -7  -7  11   15.20    4.20
   7   7 -11   15.50    2.80
  -6  -7  10    3.80    3.10
   6   7 -10    0.00    1.80
  -5  -7   9    3.30    2.20
   5   7  -9   -2.20    1.70
  -4  -7   8    5.30    2.60
   4   7  -8    2.80    1.90
  -3  -7   7  342.67   12.20
   3   7  -7  340.07   10.10
   3   7  -7  317.07   10.20
  -2  -7   6   -0.50    2.00
  -2  -7   6   -0.30    1.50
  -2  -7   6    2.80    2.10
   2   7  -6    2.00    1.80
   2   7  -6    1.20    1.40
   2   7  -6    2.10    1.30
   2   7  -6    0.60    1.40
  -1  -7   5    4.40    1.90
  -1  -7   5    5.70    1.60
  -1  -7   5    5.40    2.00
  -1  -7   5    4.20    1.70
   1   7  -5    2.10    1.60
   1   7  -5    3.30    1.40
   1   7  -5    4.60    1.40
   0  -7   4   51.19    3.30
   0  -7   4   60.69    3.70
   0  -7   4   57.19    3.90
   0  -7   4   58.89    4.00
   0   7  -4   56.59    3.50
   0   7  -4   53.59    3.40
   0   7  -4   53.29    2.90
   0   7  -4   54.89    2.90
   1  -7   3   43.40    3.20
   1  -7   3   43.40    2.90
   1  -7   3   40.10    3.30
   1  -7   3   45.40    3.40
  -1   7  -3   44.40    2.60
  -1   7  -3   43.00    2.90
  -1   7  -3   37.10    3.30
  -1   7  -3   44.30    2.50
   2  -7   2    1.20    1.40
   2  -7   2    0.80    1.40
   2  -7   2    2.30    1.30
   2  -7   2    0.40    1.20
  -2   7  -2   -0.70    1.00
  -2   7  -2    1.50    1.10
  -2   7  -2    1.90    1.40
  -2   7  -2    0.90    1.00
  -2   7  -2    1.10    1.30
   3  -7   1  203.68    7.20
   3  -7   1  193.08    6.80
   3  -7   1  199.58    7.30
   3  -7   1  207.08    6.60
  -3   7  -1  189.08    6.00
  -3   7  -1  202.68    8.20
  -3   7  -1  203.78    6.60
  -3   7  -1  195.18    6.70
  -3   7  -1  201.58    6.10
   4  -7   0   15.30    2.10
   4  -7   0   11.70    2.10
   4  -7   0   13.90    1.80
   4  -7   0   12.80    1.70
   4  -7   0   11.90    2.00
  -4   7   0   12.60    1.50
  -4   7   0   14.30    2.40
  -4   7   0   12.40    1.50
  -4   7   0   12.10    1.60
  -4   7   0   15.30    1.90
   5  -7  -1   40.40    3.20
   5  -7  -1   41.90    3.10
   5  -7  -1   42.20    3.40
   5  -7  -1   37.60    3.30
   5  -7  -1   40.10    2.80
  -5   7   1   36.20    2.90
  -5   7   1   37.10    2.60
  -5   7   1   36.90    2.50
  -5   7   1   37.00    3.00
  -5   7   1   36.50    3.90
   6  -7  -2   34.40    2.90
   6  -7  -2   27.00    2.70
   6  -7  -2   29.80    3.00
   6  -7  -2   34.10    3.20
   6  -7  -2   29.80    2.60
  -6   7   2   26.30    2.30
  -6   7   2   29.10    2.70
  -6   7   2   30.40    3.60
  -6   7   2   28.00    2.30
  -6   7   2   28.40    2.50
   7  -7  -3   13.30    2.10
   7  -7  -3   15.00    2.30
   7  -7  -3   13.30    2.00
   7  -7  -3   11.70    2.20
  -7   7   3   12.40    2.00
  -7   7   3   10.40    1.90
  -7   7   3   11.40    2.20
  -7   7   3   11.30    1.80
   8  -7  -4  122.09    5.80
   8  -7  -4  118.49    5.90
   8  -7  -4  123.29    6.40
  -8   7   4  123.79    5.80
  -8   7   4  116.99    5.30
  -8   7   4  129.49    6.10
  -8   7   4  130.89    5.60
   9  -7  -5   -0.50    1.90
   9  -7  -5   -0.10    2.20
   9  -7  -5   -0.40    1.80
  -9   7   5    2.90    2.00
  -9   7   5   -2.60    1.70
  10  -7  -6   43.90    4.60
  10  -7  -6   40.20    3.90
  10  -7  -6   43.60    4.10
 -10   7   6   37.40    3.60
  11  -7  -7  120.19    6.90
  11  -7  -7  124.79    7.60
 -11   7   7  125.99    6.60
  12  -7  -8    8.70    2.90
 -12   7   8    2.70    2.40
 -13   7   9   -4.70    2.50
 -14   7  10    4.30    2.80
   9   6 -12   27.80    3.60
   8   6 -11   41.20    4.10
  -7  -6  10   15.50    3.80
   7   6 -10   20.60    2.90
  -6  -6   9    3.50    2.30
   6   6  -9    1.20    1.90
  -5  -6   8   17.50    3.40
   5   6  -8   23.80    2.90
  -4  -6   7    8.60    2.70
  -4  -6   7    8.20    2.40
   4   6  -7    5.70    1.90
   4   6  -7    6.80    2.00
  -3  -6   6  286.87    9.60
  -3  -6   6  296.97   10.60
  -3  -6   6  293.17   10.10
   3   6  -6  290.27    9.20
   3   6  -6  295.57    8.90
   3   6  -6  303.87    9.20
   3   6  -6  291.07   10.10
  -2  -6   5   11.50    2.00
  -2  -6   5   14.90    2.00
  -2  -6   5   16.30    2.30
  -2  -6   5   12.50    2.40
   2   6  -5   14.70    2.00
   2   6  -5   14.50    1.90
   2   6  -5   11.40    1.70
  -1  -6   4    0.60    1.20
  -1  -6   4   -1.30    1.40
  -1  -6   4    0.30    1.30
  -1  -6   4   -1.20    1.40
   1   6  -4    0.30    1.20
   1   6  -4   -1.10    1.00
   1   6  -4   -0.20    1.20
   0  -6   3  302.77    9.20
   0  -6   3  322.57   10.20
   0  -6   3  321.87   10.10
   0  -6   3  318.27    9.60
   0   6  -3  311.97    8.80
   0   6  -3  317.17    9.70
   0   6  -3  305.67    8.80
   0   6  -3  313.87   10.50
   1  -6   2  576.14   15.60
   1  -6   2  589.24   15.20
   1  -6   2  571.34   16.30
   1  -6   2  613.34   16.40
  -1   6  -2  565.04   14.70
  -1   6  -2  547.75   17.60
  -1   6  -2  573.24   14.70
  -1   6  -2  576.64   15.90
   2  -6   1    3.60    1.50
   2  -6   1    6.40    1.30
   2  -6   1   -0.40    1.10
   2  -6   1    7.20    1.60
  -2   6  -1    3.70    1.20
  -2   6  -1    5.50    1.60
  -2   6  -1    5.20    1.20
  -2   6  -1    4.10    1.20
  -2   6  -1    6.10    1.40
   3  -6   0  301.47    9.00
   3  -6   0  294.57    9.40
   3  -6   0  288.07    8.60
   3  -6   0  296.87    9.40
   3  -6   0  294.67    9.30
   3  -6   0  302.57    9.50
  -3   6   0  303.57   10.60
  -3   6   0  306.07    8.40
  -3   6   0  300.07    8.80
  -3   6   0  287.17    8.30
  -3   6   0  299.37    9.10
   4  -6  -1    2.00    1.40
   4  -6  -1    0.90    1.30
   4  -6  -1    1.40    1.30
   4  -6  -1    1.00    1.10
   4  -6  -1    3.00    1.30
  -4   6   1   -0.10    1.10
  -4   6   1    0.20    1.00
  -4   6   1    1.50    1.10
  -4   6   1    0.10    1.00
  -4   6   1    1.60    1.50
   5  -6  -2   39.70    3.10
   5  -6  -2   39.20    3.00
   5  -6  -2   41.70    3.20
   5  -6  -2   39.20    2.60
   5  -6  -2   42.40    3.00
  -5   6   2   39.80    2.90
  -5   6   2   41.70    2.80
  -5   6   2   43.60    2.90
  -5   6   2   42.90    2.60
   6  -6  -3  282.57    9.20
   6  -6  -3  282.57    9.70
   6  -6  -3  283.97    9.50
   6  -6  -3  285.77    9.60
   6  -6  -3  291.77    9.00
  -6   6   3  287.27    8.60
  -6   6   3  284.67    9.10
  -6   6   3  282.17    9.40
  -6   6   3  283.87    8.70
   7  -6  -4   40.20    3.50
   7  -6  -4   42.60    3.20
   7  -6  -4   34.90    3.20
   7  -6  -4   38.10    3.10
  -7   6   4   42.20    3.30
  -7   6   4   40.20    3.20
  -7   6   4   37.70    2.80
  -7   6   4   39.20    3.00
   8  -6  -5   46.90    3.90
   8  -6  -5   43.00    3.70
   8  -6  -5   45.40    3.60
   8  -6  -5   43.90    4.00
  -8   6   5   47.70    3.80
  -8   6   5   50.09    3.90
  -8   6   5   48.20    3.40
  -8   6   5   38.90    3.30
   9  -6  -6  201.58    8.30
   9  -6  -6  194.78    7.80
   9  -6  -6  199.98    8.70
  -9   6   6  192.68    8.30
  -9   6   6  205.68    7.90
  -9   6   6  200.18    8.10
  10  -6  -7   53.29    4.70
  10  -6  -7   58.89    4.70
  10  -6  -7   58.79    5.30
 -10   6   7   54.89    4.50
  11  -6  -8   81.39    5.70
  11  -6  -8   83.99    5.90
  11  -6  -8   74.89    6.20
 -11   6   8   84.79    5.70
  12  -6  -9    5.40    2.80
  12  -6  -9    0.40    2.60
 -12   6   9    7.70    2.80
  13  -6 -10    5.20    3.00
 -13   6  10    8.90    3.10
 -14   6  11   12.20    3.60
  10   5 -12   32.60    4.10
   9   5 -11   26.60    3.70
   8   5 -10    4.60    2.50
  -7  -5   9    4.10    2.50
   7   5  -9    9.50    2.50
  -6  -5   8    2.00    1.80
  -6  -5   8    2.40    2.70
   6   5  -8    1.10    2.10
  -5  -5   7  279.37    9.70
  -5  -5   7  260.87   10.40
   5   5  -7  258.47    9.00
   5   5  -7  276.57   10.10
  -4  -5   6    4.50    2.30
  -4  -5   6    7.60    2.00
   4   5  -6    5.50    1.90
   4   5  -6    9.50    2.00
   4   5  -6    4.50    2.00
  -3  -5   5   -0.50    1.40
  -3  -5   5    1.00    1.30
  -3  -5   5    1.20    1.50
   3   5  -5    0.30    0.70
   3   5  -5    1.30    1.30
   3   5  -5    3.00    1.80
   3   5  -5    2.90    1.40
  -2  -5   4   61.09    3.90
  -2  -5   4   58.09    3.40
  -2  -5   4   59.19    3.40
  -2  -5   4   59.89    3.70
   2   5  -4   60.49    3.60
   2   5  -4   56.69    3.20
   2   5  -4   59.79    3.10
  -1  -5   3   -0.40    1.00
  -1  -5   3    1.30    1.10
  -1  -5   3    2.10    1.00
  -1  -5   3   -0.20    0.90
   1   5  -3   -0.10    1.00
   1   5  -3   -0.50    1.30
   1   5  -3   -0.30    1.00
   0  -5   2  213.98    7.00
   0  -5   2  211.48    6.40
   0  -5   2  174.28    6.80
   0  -5   2  199.78    6.60
   0   5  -2  210.68    6.80
   0   5  -2  209.08    6.20
   0   5  -2  211.98    6.20
   0   5  -2  195.88    6.90
   1  -5   1   24.10    2.20
   1  -5   1   27.40    2.10
   1  -5   1   24.20    2.00
  -1   5  -1   28.80    2.20
  -1   5  -1   27.10    2.00
  -1   5  -1   26.60    2.20
  -1   5  -1   24.50    2.20
  -1   5  -1   28.70    2.00
   2  -5   0    4.30    1.10
   2  -5   0    0.80    0.90
   2  -5   0    3.20    1.10
   2  -5   0    3.90    1.30
  -2   5   0    4.20    0.90
  -2   5   0    4.50    1.10
  -2   5   0    2.50    1.30
  -2   5   0    4.90    1.30
  -2   5   0    4.30    1.00
   3  -5  -1  340.17    9.50
   3  -5  -1  344.77   10.40
   3  -5  -1  354.76   10.30
   3  -5  -1  349.17    9.90
  -3   5   1  348.57    9.40
  -3   5   1  349.96   10.20
  -3   5   1  338.37   11.60
  -3   5   1  348.67    9.80
  -3   5   1  353.66    9.40
   4  -5  -2 1382.76   33.10
   4  -5  -2 1317.57   35.10
   4  -5  -2 1363.96   33.70
   4  -5  -2 1368.86   35.20
  -4   5   2 1379.36   32.90
  -4   5   2 1372.26   32.90
  -4   5   2 1366.06   35.00
  -4   5   2 1345.87   33.50
   5  -5  -3   -0.20    1.30
   5  -5  -3   -2.20    1.10
   5  -5  -3    0.90    1.40
   5  -5  -3   -1.20    1.10
   5  -5  -3    0.90    1.10
  -5   5   3    2.30    1.40
  -5   5   3    1.50    1.10
  -5   5   3    1.60    1.20
  -5   5   3    2.30    1.10
   6  -5  -4   13.20    1.80
   6  -5  -4   13.50    2.00
   6  -5  -4   12.20    1.90
   6  -5  -4   11.50    2.10
  -6   5   4   14.10    1.70
  -6   5   4   13.20    1.70
  -6   5   4   14.70    2.10
  -6   5   4   10.30    1.60
   7  -5  -5    3.90    1.60
   7  -5  -5    1.20    1.80
   7  -5  -5    3.80    1.60
   7  -5  -5    4.40    1.60
  -7   5   5    2.40    1.40
  -7   5   5    2.30    1.60
  -7   5   5    3.60    1.80
  -7   5   5    5.10    1.70
   8  -5  -6   25.50    2.70
   8  -5  -6   21.10    2.80
   8  -5  -6   20.70    3.00
   8  -5  -6   25.90    2.70
  -8   5   6   23.30    2.60
  -8   5   6   20.50    2.50
  -8   5   6   26.50    3.00
   9  -5  -7   22.50    3.10
   9  -5  -7   25.00    3.00
   9  -5  -7   25.40    3.30
  -9   5   7   22.10    2.80
  -9   5   7   24.40    3.40
  -9   5   7   21.30    2.80
  10  -5  -8   54.89    4.60
  10  -5  -8   51.79    4.70
  10  -5  -8   52.39    5.00
 -10   5   8   49.80    4.20
  11  -5  -9   40.80    4.20
  11  -5  -9   53.59    4.80
 -11   5   9   39.00    4.00
  12  -5 -10   10.10    3.00
  12  -5 -10   14.80    3.50
 -12   5  10   12.50    3.30
  13  -5 -11    3.50    3.30
  13  -5 -11   -4.60    2.80
 -13   5  11   -0.50    3.00
  10   4 -11    2.20    3.00
   9   4 -10   14.70    3.10
  -8  -4   9   22.00    3.40
  -8  -4   9   22.80    4.00
   8   4  -9   21.10    3.20
  -7  -4   8   -0.10    2.10
  -7  -4   8    1.80    2.50
   7   4  -8    2.00    1.80
  -6  -4   7   10.00    2.70
  -6  -4   7   12.90    2.50
   6   4  -7   15.60    2.40
   6   4  -7   13.30    2.70
  -5  -4   6   11.50    2.20
  -5  -4   6   15.50    2.50
  -5  -4   6   10.80    2.60
   5   4  -6   14.40    2.70
   5   4  -6   16.90    2.20
   5   4  -6   13.20    2.10
  -4  -4   5   21.90    2.80
  -4  -4   5   23.00    2.40
   4   4  -5   19.30    2.20
   4   4  -5   20.30    2.50
   4   4  -5   24.00    2.30
  -3  -4   4  175.48    6.20
  -3  -4   4  192.08    7.00
  -3  -4   4  173.78    6.80
   3   4  -4  175.18    6.00
   3   4  -4  177.78    6.60
   3   4  -4  172.18    6.00
   3   4  -4  170.58    5.10
  -2  -4   3    9.30    1.40
  -2  -4   3    8.50    1.60
  -2  -4   3    8.90    1.50
   2   4  -3    8.30    1.40
   2   4  -3    6.60    1.60
   2   4  -3   10.10    1.40
  -1  -4   2    3.20    1.20
  -1  -4   2    1.70    1.00
  -1  -4   2    0.90    1.10
  -1  -4   2    0.50    1.20
   1   4  -2    1.70    1.10
   1   4  -2    0.80    1.10
   1   4  -2    1.60    0.90
   0  -4   1    1.30    0.90
   0  -4   1    0.20    1.10
   0  -4   1    2.20    1.10
   0  -4   1    1.90    1.00
   0   4  -1    1.70    1.00
   0   4  -1   -1.10    0.70
   0   4  -1    0.40    1.00
   0   4  -1    2.00    1.10
   0   4  -1    1.40    0.90
   1  -4   0   10.50    1.20
   1  -4   0   12.30    1.40
   1  -4   0   11.60    1.30
   1  -4   0   14.70    1.50
  -1   4   0   12.80    1.20
  -1   4   0   12.20    1.40
  -1   4   0   11.30    1.20
  -1   4   0   12.60    1.20
  -1   4   0   10.00    1.30
  -1   4   0   13.00    1.30
  -1   4   0   11.10    1.50
   2  -4  -1  194.08    6.40
   2  -4  -1  190.38    6.20
   2  -4  -1  207.38    6.10
   2  -4  -1  198.78    5.80
   2  -4  -1  198.48    6.30
   2  -4  -1  191.78    6.20
  -2   4   1  188.08    6.00
  -2   4   1  193.78    6.20
  -2   4   1  198.88    5.80
  -2   4   1  194.98    6.30
  -2   4   1  198.68    5.80
   3  -4  -2   52.09    2.90
   3  -4  -2   49.99    2.80
   3  -4  -2   46.50    2.80
   3  -4  -2   47.50    2.50
   3  -4  -2   47.50    2.50
  -3   4   2   45.90    2.50
  -3   4   2   49.10    2.50
  -3   4   2   45.50    2.40
  -3   4   2   45.30    2.70
   4  -4  -3    1.20    1.10
   4  -4  -3    0.50    1.20
   4  -4  -3    0.20    1.00
   4  -4  -3   -1.00    1.00
   4  -4  -3    0.70    1.00
  -4   4   3    0.80    1.00
  -4   4   3    0.00    0.80
  -4   4   3    0.90    1.00
  -4   4   3    2.20    1.10
   5  -4  -4   24.10    2.10
   5  -4  -4   27.80    2.30
   5  -4  -4   24.90    2.30
   5  -4  -4   19.00    2.20
  -5   4   4   30.40    2.60
  -5   4   4   18.90    2.20
  -5   4   4   20.50    1.90
  -5   4   4   22.80    2.00
   6  -4  -5   21.00    2.20
   6  -4  -5   26.60    2.30
   6  -4  -5   29.90    2.70
  -6   4   5   26.80    2.30
  -6   4   5   21.80    2.50
  -6   4   5   21.20    2.20
  -6   4   5   24.70    2.20
   7  -4  -6    3.10    1.80
   7  -4  -6    5.30    1.70
   7  -4  -6    1.30    1.50
   7  -4  -6    1.40    1.60
  -7   4   6    2.90    1.50
  -7   4   6    6.00    1.60
  -7   4   6    1.30    1.30
   8  -4  -7   27.50    2.80
   8  -4  -7   35.60    3.40
   8  -4  -7   30.80    3.40
   8  -4  -7   29.30    3.00
  -8   4   7   22.20    2.60
  -8   4   7   29.00    2.90
  -8   4   7   28.80    3.10
   9  -4  -8   20.40    2.80
   9  -4  -8   22.90    3.10
   9  -4  -8   18.70    3.20
   9  -4  -8   21.50    2.80
  -9   4   8   21.00    2.90
  10  -4  -9  149.49    7.00
  10  -4  -9  145.09    7.40
  10  -4  -9  150.08    7.80
 -10   4   9  130.49    6.90
  11  -4 -10   12.10    3.50
  11  -4 -10    8.40    3.10
 -11   4  10   13.80    3.30
  12  -4 -11   17.50    3.90
  12  -4 -11   14.40    3.30
 -12   4  11   23.30    3.70
  13  -4 -12    1.90    3.20
  13  -4 -12    0.60    3.20
 -13   4  12   -3.50    2.60
  11   3 -11    3.00    2.90
 -10  -3  10   76.99    6.20
  10   3 -10   72.79    5.50
  -9  -3   9    9.50    2.80
   9   3  -9   10.70    2.80
  -8  -3   8   22.80    3.80
  -8  -3   8   25.60    3.30
   8   3  -8   28.10    3.40
  -7  -3   7   14.40    3.00
  -7  -3   7   13.00    2.60
   7   3  -7   15.70    2.70
   7   3  -7   15.40    2.50
  -6  -3   6   76.79    4.70
  -6  -3   6   68.19    4.60
  -6  -3   6   78.29    4.70
   6   3  -6   68.99    4.50
   6   3  -6   68.59    4.20
  -5  -3   5   12.90    1.90
  -5  -3   5   16.90    2.50
  -5  -3   5   16.60    2.10
   5   3  -5   11.90    1.90
   5   3  -5   18.30    2.50
   5   3  -5   17.60    2.10
  -4  -3   4    1.10    1.30
  -4  -3   4   -1.30    0.90
  -4  -3   4   -1.10    1.00
   4   3  -4   -0.50    1.10
   4   3  -4   -0.60    1.10
   4   3  -4   -0.50    1.10
  -3  -3   3    9.00    1.60
  -3  -3   3   13.10    1.70
  -3  -3   3   12.70    1.90
   3   3  -3   12.50    1.60
   3   3  -3   12.90    1.90
   3   3  -3   12.50    1.50
  -2  -3   2    0.40    1.10
  -2  -3   2    2.10    1.10
  -2  -3   2    2.40    0.90
  -2  -3   2    1.40    1.00
   2   3  -2    1.50    1.00
   2   3  -2    1.40    0.80
   2   3  -2    0.70    1.20
  -1  -3   1 1482.95   35.60
  -1  -3   1 1517.95   37.90
  -1  -3   1 1475.05   37.80
  -1  -3   1 1511.45   36.30
  -1  -3   1 1450.05   41.20
   1   3  -1 1488.95   35.60
   1   3  -1 1513.65   35.60
   1   3  -1 1517.05   37.80
   1   3  -1 1520.05   37.90
   0  -3   0    5.30    1.00
   0  -3   0    4.20    1.00
   0  -3   0    4.40    1.20
   0  -3   0    5.40    1.20
   0   3   0    5.60    0.90
   0   3   0    5.30    1.10
   0   3   0    7.30    0.80
   0   3   0    5.50    1.00
   0   3   0    5.30    1.20
   0   3   0    3.20    1.10
   1  -3  -1 2072.69   49.50
   1  -3  -1 2148.89   49.50
   1  -3  -1 2050.29   50.19
   1  -3  -1 2095.09   52.39
   1  -3  -1 2163.98   52.49
  -1   3   1 2123.09   52.39
  -1   3   1 2117.19   50.29
  -1   3   1 2145.39   52.49
  -1   3   1 2148.09   49.50
  -1   3   1 2080.59   52.39
  -1   3   1 2101.19   49.50
   2  -3  -2 1283.57   32.30
   2  -3  -2 1278.07   32.30
   2  -3  -2 1240.68   32.40
   2  -3  -2 1282.47   31.00
   2  -3  -2 1265.77   30.40
   2  -3  -2 1276.67   30.40
  -2   3   2 1289.37   30.40
  -2   3   2 1257.37   30.40
  -2   3   2 1337.47   32.30
  -2   3   2 1255.27   32.40
  -2   3   2 1308.57   31.00
  -2   3   2 1253.97   32.30
   3  -3  -3   24.30    2.00
   3  -3  -3   26.90    2.00
   3  -3  -3   25.10    2.30
   3  -3  -3   25.50    1.90
  -3   3   3   24.50    2.10
  -3   3   3   22.50    1.80
  -3   3   3   28.50    2.00
  -3   3   3   25.90    2.00
  -3   3   3   25.00    1.90
   4  -3  -4  744.43   20.60
   4  -3  -4  780.12   20.90
   4  -3  -4  761.72   19.80
   4  -3  -4  793.52   19.40
   4  -3  -4  778.52   20.80
  -4   3   4  770.22   19.40
  -4   3   4  779.52   20.70
  -4   3   4  781.12   20.70
  -4   3   4  786.82   19.80
  -4   3   4  764.22   19.40
   5  -3  -5  443.26   12.40
   5  -3  -5  433.26   13.00
   5  -3  -5  455.15   12.10
   5  -3  -5  431.36   13.00
  -5   3   5  443.96   12.40
  -5   3   5  450.65   13.00
  -5   3   5  422.76   12.10
   6  -3  -6  139.29    5.70
   6  -3  -6  130.59    5.90
   6  -3  -6  128.19    5.30
   6  -3  -6  131.59    5.20
  -6   3   6  130.99    5.30
  -6   3   6  134.79    5.70
  -6   3   6  134.69    5.50
   7  -3  -7   32.30    3.40
   7  -3  -7   40.80    3.30
   7  -3  -7   33.30    2.90
   7  -3  -7   34.40    3.00
  -7   3   7   39.90    3.30
  -7   3   7   40.60    3.30
   8  -3  -8   15.60    2.30
   8  -3  -8   19.00    3.00
   8  -3  -8   16.40    2.40
  -8   3   8   16.90    2.90
  -8   3   8   14.10    2.30
  -8   3   8   12.50    2.30
   9  -3  -9   -0.70    1.80
   9  -3  -9   -0.60    1.90
   9  -3  -9   -3.30    2.30
  -9   3   9    0.00    2.30
  -9   3   9    0.00    2.00
  10  -3 -10    8.80    3.20
  10  -3 -10    9.00    2.60
 -10   3  10    9.80    2.80
  11  -3 -11    2.70    2.80
  11  -3 -11    0.90    2.40
 -11   3  11    1.70    2.60
  12  -3 -12    8.20    3.70
  12  -3 -12   11.60    3.40
 -12   3  12   10.40    3.20
  13  -3 -13    7.40    3.00
 -13   3  13    7.00    3.60
 -12  -2  11   10.90    4.10
  12   2 -11   -0.30    3.00
 -11  -2  10    8.90    3.30
  11   2 -10    0.10    2.80
 -10  -2   9    2.50    2.60
  10   2  -9    6.30    2.60
  -9  -2   8   46.40    4.30
   9   2  -8   42.50    4.00
  -8  -2   7   96.09    5.60
  -8  -2   7   92.29    6.10
   8   2  -7   86.49    5.30
  -7  -2   6  363.36   11.90
  -7  -2   6  363.56   12.50
  -7  -2   6  352.46   11.50
   7   2  -6  355.66   11.30
  -6  -2   5   54.29    3.70
  -6  -2   5   47.90    3.50
   6   2  -5   47.60    3.80
   6   2  -5   50.59    3.50
  -5  -2   4   22.30    2.60
  -5  -2   4   19.10    2.10
  -5  -2   4   24.10    2.30
   5   2  -4   22.60    2.30
   5   2  -4   25.20    2.60
  -4  -2   3  402.26   11.60
  -4  -2   3  418.56   12.40
  -4  -2   3  413.96   11.50
   4   2  -3  409.26   12.30
   4   2  -3  407.66   11.30
  -3  -2   2   38.00    2.60
  -3  -2   2   42.80    2.50
  -3  -2   2   40.70    2.80
  -3  -2   2   38.30    2.40
  -3  -2   2   36.60    2.30
   3   2  -2   42.60    2.40
   3   2  -2   40.90    2.80
   3   2  -2   34.00    2.70
  -2  -2   1    0.20    1.10
  -2  -2   1   -0.10    1.10
  -2  -2   1    0.70    0.70
  -2  -2   1    0.50    0.80
  -2  -2   1   -0.90    0.70
   2   2  -1   -0.60    0.80
   2   2  -1    0.60    1.00
   2   2  -1   -1.50    1.00
   2   2  -1   -0.40    0.80
  -1  -2   0  646.84   16.10
  -1  -2   0  645.04   17.10
  -1  -2   0  662.03   16.10
  -1  -2   0  670.53   17.20
  -1  -2   0  672.03   16.50
   1   2   0  663.13   16.50
   1   2   0  669.13   17.20
   1   2   0  662.83   16.10
   1   2   0  647.64   17.20
   0  -2  -1   56.99    2.20
   0  -2  -1   54.59    2.40
   0  -2  -1   56.19    2.20
   0  -2  -1   58.39    2.50
   0  -2  -1   54.99    2.20
   0   2   1   58.19    2.20
   0   2   1   56.69    2.40
   0   2   1   56.29    2.40
   0   2   1   55.29    2.40
   0   2   1   57.99    2.20
   1  -2  -2  193.48    5.40
   1  -2  -2  185.18    5.80
   1  -2  -2  187.98    5.20
   1  -2  -2  194.58    5.30
   1  -2  -2  192.88    5.70
   1  -2  -2  196.48    5.60
  -1   2   2  195.08    5.30
  -1   2   2  190.98    5.30
  -1   2   2  187.88    5.70
  -1   2   2  194.28    5.50
  -1   2   2  193.98    5.70
   2  -2  -3  152.58    5.00
   2  -2  -3  165.38    4.70
   2  -2  -3  163.48    5.40
   2  -2  -3  161.68    4.90
   2  -2  -3  157.78    4.70
   2  -2  -3  158.28    5.10
  -2   2   3  158.98    4.70
  -2   2   3  162.08    4.70
  -2   2   3  159.98    5.10
  -2   2   3  156.18    4.90
  -2   2   3  160.18    5.10
  -2   2   3  153.28    5.20
   3  -2  -4   48.20    2.60
   3  -2  -4   49.20    2.40
   3  -2  -4   51.59    2.40
   3  -2  -4   50.19    2.60
   3  -2  -4   57.69    3.10
   3  -2  -4   52.59    2.50
  -3   2   4   51.79    2.80
  -3   2   4   47.90    2.40
  -3   2   4   46.90    2.40
  -3   2   4   50.09    2.60
   4  -2  -5  318.57    9.20
   4  -2  -5  343.57    9.80
   4  -2  -5  307.17    9.80
   4  -2  -5  335.57    9.10
   4  -2  -5  313.57    9.00
  -4   2   5  328.47    9.80
  -4   2   5  315.77    9.20
  -4   2   5  321.47    9.80
  -4   2   5  320.07    9.10
   5  -2  -6   28.10    2.70
   5  -2  -6   30.10    2.40
   5  -2  -6   27.60    2.30
   5  -2  -6   31.00    2.70
   5  -2  -6   24.70    2.20
  -5   2   6   15.60    2.10
  -5   2   6   23.80    2.20
  -5   2   6   21.50    2.20
   6  -2  -7  128.09    5.20
   6  -2  -7  141.89    5.70
   6  -2  -7  129.09    5.70
   6  -2  -7  138.09    5.30
   6  -2  -7  134.59    6.00
  -6   2   7  115.69    5.60
  -6   2   7  136.19    5.50
  -6   2   7  134.69    5.50
   7  -2  -8    4.20    1.60
   7  -2  -8   -0.40    1.40
   7  -2  -8    3.80    1.90
   7  -2  -8    3.10    2.10
  -7   2   8   -2.70    1.40
  -7   2   8    0.90    1.80
  -7   2   8    0.60    1.30
   8  -2  -9   -1.90    1.60
   8  -2  -9   -3.40    1.70
   8  -2  -9    0.80    1.90
   8  -2  -9    1.80    1.90
  -8   2   9   -0.20    2.00
  -8   2   9    2.70    1.90
   9  -2 -10   41.50    4.50
   9  -2 -10   41.60    4.00
   9  -2 -10   40.90    3.70
  -9   2  10   27.80    3.40
  -9   2  10   32.10    4.10
  10  -2 -11   -0.20    2.40
  10  -2 -11    1.70    2.90
 -10   2  11   -1.20    2.40
  11  -2 -12   68.79    5.20
  11  -2 -12   62.49    6.30
 -11   2  12   65.59    5.60
  12  -2 -13    6.20    3.10
 -12   2  13   -0.30    2.90
 -12  -1  10   -2.00    3.10
  12   1 -10   -5.00    2.30
 -11  -1   9    4.80    2.60
  11   1  -9    3.70    2.70
 -10  -1   8    5.50    2.70
  10   1  -8    7.10    2.70
  -9  -1   7   45.60    4.10
   9   1  -7   38.50    4.10
   9   1  -7   36.40    3.70
  -8  -1   6    4.60    2.00
   8   1  -6    6.30    2.10
   8   1  -6    4.30    2.40
  -7  -1   5    3.80    1.50
  -7  -1   5   -1.50    1.70
  -7  -1   5    2.70    1.70
   7   1  -5   -1.50    1.50
   7   1  -5    3.40    2.00
  -6  -1   4   62.59    3.80
  -6  -1   4   66.59    3.70
  -6  -1   4   59.59    3.80
   6   1  -4   57.99    3.40
  -5  -1   3  124.09    5.20
  -5  -1   3  129.79    4.80
  -5  -1   3  133.09    3.90
  -5  -1   3  143.39    5.50
  -5  -1   3  135.59    5.10
   5   1  -3  132.89    5.00
   5   1  -3  123.59    5.30
  -4  -1   2   -0.30    0.40
  -4  -1   2    0.00    1.00
  -4  -1   2    0.10    0.90
  -4  -1   2   -0.90    1.00
  -4  -1   2    0.90    1.30
   4   1  -2    1.50    1.30
   4   1  -2    0.80    1.00
   4   1  -2   -0.10    1.20
  -3  -1   1   23.70    1.90
  -3  -1   1   22.40    1.90
  -3  -1   1   24.30    1.70
  -3  -1   1   23.10    1.80
  -3  -1   1   19.30    1.80
  -3  -1   1   23.50    1.20
   3   1  -1   22.80    1.80
   3   1  -1   25.00    2.20
   3   1  -1   22.50    1.90
  -2  -1   0  781.42   19.40
  -2  -1   0  797.82   19.40
  -2  -1   0  788.62   19.00
  -2  -1   0  799.12   20.30
  -2  -1   0  802.22   20.30
  -2  -1   0  788.02   19.00
   2   1   0  788.02   19.10
   2   1   0  789.12   20.30
   2   1   0  773.12   21.20
   2   1   0  789.52   20.30
  -1  -1  -1  246.08    6.70
  -1  -1  -1  242.58    6.70
  -1  -1  -1  232.48    6.20
  -1  -1  -1  240.58    6.90
  -1  -1  -1  251.17    6.20
  -1  -1  -1  246.48    6.40
   1   1   1  243.58    6.90
   1   1   1  239.68    6.70
   1   1   1  243.48    6.40
   1   1   1  242.78    6.70
   1   1   1  243.28    6.20
   0  -1  -2    0.20    0.70
   0  -1  -2    0.90    0.50
   0  -1  -2    0.30    0.70
   0  -1  -2    0.30    0.50
   0  -1  -2    0.20    0.60
   0  -1  -2    0.90    0.50
   0   1   2    0.00    0.50
   0   1   2    1.40    0.50
   0   1   2    0.20    0.60
   0   1   2    0.70    0.80
   0   1   2   -0.80    0.60
   0   1   2   -0.20    0.50
   1  -1  -3 2773.32   66.69
   1  -1  -3 2875.21   67.69
   1  -1  -3 2888.31   66.79
   1  -1  -3 2875.11   70.69
   1  -1  -3 2956.00   70.69
   1  -1  -3 2807.32   71.09
   1  -1  -3 2881.71   70.69
  -1   1   3 2872.81   70.79
  -1   1   3 2881.81   66.79
  -1   1   3 2950.00   70.79
  -1   1   3 3000.40   67.79
   2  -1  -4    0.10    0.90
   2  -1  -4   -1.50    0.60
   2  -1  -4   -0.50    1.00
   2  -1  -4   -0.40    0.80
   2  -1  -4   -1.60    0.80
   2  -1  -4   -2.00    0.80
  -2   1   4   -1.10    0.90
  -2   1   4   -0.40    0.70
  -2   1   4   -0.40    0.80
  -2   1   4   -2.60    0.90
   3  -1  -5  126.39    4.90
   3  -1  -5  128.89    4.20
   3  -1  -5  126.69    4.20
   3  -1  -5  125.49    4.40
   3  -1  -5  137.19    4.70
  -3   1   5  125.79    4.50
  -3   1   5  127.49    4.70
  -3   1   5  125.49    4.70
  -3   1   5  128.29    4.30
   4  -1  -6   56.99    3.10
   4  -1  -6   62.89    3.00
   4  -1  -6   58.59    2.80
   4  -1  -6   59.59    3.10
   4  -1  -6   57.59    3.50
  -4   1   6   55.59    2.90
  -4   1   6   60.09    3.20
  -4   1   6   59.49    3.20
   5  -1  -7    3.80    1.50
   5  -1  -7    1.10    1.10
   5  -1  -7    3.00    1.50
   5  -1  -7    1.90    1.20
   5  -1  -7    1.20    1.10
  -5   1   7    5.30    1.70
  -5   1   7    2.30    1.30
  -5   1   7    2.60    1.60
  -5   1   7    3.30    1.40
   6  -1  -8   15.10    2.00
   6  -1  -8   15.50    2.50
   6  -1  -8   22.70    2.20
   6  -1  -8   19.40    2.20
   6  -1  -8   15.20    2.20
  -6   1   8   13.30    2.40
  -6   1   8   20.80    2.20
  -6   1   8   17.80    2.30
   7  -1  -9   50.59    3.50
   7  -1  -9   59.79    4.00
   7  -1  -9   42.60    3.80
   7  -1  -9   37.20    3.80
   7  -1  -9   49.50    3.70
  -7   1   9   46.00    3.60
  -7   1   9   44.10    4.00
  -7   1   9   44.50    3.70
   8  -1 -10    1.50    1.80
   8  -1 -10   -2.20    1.80
   8  -1 -10   -2.20    1.90
  -8   1  10    2.00    2.00
  -8   1  10   -2.10    1.80
   9  -1 -11  106.19    6.90
   9  -1 -11  117.49    6.10
  -9   1  11  103.79    6.80
  -9   1  11  115.59    6.50
  10  -1 -12   48.80    4.40
  10  -1 -12   48.20    5.50
 -10   1  12   59.49    5.20
  11  -1 -13    3.40    2.70
  12  -1 -14   10.80    3.20
 -13   0  10    0.70    2.70
  13   0 -10   -3.40    3.10
 -12   0   9   11.60    3.40
  12   0  -9    6.50    3.00
 -11   0   8    0.30    2.30
  11   0  -8   -1.30    2.30
 -10   0   7    4.60    2.20
  10   0  -7    4.10    2.80
  10   0  -7   -2.50    2.10
  -9   0   6   49.00    4.10
   9   0  -6   46.70    4.00
   9   0  -6   45.50    4.40
  -8   0   5   16.70    2.70
  -8   0   5   16.90    1.50
  -8   0   5   15.10    2.40
  -8   0   5   17.50    2.40
   8   0  -5   16.80    2.80
   8   0  -5   17.80    2.50
  -7   0   4   37.80    3.30
  -7   0   4   36.80    2.10
  -7   0   4   33.60    2.80
  -7   0   4   31.40    2.80
  -7   0   4   36.60    2.90
   7   0  -4   32.60    3.00
   7   0  -4   41.70    3.20
   7   0  -4   30.40    3.20
  -6   0   3   18.90    1.90
  -6   0   3   23.90    2.20
  -6   0   3   30.60    2.70
  -6   0   3   23.90    2.20
   6   0  -3   24.70    2.30
   6   0  -3   22.40    2.50
   6   0  -3   31.20    2.50
  -5   0   2  261.77    7.80
  -5   0   2  266.07    7.80
  -5   0   2  260.27    7.70
  -5   0   2  267.07    8.00
  -5   0   2  254.27    8.30
   5   0  -2  256.27    8.50
   5   0  -2  257.17    8.10
   5   0  -2  252.27    7.80
  -4   0   1  243.78    7.40
  -4   0   1  254.27    7.70
  -4   0   1  253.57    7.10
  -4   0   1  250.47    7.40
  -4   0   1  250.57    7.30
  -4   0   1  249.88    7.00
   4   0  -1  242.08    7.10
   4   0  -1  248.68    7.40
   4   0  -1  253.97    7.80
   4   0  -1  243.88    7.80
  -3   0   0  114.79    3.60
  -3   0   0  106.99    3.80
  -3   0   0  107.49    3.70
  -3   0   0  110.59    3.50
  -3   0   0  111.99    3.70
  -3   0   0  110.29    3.80
   3   0   0  104.69    3.60
   3   0   0  111.59    4.00
   3   0   0  109.29    3.70
   3   0   0  110.29    3.90
  -2   0  -1  211.78    5.30
  -2   0  -1  217.78    5.60
  -2   0  -1  208.58    5.60
  -2   0  -1  217.78    5.30
  -2   0  -1  221.48    6.70
  -2   0  -1  208.68    5.80
  -2   0  -1  209.58    6.40
  -2   0  -1  211.08    5.80
   2   0   1  220.98    5.70
   2   0   1  209.48    5.40
   2   0   1  209.08    5.60
   2   0   1  214.58    5.90
   2   0   1  184.98    5.80
   2   0   1  214.28    6.60
  -1   0  -2   67.09    2.20
  -1   0  -2   63.89    2.70
  -1   0  -2   68.39    2.70
   1   0   2   62.79    1.80
   1   0   2   67.69    1.90
   1   0   2   66.49    2.20
   1   0   2   65.39    1.90
   1   0   2   66.29    2.60
   0   0  -3  304.97    8.10
   0   0   3  295.27    8.10
   0   0   3  296.47    7.50
   0   0   3  301.47    7.50
   1   0  -4 2332.97   51.59
   1   0  -4 2243.28   51.59
   1   0  -4 2196.78   54.79
   1   0  -4 2206.78   55.49
   1   0  -4 2255.27   52.49
   1   0  -4 2233.08   54.79
  -1   0   4 2225.88   54.99
  -1   0   4 2267.17   52.69
  -1   0   4 2183.48   51.79
   2   0  -5  239.38    6.40
   2   0  -5  248.98    7.00
   2   0  -5  249.28    7.70
   2   0  -5  244.98    6.40
   2   0  -5  242.58    6.70
  -2   0   5  243.38    7.20
  -2   0   5  237.88    6.60
  -2   0   5  240.68    7.20
  -2   0   5  250.07    6.90
   3   0  -6    1.10    0.90
   3   0  -6    2.00    0.90
   3   0  -6    2.00    1.20
   3   0  -6    1.80    1.00
   3   0  -6    1.90    1.00
  -3   0   6    0.70    0.90
  -3   0   6    0.60    1.10
  -3   0   6    2.60    1.00
  -3   0   6    0.50    0.90
   4   0  -7  172.88    6.10
   4   0  -7  164.88    6.80
   4   0  -7  168.58    5.50
   4   0  -7  169.38    5.60
   4   0  -7  165.08    5.80
  -4   0   7  181.18    6.40
  -4   0   7  177.18    6.00
  -4   0   7  178.98    6.40
  -4   0   7  171.48    5.80
   5   0  -8   69.59    3.50
   5   0  -8   69.79    3.80
   5   0  -8   78.49    3.50
   5   0  -8   73.29    4.50
  -5   0   8   71.39    4.20
  -5   0   8   70.89    4.20
  -5   0   8   75.79    3.90
  -5   0   8   75.49    4.10
   6   0  -9  144.99    6.80
   6   0  -9  138.59    5.40
   6   0  -9  141.19    6.00
   6   0  -9  128.49    5.40
  -6   0   9  133.69    6.30
  -6   0   9  133.09    5.80
  -6   0   9  139.09    6.00
   7   0 -10   37.30    3.20
   7   0 -10   38.90    4.30
   7   0 -10   36.70    3.50
  -7   0  10   45.10    4.00
  -7   0  10   42.30    3.60
   8   0 -11   95.49    6.70
   8   0 -11   92.99    5.20
  -8   0  11  101.69    5.90
  -8   0  11   97.19    6.30
   9   0 -12   12.00    3.30
   9   0 -12   14.40    2.90
  -9   0  12   12.30    3.60
  10   0 -13    3.60    2.50
  11   0 -14    5.80    2.80
 -13   1   9   15.10    3.70
  13  -1  -9   10.30    3.80
 -12   1   8   21.80    3.80
  12  -1  -8   39.10    4.60
 -11   1   7   33.60    3.90
  11  -1  -7   37.90    4.10
 -10   1   6    4.20    2.30
  10  -1  -6    2.10    2.10
  10  -1  -6    4.20    2.30
  -9   1   5   40.60    3.90
  -9   1   5   40.30    3.50
  -9   1   5   43.30    3.50
   9  -1  -5   35.70    3.90
   9  -1  -5   45.20    3.80
  -8   1   4   72.79    4.10
  -8   1   4   73.19    4.50
  -8   1   4   72.69    4.10
  -8   1   4   67.99    4.30
   8  -1  -4   65.79    4.40
   8  -1  -4   75.99    4.90
   8  -1  -4   76.09    4.10
  -7   1   3    3.10    1.40
  -7   1   3    4.50    1.60
  -7   1   3    6.10    1.90
  -7   1   3    3.70    1.50
   7  -1  -3    1.70    1.40
   7  -1  -3    5.00    1.70
   7  -1  -3    5.80    1.70
  -6   1   2  570.04   16.10
  -6   1   2  573.44   14.80
  -6   1   2  567.34   15.00
  -6   1   2  555.24   15.30
   6  -1  -2  574.54   16.40
   6  -1  -2  573.74   15.60
   6  -1  -2  583.74   16.40
   6  -1  -2  564.64   15.10
  -5   1   1   99.19    4.10
  -5   1   1  104.59    3.80
  -5   1   1  103.19    4.00
  -5   1   1   99.09    3.80
  -5   1   1  101.39    3.70
   5  -1  -1   97.79    4.30
   5  -1  -1  106.19    4.40
   5  -1  -1  100.79    4.10
   5  -1  -1  100.59    3.90
  -4   1   0   58.69    2.60
  -4   1   0   56.69    2.30
  -4   1   0   53.59    3.20
  -4   1   0   60.39    2.50
  -4   1   0   60.09    2.30
  -4   1   0   57.19    2.40
   4  -1   0   54.59    2.60
   4  -1   0   51.49    2.40
   4  -1   0   58.79    2.90
  -3   1  -1  125.99    4.50
  -3   1  -1  124.39    3.20
  -3   1  -1  125.09    3.70
  -3   1  -1  124.69    4.90
  -3   1  -1  124.09    3.60
  -3   1  -1  125.59    3.70
  -3   1  -1  123.59    3.60
  -3   1  -1  124.29    3.20
   3  -1   1  125.69    3.80
   3  -1   1  119.59    3.90
   3  -1   1  120.49    3.50
  -2   1  -2 1058.69   30.70
  -2   1  -2 1109.59   26.50
  -2   1  -2 1089.99   29.50
   2  -1   2 1086.49   26.50
   2  -1   2 1073.19   25.30
  -1   1  -3  342.67   10.90
   1  -1   3  369.86    9.30
   0   1  -4  316.57    9.60
   0   1  -4  327.47    9.00
   0  -1   4  319.17    9.00
   1   1  -5  180.08    6.00
   1   1  -5  179.08    4.90
   1   1  -5  180.48    6.00
   1   1  -5  181.48    4.90
  -1  -1   5  181.08    6.00
  -1  -1   5  183.28    5.30
   2   1  -6  175.88    6.20
   2   1  -6  168.38    4.60
   2   1  -6  168.08    4.60
   2   1  -6  172.18    5.20
  -2  -1   6  163.68    5.50
  -2  -1   6  167.48    5.00
   3   1  -7   63.99    3.10
   3   1  -7   66.79    2.70
   3   1  -7   68.59    3.90
   3   1  -7   65.39    2.70
  -3  -1   7   64.89    3.40
  -3  -1   7   66.19    3.40
  -3  -1   7   67.19    3.10
   4   1  -8  123.49    4.40
   4   1  -8  118.39    5.70
   4   1  -8  117.39    4.30
   4   1  -8  124.99    4.90
  -4  -1   8  126.59    5.40
  -4  -1   8  125.89    5.40
  -4  -1   8  122.19    4.90
   5   1  -9   78.99    3.70
   5   1  -9   76.69    3.60
   5   1  -9   72.89    4.10
   5   1  -9   84.19    5.20
  -5  -1   9   81.69    4.20
  -5  -1   9   76.89    4.50
  -5  -1   9   72.09    4.50
   6   1 -10   33.60    3.10
   6   1 -10   26.00    3.40
   6   1 -10   29.10    2.60
   6   1 -10   31.30    2.80
  -6  -1  10   31.80    3.00
  -6  -1  10   30.40    3.40
   7   1 -11    1.20    1.70
   7   1 -11    2.80    2.30
  -7  -1  11    2.10    2.20
  -7  -1  11    6.50    2.40
   8   1 -12   11.90    2.50
  -8  -1  12   23.00    3.80
   9   1 -13   25.30    3.20
  -9  -1  13   31.50    4.50
  10   1 -14   -1.20    2.20
  11   1 -15   10.00    2.80
 -13   2   8   24.10    3.70
 -12   2   7    1.40    2.40
 -11   2   6   13.50    2.80
  11  -2  -6   10.30    2.80
  11  -2  -6   11.00    3.30
 -10   2   5   39.30    3.70
 -10   2   5   42.00    3.70
  10  -2  -5   48.80    4.60
  10  -2  -5   55.09    4.30
  -9   2   4  109.29    5.20
  -9   2   4  114.69    5.60
  -9   2   4  107.59    5.80
   9  -2  -4  111.99    5.60
   9  -2  -4  108.39    6.10
  -8   2   3   57.29    3.80
  -8   2   3   49.70    3.30
  -8   2   3   56.59    3.60
  -8   2   3   57.59    3.70
   8  -2  -3   55.49    3.70
   8  -2  -3   53.69    4.00
   8  -2  -3   49.80    3.80
  -7   2   2   34.30    2.80
  -7   2   2   35.00    2.80
  -7   2   2   35.60    2.50
  -7   2   2   36.10    2.70
   7  -2  -2   35.60    3.00
   7  -2  -2   32.20    2.70
   7  -2  -2   38.10    3.00
   7  -2  -2   35.90    2.80
  -6   2   1   81.39    3.30
  -6   2   1   79.09    3.60
  -6   2   1   87.49    3.80
  -6   2   1   83.19    3.40
  -6   2   1   84.79    3.40
   6  -2  -1   77.19    3.60
   6  -2  -1   80.19    3.80
   6  -2  -1   83.79    4.10
   6  -2  -1   81.69    4.10
   6  -2  -1   80.89    3.30
  -5   2   0  543.75   17.50
  -5   2   0  565.64   14.50
  -5   2   0  556.04   14.30
  -5   2   0  563.94   14.90
  -5   2   0  568.14   13.90
  -5   2   0  561.24   13.80
   5  -2   0  542.15   14.20
   5  -2   0  562.34   15.30
   5  -2   0  564.74   15.30
   5  -2   0  558.94   14.60
  -4   2  -1   31.50    1.70
  -4   2  -1   35.40    1.70
  -4   2  -1   36.90    2.80
  -4   2  -1   31.80    1.30
   4  -2   1   34.30    1.90
   4  -2   1   35.20    2.10
   4  -2   1   32.70    1.80
   4  -2   1   35.20    1.30
  -3   2  -2  534.75   16.70
   3  -2   2  563.24   13.90
   3  -2   2  544.35   13.30
   3  -2   2  548.55   13.80
  -2   2  -3   91.79    4.20
   2  -2   3   89.29    2.80
  -1   2  -4  445.96   12.90
  -1   2  -4  404.06   13.50
   1  -2   4  458.25   11.70
   0   2  -5  296.17    9.40
   0   2  -5  302.87    8.90
   0  -2   5  300.87    8.80
   0  -2   5  300.77    7.60
   0  -2   5  298.67    7.60
   1   2  -6    2.10    1.10
   1   2  -6    1.00    0.40
   1   2  -6   -0.80    1.10
  -1  -2   6    0.10    1.00
  -1  -2   6    1.30    0.90
   2   2  -7   13.90    1.00
   2   2  -7   11.50    0.90
   2   2  -7   12.00    1.30
   2   2  -7   13.00    2.00
  -2  -2   7   15.90    1.50
  -2  -2   7   15.40    1.70
  -2  -2   7   12.50    1.60
   3   2  -8    3.20    0.90
   3   2  -8    4.40    1.20
   3   2  -8    3.20    0.80
   3   2  -8    3.30    1.60
  -3  -2   8    3.90    1.40
  -3  -2   8    4.80    1.50
  -3  -2   8    3.40    1.20
   4   2  -9    1.80    1.00
   4   2  -9    1.20    1.10
   4   2  -9    2.40    1.80
   4   2  -9    0.70    1.20
  -4  -2   9    3.10    1.60
  -4  -2   9    3.00    1.30
  -4  -2   9    2.20    1.60
   5   2 -10   11.10    1.70
   5   2 -10   11.80    2.00
   5   2 -10   10.50    1.70
   5   2 -10   11.40    2.90
  -5  -2  10   16.00    2.60
  -5  -2  10   14.50    2.60
  -5  -2  10   12.90    2.10
   6   2 -11  485.65   13.30
  -6  -2  11  465.65   15.50
   7   2 -12    0.40    1.90
  -7  -2  12   -1.20    2.00
   8   2 -13   -0.80    1.80
  -8  -2  13    3.40    2.40
   9   2 -14   -0.60    2.10
  -9  -2  14    2.10    3.10
  10   2 -15    2.90    2.30
 -14   3   8   14.70    4.90
 -14   3   8    9.70    3.00
 -13   3   7   -2.30    2.40
 -12   3   6    3.60    2.30
  12  -3  -6    2.00    2.70
 -11   3   5    2.30    2.00
  11  -3  -5   -1.80    2.50
 -10   3   4   14.80    2.60
 -10   3   4   16.60    2.50
  10  -3  -4   12.40    3.10
  10  -3  -4   21.70    2.90
  -9   3   3   61.49    4.40
  -9   3   3   62.29    3.90
  -9   3   3   60.79    4.20
  -9   3   3   66.59    4.00
   9  -3  -3   53.39    4.30
   9  -3  -3   67.39    4.30
  -8   3   2  252.87    7.80
  -8   3   2  244.58    8.30
  -8   3   2  246.18    8.60
   8  -3  -2  247.88    8.30
   8  -3  -2  245.88    9.10
   8  -3  -2  247.38    9.10
   8  -3  -2  260.97    8.20
   8  -3  -2  254.07    8.70
  -7   3   1   41.90    3.70
  -7   3   1   36.50    2.30
  -7   3   1   36.70    2.70
  -7   3   1   36.50    2.70
  -7   3   1   35.70    2.30
  -7   3   1   37.80    2.40
   7  -3  -1   33.90    3.00
   7  -3  -1   41.50    2.80
   7  -3  -1   38.70    3.00
   7  -3  -1   36.70    2.30
   7  -3  -1   38.00    3.10
  -6   3   0   13.00    1.50
  -6   3   0   14.10    1.30
  -6   3   0   10.30    1.30
  -6   3   0   14.40    2.30
  -6   3   0   12.50    1.20
  -6   3   0   14.10    1.20
   6  -3   0   13.80    1.90
   6  -3   0   13.20    1.50
   6  -3   0   12.80    1.20
   6  -3   0   12.80    1.60
   6  -3   0   10.60    1.80
  -5   3  -1   21.50    1.40
  -5   3  -1   17.40    2.40
  -5   3  -1   21.60    1.20
  -5   3  -1   18.40    1.50
   5  -3   1   20.10    1.60
   5  -3   1   21.90    1.90
   5  -3   1   20.50    1.20
  -4   3  -2   61.49    3.90
   4  -3   2   71.09    2.10
   4  -3   2   70.69    2.70
  -3   3  -3  342.47   11.50
  -2   3  -4   84.09    4.20
  -2   3  -4   94.89    4.50
   2  -3   4   88.09    3.30
  -1   3  -5  452.65   13.60
  -1   3  -5  449.36   14.40
   0   3  -6 1039.20   28.80
   0  -3   6 1016.40   27.00
   0  -3   6 1026.20   25.80
   0  -3   6 1041.50   25.80
   1   3  -7  772.02   22.40
  -1  -3   7  804.72   20.60
   2   3  -8   49.70    3.00
   2   3  -8   44.10    2.20
  -2  -3   8   41.30    3.00
  -2  -3   8   44.10    2.80
   3   3  -9   39.90    2.50
   3   3  -9   42.50    1.90
   3   3  -9   38.80    1.80
  -3  -3   9   41.20    3.30
  -3  -3   9   37.60    2.70
  -3  -3   9   44.30    3.20
   4   3 -10   78.89    3.20
   4   3 -10   76.79    3.80
   4   3 -10   76.79    3.20
  -4  -3  10   81.29    4.70
  -4  -3  10   78.99    4.70
  -4  -3  10   78.29    4.20
   5   3 -11  210.98    6.70
   5   3 -11  224.28    6.70
  -5  -3  11  203.48    8.60
   6   3 -12  188.98    6.40
   6   3 -12  187.48    6.50
  -6  -3  12  183.38    8.60
   7   3 -13    9.00    1.90
   7   3 -13   10.70    2.00
  -7  -3  13    9.30    3.00
   8   3 -14    8.30    2.10
  -8  -3  14    9.90    3.30
   9   3 -15   11.10    2.40
  -9  -3  15   19.70    4.50
  10   3 -16   -0.70    1.80
 -14   4   7   12.10    4.80
 -14   4   7   12.80    3.20
 -13   4   6   10.60    2.80
 -13   4   6    9.20    3.70
 -12   4   5    4.20    2.20
 -12   4   5    3.20    3.70
  12  -4  -5    2.10    2.90
 -11   4   4   25.20    3.00
 -11   4   4   32.70    3.40
 -11   4   4   30.10    4.70
  11  -4  -4   32.70    4.10
 -10   4   3   82.09    4.30
 -10   4   3   77.29    4.70
 -10   4   3   76.99    4.30
 -10   4   3   79.59    6.70
  10  -4  -3   79.19    5.60
  10  -4  -3   78.39    4.30
  -9   4   2  850.51   21.10
  -9   4   2  821.72   21.90
  -9   4   2  809.72   20.80
   9  -4  -2  815.82   23.70
   9  -4  -2  821.42   22.00
  -8   4   1   -2.10    1.10
  -8   4   1   -3.00    1.10
  -8   4   1    1.80    1.90
  -8   4   1   -2.70    1.10
  -8   4   1   -0.40    1.10
   8  -4  -1   -0.60    1.20
   8  -4  -1   -2.30    1.60
   8  -4  -1    3.30    1.50
   8  -4  -1   -1.60    0.90
   8  -4  -1   -2.30    1.50
  -7   4   0   39.70    2.00
  -7   4   0   43.80    2.00
  -7   4   0   43.00    2.50
  -7   4   0   38.80    2.50
  -7   4   0   40.40    3.80
  -7   4   0   40.70    2.20
   7  -4   0   37.20    3.20
   7  -4   0   43.70    2.80
   7  -4   0   41.10    2.10
   7  -4   0   42.60    3.20
  -6   4  -1  171.58    7.60
  -6   4  -1  162.68    5.00
  -6   4  -1  161.48    5.00
   6  -4   1  168.28    6.00
   6  -4   1  160.68    4.80
   6  -4   1  168.28    5.90
  -5   4  -2    0.40    1.40
   5  -4   2    1.70    1.00
   5  -4   2    1.60    0.60
   5  -4   2   -0.10    0.40
  -4   4  -3  584.64   18.50
   4  -4   3  582.24   14.80
   4  -4   3  558.34   14.80
  -3   4  -4  350.86   11.80
   3  -4   4  328.17    8.50
  -2   4  -5   14.60    2.10
  -2   4  -5   13.90    1.90
   2  -4   5   15.20    1.60
  -1   4  -6   79.19    4.20
  -1   4  -6   77.19    4.50
   1  -4   6   81.89    3.80
   1  -4   6   76.09    2.60
   1  -4   6   77.39    2.70
   1  -4   6   81.29    2.70
   0   4  -7 1072.49   30.50
   0  -4   7 1090.49   27.70
   0  -4   7 1094.79   27.60
   1   4  -8   22.50    2.30
  -1  -4   8   22.50    2.10
  -1  -4   8   18.50    1.80
   2   4  -9    0.80    1.20
  -2  -4   9    0.60    1.30
  -2  -4   9    0.40    1.50
  -3  -4  10    9.80    1.80
  -3  -4  10    8.20    2.20
  -3  -4  10    4.40    1.80
   4   4 -11   54.19    2.20
   4   4 -11   57.19    2.20
  -4  -4  11   56.69    4.40
   5   4 -12   73.99    3.10
   5   4 -12   69.99    3.00
  -5  -4  12   80.69    5.80
   6   4 -13   17.30    1.80
   6   4 -13   14.70    1.80
  -6  -4  13   20.00    3.60
   7   4 -14   55.19    3.10
   7   4 -14   60.89    3.30
  -7  -4  14   54.19    5.40
   8   4 -15    3.30    1.50
   8   4 -15    0.50    1.50
  -8  -4  15    4.50    3.40
   9   4 -16   16.40    2.00
 -14   5   6   34.50    3.70
 -14   5   6   36.10    6.50
 -13   5   5    9.20    2.40
 -13   5   5   -3.70    3.50
  13  -5  -5    6.60    3.40
 -12   5   4    1.60    3.80
 -12   5   4    4.60    2.30
 -12   5   4    4.60    2.00
  12  -5  -4    2.30    2.70
 -11   5   3   43.30    5.50
 -11   5   3   49.90    3.50
 -11   5   3   45.10    3.50
 -11   5   3   43.70    3.80
  11  -5  -3   49.99    4.70
 -10   5   2    1.70    1.50
 -10   5   2    0.10    1.70
 -10   5   2    0.00    1.40
 -10   5   2    1.40    2.70
  10  -5  -2    3.00    1.50
  10  -5  -2    2.60    2.50
  -9   5   1    1.00    2.40
  -9   5   1   -1.20    1.10
  -9   5   1    0.50    1.20
  -9   5   1   -0.70    1.30
   9  -5  -1   -0.30    1.10
   9  -5  -1   -0.80    2.00
  -8   5   0   26.60    2.30
  -8   5   0   26.30    1.40
  -8   5   0   25.40    1.40
  -8   5   0   27.60    2.00
  -8   5   0   21.50    3.80
  -8   5   0   24.10    2.00
   8  -5   0   22.40    1.90
   8  -5   0   30.10    2.50
   8  -5   0   24.30    2.80
   8  -5   0   23.10    2.80
  -7   5  -1   57.49    2.50
  -7   5  -1   49.20    4.80
   7  -5   1   47.90    3.40
   7  -5   1   53.69    3.40
   7  -5   1   50.49    2.40
  -6   5  -2  101.19    6.00
   6  -5   2  109.99    3.60
   6  -5   2  112.69    4.60
   6  -5   2  118.49    4.60
  -5   5  -3   -1.40    1.50
   5  -5   3    0.30    0.90
   5  -5   3   -0.10    0.70
   5  -5   3   -0.50    1.00
  -4   5  -4   12.30    2.30
   4  -5   4   13.90    1.30
   4  -5   4   13.30    1.30
  -3   5  -5   93.59    5.30
   3  -5   5   92.69    3.00
   3  -5   5   91.89    3.00
  -2   5  -6   -1.00    1.50
  -2   5  -6   -0.10    1.70
   2  -5   6   -0.10    1.10
   2  -5   6   -0.30    0.80
   2  -5   6    0.50    0.70
  -1   5  -7   13.40    2.30
  -1   5  -7   12.90    2.20
   1  -5   7   11.90    1.40
   1  -5   7    9.20    1.20
   0   5  -8  130.09    5.80
   0  -5   8  126.99    4.80
   1   5  -9  143.89    6.20
  -1  -5   9  141.29    5.60
  -1  -5   9  147.49    5.70
   2   5 -10   -1.20    1.20
  -2  -5  10    1.30    1.50
  -2  -5  10   -1.60    1.30
  -3  -5  11    7.40    2.50
  -4  -5  12   -0.20    2.20
  -5  -5  13  138.79    7.40
  -6  -5  14    1.70    2.80
  -7  -5  15    6.60    3.20
  -8  -5  16   -0.70    3.30
 -14   6   5    3.10    1.90
 -14   6   5   -1.60    3.10
  14  -6  -5   -3.30    3.20
 -13   6   4    8.90    2.00
 -13   6   4   11.70    4.20
 -13   6   4   11.40    2.60
  13  -6  -4   15.40    3.70
 -12   6   3    0.40    1.50
 -12   6   3    2.00    1.90
 -12   6   3    2.10    1.50
 -12   6   3    0.30    3.00
  12  -6  -3    0.90    2.50
 -11   6   2   23.50    4.40
 -11   6   2   23.80    2.80
 -11   6   2   18.70    1.80
 -11   6   2   17.80    1.90
  11  -6  -2   22.80    3.50
 -10   6   1    6.70    1.10
 -10   6   1    6.20    1.10
 -10   6   1    9.60    1.80
 -10   6   1   13.30    4.00
  10  -6  -1    9.40    1.60
  10  -6  -1    6.60    2.60
  -9   6   0    3.70    1.40
  -9   6   0    4.50    2.70
   9  -6   0   -2.10    2.10
   9  -6   0    5.60    1.30
  -8   6  -1  224.08    6.60
  -8   6  -1  217.98   10.40
   8  -6   1  230.48    6.80
   8  -6   1  230.08    8.30
   8  -6   1  231.88    8.40
  -7   6  -2    0.20    1.90
   7  -6   2    2.50    1.50
   7  -6   2    1.10    0.80
   7  -6   2    0.10    1.30
  -6   6  -3   33.30    3.80
   6  -6   3   38.60    2.20
   6  -6   3   36.70    2.60
  -5   6  -4  352.76   14.00
   5  -6   4  392.66   10.90
   5  -6   4  408.26   11.00
  -4   6  -5  542.85   17.80
   4  -6   5  506.55   13.80
   4  -6   5  507.85   13.80
  -3   6  -6   81.19    5.30
   3  -6   6   78.69    3.10
   3  -6   6   75.19    3.10
  -2   6  -7  176.98    8.40
  -2   6  -7  191.98    7.90
   2  -6   7  184.48    5.80
   2  -6   7  184.68    5.90
   2  -6   7  180.18    5.80
  -1   6  -8  103.19    5.90
  -1   6  -8   87.99    5.10
   1  -6   8   91.09    3.90
   1  -6   8   87.39    3.90
   0   6  -9    0.90    1.70
   0  -6   9   -0.10    1.30
   1   6 -10   57.19    4.10
  -1  -6  10   51.29    3.60
  -1  -6  10   57.19    3.80
   2   6 -11   22.60    2.60
  -2  -6  11   15.60    2.70
  -3  -6  12    2.50    2.30
  -4  -6  13   94.39    6.10
  -5  -6  14    7.50    3.30
  -6  -6  15    2.40    3.00
  -7  -6  16    2.00    3.30
 -15   7   5    0.80    3.60
 -14   7   4    0.50    2.30
 -14   7   4    1.10    3.60
  14  -7  -4   -3.80    2.90
 -13   7   3   13.50    2.60
 -13   7   3   21.90    4.90
  13  -7  -3   23.40    4.20
 -12   7   2   22.60    4.70
 -12   7   2   21.20    2.70
  12  -7  -2   26.40    4.00
 -11   7   1   10.60    2.00
 -11   7   1   18.80    4.30
  11  -7  -1   10.70    3.20
 -10   7   0  100.49    4.20
 -10   7   0  108.69    7.90
  10  -7   0  102.69    6.10
  -9   7  -1  376.46    9.70
  -9   7  -1  351.96   15.40
   9  -7   1  370.36   12.20
   9  -7   1  354.06   10.40
  -8   7  -2    3.40    2.40
   8  -7   2    3.60    1.80
   8  -7   2    3.30    1.10
   8  -7   2    4.80    1.90
  -7   7  -3   11.20    2.80
   7  -7   3    8.50    1.30
   7  -7   3   10.10    1.80
  -6   7  -4   28.20    4.10
   6  -7   4   26.50    2.20
   6  -7   4   24.40    2.30
  -5   7  -5   25.60    3.50
   5  -7   5   23.80    2.10
  -4   7  -6   43.00    4.30
   4  -7   6   45.10    2.70
   4  -7   6   42.50    2.60
  -3   7  -7    6.50    2.30
   3  -7   7    5.00    1.40
   3  -7   7    5.30    1.40
  -2   7  -8   99.89    6.10
  -2   7  -8  103.69    5.90
   2  -7   8   95.99    4.20
  -1   7  -9   12.30    2.50
   1  -7   9   12.70    2.00
   0   7 -10   47.60    4.20
   0  -7  10   56.19    3.90
   1   7 -11   14.50    2.80
  -1  -7  11   11.20    2.20
   2   7 -12   -1.80    1.80
  -2  -7  12   -2.30    1.70
  -3  -7  13   73.49    5.60
  -4  -7  14    0.60    2.40
  -5  -7  15    5.30    3.10
  -6  -7  16   -3.20    2.90
 -15   8   4    3.90    3.50
 -15   8   4    1.00    2.00
  15  -8  -4   -0.60    3.30
 -14   8   3   10.50    2.60
 -14   8   3   13.00    4.90
  14  -8  -3    7.70    3.80
 -13   8   2    4.00    1.70
 -13   8   2    9.10    4.60
  13  -8  -2    6.80    3.20
 -12   8   1   69.89    7.60
 -12   8   1   63.59    3.60
  12  -8  -1   69.29    5.70
 -11   8   0   15.20    1.70
 -11   8   0   22.50    4.60
  11  -8   0   18.40    3.50
 -10   8  -1   -3.10    3.20
  10  -8   1   -3.30    2.20
  -9   8  -2   13.50    4.10
   9  -8   2   16.10    1.80
   9  -8   2    9.10    2.40
  -8   8  -3   -2.20    2.20
   8  -8   3   -0.50    1.40
   8  -8   3    2.20    1.20
  -7   8  -4    0.70    2.20
   7  -8   4    1.00    1.20
   7  -8   4    1.70    1.60
  -6   8  -5    1.10    2.10
   6  -8   5    4.90    1.70
  -5   8  -6   -0.50    2.70
   5  -8   6    0.90    1.60
  -4   8  -7   -2.90    2.00
   4  -8   7    1.70    1.50
  -3   8  -8  244.48   10.20
  -3   8  -8  228.18   10.60
   3  -8   8  239.88    8.00
  -2   8  -9   16.20    3.40
  -2   8  -9   15.10    3.00
   2  -8   9   16.70    2.30
  -1   8 -10   22.30    3.30
   1  -8  10   22.90    2.60
   1  -8  10   20.10    2.70
   0   8 -11   29.50    3.60
   0  -8  11   44.80    3.80
   1   8 -12    4.80    2.30
  -1  -8  12    8.80    2.30
  -2  -8  13    1.80    2.20
  -3  -8  14    3.50    2.60
  -4  -8  15   26.60    4.20
  -5  -8  16   -0.70    2.90
 -14   9   2   58.89    3.50
 -14   9   2   67.49    8.10
 -14   9   2   52.39    3.40
  14  -9  -2   61.19    6.50
 -13   9   1   13.50    1.60
 -13   9   1   12.20    1.60
 -13   9   1   11.10    4.20
  13  -9  -1    9.20    3.80
 -12   9   0   15.50    5.20
  12  -9   0   13.00    3.20
 -11   9  -1   18.90    4.60
  11  -9   1   20.30    3.40
 -10   9  -2    2.30    3.00
  10  -9   2    1.30    2.00
  -9   9  -3    0.20    2.50
   9  -9   3    2.20    2.00
  -8   9  -4    0.80    2.40
   8  -9   4    2.30    1.80
   8  -9   4    6.70    1.50
  -7   9  -5    6.90    2.70
   7  -9   5    5.00    1.70
   7  -9   5    5.60    1.80
  -6   9  -6   42.60    5.00
   6  -9   6   35.00    3.10
   6  -9   6   30.50    2.80
  -5   9  -7   -0.10    3.20
   5  -9   7   -1.10    1.60
   5  -9   7    0.70    1.50
  -4   9  -8   37.20    4.80
   4  -9   8   32.50    2.90
   4  -9   8   36.00    3.20
   4  -9   8   32.90    2.90
  -3   9  -9   33.30    4.40
  -3   9  -9   27.00    4.00
   3  -9   9   28.80    2.70
   3  -9   9   31.00    3.00
  -2   9 -10   87.59    6.70
  -2   9 -10  116.69    6.90
   2  -9  10  120.39    5.60
  -1   9 -11   -3.20    1.90
   1  -9  11   -2.20    1.70
   0   9 -12   44.80    4.50
   0  -9  12   44.90    4.10
   1   9 -13   -0.90    2.40
  -1  -9  13    0.60    2.10
  -2  -9  14    1.10    2.90
  -3  -9  15   -3.30    2.40
  -4  -9  16    2.10    3.30
 -14  10   1   23.20    6.10
  14 -10  -1   10.80    3.90
 -13  10   0   56.89    7.60
  13 -10   0   51.29    5.40
 -12  10  -1    6.70    4.40
  12 -10   1    3.70    3.10
 -11  10  -2   74.49    7.90
  11 -10   2   58.29    5.00
 -10  10  -3   11.40    4.40
  10 -10   3    9.20    2.60
  -9  10  -4   20.60    4.30
   9 -10   4   21.50    3.10
  -8  10  -5   -1.70    2.30
   8 -10   5   -1.80    1.50
   8 -10   5   -0.30    1.60
  -7  10  -6  111.19    7.90
   7 -10   6  111.19    5.50
   7 -10   6  110.49    5.40
  -6  10  -7   98.89    8.00
   6 -10   7  102.39    5.10
  -5  10  -8    6.50    3.00
   5 -10   8    8.10    2.00
   5 -10   8    8.90    2.10
  -4  10  -9    1.80    3.00
  -4  10  -9    7.20    3.10
   4 -10   9   -0.30    1.70
  -3  10 -10   15.60    3.40
  -3  10 -10   17.10    3.30
   3 -10  10   17.10    2.50
  -2  10 -11   10.80    3.20
   2 -10  11   10.00    2.40
  -1  10 -12    3.70    2.60
   1 -10  12    1.60    2.20
   0  10 -13    2.10    2.50
   0 -10  13    3.40    2.60
  -1 -10  14    0.10    2.70
  -2 -10  15    4.30    3.20
  -3 -10  16   11.70    4.00
 -14  11   0   12.30    4.80
  14 -11   0   10.20    4.20
 -13  11  -1    7.30    5.00
  13 -11   1    6.50    3.70
 -12  11  -2    4.80    4.20
  12 -11   2   -0.10    2.80
 -11  11  -3    8.10    3.80
  11 -11   3    1.50    2.40
 -10  11  -4   -6.20    2.30
  10 -11   4    1.90    2.40
  -9  11  -5    7.20    3.80
   9 -11   5    1.00    1.90
  -8  11  -6   16.20    4.10
   8 -11   6   22.20    3.10
  -7  11  -7   14.60    4.30
   7 -11   7    7.20    2.30
  -6  11  -8    3.00    2.60
   6 -11   8   -2.80    1.70
   6 -11   8   -0.50    1.70
  -5  11  -9   27.60    4.70
  -5  11  -9   26.50    4.70
   5 -11   9   27.30    3.10
  -4  11 -10    1.40    2.80
  -4  11 -10    1.40    2.70
   4 -11  10    2.20    2.20
  -3  11 -11   -0.50    3.00
  -3  11 -11    0.10    2.60
   3 -11  11    0.10    2.00
  -2  11 -12    5.00    3.00
   2 -11  12    5.30    2.50
  -1  11 -13    2.20    3.10
   1 -11  13    1.60    2.20
   0 -11  14   34.70    4.20
  -1 -11  15   -0.70    2.50
  -2 -11  16   10.60    3.90
 -13  12  -2    4.30    4.10
  13 -12   2    3.80    3.10
 -12  12  -3   37.60    6.90
  12 -12   3   37.80    4.90
 -11  12  -4    8.10    4.00
  11 -12   4   10.70    2.90
 -10  12  -5   -3.80    2.90
  10 -12   5    1.20    2.10
  -9  12  -6   17.50    4.30
   9 -12   6    9.70    2.80
  -8  12  -7   17.20    5.00
   8 -12   7   29.60    3.60
  -7  12  -8   38.00    5.40
   7 -12   8   31.30    3.60
   7 -12   8   36.20    3.70
  -6  12  -9    0.40    3.20
  -6  12  -9    2.90    3.40
   6 -12   9   -1.70    1.90
  -5  12 -10   10.20    3.80
  -5  12 -10    3.80    3.60
   5 -12  10    5.60    2.30
  -4  12 -11   -3.30    2.40
  -4  12 -11    1.90    3.10
   4 -12  11   -0.40    2.20
  -3  12 -12   23.00    4.40
   3 -12  12   26.70    3.70
  -2  12 -13    1.30    2.80
   2 -12  13    6.10    2.90
   1 -12  14    2.00    2.60
   0 -12  15    2.80    2.90
 -13  13  -3   24.60    6.10
  13 -13   3   22.00    4.70
 -12  13  -4    0.00    4.50
  12 -13   4    0.80    3.00
 -11  13  -5    8.30    4.30
  11 -13   5    6.50    3.00
 -10  13  -6   -1.20    3.70
  10 -13   6    3.40    2.50
  -9  13  -7    9.10    4.80
   9 -13   7    3.90    2.50
  -8  13  -8   34.20    5.90
   8 -13   8   27.40    3.60
   8 -13   8   27.50    3.80
  -7  13  -9    4.20    3.80
  -7  13  -9   -1.80    3.80
   7 -13   9   -1.30    2.20
  -6  13 -10   -2.10    2.90
  -6  13 -10   -1.80    2.80
   6 -13  10    5.00    2.60
  -5  13 -11   -2.50    3.20
  -5  13 -11    0.10    3.60
   5 -13  11   -0.20    2.40
  -4  13 -12   -1.90    3.10
  -4  13 -12   -3.30    2.60
   4 -13  12    3.00    2.60
  -3  13 -13    3.00    3.50
   3 -13  13    5.80    3.00
   2 -13  14   47.00    5.10
 -11  14  -6    3.50    4.70
  11 -14   6   12.60    3.60
 -10  14  -7    3.10    4.60
  10 -14   7    6.00    2.80
  -9  14  -8    2.20    4.30
   9 -14   8    0.50    2.80
   9 -14   8   -1.50    2.60
  -8  14  -9    8.10    3.90
  -8  14  -9   -2.50    3.00
   8 -14   9    1.40    2.80
  -7  14 -10   31.00    5.50
  -7  14 -10   26.10    5.20
   7 -14  10   14.80    3.50
  -6  14 -11   13.80    4.90
  -6  14 -11   18.10    4.30
   6 -14  11   17.90    3.50
  -5  14 -12   -1.00    3.40
  -5  14 -12    1.00    3.10
   5 -14  12   -3.00    2.70
  -4  14 -13    0.50    3.50
   4 -14  13   -2.20    2.40
   3 -15   8    5.40    3.40
   4 -15   7   42.70    5.40
   5 -15   6   17.00    4.50
   6 -15   5   -1.60    3.20
   6 -15   5    0.00    3.60
  -6  15  -5    2.60    3.50
   7 -15   4   10.30    3.60
   7 -15   4   11.60    3.90
  -7  15  -4   10.50    4.40
   8 -15   3    0.60    3.10
   8 -15   3    1.20    3.10
  -8  15  -3   -3.10    3.30
   9 -15   2   -3.00    3.00
  -9  15  -2    4.60    4.20
  10 -15   1    5.40    4.10
 -10  15  -1    4.70    3.80
   1 -14   9    9.10    4.30
   2 -14   8   35.70    5.00
   3 -14   7   14.00    3.60
   4 -14   6    6.60    3.30
  -4  14  -6    9.70    3.80
   5 -14   5    0.90    2.80
  -5  14  -5    1.80    3.10
   6 -14   4    3.70    3.10
   6 -14   4    3.30    3.00
  -6  14  -4    2.70    3.20
   7 -14   3    9.10    3.20
   7 -14   3    6.40    3.10
  -7  14  -3    6.30    3.70
   8 -14   2    2.90    3.00
   8 -14   2   -5.70    2.40
  -8  14  -2   -1.40    3.30
   9 -14   1    2.10    3.50
   9 -14   1    8.50    3.20
  -9  14  -1    8.30    4.30
  10 -14   0    1.40    3.20
  10 -14   0   -0.70    3.00
 -10  14   0   -3.40    3.60
  11 -14  -1   -0.80    3.20
  11 -14  -1   -6.20    2.90
 -11  14   1    2.20    4.40
 -11  14   1   -0.60    1.60
  12 -14  -2   -1.40    3.30
 -12  14   2    2.10    4.60
 -12  14   2    7.00    2.10
  -1 -13  10    6.20    3.70
   0 -13   9    0.10    3.10
   1 -13   8   40.40    5.00
   2 -13   7    2.70    3.00
   3 -13   6   15.10    3.50
  -3  13  -6   23.20    3.90
   4 -13   5    4.10    2.90
  -4  13  -5    9.90    3.20
   5 -13   4   43.10    4.70
  -5  13  -4   38.50    5.10
   6 -13   3   -4.80    2.50
   6 -13   3    3.90    2.80
  -6  13  -3   -1.10    2.90
   7 -13   2   10.90    3.30
   7 -13   2    8.70    3.30
  -7  13  -2    8.00    3.70
   8 -13   1   16.60    3.50
   8 -13   1    6.40    3.10
  -8  13  -1   13.10    4.20
   9 -13   0    3.00    2.80
   9 -13   0    0.10    2.70
   9 -13   0   -2.80    2.40
  -9  13   0    0.30    3.40
  -9  13   0    2.20    1.80
  10 -13  -1    8.30    3.30
 -10  13   1    3.80    3.80
 -10  13   1    1.10    1.80
  11 -13  -2    5.70    3.30
 -11  13   2    9.00    4.00
 -11  13   2    5.60    2.20
  12 -13  -3   29.30    5.10
 -12  13   3   37.60    6.40
 -12  13   3   29.70    3.50
  -3 -12  11    3.70    3.80
  -2 -12  10   -2.00    3.20
  -1 -12   9    1.40    2.90
   0 -12   8    0.20    2.80
   1 -12   7    3.30    2.80
   2 -12   6    4.00    2.80
  -2  12  -6    2.20    2.50
   3 -12   5  123.49    7.50
  -3  12  -5  130.09    7.70
   4 -12   4   30.90    4.00
  -4  12  -4   43.90    4.90
   5 -12   3   10.70    2.90
   5 -12   3    7.40    3.20
  -5  12  -3    8.50    2.90
   6 -12   2  103.99    6.50
   6 -12   2   96.49    6.70
  -6  12  -2   83.79    7.00
   7 -12   1    0.90    2.10
   7 -12   1    0.60    2.50
  -7  12  -1   -2.10    1.40
  -7  12  -1    5.60    3.20
   8 -12   0    3.40    2.60
   8 -12   0   -0.20    2.40
   8 -12   0    2.30    2.60
  -8  12   0    1.60    1.80
  -8  12   0   -2.90    2.20
   9 -12  -1    3.30    2.80
   9 -12  -1    4.30    2.60
  -9  12   1    4.20    3.00
  -9  12   1    5.70    2.10
  10 -12  -2   -2.70    2.40
  10 -12  -2    2.90    2.50
 -10  12   2    2.10    2.10
 -10  12   2   -0.60    1.20
 -10  12   2    0.90    3.10
 -10  12   2   -2.70    1.00
  11 -12  -3   -0.50    2.70
 -11  12   3    0.40    1.90
 -11  12   3   -0.70    3.30
 -11  12   3    0.80    1.30
 -11  12   3    1.10    1.30
  12 -12  -4    1.20    3.20
 -12  12   4   -0.40    1.50
 -12  12   4    0.90    2.20
 -12  12   4    1.60    4.40
 -13  12   5    6.80    4.10
 -13  12   5    0.20    1.60
  -4 -11  11   35.30    5.40
  -3 -11  10   -2.90    3.60
  -2 -11   9   15.80    3.80
  -1 -11   8    6.70    3.00
   0 -11   7    7.20    3.10
   1 -11   6   96.59    6.50
   2 -11   5    2.20    2.60
  -2  11  -5    6.60    2.40
   3 -11   4    5.80    2.70
  -3  11  -4    8.50    2.70
   4 -11   3   28.70    3.80
  -4  11  -3   28.10    3.90
   5 -11   2   12.10    3.20
   5 -11   2   11.60    3.00
  -5  11  -2    8.60    3.10
  -5  11  -2    9.30    1.30
  -5  11  -2    8.30    1.30
   6 -11   1  397.06   13.70
   6 -11   1  409.86   14.00
  -6  11  -1  336.67   15.20
  -6  11  -1  389.26   10.20
  -6  11  -1  407.66   11.80
  -6  11  -1  388.16   10.20
   7 -11   0   45.40    4.50
   7 -11   0   38.00    4.20
   7 -11   0   34.00    4.20
  -7  11   0   44.40    2.70
  -7  11   0   38.90    2.70
  -7  11   0   39.30    3.20
  -7  11   0   47.00    5.20
   8 -11  -1   16.40    3.20
   8 -11  -1   15.30    3.20
  -8  11   1   10.50    1.70
  -8  11   1    9.80    1.70
  -8  11   1   10.90    2.20
  -8  11   1    9.60    3.40
   9 -11  -2   69.89    5.70
   9 -11  -2   83.19    5.70
  -9  11   2   80.39    7.50
  -9  11   2   79.99    3.90
  -9  11   2   82.69    4.00
  -9  11   2   80.59    4.90
  10 -11  -3    8.30    2.70
  10 -11  -3   13.80    3.50
 -10  11   3    5.20    3.40
 -10  11   3   10.40    2.00
 -10  11   3   11.30    2.00
 -10  11   3    6.50    2.30
  11 -11  -4    7.80    2.80
  11 -11  -4    1.40    2.90
 -11  11   4    1.30    3.40
 -11  11   4    6.20    1.80
 -11  11   4    8.30    2.30
  12 -11  -5    6.60    3.30
 -12  11   5    2.80    3.60
 -12  11   5    3.60    1.90
 -13  11   6   -1.70    3.60
 -13  11   6   -0.50    2.00
  -5 -10  11    3.80    3.70
   5  10 -11    4.00    1.50
  -4 -10  10    2.10    3.20
   4  10 -10    0.80    1.40
  -3 -10   9   -0.30    2.90
   3  10  -9    2.90    1.50
   3  10  -9    1.90    1.40
  -2 -10   8   35.60    4.40
   2  10  -8   32.60    2.60
   2  10  -8   28.00    2.30
  -1 -10   7   -2.10    2.20
   1  10  -7   -1.80    1.30
   1  10  -7   -0.20    1.20
   0 -10   6   -3.00    2.20
   0  10  -6   -0.20    1.20
   0  10  -6    1.40    1.30
   1 -10   5    3.50    2.40
  -1  10  -5    2.10    1.90
  -1  10  -5    1.30    1.20
  -1  10  -5    2.70    1.30
   2 -10   4   18.30    3.10
  -2  10  -4   16.90    1.70
  -2  10  -4   15.80    1.70
  -2  10  -4   22.00    3.10
   3 -10   3   28.40    3.50
  -3  10  -3   34.50    3.80
  -3  10  -3   24.10    2.00
  -3  10  -3   28.20    2.10
   4 -10   2  277.27   10.50
  -4  10  -2  273.57   11.30
  -4  10  -2  276.57    7.90
  -4  10  -2  278.57    7.90
  -4  10  -2  276.27    9.00
   5 -10   1    0.60    1.90
   5 -10   1    5.90    2.40
  -5  10  -1    2.50    1.40
  -5  10  -1    3.10    1.30
  -5  10  -1    2.70    1.70
  -5  10  -1    2.70    2.20
   6 -10   0   11.60    2.80
   6 -10   0   13.70    2.80
   6 -10   0   15.20    3.00
  -6  10   0   11.00    1.70
  -6  10   0    7.30    3.10
  -6  10   0    9.80    2.10
  -6  10   0    9.50    1.60
   7 -10  -1   44.30    4.20
   7 -10  -1   46.70    4.10
  -7  10   1   44.50    5.30
  -7  10   1   48.20    3.20
  -7  10   1   43.00    3.00
  -7  10   1   48.40    3.80
   8 -10  -2  106.19    6.20
   8 -10  -2  100.99    5.90
  -8  10   2   94.89    4.60
  -8  10   2   96.79    5.10
  -8  10   2   99.79    7.30
  -8  10   2  101.09    4.60
   9 -10  -3   36.70    4.30
   9 -10  -3   35.20    3.90
  -9  10   3   33.00    5.10
  -9  10   3   29.70    2.80
  -9  10   3   39.00    3.50
  10 -10  -4    0.00    2.10
  10 -10  -4   -0.50    2.60
 -10  10   4   -1.00    1.90
 -10  10   4   -2.10    1.70
 -10  10   4   -2.60    2.50
  11 -10  -5    4.80    3.20
  11 -10  -5    4.50    2.50
 -11  10   5    4.70    4.10
 -11  10   5    0.80    1.90
  12 -10  -6   -3.30    2.30
 -12  10   6    6.10    4.50
 -12  10   6    4.90    2.20
 -13  10   7    3.90    2.60
 -13  10   7   -6.10    4.00
 -14  10   8    1.00    4.50
   6   9 -11    5.10    2.00
  -5  -9  10    2.50    3.30
   5   9 -10    8.20    2.10
  -4  -9   9    3.50    3.00
   4   9  -9   -1.20    1.60
  -3  -9   8   10.90    3.20
   3   9  -8    7.60    1.90
  -2  -9   7   -0.10    2.40
   2   9  -7   -1.20    1.50
   2   9  -7    2.70    1.60
  -1  -9   6    2.50    2.40
   1   9  -6    2.50    1.50
   1   9  -6    2.10    1.40
   0  -9   5    8.00    2.60
   0   9  -5   14.50    1.90
   0   9  -5   13.70    1.90
   1  -9   4  146.09    6.80
  -1   9  -4  141.69    5.10
  -1   9  -4  139.29    6.70
  -1   9  -4  142.59    5.10
   2  -9   3   95.89    5.40
   2  -9   3   89.89    4.70
   2  -9   3   93.79    5.40
  -2   9  -3   83.09    5.20
  -2   9  -3   87.49    4.60
  -2   9  -3   88.89    3.80
  -2   9  -3   80.29    3.80
   3  -9   2    3.70    1.80
   3  -9   2    4.30    1.90
   3  -9   2    1.60    1.40
   3  -9   2    1.90    1.90
  -3   9  -2    2.80    1.20
  -3   9  -2    0.90    1.50
  -3   9  -2    2.30    1.30
  -3   9  -2    2.90    2.00
  -3   9  -2    2.50    1.40
   4  -9   1    0.40    1.50
   4  -9   1    0.30    1.60
   4  -9   1    0.80    1.90
   4  -9   1   -1.10    1.50
   4  -9   1    2.00    1.90
  -4   9  -1    2.60    1.40
  -4   9  -1    2.60    2.20
  -4   9  -1    4.00    1.40
  -4   9  -1    0.90    1.50
  -4   9  -1   -0.90    1.50
   5  -9   0   41.10    3.70
   5  -9   0   36.10    3.00
   5  -9   0   42.20    3.80
   5  -9   0   43.70    3.70
   5  -9   0   39.30    3.50
  -5   9   0   38.70    3.30
  -5   9   0   42.10    2.80
  -5   9   0   33.80    2.90
  -5   9   0   42.30    4.40
  -5   9   0   36.70    2.80
   6  -9  -1   27.90    3.20
   6  -9  -1   30.30    2.80
   6  -9  -1   23.60    3.10
  -6   9   1   30.10    2.80
  -6   9   1   29.60    4.10
  -6   9   1   22.60    2.70
  -6   9   1   28.40    2.40
  -6   9   1   27.00    2.40
   7  -9  -2   20.30    3.10
   7  -9  -2   16.80    2.80
  -7   9   2   23.70    2.30
  -7   9   2   23.00    3.80
  -7   9   2   16.30    2.50
  -7   9   2   18.40    2.30
   8  -9  -3   -1.20    2.10
   8  -9  -3    1.00    2.10
  -8   9   3   -0.30    2.90
  -8   9   3   -1.50    1.40
  -8   9   3    1.20    1.90
  -8   9   3    1.90    1.80
   9  -9  -4  116.19    6.20
   9  -9  -4  107.99    6.60
  -9   9   4  102.59    7.70
  -9   9   4  104.49    5.70
  -9   9   4  117.19    5.40
  10  -9  -5   -2.50    1.90
  10  -9  -5   -0.70    2.20
 -10   9   5    1.40    2.20
 -10   9   5    4.40    3.30
 -10   9   5   -1.20    2.00
  11  -9  -6    3.70    2.50
  11  -9  -6    1.70    2.80
 -11   9   6    0.70    2.20
 -11   9   6    2.00    3.10
  12  -9  -7   -0.80    2.50
 -12   9   7    5.40    2.60
 -12   9   7    1.70    4.00
 -13   9   8    5.60    4.80
 -13   9   8    6.70    2.70
 -14   9   9   13.90    3.40
 -14   9   9   19.50    5.50
   7   8 -11   22.20    3.10
  -6  -8  10    5.90    3.50
   6   8 -10    3.40    2.10
  -5  -8   9   12.00    3.50
   5   8  -9    7.40    2.20
  -4  -8   8   34.00    4.30
   4   8  -8   32.50    3.10
  -3  -8   7   20.60    3.50
   3   8  -7   20.20    2.60
   3   8  -7   22.80    2.50
  -2  -8   6   89.39    5.80
   2   8  -6   91.29    4.50
   2   8  -6  101.69    4.70
  -1  -8   5   27.60    2.90
  -1  -8   5   27.30    3.10
   1   8  -5   26.40    2.40
   1   8  -5   27.30    2.40
   0  -8   4    1.80    1.50
   0  -8   4    0.40    1.60
   0  -8   4    3.10    1.90
   0  -8   4    2.90    1.90
   0   8  -4    2.10    1.70
   0   8  -4   -1.50    1.20
   0   8  -4    1.80    1.30
   0   8  -4    2.30    1.40
   1  -8   3   27.90    2.60
   1  -8   3   27.40    3.00
   1  -8   3   24.40    2.70
   1  -8   3   27.00    2.90
  -1   8  -3   26.30    2.20
  -1   8  -3   25.20    2.60
  -1   8  -3   24.70    2.70
  -1   8  -3   27.80    2.20
   2  -8   2  111.59    4.80
   2  -8   2  107.29    5.40
   2  -8   2  102.19    4.90
   2  -8   2  105.39    5.30
  -2   8  -2  105.69    4.20
  -2   8  -2   97.79    4.70
  -2   8  -2  105.29    5.50
  -2   8  -2  108.09    4.70
  -2   8  -2  103.19    4.20
   3  -8   1    5.60    1.70
   3  -8   1    5.40    1.90
   3  -8   1    3.70    1.80
   3  -8   1    7.20    1.50
  -3   8  -1    5.00    1.40
  -3   8  -1    6.50    2.00
  -3   8  -1    4.00    1.40
  -3   8  -1    5.50    1.40
  -3   8  -1    4.30    1.50
   4  -8   0   12.10    1.80
   4  -8   0   12.30    2.20
   4  -8   0   12.10    2.20
   4  -8   0   11.00    2.40
   4  -8   0   10.80    1.80
  -4   8   0    9.20    1.60
  -4   8   0   13.20    2.00
  -4   8   0   11.60    1.90
  -4   8   0   10.90    2.50
  -4   8   0   11.00    1.60
   5  -8  -1    4.90    1.80
   5  -8  -1    3.00    1.90
   5  -8  -1    3.20    1.50
   5  -8  -1    2.50    1.50
   5  -8  -1    3.40    1.80
  -5   8   1    4.10    1.50
  -5   8   1    4.60    1.50
  -5   8   1    3.80    2.30
  -5   8   1    6.30    1.50
  -5   8   1    4.40    1.40
   6  -8  -2   98.49    5.10
   6  -8  -2   96.19    5.20
   6  -8  -2   97.09    4.80
   6  -8  -2  104.89    5.00
  -6   8   2   93.09    4.70
  -6   8   2   80.39    5.80
  -6   8   2   94.99    4.80
  -6   8   2  103.29    4.40
  -6   8   2   91.39    4.30
   7  -8  -3   34.50    3.40
   7  -8  -3   43.10    3.60
   7  -8  -3   38.50    3.20
  -7   8   3   32.80    3.10
  -7   8   3   42.20    3.50
  -7   8   3   36.40    4.40
  -7   8   3   39.00    3.20
  -7   8   3   37.20    3.10
   8  -8  -4  137.29    6.90
   8  -8  -4  124.19    6.30
   8  -8  -4  122.99    5.80
  -8   8   4  136.99    5.90
  -8   8   4  123.99    5.60
  -8   8   4  125.29    6.00
   9  -8  -5   31.50    4.00
   9  -8  -5   27.50    3.50
   9  -8  -5   30.40    3.20
  -9   8   5   25.50    3.30
  -9   8   5   35.20    3.30
  10  -8  -6  113.59    7.00
  10  -8  -6  107.49    6.30
 -10   8   6  110.49    5.90
  11  -8  -7    8.60    2.90
  11  -8  -7    2.80    2.60
 -11   8   7    4.50    2.50
  12  -8  -8   -6.10    2.20
 -12   8   8    1.40    2.30
 -13   8   9   11.20    3.40
 -14   8  10   -1.30    2.50
   8   7 -11    3.80    2.60
   7   7 -10   99.09    5.60
  -6  -7   9    3.00    3.10
   6   7  -9   -1.20    1.80
  -5  -7   8   34.80    4.40
   5   7  -8   34.60    3.30
  -4  -7   7  172.38    8.40
  -3  -7   6    5.50    2.60
  -3  -7   6    2.30    2.10
   3   7  -6    6.70    1.40
   3   7  -6    8.10    2.00
   3   7  -6    3.60    1.80
  -2  -7   5    3.80    1.90
  -2  -7   5   -2.60    1.70
  -2  -7   5    0.00    1.50
   2   7  -5    4.50    1.80
   2   7  -5    0.10    1.80
   2   7  -5   -0.60    1.60
  -1  -7   4   22.50    2.80
  -1  -7   4   24.10    2.70
  -1  -7   4   26.10    2.90
  -1  -7   4   22.50    2.40
   1   7  -4   20.70    2.10
   1   7  -4   21.40    2.50
   1   7  -4   16.80    2.00
   0  -7   3  102.09    4.50
   0  -7   3   92.09    4.70
   0  -7   3  100.69    5.10
   0  -7   3   88.39    4.80
   0   7  -3   96.69    4.10
   0   7  -3  101.99    4.60
   0   7  -3   91.49    4.50
   0   7  -3   99.09    4.10
   1  -7   2    5.50    1.80
   1  -7   2    6.40    1.40
   1  -7   2    6.20    1.50
   1  -7   2    6.50    1.80
  -1   7  -2    7.50    1.40
  -1   7  -2    5.90    1.60
  -1   7  -2    3.50    1.30
  -1   7  -2    4.80    1.50
   2  -7   1   53.19    3.20
   2  -7   1   51.29    3.20
   2  -7   1   58.59    3.80
   2  -7   1   54.99    3.50
  -2   7  -1   54.19    3.60
  -2   7  -1   55.69    3.00
  -2   7  -1   52.39    2.90
  -2   7  -1   50.69    3.20
  -2   7  -1   50.29    3.10
   3  -7   0   79.29    4.10
   3  -7   0   79.69    4.30
   3  -7   0   81.79    4.40
   3  -7   0   82.09    3.90
  -3   7   0   82.59    3.70
  -3   7   0   71.49    3.70
  -3   7   0   82.29    4.70
  -3   7   0   89.79    4.10
  -3   7   0   74.19    3.50
   4  -7  -1   53.39    3.70
   4  -7  -1   47.50    3.10
   4  -7  -1   52.69    3.60
   4  -7  -1   53.19    3.60
   4  -7  -1   51.69    3.20
   4  -7  -1   48.80    3.30
  -4   7   1   54.19    3.90
  -4   7   1   56.59    3.30
  -4   7   1   54.19    3.20
  -4   7   1   51.69    3.00
  -4   7   1   53.39    3.00
   5  -7  -2  242.98    8.50
   5  -7  -2  236.58    7.80
   5  -7  -2  238.18    8.50
   5  -7  -2  227.58    8.00
   5  -7  -2  224.58    8.20
  -5   7   2  244.78    8.20
  -5   7   2  228.78    9.70
  -5   7   2  229.58    7.40
  -5   7   2  229.38    7.80
  -5   7   2  234.68    7.50
   6  -7  -3   33.40    2.80
   6  -7  -3   31.90    2.90
   6  -7  -3   36.50    3.30
   6  -7  -3   31.90    3.20
  -6   7   3   36.60    3.20
  -6   7   3   40.20    3.20
  -6   7   3   31.50    2.50
  -6   7   3   36.30    2.70
   7  -7  -4   66.69    4.50
   7  -7  -4   73.89    4.10
   7  -7  -4   69.09    4.20
   7  -7  -4   70.69    4.70
  -7   7   4   63.99    3.90
  -7   7   4   76.29    4.40
  -7   7   4   71.19    4.00
  -7   7   4   66.19    4.30
   8  -7  -5  132.99    6.50
   8  -7  -5  129.29    6.80
   8  -7  -5  136.19    6.10
  -8   7   5  136.79    6.10
  -8   7   5  138.99    6.70
  -8   7   5  137.49    6.40
   9  -7  -6  111.29    5.70
   9  -7  -6  104.89    6.00
   9  -7  -6  111.89    6.20
  -9   7   6  103.19    5.50
  -9   7   6  105.89    5.90
  10  -7  -7   69.79    5.40
  10  -7  -7   68.29    5.00
  10  -7  -7   71.29    5.40
 -10   7   7   65.69    4.80
  11  -7  -8    7.90    2.90
  11  -7  -8    2.50    3.10
  11  -7  -8    2.00    2.60
 -11   7   8   -0.30    2.40
  12  -7  -9   -3.10    2.40
  12  -7  -9   -1.50    2.40
 -12   7   9    2.80    2.60
 -13   7  10    1.20    2.70
   9   6 -11   -2.20    2.20
   8   6 -10   13.90    3.00
  -7  -6   9    3.30    2.60
   7   6  -9    0.70    2.10
  -6  -6   8   35.90    4.50
   6   6  -8   45.40    3.90
  -5  -6   7   14.60    2.80
  -5  -6   7   16.40    3.30
   5   6  -7   11.60    2.50
  -4  -6   6   28.70    3.70
  -4  -6   6   33.30    3.30
   4   6  -6   28.10    2.90
   4   6  -6   26.90    3.40
  -3  -6   5  441.16   13.40
  -3  -6   5  444.56   14.60
  -3  -6   5  469.35   14.00
   3   6  -5  446.76   14.10
   3   6  -5  471.85   13.10
   3   6  -5  452.85   13.10
  -2  -6   4  117.39    5.50
  -2  -6   4  123.59    5.30
  -2  -6   4  117.09    5.80
   2   6  -4  127.29    5.00
   2   6  -4  115.69    5.50
   2   6  -4  122.99    5.00
  -1  -6   3  399.26   12.40
  -1  -6   3  405.36   11.80
  -1  -6   3  401.86   11.50
  -1  -6   3  392.56   12.40
   1   6  -3  395.66   11.10
   1   6  -3  378.16   11.90
   1   6  -3  395.56   11.10
   0  -6   2   15.90    1.80
   0  -6   2   17.30    2.10
   0  -6   2   17.60    1.90
   0  -6   2   15.40    2.00
   0   6  -2   16.10    1.70
   0   6  -2   17.20    1.70
   0   6  -2   18.20    2.20
   0   6  -2   15.50    1.80
   1  -6   1   49.10    3.10
   1  -6   1   49.70    3.00
   1  -6   1   48.50    3.30
   1  -6   1   49.99    3.00
  -1   6  -1   48.10    3.10
  -1   6  -1   50.49    2.80
  -1   6  -1   49.60    3.00
  -1   6  -1   47.40    2.80
  -1   6  -1   46.70    3.00
   2  -6   0    3.80    1.40
   2  -6   0    2.30    1.40
   2  -6   0    2.40    1.10
   2  -6   0    4.00    1.20
  -2   6   0    2.90    1.20
  -2   6   0    2.70    1.20
  -2   6   0    4.60    1.10
  -2   6   0    6.10    1.50
  -2   6   0    1.60    1.30
   3  -6  -1    4.90    1.50
   3  -6  -1    2.40    1.20
   3  -6  -1    3.90    1.30
   3  -6  -1    5.00    1.60
   3  -6  -1    3.40    1.20
   3  -6  -1    4.00    1.70
  -3   6   1    5.10    1.20
  -3   6   1    3.80    1.20
  -3   6   1    4.50    1.70
  -3   6   1    6.10    1.40
  -3   6   1    3.60    1.10
   4  -6  -2  207.98    7.00
   4  -6  -2  212.08    6.70
   4  -6  -2  203.78    7.30
   4  -6  -2  200.18    7.30
   4  -6  -2  193.48    7.20
  -4   6   2  204.68    7.10
  -4   6   2  214.78    6.60
  -4   6   2  196.88    6.60
  -4   6   2  204.38    6.90
   5  -6  -3    1.50    1.30
   5  -6  -3   -1.90    1.10
   5  -6  -3    0.80    1.30
   5  -6  -3    1.90    1.30
   5  -6  -3   -1.20    1.30
  -5   6   3    0.10    1.30
  -5   6   3    0.70    1.30
  -5   6   3    0.10    1.00
  -5   6   3    1.40    1.30
   6  -6  -4   18.60    2.40
   6  -6  -4   16.40    2.20
   6  -6  -4   15.20    2.00
   6  -6  -4   21.40    2.60
  -6   6   4   17.90    2.20
  -6   6   4   16.40    2.00
  -6   6   4   22.30    2.50
  -6   6   4   17.20    2.10
   7  -6  -5    6.70    2.00
   7  -6  -5    8.70    2.30
   7  -6  -5    6.80    2.20
   7  -6  -5   10.50    1.90
  -7   6   5    8.20    2.00
  -7   6   5   10.50    1.80
  -7   6   5    7.40    1.70
  -7   6   5   13.60    2.10
   8  -6  -6   16.50    2.70
   8  -6  -6   14.80    2.50
   8  -6  -6   16.50    2.20
   8  -6  -6   16.70    2.90
  -8   6   6   17.90    2.40
  -8   6   6   11.50    2.20
  -8   6   6   15.00    2.70
   9  -6  -7   20.30    3.10
   9  -6  -7   18.80    3.20
   9  -6  -7   20.40    2.90
  -9   6   7   21.00    3.20
  -9   6   7   22.70    2.90
  10  -6  -8   76.89    5.90
  10  -6  -8   58.59    4.70
  10  -6  -8   71.49    5.50
 -10   6   8   56.79    4.70
  11  -6  -9    4.60    2.60
  11  -6  -9    0.60    2.50
 -11   6   9   -0.10    2.20
  12  -6 -10   13.40    3.10
  12  -6 -10   11.30    3.40
 -12   6  10    6.80    3.10
  13  -6 -11   24.10    4.40
  13  -6 -11   28.60    4.10
 -13   6  11   31.00    4.30
  10   5 -11   -0.20    2.90
   9   5 -10   22.90    3.60
   8   5  -9    7.20    2.80
  -7  -5   8    5.50    2.40
  -7  -5   8    1.20    2.70
   7   5  -8    6.70    2.50
  -6  -5   7    5.50    2.40
  -6  -5   7    6.00    2.10
   6   5  -7    6.40    2.40
  -5  -5   6   63.59    5.10
  -5  -5   6   71.09    4.80
   5   5  -6   68.79    4.70
   5   5  -6   64.79    4.20
  -4  -5   5  243.18    9.30
  -4  -5   5  250.07    8.90
  -4  -5   5  251.37    8.60
   4   5  -5  233.98    8.10
   4   5  -5  231.08    8.80
   4   5  -5  235.88    8.10
  -3  -5   4    2.90    1.50
  -3  -5   4   -1.30    1.10
  -3  -5   4    3.40    1.80
   3   5  -4    2.70    1.40
   3   5  -4    1.60    1.30
   3   5  -4    0.90    1.60
  -2  -5   3   53.09    3.30
  -2  -5   3   53.39    3.30
  -2  -5   3   53.99    3.60
  -2  -5   3   50.69    3.60
   2   5  -3   49.40    3.10
   2   5  -3   54.89    3.20
   2   5  -3   43.10    3.30
  -1  -5   2   25.70    2.40
  -1  -5   2   32.00    2.50
  -1  -5   2   35.30    2.50
  -1  -5   2   18.90    2.10
   1   5  -2   31.50    2.50
   1   5  -2   33.40    2.40
   1   5  -2   26.40    2.40
   0  -5   1   62.49    3.20
   0  -5   1   65.69    3.40
   0  -5   1   61.49    3.50
   0   5  -1   62.69    3.00
   0   5  -1   65.79    3.50
   0   5  -1   62.99    3.10
   0   5  -1   67.19    3.00
   0   5  -1   61.09    3.10
   1  -5   0   97.59    4.40
   1  -5   0  101.19    4.10
   1  -5   0   96.39    3.90
   1  -5   0   99.69    4.30
  -1   5   0  108.09    3.90
  -1   5   0   96.09    4.20
  -1   5   0  102.69    4.30
  -1   5   0  104.19    3.90
  -1   5   0  102.49    4.00
   2  -5  -1  236.18    7.20
   2  -5  -1  230.58    7.00
   2  -5  -1  237.48    7.60
   2  -5  -1  227.78    7.60
   2  -5  -1  228.38    7.70
  -2   5   1  231.68    6.90
  -2   5   1  231.78    7.20
  -2   5   1  240.28    7.50
  -2   5   1  233.68    6.90
  -2   5   1  228.48    8.10
   3  -5  -2    7.90    1.80
   3  -5  -2    8.60    1.60
   3  -5  -2    8.90    1.40
   3  -5  -2   10.10    1.60
   3  -5  -2    8.80    1.30
  -3   5   2    7.10    1.30
  -3   5   2    9.60    1.40
  -3   5   2   11.80    1.40
  -3   5   2   12.20    1.70
   4  -5  -3    0.10    0.80
   4  -5  -3    1.30    1.10
   4  -5  -3    0.30    0.90
   4  -5  -3    0.20    1.30
   4  -5  -3    1.80    1.20
  -4   5   3    0.20    0.90
  -4   5   3    1.50    1.10
  -4   5   3    1.30    1.20
  -4   5   3   -0.10    1.20
   5  -5  -4  206.68    7.10
   5  -5  -4  206.98    7.60
   5  -5  -4  210.58    6.90
  -5   5   4  204.28    7.10
  -5   5   4  205.08    6.70
  -5   5   4  210.08    7.40
  -5   5   4  214.78    6.90
   6  -5  -5   84.49    4.50
   6  -5  -5   89.69    4.50
   6  -5  -5   95.39    4.30
   6  -5  -5   89.59    4.70
  -6   5   5   89.79    4.70
  -6   5   5   93.99    4.30
  -6   5   5   86.99    4.40
  -6   5   5   90.29    4.20
   7  -5  -6    8.00    1.70
   7  -5  -6   12.70    2.20
   7  -5  -6    9.10    2.30
   7  -5  -6    9.30    1.90
  -7   5   6   11.70    2.30
  -7   5   6   10.00    1.90
  -7   5   6   11.90    1.90
   8  -5  -7    9.20    1.90
   8  -5  -7    8.30    2.50
   8  -5  -7   11.90    2.20
   8  -5  -7    6.70    2.30
  -8   5   7    4.10    2.10
  -8   5   7    5.40    1.70
  -8   5   7    7.50    1.90
   9  -5  -8    7.80    2.70
   9  -5  -8    8.90    2.20
   9  -5  -8    6.20    2.60
  -9   5   8    9.20    2.40
  10  -5  -9   14.20    3.20
  10  -5  -9   10.60    2.70
  10  -5  -9   13.50    3.20
 -10   5   9   15.50    3.20
  11  -5 -10    2.80    2.50
  11  -5 -10    2.00    2.50
 -11   5  10    1.80    2.40
  12  -5 -11    9.40    3.40
  12  -5 -11   15.30    3.70
 -12   5  11    8.00    3.00
  13  -5 -12   55.79    5.30
  13  -5 -12   55.29    6.10
 -13   5  12   66.49    5.90
  10   4 -10   10.70    3.30
  -9  -4   9   -2.70    2.50
   9   4  -9   -0.40    2.40
  -8  -4   8    8.10    2.70
  -8  -4   8    5.10    2.90
   8   4  -8    1.60    2.10
  -7  -4   7    2.20    2.60
  -7  -4   7    4.70    2.40
   7   4  -7    6.10    2.20
  -6  -4   6   36.40    3.90
  -6  -4   6   36.10    3.50
   6   4  -6   33.00    3.10
   6   4  -6   36.20    3.70
  -5  -4   5   23.60    2.50
  -5  -4   5   18.10    2.90
  -5  -4   5   20.60    2.60
  -5  -4   5   17.40    2.40
   5   4  -5   15.20    2.60
   5   4  -5   20.60    2.40
   5   4  -5   18.20    2.40
  -4  -4   4    0.60    1.70
  -4  -4   4    1.50    1.40
  -4  -4   4    0.90    1.50
   4   4  -4   -0.10    1.60
   4   4  -4   -0.10    1.40
   4   4  -4   -0.90    1.30
  -3  -4   3   46.40    3.10
  -3  -4   3   51.89    3.00
   3   4  -3   48.40    3.00
   3   4  -3   51.29    3.50
   3   4  -3   54.29    3.10
  -2  -4   2  570.14   15.20
  -2  -4   2  569.54   15.90
  -2  -4   2  537.55   14.70
  -2  -4   2  535.45   15.80
   2   4  -2  570.94   14.80
   2   4  -2  562.64   14.70
   2   4  -2  567.34   15.80
  -1  -4   1   81.49    3.80
  -1  -4   1   84.69    3.60
  -1  -4   1   78.19    3.50
  -1  -4   1   83.89    3.00
  -1  -4   1   81.19    3.90
   1   4  -1   82.19    3.40
   1   4  -1   80.29    3.40
   1   4  -1   79.49    3.70
   0  -4   0   25.50    2.20
   0  -4   0   24.50    1.90
   0  -4   0   28.40    2.20
   0  -4   0   28.80    2.10
   0   4   0   27.10    2.00
   0   4   0   25.00    2.10
   0   4   0   27.90    2.00
   0   4   0   26.10    1.60
   0   4   0   23.20    1.90
   0   4   0   26.20    2.10
   1  -4  -1  143.79    4.90
   1  -4  -1  142.29    5.20
   1  -4  -1  153.08    4.80
   1  -4  -1  155.28    5.40
  -1   4   1  145.99    4.70
  -1   4   1  148.59    5.10
  -1   4   1  146.49    4.70
  -1   4   1  150.28    5.10
  -1   4   1  140.29    5.10
  -1   4   1  142.79    5.20
  -1   4   1  150.68    5.00
   2  -4  -2   10.00    1.50
   2  -4  -2    7.00    1.30
   2  -4  -2   10.10    1.30
   2  -4  -2    9.40    1.50
   2  -4  -2    8.10    1.50
   2  -4  -2    9.90    1.60
  -2   4   2    7.80    1.20
  -2   4   2    8.30    1.20
  -2   4   2    9.30    1.40
  -2   4   2    9.40    1.20
  -2   4   2    8.40    1.30
   3  -4  -3    3.50    1.00
   3  -4  -3    3.00    1.40
   3  -4  -3    4.40    1.20
   3  -4  -3    4.90    1.10
   3  -4  -3    3.70    1.10
  -3   4   3    3.50    1.00
  -3   4   3    1.80    1.20
  -3   4   3    3.80    1.10
  -3   4   3    3.70    1.10
  -3   4   3    3.60    1.10
   4  -4  -4  401.76   11.10
   4  -4  -4  395.76   10.80
   4  -4  -4  391.86   11.60
   4  -4  -4  390.36   11.60
   4  -4  -4  387.16   11.70
  -4   4   4  364.96   10.60
  -4   4   4  381.56   10.70
  -4   4   4  394.06   11.60
  -4   4   4  407.56   11.20
   5  -4  -5   82.69    4.40
   5  -4  -5   78.69    3.80
   5  -4  -5   84.09    3.90
   5  -4  -5   86.19    4.20
  -5   4   5   85.79    3.90
  -5   4   5   79.39    4.00
  -5   4   5   76.99    3.80
   6  -4  -6   14.50    1.90
   6  -4  -6   15.10    1.90
   6  -4  -6   12.30    2.10
   6  -4  -6   11.80    2.10
  -6   4   6   11.90    1.90
  -6   4   6   11.70    1.80
  -6   4   6   12.10    1.90
   7  -4  -7  130.19    5.60
   7  -4  -7  140.19    6.10
   7  -4  -7  141.29    6.30
  -7   4   7  133.49    5.80
  -7   4   7  132.19    5.80
   8  -4  -8   24.80    2.80
   8  -4  -8   27.20    3.40
   8  -4  -8   31.30    3.00
  -8   4   8   22.50    2.90
  -8   4   8   25.70    3.20
  -8   4   8   25.60    2.90
   9  -4  -9   -1.50    2.00
   9  -4  -9   -1.50    1.80
   9  -4  -9    0.50    2.50
  -9   4   9    2.60    2.10
  -9   4   9   -0.40    2.30
  10  -4 -10   30.40    3.50
  10  -4 -10   23.60    3.70
 -10   4  10   28.50    3.60
  11  -4 -11    2.80    2.50
  11  -4 -11   -0.30    2.30
 -11   4  11    0.70    2.50
  12  -4 -12    8.30    2.90
  12  -4 -12    1.80    3.30
 -12   4  12    5.80    3.10
  13  -4 -13    3.00    2.80
  13  -4 -13    4.90    3.70
 -13   4  13    9.10    3.70
 -11  -3  10    6.60    3.50
  11   3 -10    3.90    3.10
 -10  -3   9   19.90    3.70
  10   3  -9   13.70    3.10
  -9  -3   8    7.30    2.80
   9   3  -8    7.20    2.60
  -8  -3   7   -1.60    2.00
  -8  -3   7    2.30    2.60
   8   3  -7   -1.70    1.90
  -7  -3   6   27.50    3.20
  -7  -3   6   29.50    3.50
   7   3  -6   27.00    3.00
  -6  -3   5    0.60    1.50
  -6  -3   5    3.30    1.60
  -6  -3   5    2.10    1.80
   6   3  -5    1.10    1.60
   6   3  -5   -0.10    1.70
  -5  -3   4   10.70    1.70
  -5  -3   4    6.40    1.80
   5   3  -4    7.10    2.00
   5   3  -4    8.50    1.70
  -4  -3   3    5.00    1.40
  -4  -3   3    4.10    1.70
  -4  -3   3    5.10    1.50
  -4  -3   3    5.80    1.50
   4   3  -3    6.10    1.40
   4   3  -3    1.90    1.60
  -3  -3   2    2.00    1.00
  -3  -3   2    1.00    1.10
  -3  -3   2    1.10    1.40
   3   3  -2    0.70    0.50
   3   3  -2    1.00    1.10
   3   3  -2   -1.10    1.30
  -2  -3   1   22.90    1.90
  -2  -3   1   24.40    2.10
  -2  -3   1   22.70    2.00
  -2  -3   1   25.40    2.20
  -2  -3   1   26.40    1.30
   2   3  -1   27.00    2.40
   2   3  -1   25.50    2.00
   2   3  -1   21.10    1.90
   2   3  -1   25.50    2.00
  -1  -3   0  193.38    5.70
  -1  -3   0  189.98    5.70
  -1  -3   0  189.58    6.20
  -1  -3   0  193.38    6.00
  -1  -3   0  185.08    6.10
   1   3   0  186.58    6.20
   1   3   0  185.98    5.70
   1   3   0  183.08    5.80
   1   3   0  195.98    5.70
   1   3   0  191.18    6.20
   0  -3  -1   19.00    1.60
   0  -3  -1   17.30    1.50
   0  -3  -1   18.50    1.70
   0  -3  -1   18.20    1.50
   0  -3  -1   18.20    1.40
   0   3   1   20.40    1.70
   0   3   1   15.80    1.50
   0   3   1   16.00    1.30
   0   3   1   16.50    1.50
   0   3   1   21.80    1.80
   1  -3  -2  269.57    8.00
   1  -3  -2  254.67    7.10
   1  -3  -2  259.27    7.80
   1  -3  -2  262.47    7.40
   1  -3  -2  264.97    7.70
   1  -3  -2  263.57    7.20
  -1   3   2  262.07    7.70
  -1   3   2  256.17    7.20
  -1   3   2  258.87    7.20
  -1   3   2  268.97    7.70
  -1   3   2  258.87    7.70
  -1   3   2  267.27    7.40
   2  -3  -3    0.70    0.90
   2  -3  -3    0.20    0.70
   2  -3  -3    0.30    1.00
   2  -3  -3    0.10    0.90
   2  -3  -3   -0.10    1.00
   2  -3  -3   -0.10    0.80
   2  -3  -3    2.60    0.80
  -2   3   3    1.50    1.00
  -2   3   3    1.50    0.90
  -2   3   3   -0.20    0.70
  -2   3   3    0.80    1.00
   3  -3  -4  206.98    6.10
   3  -3  -4  203.88    6.10
   3  -3  -4  204.68    6.60
   3  -3  -4  198.88    6.60
   3  -3  -4  206.78    6.80
   3  -3  -4  194.68    6.30
  -3   3   4  209.08    6.70
  -3   3   4  199.98    6.20
  -3   3   4  200.08    6.70
  -3   3   4  203.98    6.30
   4  -3  -5    7.60    1.20
   4  -3  -5    7.70    1.30
   4  -3  -5   10.80    1.50
   4  -3  -5    7.50    1.60
   4  -3  -5    8.40    1.60
  -4   3   5    7.40    1.60
  -4   3   5    7.60    1.40
  -4   3   5    9.00    1.50
  -4   3   5    9.30    1.40
   5  -3  -6   -0.90    1.10
   5  -3  -6    1.90    1.50
   5  -3  -6   -1.70    0.90
   5  -3  -6    3.00    1.70
   5  -3  -6   -0.50    1.00
  -5   3   6   -0.90    1.20
  -5   3   6    0.20    1.00
  -5   3   6    1.30    1.30
   6  -3  -7    1.20    1.20
   6  -3  -7   -0.10    1.50
   6  -3  -7    1.20    1.30
   6  -3  -7   -1.50    1.40
   6  -3  -7   -1.90    1.70
  -6   3   7   -2.90    1.30
  -6   3   7    2.20    1.50
  -6   3   7   -0.60    1.00
   7  -3  -8    0.90    1.60
   7  -3  -8    2.30    1.80
   7  -3  -8   -1.40    1.60
   7  -3  -8    4.00    1.60
  -7   3   8    1.50    1.90
  -7   3   8    1.80    1.60
  -7   3   8    1.90    1.70
   8  -3  -9   26.10    3.50
   8  -3  -9   32.20    3.20
   8  -3  -9   34.70    3.10
  -8   3   9   31.80    3.20
  -8   3   9   27.80    3.40
   9  -3 -10    9.10    2.70
   9  -3 -10   10.50    2.30
   9  -3 -10    9.40    2.40
  -9   3  10    3.00    2.60
  -9   3  10   10.70    2.50
  10  -3 -11   -1.30    2.70
  10  -3 -11    6.80    2.70
 -10   3  11    5.10    2.60
  11  -3 -12   57.09    5.70
  11  -3 -12   53.79    4.70
 -11   3  12   66.39    5.60
  12  -3 -13   23.90    4.70
  12  -3 -13   34.90    4.30
 -12   3  13   29.80    4.30
 -12  -2  10   30.90    4.40
  12   2 -10   21.40    3.90
 -11  -2   9   42.20    4.80
  11   2  -9   50.59    4.90
 -10  -2   8    0.70    2.40
  10   2  -8    2.80    2.80
  -9  -2   7   12.80    2.80
   9   2  -7   12.80    2.80
  -8  -2   6    0.60    2.00
   8   2  -6   -2.50    2.20
   8   2  -6    0.40    1.90
  -7  -2   5   38.40    3.40
  -7  -2   5   36.50    3.40
   7   2  -5   32.50    3.50
   7   2  -5   38.20    3.30
  -6  -2   4    2.30    1.50
  -6  -2   4    4.40    1.60
  -6  -2   4    3.80    1.40
   6   2  -4    3.80    1.60
   6   2  -4    4.30    1.60
  -5  -2   3   24.50    2.30
  -5  -2   3   22.10    2.50
  -5  -2   3   20.70    2.20
  -5  -2   3   23.20    2.10
   5   2  -3   29.40    2.40
  -4  -2   2  295.57    9.40
  -4  -2   2  286.57    8.60
  -4  -2   2  294.67    8.90
  -4  -2   2  285.37    8.50
  -4  -2   2  288.37    8.80
   4   2  -2  286.47    8.60
   4   2  -2  298.27    9.40
  -3  -2   1    0.10    1.00
  -3  -2   1   -1.10    0.80
  -3  -2   1    0.50    1.10
  -3  -2   1    0.60    1.20
  -3  -2   1    1.20    0.90
   3   2  -1   -0.80    1.10
   3   2  -1   -0.20    1.00
   3   2  -1    1.10    1.20
   3   2  -1    1.80    0.50
  -2  -2   0  256.37    7.30
  -2  -2   0  252.47    7.60
  -2  -2   0  253.47    7.60
  -2  -2   0  252.37    7.00
  -2  -2   0  246.08    7.00
   2   2   0  252.97    7.30
   2   2   0  256.87    7.80
   2   2   0  250.87    7.10
   2   2   0  250.07    7.70
  -1  -2  -1   21.80    1.80
  -1  -2  -1   21.40    1.60
  -1  -2  -1   22.70    1.50
  -1  -2  -1   20.80    1.60
  -1  -2  -1   20.20    1.60
   1   2   1   21.40    1.70
   1   2   1   18.40    1.60
   1   2   1   21.10    1.60
   1   2   1   17.80    1.60
   0  -2  -2    1.50    0.70
   0  -2  -2    0.70    0.70
   0  -2  -2    0.60    0.70
   0  -2  -2    1.40    0.90
   0  -2  -2    1.40    0.90
   0  -2  -2    2.00    0.90
   0   2   2    0.70    0.70
   0   2   2    0.90    0.80
   0   2   2    1.40    0.80
   0   2   2    1.20    0.90
   1  -2  -3  244.68    7.20
   1  -2  -3  243.48    6.70
   1  -2  -3  254.37    6.70
   1  -2  -3  253.57    6.90
   1  -2  -3  255.97    7.20
   1  -2  -3  251.77    7.50
  -1   2   3  251.27    7.20
  -1   2   3  256.57    6.80
  -1   2   3  250.97    7.20
  -1   2   3  256.57    7.30
  -1   2   3  252.57    6.90
   2  -2  -4  859.01   22.80
   2  -2  -4  879.01   22.80
   2  -2  -4  903.41   21.90
   2  -2  -4  914.81   21.50
   2  -2  -4  896.81   21.50
   2  -2  -4  904.61   23.30
  -2   2   4  881.21   22.90
  -2   2   4  867.11   21.50
  -2   2   4  896.61   21.90
  -2   2   4  883.71   22.90
   3  -2  -5   22.30    1.80
   3  -2  -5   23.10    2.00
   3  -2  -5   21.20    2.00
   3  -2  -5   22.00    1.70
   3  -2  -5   20.40    1.70
  -3   2   5   22.90    2.00
  -3   2   5   21.80    1.90
  -3   2   5   21.90    1.80
  -3   2   5   23.30    1.90
   4  -2  -6  102.99    4.50
   4  -2  -6  102.49    4.70
   4  -2  -6  104.89    4.00
   4  -2  -6  105.79    4.30
   4  -2  -6  107.59    4.00
  -4   2   6  107.99    4.40
  -4   2   6  105.39    4.60
  -4   2   6  109.99    4.20
   5  -2  -7   81.39    3.90
   5  -2  -7   88.19    4.30
   5  -2  -7   71.79    3.60
   5  -2  -7   83.19    3.70
   5  -2  -7   79.49    4.40
  -5   2   7   89.09    3.90
  -5   2   7   74.79    3.90
  -5   2   7   77.99    4.30
   6  -2  -8  227.88    7.60
   6  -2  -8  230.08    8.80
   6  -2  -8  242.48    7.80
   6  -2  -8  240.88    8.10
   6  -2  -8  232.88    8.40
  -6   2   8  230.48    8.60
  -6   2   8  229.28    8.10
  -6   2   8  247.98    8.10
   7  -2  -9   14.60    2.90
   7  -2  -9   13.60    2.40
   7  -2  -9    9.80    2.10
   7  -2  -9    9.40    1.90
   7  -2  -9   10.80    2.00
  -7   2   9   10.30    2.10
  -7   2   9   11.50    2.50
  -7   2   9   10.80    2.20
   8  -2 -10   11.90    2.50
   8  -2 -10    4.40    2.20
   8  -2 -10    2.40    2.00
   8  -2 -10    7.20    2.20
  -8   2  10    6.30    2.50
  -8   2  10    6.00    2.30
   9  -2 -11   88.79    5.30
   9  -2 -11  102.69    6.90
   9  -2 -11  108.29    6.20
  -9   2  11   96.79    6.00
  -9   2  11   98.29    6.40
  10  -2 -12   16.50    3.10
  10  -2 -12   14.60    3.90
 -10   2  12    8.80    3.10
  11  -2 -13   22.30    3.60
  11  -2 -13   21.10    4.50
  12  -2 -14   67.89    5.70
  12  -2 -14   64.79    6.80
 -12  -1   9   -1.20    2.50
  12   1  -9   -2.80    3.00
 -11  -1   8   42.30    4.40
  11   1  -8   40.70    4.60
 -10  -1   7    1.70    2.30
  10   1  -7    2.30    2.30
  -9  -1   6   11.20    2.50
   9   1  -6    8.70    2.40
   9   1  -6    7.60    2.80
  -8  -1   5    6.60    2.00
  -8  -1   5    5.10    2.10
   8   1  -5    3.60    2.00
   8   1  -5    2.60    2.30
  -7  -1   4   21.10    2.50
  -7  -1   4   28.60    3.10
  -7  -1   4   21.00    2.50
  -7  -1   4   19.90    2.30
   7   1  -4   21.50    2.50
   7   1  -4   27.50    3.00
  -6  -1   3  120.19    3.80
  -6  -1   3  126.19    5.00
  -6  -1   3  128.99    5.70
  -6  -1   3  116.89    5.00
  -6  -1   3  131.19    5.40
   6   1  -3  132.49    5.30
   6   1  -3  126.79    5.80
  -5  -1   2   16.60    2.10
  -5  -1   2   22.60    2.00
  -5  -1   2   21.20    1.90
  -5  -1   2   19.90    2.10
  -5  -1   2   19.50    1.30
   5   1  -2   16.50    2.30
   5   1  -2   17.90    1.80
  -4  -1   1  633.04   16.20
  -4  -1   1  637.04   17.30
  -4  -1   1  636.24   16.60
  -4  -1   1  635.44   17.30
  -4  -1   1  635.64   16.10
  -4  -1   1  629.64   16.50
   4   1  -1  629.44   16.30
   4   1  -1  642.64   17.40
  -3  -1   0   83.89    3.10
  -3  -1   0   86.09    3.50
  -3  -1   0   93.19    3.40
  -3  -1   0   80.69    3.10
  -3  -1   0   86.79    3.10
  -3  -1   0   82.89    3.40
   3   1   0   82.09    3.60
   3   1   0   85.29    3.70
   3   1   0   89.99    3.30
  -2  -1  -1  842.42   21.00
  -2  -1  -1  852.61   21.90
  -2  -1  -1  883.71   21.10
  -2  -1  -1  862.81   24.00
  -2  -1  -1  852.41   20.60
  -2  -1  -1  865.01   20.60
  -2  -1  -1  860.81   22.00
   2   1   1  876.91   22.10
   2   1   1  880.61   22.10
   2   1   1  838.72   20.70
   2   1   1  868.01   21.10
  -1  -1  -2 4496.95  105.59
  -1  -1  -2 4705.23  111.79
  -1  -1  -2 4558.14  105.59
  -1  -1  -2 4727.03  107.19
  -1  -1  -2 4455.15  112.09
  -1  -1  -2 4405.46  111.79
   1   1   2 4765.32  107.29
   1   1   2 4475.05  105.69
   1   1   2 4700.23  125.09
   1   1   2 4491.85  111.89
   1   1   2 4660.13  111.89
   0  -1  -3 5578.14  139.39
   0  -1  -3 5417.06  145.59
   0  -1  -3 5686.93  138.29
   0  -1  -3 5642.14  137.09
   0  -1  -3 6606.14  144.69
   0   1   3 6836.72  145.29
   0   1   3 5481.25  138.59
   0   1   3 6565.54  136.79
   0   1   3 5688.63  144.79
   1  -1  -4   42.20    1.90
   1  -1  -4   39.90    1.60
   1  -1  -4   40.30    1.80
   1  -1  -4   38.50    1.80
   1  -1  -4   39.70    1.70
   1  -1  -4   44.30    2.40
  -1   1   4   39.80    1.80
  -1   1   4   38.60    1.90
  -1   1   4   41.20    2.00
  -1   1   4   39.00    1.90
   2  -1  -5  664.23   17.80
   2  -1  -5  662.23   17.20
   2  -1  -5  661.83   16.40
   2  -1  -5  669.73   16.00
   2  -1  -5  656.43   16.00
  -2   1   5  654.33   17.30
  -2   1   5  668.83   16.20
  -2   1   5  651.13   16.50
  -2   1   5  645.94   17.30
   3  -1  -6  153.58    4.80
   3  -1  -6  151.28    5.90
   3  -1  -6  158.58    4.90
   3  -1  -6  155.98    5.10
   3  -1  -6  157.78    5.30
  -3   1   6  152.18    5.20
  -3   1   6  155.18    5.50
  -3   1   6  152.48    5.00
   4  -1  -7   20.20    1.70
   4  -1  -7   16.80    2.30
   4  -1  -7   19.80    2.00
   4  -1  -7   17.60    1.80
   4  -1  -7   18.60    1.70
  -4   1   7   17.80    2.10
  -4   1   7   18.90    2.10
  -4   1   7   16.00    1.70
  -4   1   7   17.10    1.90
   5  -1  -8  105.69    4.60
   5  -1  -8  107.49    5.30
   5  -1  -8  102.29    4.70
   5  -1  -8  104.09    4.30
   5  -1  -8  105.49    4.20
  -5   1   8   99.59    4.80
  -5   1   8  102.69    5.00
  -5   1   8  105.49    4.60
  -5   1   8  114.99    4.80
   6  -1  -9   54.89    3.80
   6  -1  -9   60.49    3.60
   6  -1  -9   61.19    4.60
   6  -1  -9   60.89    3.60
   6  -1  -9   62.79    3.80
  -6   1   9   57.79    3.70
  -6   1   9   64.39    3.90
  -6   1   9   57.09    4.00
   7  -1 -10   30.90    3.40
   7  -1 -10   24.60    3.40
   7  -1 -10   30.60    3.00
   7  -1 -10   29.60    2.90
  -7   1  10   29.50    2.90
  -7   1  10   27.10    3.40
   8  -1 -11    3.00    2.30
   8  -1 -11    5.00    2.20
  -8   1  11    5.90    2.60
  -8   1  11    6.40    2.40
   9  -1 -12   14.10    3.30
   9  -1 -12   10.90    2.60
  -9   1  12   16.90    3.60
  -9   1  12   15.40    2.90
  10  -1 -13   27.30    3.50
  10  -1 -13   23.60    4.50
  11  -1 -14   22.50    3.50
  12  -1 -15    0.60    2.50
 -13   0   9    9.50    3.40
  13   0  -9    8.10    3.50
 -12   0   8   13.20    3.10
  12   0  -8   12.80    3.70
 -11   0   7    4.70    2.50
  11   0  -7    7.40    2.80
 -10   0   6   13.50    2.90
  10   0  -6    9.50    3.20
  10   0  -6   13.40    2.80
  -9   0   5   32.60    3.30
   9   0  -5   35.50    3.50
   9   0  -5   42.00    4.20
  -8   0   4   34.30    3.10
  -8   0   4   33.20    3.10
  -8   0   4   40.80    3.60
  -8   0   4   33.40    2.10
   8   0  -4   33.80    3.20
   8   0  -4   29.10    3.50
  -7   0   3   11.80    2.20
  -7   0   3   15.90    1.90
  -7   0   3   17.50    2.10
  -7   0   3   15.70    2.10
  -7   0   3   16.10    1.50
   7   0  -3   21.10    2.30
   7   0  -3   10.30    2.30
   7   0  -3   14.60    2.10
  -6   0   2   28.00    2.30
  -6   0   2   24.90    2.50
  -6   0   2   31.80    2.40
  -6   0   2   27.30    2.30
  -6   0   2   30.70    1.90
   6   0  -2   29.00    2.70
   6   0  -2   26.90    2.70
   6   0  -2   30.80    2.50
   6   0  -2   32.00    2.60
  -5   0   1  247.78    7.50
  -5   0   1  261.87    7.90
  -5   0   1  257.07    8.10
  -5   0   1  256.47    7.80
  -5   0   1  257.17    7.90
  -5   0   1  260.27    7.40
   5   0  -1  247.48    7.80
   5   0  -1  258.37    8.30
   5   0  -1  257.97    7.70
   5   0  -1  249.48    8.40
  -4   0   0  150.98    5.50
  -4   0   0  144.99    4.70
  -4   0   0  141.79    4.80
  -4   0   0  143.39    4.70
  -4   0   0  142.39    4.50
  -4   0   0  142.99    4.90
  -4   0   0  140.39    4.90
  -4   0   0  141.89    4.40
   4   0   0  146.89    4.90
   4   0   0  138.79    4.70
   4   0   0  146.39    5.20
  -3   0  -1   20.50    1.30
  -3   0  -1   20.70    1.30
  -3   0  -1   17.30    1.40
  -3   0  -1   19.70    1.60
  -3   0  -1   18.00    1.50
  -3   0  -1   19.90    1.70
  -3   0  -1   17.50    1.60
  -3   0  -1   22.30    1.80
   3   0   1   21.00    1.50
   3   0   1   20.60    1.60
   3   0   1   20.60    1.70
  -2   0  -2  668.33   16.50
  -2   0  -2  662.73   16.70
  -2   0  -2  660.13   15.80
  -2   0  -2  652.93   16.50
  -2   0  -2  654.33   18.40
  -2   0  -2  677.93   19.10
  -2   0  -2  692.93   15.90
   2   0   2  659.53   16.80
   2   0   2  649.54   15.60
   2   0   2  648.64   16.00
   2   0   2  662.73   16.10
  -1   0  -3 1744.23   47.50
  -1   0  -3 1748.63   45.80
  -1   0  -3 1704.23   42.10
   1   0   3 1659.33   39.80
   1   0   3 1677.23   42.10
   0   0  -4 6691.83  142.19
   0   0   4 5159.88  141.39
   0   0   4 6516.15  142.09
   0   0   4 4886.21  141.89
   1   0  -5    3.50    0.60
   1   0  -5    3.30    0.60
   1   0  -5    2.10    1.10
  -1   0   5    3.20    0.70
  -1   0   5    2.00    0.80
  -1   0   5    3.70    1.10
  -1   0   5    3.30    0.80
   2   0  -6  422.16   10.90
   2   0  -6  436.66   11.40
   2   0  -6  414.56   10.40
   2   0  -6  425.06   10.40
   2   0  -6  418.66   12.30
  -2   0   6  421.76   11.60
  -2   0   6  423.86   10.80
   3   0  -7  190.38    7.00
   3   0  -7  187.38    6.10
   3   0  -7  193.98    5.60
   3   0  -7  189.88    5.60
   3   0  -7  196.78    5.90
  -3   0   7  199.78    6.50
  -3   0   7  189.88    6.50
  -3   0   7  180.88    5.90
   4   0  -8    0.10    0.90
   4   0  -8    0.10    1.20
   4   0  -8    2.30    1.00
   4   0  -8    2.00    1.50
  -4   0   8    1.00    1.10
  -4   0   8   -0.50    1.30
  -4   0   8    0.20    1.40
   5   0  -9    1.10    1.60
   5   0  -9    0.70    1.10
   5   0  -9   -1.40    1.00
   5   0  -9   -0.20    1.20
  -5   0   9   -0.80    0.90
  -5   0   9    0.20    1.50
  -5   0   9   -1.50    1.10
   6   0 -10    5.60    1.70
   6   0 -10    7.30    1.90
   6   0 -10    4.90    2.60
   6   0 -10    5.10    1.50
  -6   0  10    5.30    2.20
  -6   0  10    6.60    1.80
   7   0 -11  107.59    5.10
   7   0 -11  114.89    5.20
   7   0 -11  117.99    6.70
  -7   0  11  110.39    6.30
  -7   0  11  123.69    6.00
   8   0 -12   18.50    2.70
   8   0 -12   27.20    4.20
  -8   0  12   22.80    3.80
   9   0 -13   39.40    5.30
   9   0 -13   38.70    3.70
  -9   0  13   43.30    5.00
  10   0 -14    1.80    2.40
  11   0 -15   16.50    3.10
 -13   1   8    3.70    2.80
 -12   1   7    6.70    2.80
 -11   1   6   -2.10    2.20
  11  -1  -6    5.70    2.60
  11  -1  -6    5.40    2.50
 -10   1   5    2.50    2.10
  10  -1  -5    4.30    2.60
  10  -1  -5    0.30    1.70
  -9   1   4   23.70    2.80
  -9   1   4   23.90    2.90
   9  -1  -4   26.40    2.90
   9  -1  -4   23.90    3.10
  -8   1   3  144.09    6.20
  -8   1   3  118.29    5.20
  -8   1   3  143.59    5.60
  -8   1   3  150.58    6.00
  -8   1   3  148.09    5.80
   8  -1  -3  138.29    6.60
   8  -1  -3  143.99    6.10
   8  -1  -3  142.69    6.00
  -7   1   2   49.90    3.40
  -7   1   2   51.79    3.20
  -7   1   2   52.19    3.00
  -7   1   2   50.89    3.00
  -7   1   2   53.69    3.40
   7  -1  -2   52.99    3.30
   7  -1  -2   54.79    3.60
   7  -1  -2   52.89    3.80
   7  -1  -2   49.70    3.80
  -6   1   1   78.29    3.90
  -6   1   1   83.69    3.80
  -6   1   1   87.59    3.80
  -6   1   1   89.79    3.70
  -6   1   1   82.49    3.50
   6  -1  -1   83.79    4.30
   6  -1  -1   83.89    4.20
   6  -1  -1   82.59    3.80
   6  -1  -1   83.79    3.80
  -5   1   0    6.80    1.30
  -5   1   0    7.50    1.20
  -5   1   0    7.20    1.40
  -5   1   0    7.40    1.00
  -5   1   0    7.90    1.10
  -5   1   0    7.60    1.20
  -5   1   0    6.50    1.50
   5  -1   0    9.50    1.30
   5  -1   0    7.00    1.20
   5  -1   0    8.10    1.50
   5  -1   0    9.70    1.60
  -4   1  -1    4.10    0.70
  -4   1  -1    2.50    1.20
  -4   1  -1    2.50    0.80
  -4   1  -1    3.70    0.60
  -4   1  -1    3.80    0.70
  -4   1  -1    5.00    0.90
  -4   1  -1    4.20    1.20
  -4   1  -1    4.50    0.90
   4  -1   1    3.30    0.90
   4  -1   1    3.20    0.80
   4  -1   1    3.00    1.10
  -3   1  -2    1.60    0.30
  -3   1  -2    1.90    1.10
  -3   1  -2    1.50    0.40
  -3   1  -2    2.00    1.20
  -3   1  -2    2.00    0.30
   3  -1   2    1.10    0.70
   3  -1   2    2.40    0.60
  -2   1  -3    3.70    1.30
  -2   1  -3    5.30    0.60
  -2   1  -3    6.10    1.20
   2  -1   3    5.90    0.60
  -1   1  -4    0.70    0.70
  -1   1  -4   -0.70    0.80
  -1   1  -4    1.70    1.10
   1  -1   4    0.20    0.70
   0   1  -5 4735.03  115.29
   0   1  -5 4716.93  124.09
   0  -1   5 4643.54  115.29
   1   1  -6   23.00    2.10
  -1  -1   6   22.60    1.50
  -1  -1   6   24.40    2.20
   2   1  -7    1.40    0.50
   2   1  -7    0.00    0.40
   2   1  -7    0.30    1.20
   2   1  -7    0.00    0.70
  -2  -1   7    1.20    0.90
  -2  -1   7    0.70    0.90
   3   1  -8   25.50    1.70
   3   1  -8   25.80    1.70
   3   1  -8   25.50    2.00
   3   1  -8   24.80    2.70
  -3  -1   8   23.10    2.20
  -3  -1   8   27.40    2.20
  -3  -1   8   24.80    2.20
   4   1  -9   38.40    2.30
   4   1  -9   41.30    3.60
   4   1  -9   42.60    2.80
   4   1  -9   42.20    2.30
  -4  -1   9   41.00    2.80
  -4  -1   9   38.10    3.10
  -4  -1   9   38.40    3.10
   5   1 -10   31.70    3.50
   5   1 -10   37.00    2.60
   5   1 -10   30.00    2.70
   5   1 -10   31.40    2.50
  -5  -1  10   41.50    3.50
  -5  -1  10   34.00    2.90
  -5  -1  10   33.40    3.30
   6   1 -11  111.19    6.60
   6   1 -11  129.39    5.10
   6   1 -11  120.19    5.10
  -6  -1  11  126.99    6.50
  -6  -1  11  126.79    5.90
   7   1 -12   47.40    5.10
   7   1 -12   45.00    3.40
   7   1 -12   37.90    3.20
  -7  -1  12   42.00    4.20
   8   1 -13   60.49    6.10
   8   1 -13   67.09    4.30
  -8  -1  13   58.49    5.40
   9   1 -14   13.70    2.70
  -9  -1  14   12.40    3.50
  10   1 -15   17.70    2.90
  11   1 -16    1.20    2.30
 -14   2   8   -0.20    2.50
 -14   2   8   -0.80    4.00
 -13   2   7    3.80    2.80
 -12   2   6    2.20    2.30
 -11   2   5   13.80    2.90
  11  -2  -5   13.00    3.30
 -10   2   4   42.00    3.60
 -10   2   4   38.90    3.50
 -10   2   4   41.70    3.60
  10  -2  -4   38.30    4.20
  10  -2  -4   40.90    3.80
  -9   2   3  161.98    6.30
  -9   2   3  154.68    6.60
   9  -2  -3  165.88    6.80
   9  -2  -3  162.78    7.50
  -8   2   2  148.89    6.10
  -8   2   2  151.58    5.60
  -8   2   2  144.19    5.40
  -8   2   2  150.18    5.90
   8  -2  -2  143.29    5.70
   8  -2  -2  151.18    6.70
   8  -2  -2  146.79    6.10
   8  -2  -2  134.09    6.30
  -7   2   1   19.20    2.70
  -7   2   1   17.10    1.80
  -7   2   1   21.50    2.10
  -7   2   1   20.30    2.00
  -7   2   1   21.60    1.80
   7  -2  -1   20.50    2.50
   7  -2  -1   24.20    2.10
   7  -2  -1   24.70    2.60
   7  -2  -1   20.30    2.20
  -6   2   0   37.80    2.20
  -6   2   0   42.40    2.50
  -6   2   0   39.50    2.10
  -6   2   0   37.40    2.50
  -6   2   0   41.60    2.10
  -6   2   0   40.70    3.40
   6  -2   0   38.00    2.60
   6  -2   0   36.80    2.80
   6  -2   0   37.90    2.80
   6  -2   0   37.20    2.60
  -5   2  -1  840.72   21.10
  -5   2  -1  817.52   20.30
  -5   2  -1  835.32   20.60
  -5   2  -1  827.62   20.20
  -5   2  -1  844.72   19.40
  -5   2  -1  815.32   19.40
  -5   2  -1  800.92   24.90
   5  -2   1  825.92   21.70
   5  -2   1  816.92   21.60
   5  -2   1  830.02   20.20
   5  -2   1  811.22   20.70
  -4   2  -2  245.18    9.20
  -4   2  -2  301.97   10.00
   4  -2   2  315.37    8.10
  -3   2  -3  121.19    4.90
  -3   2  -3  128.49    5.40
  -2   2  -4  253.17    8.80
   2  -2   4  254.07    6.90
  -1   2  -5  285.77    9.30
  -1   2  -5  294.67    9.90
  -1   2  -5  297.77    8.40
   1  -2   5  285.77    8.30
   0   2  -6  650.03   18.80
   0   2  -6  649.14   17.60
   0  -2   6  646.14   16.00
   0  -2   6  663.43   16.00
   0  -2   6  634.34   17.50
   1   2  -7  264.47    8.90
   1   2  -7  279.77    9.00
  -1  -2   7  271.87    7.70
   2   2  -8    6.30    0.90
   2   2  -8    5.70    1.70
  -2  -2   8    7.10    1.40
  -2  -2   8    5.30    1.30
   3   2  -9  102.49    4.00
   3   2  -9  114.99    5.60
   3   2  -9  105.99    3.20
   3   2  -9  107.49    3.20
  -3  -2   9  101.99    4.70
  -3  -2   9  106.49    4.70
  -3  -2   9  108.99    4.20
   4   2 -10   53.89    4.40
   4   2 -10   56.59    2.60
   4   2 -10   58.29    2.60
   4   2 -10   57.99    3.30
  -4  -2  10   58.19    4.10
  -4  -2  10   53.99    3.40
  -4  -2  10   64.89    4.00
   5   2 -11    0.20    2.00
   5   2 -11   -2.60    1.10
   5   2 -11    0.20    1.10
   5   2 -11   -1.00    1.50
  -5  -2  11   -1.10    1.80
  -5  -2  11    0.00    1.50
   6   2 -12    3.70    1.70
   6   2 -12   10.40    1.80
   6   2 -12    3.70    2.70
  -6  -2  12    4.80    2.30
   7   2 -13    4.90    1.70
   7   2 -13    1.40    1.60
  -7  -2  13    0.30    2.50
   8   2 -14    1.00    1.70
  -8  -2  14    0.00    2.60
   9   2 -15    4.40    2.00
  -9  -2  15    7.30    3.50
  10   2 -16    3.40    1.90
 -14   3   7   38.10    6.10
 -14   3   7   38.40    4.20
 -13   3   6   -1.60    3.40
 -13   3   6    0.60    2.30
 -12   3   5   -3.70    3.10
 -12   3   5    2.80    2.10
  12  -3  -5   -0.50    2.70
 -11   3   4   89.49    7.20
 -11   3   4   84.09    4.80
 -11   3   4   79.49    5.40
  11  -3  -4   89.09    6.20
 -10   3   3  115.79    5.40
 -10   3   3  124.79    6.00
 -10   3   3  119.39    7.80
 -10   3   3  119.99    5.10
  10  -3  -3  114.99    6.60
  -9   3   2   29.70    2.70
  -9   3   2   29.70    2.80
  -9   3   2   32.10    4.50
  -9   3   2   36.10    2.70
   9  -3  -2   39.30    3.30
   9  -3  -2   46.70    4.10
  -8   3   1  324.77    9.20
  -8   3   1  325.87   10.10
  -8   3   1  313.27   12.70
  -8   3   1  323.37    9.10
  -8   3   1  334.67    9.90
   8  -3  -1  311.07   10.20
   8  -3  -1  340.97   11.10
   8  -3  -1  333.57   11.00
   8  -3  -1  322.07   10.00
  -7   3   0    1.80    1.10
  -7   3   0    2.80    1.10
  -7   3   0    3.10    0.90
  -7   3   0    3.70    0.90
  -7   3   0    1.70    0.90
  -7   3   0    3.50    1.90
   7  -3   0    2.00    1.30
   7  -3   0    7.60    1.70
   7  -3   0    0.90    1.20
   7  -3   0    5.90    1.70
  -6   3  -1  150.38    4.70
  -6   3  -1  156.08    4.90
  -6   3  -1  151.48    7.00
  -6   3  -1  146.59    4.40
   6  -3   1  156.38    5.60
   6  -3   1  160.58    5.70
  -5   3  -2  250.27    9.50
   5  -3   2  254.17    7.50
  -4   3  -3  109.39    5.30
   4  -3   3  102.59    3.30
   4  -3   3  107.49    3.40
  -3   3  -4   15.80    2.10
   3  -3   4   13.30    1.10
  -2   3  -5   42.80    2.90
  -2   3  -5   39.60    3.10
   2  -3   5   38.70    2.10
  -1   3  -6   74.99    4.50
  -1   3  -6   83.59    4.10
   1  -3   6   82.69    3.50
   0   3  -7  470.25   14.50
   0   3  -7  472.35   13.80
   0  -3   7  471.05   12.30
   0  -3   7  483.75   12.30
   1   3  -8  203.68    7.60
   1   3  -8  202.68    7.40
  -1  -3   8  200.28    6.40
   2   3  -9   49.20    4.00
  -2  -3   9   46.20    3.10
  -2  -3   9   45.10    3.00
   3   3 -10   59.69    4.70
  -3  -3  10   51.59    3.30
  -3  -3  10   52.69    3.60
  -3  -3  10   52.39    3.60
   4   3 -11  124.39    3.60
   4   3 -11  123.59    3.60
  -4  -3  11  120.49    5.90
  -4  -3  11  132.19    6.10
   5   3 -12   11.80    1.40
   5   3 -12   10.90    1.40
  -5  -3  12   10.80    2.70
   6   3 -13  195.58    6.10
   6   3 -13  194.48    6.10
  -6  -3  13  190.58    8.80
   7   3 -14   22.30    2.20
   7   3 -14   27.10    2.30
  -7  -3  14   27.90    4.20
   8   3 -15    6.10    1.70
   8   3 -15    6.10    1.70
  -8  -3  15    4.50    3.20
   9   3 -16    0.60    1.60
  -9  -3  16   -4.10    3.10
 -14   4   6   26.90    3.50
 -14   4   6   19.10    5.40
 -13   4   5    1.90    3.00
 -13   4   5   -1.30    2.00
  13  -4  -5    0.50    2.90
 -12   4   4    7.80    2.50
 -12   4   4    2.60    3.60
 -12   4   4    6.80    2.20
  12  -4  -4    4.60    3.00
 -11   4   3    1.30    2.60
 -11   4   3    3.80    1.70
 -11   4   3    0.60    1.80
 -11   4   3    0.50    1.70
  11  -4  -3    4.30    2.70
 -10   4   2  217.68    8.00
 -10   4   2  222.48    7.10
 -10   4   2  218.98    7.10
 -10   4   2  227.08   11.10
  10  -4  -2  224.78    9.30
  -9   4   1  173.68    5.50
  -9   4   1  162.58    9.20
  -9   4   1  173.18    5.50
  -9   4   1  170.28    6.40
   9  -4  -1  164.18    7.50
  -8   4   0    3.20    2.10
  -8   4   0    0.40    0.80
  -8   4   0    1.70    1.30
  -8   4   0    1.70    1.20
  -8   4   0    1.40    0.80
  -8   4   0    3.60    1.00
   8  -4   0    2.60    1.50
   8  -4   0    0.90    1.70
   8  -4   0    3.70    1.00
   8  -4   0    2.10    1.70
  -7   4  -1   10.90    1.20
  -7   4  -1   10.80    1.00
  -7   4  -1   11.50    2.50
   7  -4   1   13.00    1.10
   7  -4   1   15.70    2.10
   7  -4   1   10.40    1.80
  -6   4  -2   62.79    4.50
   6  -4   2   62.49    3.10
   6  -4   2   69.89    2.00
   6  -4   2   64.09    3.30
  -5   4  -3   34.40    3.50
   5  -4   3   30.70    1.20
   5  -4   3   27.90    2.00
   5  -4   3   31.50    2.00
  -4   4  -4   32.90    3.40
   4  -4   4   35.30    1.50
   4  -4   4   36.70    1.50
   4  -4   4   32.90    1.70
  -3   4  -5  208.68    8.60
  -3   4  -5  224.78    8.20
   3  -4   5  216.38    6.50
  -2   4  -6   33.80    3.00
  -2   4  -6   38.20    3.60
   2  -4   6   39.00    2.50
  -1   4  -7  170.28    6.70
  -1   4  -7  155.78    7.20
   1  -4   7  173.48    4.70
   1  -4   7  168.78    4.60
   0   4  -8   28.20    2.70
   0  -4   8   29.20    2.10
   0  -4   8   29.70    2.00
   1   4  -9  119.99    5.40
  -1  -4   9  118.19    4.70
   2   4 -10   59.79    4.00
  -2  -4  10   62.49    3.70
  -2  -4  10   63.59    3.80
  -3  -4  11   15.80    2.60
  -3  -4  11   18.70    2.50
  -4  -4  12   -0.10    2.00
  -5  -4  13   66.59    5.20
  -6  -4  14   33.00    4.30
  -7  -4  15    4.30    3.20
  -8  -4  16    4.60    3.40
 -14   5   5    1.50    2.00
 -14   5   5   12.30    4.10
 -13   5   4    0.60    1.60
 -13   5   4   -5.70    3.40
 -13   5   4    0.30    2.10
  13  -5  -4   -3.70    2.60
 -12   5   3   17.90    2.10
 -12   5   3   12.00    2.50
 -12   5   3   12.20    2.00
 -12   5   3   18.60    4.10
  12  -5  -3   14.60    3.40
 -11   5   2   -1.70    3.00
 -11   5   2    1.90    1.30
 -11   5   2    0.80    1.30
 -11   5   2    4.20    1.80
  11  -5  -2    2.80    2.50
 -10   5   1   23.40    1.90
 -10   5   1   22.30    1.70
 -10   5   1   22.30    4.10
 -10   5   1   21.50    2.50
  10  -5  -1   22.00    3.30
  -9   5   0   99.59    3.90
  -9   5   0  117.79    7.40
  -9   5   0  105.59    4.30
   9  -5   0  107.49    4.00
   9  -5   0  103.79    5.80
  -8   5  -1   55.29    4.90
  -8   5  -1   50.69    2.50
   8  -5   1   51.09    3.60
   8  -5   1   49.80    3.60
   8  -5   1   48.90    2.20
  -7   5  -2   47.90    4.40
   7  -5   2   57.59    3.40
   7  -5   2   52.09    3.20
   7  -5   2   52.39    2.00
  -6   5  -3    5.50    2.10
   6  -5   3    4.00    1.10
   6  -5   3    5.90    1.30
   6  -5   3    5.20    0.70
  -5   5  -4   -0.90    1.80
   5  -5   4   -0.30    0.80
   5  -5   4    0.10    0.70
   5  -5   4    0.90    0.90
  -4   5  -5   69.89    4.70
   4  -5   5   67.39    2.90
   4  -5   5   64.89    2.30
   4  -5   5   62.49    2.30
  -3   5  -6   13.00    2.60
  -3   5  -6    9.60    2.00
   3  -5   6    8.00    1.40
  -2   5  -7    6.50    2.00
  -2   5  -7   11.30    2.30
   2  -5   7   10.00    0.90
   2  -5   7    8.10    0.80
  -1   5  -8    4.20    1.80
  -1   5  -8   -2.70    1.60
   1  -5   8    0.60    0.90
   1  -5   8    2.50    0.90
   0   5  -9  118.09    5.80
   0  -5   9  112.19    4.40
   0  -5   9  118.29    4.50
   1   5 -10   15.30    2.30
  -1  -5  10   12.00    1.90
   2   5 -11   43.30    3.80
  -2  -5  11   45.70    3.70
  -2  -5  11   40.40    3.40
  -3  -5  12    1.10    2.20
  -4  -5  13  122.29    6.60
  -5  -5  14    7.90    3.30
  -6  -5  15   55.19    5.40
  -7  -5  16   16.00    3.90
  -8  -5  17    0.30    3.60
 -15   6   5    2.30    1.50
 -15   6   5    9.20    2.90
 -15   6   5   -3.40    4.10
 -14   6   4    3.10    2.20
 -14   6   4   -1.00    4.00
 -14   6   4    2.20    1.40
 -14   6   4   -3.50    1.40
  14  -6  -4   -2.50    3.10
 -13   6   3   -0.90    1.10
 -13   6   3   -1.10    1.10
 -13   6   3    0.20    3.00
 -13   6   3   -0.50    1.70
  13  -6  -3    2.60    2.80
 -12   6   2   44.90    6.30
 -12   6   2   41.00    3.40
  12  -6  -2   40.10    4.60
 -11   6   1    3.70    3.40
 -11   6   1    5.60    1.70
  11  -6  -1    6.20    2.60
 -10   6   0   14.10    4.20
 -10   6   0   12.90    1.80
  10  -6   0   14.50    2.90
  -9   6  -1  181.48    5.40
  -9   6  -1  157.48    9.20
  -9   6  -1  168.38    5.30
   9  -6   1  175.38    5.40
   9  -6   1  181.88    7.60
  -8   6  -2   55.99    5.60
   8  -6   2   55.59    3.90
   8  -6   2   54.99    2.30
   8  -6   2   57.69    3.90
  -7   6  -3   17.40    3.10
   7  -6   3   20.70    2.20
   7  -6   3   15.10    1.20
  -6   6  -4  107.19    6.30
   6  -6   4   99.09    3.50
   6  -6   4   93.89    4.00
  -5   6  -5  105.69    6.10
   5  -6   5   99.49    3.70
   5  -6   5   88.99    3.60
  -4   6  -6    1.30    1.80
   4  -6   6    0.80    1.00
   4  -6   6   -0.50    0.80
   4  -6   6   -0.40    0.70
  -3   6  -7   27.90    3.40
  -3   6  -7   27.40    3.20
   3  -6   7   29.60    1.70
   3  -6   7   26.40    1.80
  -2   6  -8   41.90    4.10
  -2   6  -8   45.30    4.10
   2  -6   8   45.00    2.40
   2  -6   8   40.20    2.20
   2  -6   8   41.40    2.30
  -1   6  -9   -0.40    1.80
   1  -6   9   -0.40    1.10
   1  -6   9    0.80    1.10
   0   6 -10    4.70    2.00
   0  -6  10    1.10    1.40
   1   6 -11   72.49    4.70
  -1  -6  11   70.79    4.20
  -1  -6  11   67.89    4.20
   2   6 -12    6.40    2.10
  -2  -6  12    3.90    2.00
  -3  -6  13   -1.80    2.20
  -4  -6  14    0.30    2.30
  -5  -6  15    3.50    2.70
  -6  -6  16   -3.00    2.90
  -7  -6  17   17.80    4.20
 -15   7   4    2.10    4.40
 -15   7   4   -0.50    2.00
 -15   7   4    2.70    2.20
 -14   7   3   24.00    3.00
 -14   7   3   32.00    6.10
 -14   7   3   27.20    3.10
  14  -7  -3   22.70    4.50
 -13   7   2    7.40    3.80
 -13   7   2    3.30    1.70
  13  -7  -2   -0.20    2.80
 -12   7   1    0.50    2.80
 -12   7   1   -1.30    1.30
  12  -7  -1   -3.70    2.20
 -11   7   0    1.60    1.20
 -11   7   0    8.10    4.00
 -11   7   0    3.50    1.30
  11  -7   0    2.40    2.60
 -10   7  -1   12.60    1.10
 -10   7  -1   11.70    3.80
 -10   7  -1   12.90    1.20
  10  -7   1   18.70    3.20
  -9   7  -2  260.67   12.60
   9  -7   2  248.18    7.30
   9  -7   2  263.07    9.50
  -8   7  -3    7.20    3.30
   8  -7   3    6.80    1.90
   8  -7   3    8.00    2.00
   8  -7   3    7.80    1.10
  -7   7  -4    0.60    2.10
   7  -7   4    2.50    0.90
   7  -7   4    3.30    1.60
  -6   7  -5    9.20    2.70
   6  -7   5    5.20    1.40
   6  -7   5    8.40    1.40
  -5   7  -6   33.80    4.10
   5  -7   6   38.90    2.50
   5  -7   6   38.40    2.50
  -4   7  -7   83.19    5.50
  -4   7  -7   77.99    5.90
   4  -7   7   75.89    3.30
   4  -7   7   75.89    3.30
  -3   7  -8  349.96   13.30
  -3   7  -8  309.67   12.20
   3  -7   8  311.37    9.30
   3  -7   8  319.87    9.30
  -2   7  -9   18.50    3.10
  -2   7  -9   25.90    3.50
   2  -7   9   19.80    2.00
   2  -7   9   20.70    2.10
  -1   7 -10   11.10    2.60
   1  -7  10   16.10    2.10
   0   7 -11   13.60    2.80
   0  -7  11   15.20    2.20
   0  -7  11   18.70    2.50
   1   7 -12   52.29    4.80
  -1  -7  12   52.39    4.10
   2   7 -13    4.20    2.00
  -2  -7  13    6.00    2.50
  -3  -7  14   14.80    3.20
  -4  -7  15   33.70    4.60
  -5  -7  16    7.20    3.30
  -6  -7  17    3.20    3.80
 -15   8   3    1.00    4.40
 -15   8   3    8.30    2.10
 -15   8   3    4.40    1.90
  15  -8  -3   14.30    4.20
 -14   8   2   27.40    6.40
 -14   8   2   20.90    2.40
 -14   8   2   21.90    2.40
  14  -8  -2   20.30    4.30
 -13   8   1    0.50    1.30
 -13   8   1    0.20    4.00
 -13   8   1    1.10    1.30
  13  -8  -1   -2.20    2.70
 -12   8   0   -0.10    3.20
 -12   8   0    0.60    0.90
 -12   8   0    1.30    1.00
  12  -8   0   -1.40    2.80
 -11   8  -1    3.80    3.70
  11  -8   1    2.80    2.60
 -10   8  -2   16.50    4.10
  10  -8   2   30.90    3.70
  -9   8  -3   47.30    5.70
   9  -8   3   57.19    4.40
  -8   8  -4   -2.10    2.20
   8  -8   4   -1.10    0.90
   8  -8   4   -2.20    1.50
  -7   8  -5    4.90    2.60
   7  -8   5   10.00    1.50
   7  -8   5    5.00    1.80
  -6   8  -6    1.20    2.10
   6  -8   6    2.70    1.50
   6  -8   6    5.90    1.60
  -5   8  -7  413.36   16.10
   5  -8   7  406.36   11.80
   5  -8   7  390.96   11.70
  -4   8  -8    0.20    2.30
  -4   8  -8    3.30    2.80
   4  -8   8    1.60    1.50
   4  -8   8    0.60    1.30
  -3   8  -9   48.80    4.70
  -3   8  -9   49.70    5.40
   3  -8   9   54.99    3.40
   3  -8   9   55.49    3.30
  -2   8 -10    2.10    2.10
  -2   8 -10    4.00    2.80
   2  -8  10    4.30    1.90
   2  -8  10    1.00    1.40
  -1   8 -11   53.69    4.90
   1  -8  11   51.99    3.60
   0   8 -12    2.90    2.20
   0  -8  12    0.20    1.80
   1   8 -13    5.80    2.30
  -1  -8  13    5.30    2.30
  -2  -8  14   34.20    4.00
  -3  -8  15    5.20    2.80
  -4  -8  16    7.20    3.20
  -5  -8  17   -0.10    2.90
 -14   9   1    5.30    4.20
  14  -9  -1    3.80    3.40
 -13   9   0   18.00    5.00
  13  -9   0   21.90    4.00
 -12   9  -1   26.70    5.60
  12  -9   1   25.20    4.00
 -11   9  -2   -5.90    3.20
  11  -9   2    0.60    2.50
 -10   9  -3    3.90    3.70
  10  -9   3   -1.70    2.10
  -9   9  -4   17.30    4.10
   9  -9   4    9.10    2.50
  -8   9  -5    3.10    2.60
   8  -9   5    1.10    1.60
   8  -9   5    0.80    1.30
  -7   9  -6    8.20    3.20
   7  -9   6   12.50    1.90
   7  -9   6   12.80    2.10
  -6   9  -7   24.10    4.60
   6  -9   7   25.40    2.70
   6  -9   7   27.70    2.60
  -5   9  -8   75.69    6.10
  -5   9  -8   71.89    6.30
   5  -9   8   68.39    3.80
   5  -9   8   74.09    4.00
  -4   9  -9  156.48    8.70
  -4   9  -9  170.78    9.10
   4  -9   9  142.09    5.90
   4  -9   9  146.69    6.00
   4  -9   9  148.39    6.10
  -3   9 -10  121.09    7.20
  -3   9 -10  128.19    7.90
   3  -9  10  120.19    5.40
  -2   9 -11   -1.20    1.90
   2  -9  11   -1.10    1.50
  -1   9 -12   31.00    4.10
   1  -9  12   27.80    3.10
   0   9 -13   28.70    4.10
   0  -9  13   32.50    3.60
   1   9 -14   11.40    3.10
  -1  -9  14   12.20    3.00
  -2  -9  15    1.80    2.90
  -3  -9  16    7.10    3.10
  -4  -9  17   -1.20    3.30
 -14  10   0    3.70    4.00
  14 -10   0    2.80    3.10
 -13  10  -1    9.30    4.90
  13 -10   1   10.60    3.30
 -12  10  -2   30.70    6.30
  12 -10   2   30.30    4.20
 -11  10  -3    2.40    3.30
  11 -10   3    5.10    2.40
 -10  10  -4   49.60    6.60
  10 -10   4   44.20    4.20
  -9  10  -5    1.50    2.70
   9 -10   5   -0.60    1.80
  -8  10  -6   46.10    6.10
   8 -10   6   52.59    3.90
  -7  10  -7   15.40    4.30
   7 -10   7    6.40    2.00
  -6  10  -8   49.70    5.70
   6 -10   8   42.80    3.40
  -5  10  -9   13.30    3.60
  -5  10  -9    9.60    3.20
   5 -10   9   15.00    2.20
   5 -10   9    9.20    2.00
  -4  10 -10    2.90    2.50
  -4  10 -10    1.90    3.20
   4 -10  10    0.70    1.60
  -3  10 -11   12.40    3.40
  -3  10 -11   19.20    4.10
   3 -10  11   12.20    2.20
  -2  10 -12    8.00    3.10
   2 -10  12    7.30    2.20
  -1  10 -13    2.00    2.70
   1 -10  13    0.20    2.10
   0  10 -14   12.10    3.50
   0 -10  14    6.70    2.40
  -1 -10  15   13.90    3.40
  -2 -10  16    4.20    3.30
  -3 -10  17    5.20    3.70
 -14  11  -1   26.60    6.80
  14 -11   1   34.30    5.20
 -13  11  -2   35.60    6.60
  13 -11   2   47.50    5.30
 -12  11  -3    1.10    3.50
  12 -11   3    2.70    2.90
 -11  11  -4   14.50    4.40
  11 -11   4   11.50    3.00
 -10  11  -5    5.40    3.50
  10 -11   5    5.00    2.50
  -9  11  -6    3.30    3.80
   9 -11   6    6.30    2.40
  -8  11  -7   -1.70    2.80
   8 -11   7    1.70    1.80
  -7  11  -8   -0.90    2.60
   7 -11   8    0.80    1.70
  -6  11  -9   17.90    4.70
  -6  11  -9   27.10    4.80
   6 -11   9   24.70    2.90
   6 -11   9   21.40    2.80
  -5  11 -10    1.30    2.80
  -5  11 -10   -4.10    2.60
   5 -11  10    2.30    2.00
  -4  11 -11    0.50    3.20
  -4  11 -11   -2.30    2.70
   4 -11  11    0.10    1.80
  -3  11 -12   -3.60    2.30
   3 -11  12    1.10    2.00
  -2  11 -13   14.90    3.70
   2 -11  13    8.30    2.60
  -1  11 -14   11.80    3.50
   1 -11  14    9.40    3.00
   0 -11  15    2.20    2.60
  -1 -11  16   19.50    3.70
 -13  12  -3   11.10    4.90
  13 -12   3   22.00    4.40
 -12  12  -4   -1.30    3.30
  12 -12   4   -2.90    2.70
 -11  12  -5   -3.70    2.90
  11 -12   5    1.80    2.70
 -10  12  -6   11.80    4.30
  10 -12   6    9.40    2.70
  -9  12  -7   -0.70    3.10
   9 -12   7    3.90    2.30
  -8  12  -8    9.30    3.80
   8 -12   8   17.10    2.90
  -7  12  -9   -1.20    3.20
  -7  12  -9   -0.50    2.80
   7 -12   9   -1.70    1.90
   7 -12   9    2.00    2.00
  -6  12 -10    3.70    3.80
  -6  12 -10    4.90    3.00
   6 -12  10    0.40    2.00
  -5  12 -11    1.10    3.60
  -5  12 -11    2.50    2.70
   5 -12  11    1.10    2.20
  -4  12 -12    5.70    3.50
  -4  12 -12    5.20    3.90
   4 -12  12    3.60    2.30
  -3  12 -13   -4.10    2.80
   3 -12  13    1.90    2.30
  -2  12 -14    5.70    3.40
   2 -12  14    0.80    2.50
   1 -12  15   27.40    4.20
   0 -12  16   21.00    4.20
 -12  13  -5   -1.20    3.70
  12 -13   5   14.60    3.90
 -11  13  -6   50.99    7.20
  11 -13   6   30.20    4.40
 -10  13  -7    0.40    3.50
  10 -13   7    3.60    2.80
  -9  13  -8    3.40    3.70
  -9  13  -8    8.10    3.80
   9 -13   8    3.60    2.50
  -8  13  -9   26.20    5.50
  -8  13  -9   30.90    5.90
   8 -13   9   23.40    3.60
   8 -13   9   28.70    3.80
  -7  13 -10    3.10    3.80
  -7  13 -10    2.50    4.20
   7 -13  10    2.40    2.40
  -6  13 -11   22.00    4.90
  -6  13 -11   15.90    5.00
   6 -13  11   22.70    3.40
  -5  13 -12   32.60    5.40
  -5  13 -12   37.00    5.80
   5 -13  12   38.70    4.20
  -4  13 -13   -2.40    3.30
   4 -13  13    6.10    2.80
  -3  13 -14    0.20    3.30
   3 -13  14    1.50    2.70
   2 -13  15    8.10    3.20
 -11  14  -7   11.20    4.90
 -11  14  -7   11.40    4.60
  11 -14   7    8.50    3.00
 -10  14  -8    3.20    4.80
 -10  14  -8    0.40    4.20
  10 -14   8   -1.10    2.60
  -9  14  -9   -0.10    4.20
  -9  14  -9    0.10    3.30
   9 -14   9   -6.50    2.20
   9 -14   9    3.20    2.80
  -8  14 -10    5.70    3.60
  -8  14 -10    4.20    4.30
   8 -14  10   -3.60    2.30
  -7  14 -11    5.70    4.00
  -7  14 -11    4.00    4.40
   7 -14  11   -3.30    2.40
  -6  14 -12   63.99    7.10
  -6  14 -12   61.79    7.70
   6 -14  12   71.69    5.70
  -5  14 -13    7.10    4.10
  -5  14 -13   10.80    4.10
   5 -14  13   10.80    3.30
   3 -15   7    7.50    3.80
   4 -15   6    1.90    3.80
   5 -15   5   -1.90    3.20
   5 -15   5    2.30    3.70
   6 -15   4    3.80    3.80
   6 -15   4    2.10    3.00
  -6  15  -4    5.50    3.50
   7 -15   3   28.30    4.70
   7 -15   3   33.00    5.10
  -7  15  -3   30.90    5.50
   8 -15   2    3.30    3.80
   8 -15   2   -2.90    3.10
  -8  15  -2    1.10    3.40
   9 -15   1   15.40    4.00
  -9  15  -1   16.10    4.90
  10 -15   0    9.30    4.30
 -10  15   0    2.30    4.30
   0 -14   9    9.40    4.00
   1 -14   8   -0.80    3.20
   2 -14   7    8.20    3.50
   3 -14   6    2.50    3.10
   4 -14   5   28.00    4.40
  -4  14  -5   26.80    4.60
   5 -14   4    7.10    3.20
   5 -14   4    1.10    2.70
  -5  14  -4    7.40    3.40
   6 -14   3   52.49    5.50
   6 -14   3   43.80    5.50
  -6  14  -3   65.89    6.50
   7 -14   2   11.50    3.30
   7 -14   2   10.40    3.50
  -7  14  -2    6.80    3.60
   8 -14   1   -5.60    2.70
   8 -14   1    1.00    3.00
  -8  14  -1    5.80    3.90
   9 -14   0    8.30    3.40
   9 -14   0    4.80    3.20
  -9  14   0    3.20    3.70
  -9  14   0    4.80    2.00
  10 -14  -1    3.80    3.40
  10 -14  -1    4.30    3.30
 -10  14   1   10.30    4.40
 -10  14   1    2.80    2.10
  11 -14  -2    1.40    3.30
  11 -14  -2    0.70    3.50
 -11  14   2   -1.90    4.20
 -11  14   2    3.20    2.10
 -12  14   3   -7.00    4.10
 -12  14   3    2.60    2.40
  -1 -13   9    1.70    3.40
   0 -13   8   -1.40    3.00
   1 -13   7   -1.90    2.80
   2 -13   6   58.69    5.70
   3 -13   5   15.00    3.60
  -3  13  -5   15.40    3.40
   4 -13   4   10.20    3.30
  -4  13  -4   10.90    3.30
   5 -13   3    7.70    3.30
   5 -13   3    1.80    2.60
  -5  13  -3    5.80    3.20
   6 -13   2    3.00    2.60
   6 -13   2    3.00    3.20
  -6  13  -2    2.90    3.10
   7 -13   1   84.39    6.60
   7 -13   1   85.09    6.50
  -7  13  -1   85.89    4.80
  -7  13  -1   83.09    7.30
   8 -13   0   31.90    4.30
   8 -13   0   34.30    4.20
  -8  13   0   26.60    4.60
  -8  13   0   27.90    2.90
   9 -13  -1    1.00    2.60
   9 -13  -1   10.30    3.30
   9 -13  -1    0.50    2.90
  -9  13   1    3.20    3.10
  -9  13   1    4.50    2.20
  10 -13  -2   -3.90    2.40
  10 -13  -2   -4.10    2.60
  10 -13  -2   -0.70    2.90
 -10  13   2   -2.70    1.70
 -10  13   2    3.90    3.50
  11 -13  -3    5.50    3.40
 -11  13   3    4.00    1.30
 -11  13   3    5.00    2.30
 -11  13   3    4.30    1.40
 -11  13   3    8.90    4.50
  12 -13  -4    0.20    3.30
 -12  13   4   -0.60    1.30
 -12  13   4    6.70    4.70
 -12  13   4    1.90    1.30
  -3 -12  10    1.70    3.80
  -2 -12   9   20.00    4.30
  -1 -12   8    0.30    3.50
   0 -12   7   16.80    3.80
   1 -12   6   10.50    3.40
   2 -12   5   88.49    6.40
  -2  12  -5   72.59    5.70
   3 -12   4   18.80    3.70
  -3  12  -4   22.00    3.90
   4 -12   3   90.89    6.10
  -4  12  -3   81.39    3.00
  -4  12  -3   77.99    3.00
  -4  12  -3   89.29    6.40
   5 -12   2   11.50    3.10
   5 -12   2   13.40    3.30
  -5  12  -2   12.00    1.50
  -5  12  -2   13.10    1.50
  -5  12  -2   17.30    3.70
   6 -12   1    7.80    2.80
   6 -12   1    2.70    2.80
  -6  12  -1    1.20    1.20
  -6  12  -1    3.10    1.30
  -6  12  -1    5.10    2.80
  -6  12  -1    4.40    1.90
   7 -12   0   14.20    3.30
   7 -12   0   15.70    3.40
  -7  12   0    6.10    3.50
  -7  12   0   10.60    1.70
  -7  12   0    9.40    1.70
  -7  12   0   11.10    2.30
   8 -12  -1   -0.30    2.50
   8 -12  -1    8.60    3.00
   8 -12  -1    9.00    3.10
  -8  12   1    9.50    2.30
  -8  12   1    6.10    1.60
  -8  12   1    8.10    3.20
  -8  12   1    5.10    1.60
   9 -12  -2    3.30    2.60
   9 -12  -2    0.60    2.50
  -9  12   2   -0.80    1.30
  -9  12   2    0.60    1.50
  -9  12   2    0.20    1.90
  -9  12   2    0.10    3.30
  10 -12  -3    1.60    2.60
  10 -12  -3   -0.50    2.90
 -10  12   3    3.70    1.70
 -10  12   3    2.50    2.20
 -10  12   3    2.60    3.80
  11 -12  -4    6.80    3.50
 -11  12   4    8.90    4.70
 -11  12   4    9.20    2.10
 -12  12   5    5.80    3.90
 -12  12   5   12.20    2.40
 -13  12   6   18.70    5.50
 -13  12   6   18.50    2.70
  -4 -11  10    2.30    3.60
   4  11 -10    6.50    1.60
  -3 -11   9   34.50    5.10
   3  11  -9   26.10    2.30
   3  11  -9   29.70    2.40
  -2 -11   8    8.20    3.30
   2  11  -8    5.40    1.60
   2  11  -8    6.90    1.70
  -1 -11   7   -0.90    2.70
   1  11  -7    7.00    1.60
   1  11  -7    3.10    1.40
   0 -11   6   -1.00    2.40
   0  11  -6    0.00    1.40
   0  11  -6    1.50    1.30
   1 -11   5   38.90    4.50
  -1  11  -5   37.40    2.70
  -1  11  -5   40.00    2.80
  -1  11  -5   40.70    4.00
   2 -11   4  187.68    8.80
  -2  11  -4  179.98    6.00
  -2  11  -4  190.58    8.90
  -2  11  -4  176.88    5.90
   3 -11   3  195.28    8.70
  -3  11  -3  185.38    5.90
  -3  11  -3  167.58    5.80
  -3  11  -3  172.48    8.80
   4 -11   2   31.50    3.90
  -4  11  -2   29.10    2.30
  -4  11  -2   27.80    2.30
  -4  11  -2   32.90    4.00
   5 -11   1   25.40    3.80
   5 -11   1   33.40    4.20
  -5  11  -1   31.00    2.50
  -5  11  -1   26.80    2.30
  -5  11  -1   26.20    2.70
  -5  11  -1   23.20    3.80
   6 -11   0   33.50    4.00
   6 -11   0   29.00    4.00
  -6  11   0   41.90    3.10
  -6  11   0   34.60    4.40
  -6  11   0   35.20    3.00
  -6  11   0   34.80    3.10
   7 -11  -1   32.40    4.00
   7 -11  -1   27.60    3.80
   7 -11  -1   22.30    3.40
  -7  11   1   25.60    2.50
  -7  11   1   27.30    4.60
  -7  11   1   24.40    2.90
  -7  11   1   22.40    2.40
   8 -11  -2   27.70    3.90
   8 -11  -2   21.10    3.60
  -8  11   2   19.20    4.40
  -8  11   2   22.80    3.00
  -8  11   2   23.30    2.50
  -8  11   2   26.10    2.60
   9 -11  -3    0.70    2.70
   9 -11  -3    2.40    2.60
  -9  11   3    6.10    2.10
  -9  11   3    3.20    2.00
  -9  11   3    4.80    3.80
  10 -11  -4    4.90    2.80
  10 -11  -4   -2.30    2.30
 -10  11   4    3.60    2.10
 -10  11   4    0.80    3.50
 -10  11   4   -1.00    1.70
  11 -11  -5    1.50    2.50
  11 -11  -5   -0.10    2.90
 -11  11   5    0.10    2.00
 -11  11   5    4.40    4.00
 -12  11   6   15.60    5.50
 -12  11   6   15.40    2.70
 -13  11   7   12.10    4.70
 -13  11   7    7.00    2.60
   5  10 -10    2.90    1.90
  -4 -10   9   18.70    4.10
   4  10  -9   12.60    2.40
  -3 -10   8    7.00    3.40
   3  10  -8    4.40    1.70
  -2 -10   7    0.90    2.70
   2  10  -7   -1.50    1.40
  -1 -10   6   -1.30    2.40
   1  10  -6   -1.00    1.50
   1  10  -6    0.60    1.50
   0 -10   5   18.40    3.30
   0  10  -5   18.70    2.20
   0  10  -5   17.90    2.20
   1 -10   4   73.09    5.50
  -1  10  -4   81.29    4.00
  -1  10  -4   68.19    3.70
  -1  10  -4   67.59    4.90
   2 -10   3  183.38    8.40
  -2  10  -3  190.88    8.50
  -2  10  -3  190.28    6.50
  -2  10  -3  181.98    6.40
   3 -10   2    9.60    2.70
  -3  10  -2   15.20    2.80
  -3  10  -2    6.50    1.80
  -3  10  -2   13.30    1.90
   4 -10   1  117.79    6.80
   4 -10   1  105.69    6.10
  -4  10  -1  118.59    4.80
  -4  10  -1  117.39    5.50
  -4  10  -1  125.19    6.90
  -4  10  -1  120.59    4.90
   5 -10   0  104.99    6.40
   5 -10   0  106.29    6.20
  -5  10   0  110.29    4.80
  -5  10   0   96.69    4.90
  -5  10   0   94.29    6.20
  -5  10   0  106.99    4.60
   6 -10  -1    2.40    2.40
   6 -10  -1   -0.80    2.10
   6 -10  -1    0.40    2.20
  -6  10   1    0.70    1.60
  -6  10   1    0.50    1.50
  -6  10   1    5.60    1.70
  -6  10   1    1.30    2.60
   7 -10  -2   13.00    2.90
   7 -10  -2   11.20    2.90
  -7  10   2   12.70    2.10
  -7  10   2   10.90    2.00
  -7  10   2   12.60    3.20
  -7  10   2    9.20    2.30
   8 -10  -3    5.40    2.60
   8 -10  -3    1.10    2.30
  -8  10   3    7.20    3.40
  -8  10   3   -0.10    1.70
  -8  10   3    2.90    1.80
   9 -10  -4    2.90    2.50
   9 -10  -4    0.20    2.40
  -9  10   4   -1.70    1.60
  -9  10   4   -0.90    2.10
  -9  10   4   -1.60    2.60
  10 -10  -5   10.00    2.90
  10 -10  -5    6.00    2.60
 -10  10   5   11.00    3.80
 -10  10   5   10.00    2.50
  11 -10  -6   12.80    3.30
  11 -10  -6   18.10    4.00
 -11  10   6   14.00    2.90
 -11  10   6   12.70    4.30
 -12  10   7    3.60    4.30
 -12  10   7    0.00    2.30
 -13  10   8    5.90    2.80
 -13  10   8    6.50    4.80
   6   9 -10   -2.20    2.00
  -5  -9   9    9.50    3.60
   5   9  -9    5.80    2.20
  -4  -9   8    2.10    2.90
   4   9  -8    1.40    1.90
  -3  -9   7   -0.90    2.40
   3   9  -7    1.80    1.80
  -2  -9   6    0.70    2.50
   2   9  -6    4.70    1.90
  -1  -9   5    4.30    2.50
   1   9  -5    2.30    1.60
   1   9  -5    1.70    1.80
   0  -9   4    2.00    1.80
   0   9  -4    0.00    1.50
   0   9  -4    2.60    1.60
   1  -9   3   29.90    3.00
   1  -9   3   29.00    3.40
  -1   9  -3   28.50    2.50
  -1   9  -3   29.10    2.50
  -1   9  -3   35.50    3.30
   2  -9   2   -1.10    1.40
   2  -9   2    1.40    1.40
   2  -9   2   -1.70    1.80
   2  -9   2    0.10    1.90
  -2   9  -2    0.30    1.20
  -2   9  -2   -0.70    1.30
  -2   9  -2   -1.00    1.70
  -2   9  -2    1.10    1.90
   3  -9   1    2.60    1.80
   3  -9   1    6.00    2.10
   3  -9   1    5.00    1.80
   3  -9   1   -0.20    1.90
  -3   9  -1    6.20    2.30
  -3   9  -1    5.00    1.40
  -3   9  -1    2.50    1.80
  -3   9  -1    3.60    1.70
  -3   9  -1    2.10    1.50
   4  -9   0   20.90    2.90
   4  -9   0   23.50    2.70
   4  -9   0   24.50    3.00
   4  -9   0   25.20    3.10
   4  -9   0   22.10    2.50
  -4   9   0   19.20    2.30
  -4   9   0   19.30    2.20
  -4   9   0   22.90    2.30
  -4   9   0   24.90    2.60
  -4   9   0   27.30    3.40
   5  -9  -1   32.30    3.10
   5  -9  -1   33.80    3.50
   5  -9  -1   32.10    3.50
   5  -9  -1   24.00    2.70
   5  -9  -1   34.00    3.40
  -5   9   1   34.20    3.80
  -5   9   1   42.80    3.50
  -5   9   1   31.50    2.60
  -5   9   1   32.70    2.90
  -5   9   1   34.20    2.70
   6  -9  -2   26.60    3.40
   6  -9  -2   25.80    2.80
   6  -9  -2   21.20    2.80
  -6   9   2   23.80    3.90
  -6   9   2   27.10    2.90
  -6   9   2   21.40    2.70
  -6   9   2   24.60    2.50
  -6   9   2   23.30    2.50
   7  -9  -3    0.00    1.80
   7  -9  -3    6.40    2.00
   7  -9  -3    5.20    2.30
  -7   9   3    4.20    1.70
  -7   9   3    3.70    2.50
  -7   9   3    2.60    1.80
  -7   9   3    6.10    1.80
   8  -9  -4  198.78    8.40
   8  -9  -4  193.08    8.60
   8  -9  -4  177.28    7.70
  -8   9   4  195.68   10.30
  -8   9   4  180.48    7.60
   9  -9  -5   10.30    2.60
   9  -9  -5    9.50    2.90
  -9   9   5   12.90    2.60
  -9   9   5    6.50    2.20
  10  -9  -6   -4.20    2.40
  10  -9  -6    0.00    2.30
 -10   9   6   -0.70    2.10
  11  -9  -7   92.29    6.30
  11  -9  -7   86.59    6.80
 -11   9   7   93.09    5.80
  12  -9  -8   16.30    3.30
 -12   9   8   15.00    3.10
 -13   9   9   50.39    4.90
   7   8 -10    2.40    2.40
  -6  -8   9    1.00    3.30
   6   8  -9    1.90    2.30
  -5  -8   8    9.30    3.30
   5   8  -8    1.90    2.10
  -4  -8   7   85.09    5.90
   4   8  -7   74.19    4.80
  -3  -8   6  226.88    9.60
   3   8  -6  222.68    8.10
  -2  -8   5    7.90    2.30
  -2  -8   5    9.40    2.70
   2   8  -5    7.70    2.10
   2   8  -5    8.10    1.90
  -1  -8   4    3.70    1.80
  -1  -8   4   -0.90    2.00
   1   8  -4    2.80    1.60
   1   8  -4    4.00    1.60
   1   8  -4    4.00    2.10
   0  -8   3    3.00    1.70
   0  -8   3    2.60    1.50
   0  -8   3    1.60    1.80
   0   8  -3    1.50    1.40
   0   8  -3    1.20    1.40
   0   8  -3    2.80    1.40
   0   8  -3    0.90    1.80
   1  -8   2  108.09    5.60
   1  -8   2  123.09    5.90
   1  -8   2  111.09    5.20
   1  -8   2  113.99    5.20
  -1   8  -2  112.79    5.30
  -1   8  -2  111.29    4.70
  -1   8  -2  119.99    5.50
  -1   8  -2  121.59    4.80
   2  -8   1   30.30    2.80
   2  -8   1   33.00    3.20
   2  -8   1   38.00    3.00
   2  -8   1   30.70    3.10
  -2   8  -1   26.10    2.50
  -2   8  -1   32.10    2.60
  -2   8  -1   28.90    2.80
  -2   8  -1   29.70    2.40
  -2   8  -1   33.20    3.00
   3  -8   0   40.90    3.50
   3  -8   0   43.50    3.20
   3  -8   0   38.10    3.30
   3  -8   0   37.50    3.00
  -3   8   0   44.20    3.30
  -3   8   0   44.40    3.60
  -3   8   0   41.60    3.20
  -3   8   0   42.70    2.90
  -3   8   0   41.80    2.90
   4  -8  -1    2.50    1.70
   4  -8  -1    1.60    1.30
   4  -8  -1    1.90    1.50
   4  -8  -1    2.50    1.90
  -4   8   1    1.50    1.30
  -4   8   1    4.30    1.40
  -4   8   1    2.30    1.60
  -4   8   1    4.30    1.90
  -4   8   1    2.60    1.60
   5  -8  -2   39.90    3.20
   5  -8  -2   40.10    3.60
   5  -8  -2   38.10    3.50
   5  -8  -2   40.40    3.60
   5  -8  -2   42.20    3.50
  -5   8   2   40.00    3.30
  -5   8   2   46.00    3.10
  -5   8   2   39.80    4.10
  -5   8   2   36.20    3.00
  -5   8   2   42.00    3.10
   6  -8  -3   13.90    2.30
   6  -8  -3   15.50    2.70
   6  -8  -3   14.40    2.50
   6  -8  -3   17.50    2.30
  -6   8   3   20.10    3.60
  -6   8   3   13.50    2.00
  -6   8   3   15.80    2.10
  -6   8   3   15.80    2.20
  -6   8   3   22.60    2.80
   7  -8  -4   19.40    2.60
   7  -8  -4   19.20    2.80
   7  -8  -4   17.00    2.90
  -7   8   4   17.80    2.80
  -7   8   4   15.90    2.40
  -7   8   4   23.60    2.60
  -7   8   4   17.50    2.50
   8  -8  -5   21.80    2.90
   8  -8  -5   31.60    3.60
   8  -8  -5   31.10    3.80
  -8   8   5   28.00    3.20
  -8   8   5   29.60    3.10
   9  -8  -6    3.20    2.10
   9  -8  -6    2.60    2.60
   9  -8  -6    7.40    2.70
  -9   8   6    5.60    2.00
  10  -8  -7    7.00    2.90
  10  -8  -7    1.00    2.80
  10  -8  -7    4.20    2.00
 -10   8   7    5.50    2.50
  11  -8  -8   25.70    3.70
  11  -8  -8   30.40    4.20
 -11   8   8   24.70    3.60
  12  -8  -9   -0.20    2.20
 -12   8   9    0.80    2.40
 -13   8  10    4.20    2.90
   8   7 -10   55.49    4.80
   7   7  -9   93.39    5.70
  -6  -7   8  127.09    7.50
   6   7  -8  118.09    6.30
  -5  -7   7  118.99    7.20
   5   7  -7  112.49    5.80
  -4  -7   6   96.89    5.70
  -4  -7   6   93.89    6.30
   4   7  -6   95.39    5.20
  -3  -7   5   12.60    2.60
  -3  -7   5    8.60    2.70
   3   7  -5   13.50    2.90
   3   7  -5   11.00    2.20
  -2  -7   4  105.49    5.90
  -2  -7   4  112.89    5.50
  -2  -7   4  100.69    5.30
   2   7  -4  124.29    5.70
   2   7  -4  108.89    4.90
   2   7  -4  110.39    5.00
  -1  -7   3   10.70    2.20
  -1  -7   3   11.30    1.90
  -1  -7   3    9.20    1.80
   1   7  -3    9.20    1.80
   1   7  -3    7.20    1.90
   1   7  -3    9.50    1.60
   0  -7   2    3.00    1.30
   0  -7   2    4.40    1.30
   0  -7   2    5.60    1.80
   0   7  -2    3.50    1.30
   0   7  -2    3.30    1.50
   0   7  -2    4.70    1.70
   0   7  -2    4.00    1.40
   1  -7   1  176.58    6.30
   1  -7   1  180.08    6.60
   1  -7   1  173.48    6.90
   1  -7   1  176.38    6.90
  -1   7  -1  176.28    6.80
  -1   7  -1  171.88    6.40
  -1   7  -1  177.18    6.00
  -1   7  -1  176.28    6.70
  -1   7  -1  169.28    6.00
   2  -7   0    5.30    1.70
   2  -7   0    8.70    1.70
   2  -7   0    8.10    1.60
   2  -7   0   10.80    2.10
  -2   7   0    7.30    1.70
  -2   7   0    8.90    1.40
  -2   7   0    4.90    1.50
  -2   7   0    9.00    1.80
  -2   7   0    5.30    1.40
   3  -7  -1   37.00    2.80
   3  -7  -1   37.80    3.00
   3  -7  -1   41.20    3.40
   3  -7  -1   41.80    3.30
   3  -7  -1   43.70    3.40
  -3   7   1   34.80    3.20
  -3   7   1   38.30    2.80
  -3   7   1   41.80    3.00
  -3   7   1   38.90    3.00
  -3   7   1   39.00    2.60
   4  -7  -2    3.60    1.40
   4  -7  -2    0.80    1.20
   4  -7  -2    1.00    1.70
   4  -7  -2    1.50    1.40
   4  -7  -2    0.40    1.50
   4  -7  -2    3.90    1.40
  -4   7   2    3.20    1.40
  -4   7   2    1.90    1.20
  -4   7   2    1.20    1.10
  -4   7   2    3.50    1.60
  -4   7   2    1.40    1.90
   5  -7  -3    2.10    1.60
   5  -7  -3    0.90    1.40
   5  -7  -3    1.10    1.70
   5  -7  -3    1.00    1.40
  -5   7   3    2.00    1.40
  -5   7   3    3.10    1.30
  -5   7   3    3.70    1.70
  -5   7   3    4.60    1.60
   6  -7  -4   97.19    5.10
   6  -7  -4   97.99    5.40
   6  -7  -4  103.59    5.00
   6  -7  -4   97.79    4.60
  -6   7   4  101.99    4.60
  -6   7   4   99.49    4.60
  -6   7   4   94.09    4.90
  -6   7   4   99.39    5.10
   7  -7  -5   18.50    2.50
   7  -7  -5   21.20    2.80
   7  -7  -5   19.10    2.70
   7  -7  -5   12.30    2.10
  -7   7   5   19.60    2.50
  -7   7   5   14.10    2.40
  -7   7   5   18.90    2.30
  -7   7   5   19.10    2.70
   8  -7  -6  315.97   11.40
   8  -7  -6  319.97   10.70
   8  -7  -6  315.47   11.60
  -8   7   6  318.37   11.40
  -8   7   6  329.37   11.10
  -8   7   6  349.96   10.80
   9  -7  -7   13.10    2.50
   9  -7  -7   10.80    3.00
   9  -7  -7    8.10    2.40
  -9   7   7   10.20    2.30
  10  -7  -8    3.80    2.90
  10  -7  -8    3.20    2.40
  10  -7  -8    4.90    2.90
 -10   7   8    7.30    2.70
  11  -7  -9    2.30    2.50
  11  -7  -9    9.10    3.20
 -11   7   9    8.50    3.10
  12  -7 -10    3.10    2.50
  12  -7 -10   -3.80    2.60
 -12   7  10    0.70    2.70
  13  -7 -11    9.00    3.50
  13  -7 -11    6.50    3.10
 -13   7  11    9.10    3.10
   9   6 -10    7.50    3.20
   8   6  -9    3.00    2.40
  -7  -6   8   82.79    6.60
  -7  -6   8   84.99    6.20
   7   6  -8   94.59    5.70
  -6  -6   7   -1.00    2.10
  -6  -6   7    2.90    2.40
   6   6  -7    3.90    2.10
  -5  -6   6  100.29    6.30
  -5  -6   6   91.09    5.60
   5   6  -6   90.69    5.30
  -4  -6   5    2.50    2.00
  -4  -6   5    2.30    1.70
   4   6  -5    1.40    2.10
   4   6  -5   -2.10    1.90
  -3  -6   4   -1.60    1.50
  -3  -6   4   -2.60    1.90
  -3  -6   4   -0.20    1.70
   3   6  -4   -1.10    1.70
   3   6  -4    1.60    1.50
   3   6  -4   -0.50    1.60
  -2  -6   3    2.00    1.80
  -2  -6   3    2.10    1.50
  -2  -6   3    1.00    1.50
   2   6  -3    1.90    1.30
   2   6  -3    0.60    1.40
   2   6  -3    0.80    1.60
  -1  -6   2    4.30    1.50
  -1  -6   2    4.50    1.70
  -1  -6   2    1.60    1.20
   1   6  -2    1.30    1.50
   1   6  -2    3.30    1.30
   1   6  -2    3.60    1.40
   0  -6   1   15.60    2.20
   0  -6   1   21.40    2.10
   0  -6   1   19.30    2.00
   0  -6   1   21.70    2.40
   0   6  -1   20.30    1.90
   0   6  -1   17.90    1.80
   0   6  -1   17.20    2.00
   0   6  -1   22.00    2.10
   0   6  -1   16.90    2.20
   1  -6   0  117.09    4.60
   1  -6   0  112.49    5.10
   1  -6   0   95.89    4.70
   1  -6   0  112.29    4.80
  -1   6   0  116.19    4.50
  -1   6   0  106.69    4.60
  -1   6   0  107.69    4.80
  -1   6   0  110.59    4.70
  -1   6   0  125.29    4.50
   2  -6  -1   44.00    2.60
   2  -6  -1   38.20    2.90
   2  -6  -1   36.20    3.00
   2  -6  -1   44.30    3.50
  -2   6   1   41.20    2.70
  -2   6   1   41.00    2.80
  -2   6   1   41.20    2.90
  -2   6   1   36.80    2.50
  -2   6   1   45.80    2.90
   3  -6  -2  221.98    7.00
   3  -6  -2  211.08    7.60
   3  -6  -2  211.58    7.70
   3  -6  -2  215.68    7.20
  -3   6   2  216.48    7.20
  -3   6   2  215.78    7.50
  -3   6   2  216.98    6.90
  -3   6   2  219.58    6.80
   4  -6  -3    2.50    1.20
   4  -6  -3   10.50    1.90
   4  -6  -3    6.60    1.40
   4  -6  -3    6.10    1.40
  -4   6   3    3.80    1.50
  -4   6   3    7.00    1.70
  -4   6   3    6.00    1.30
  -4   6   3    6.10    1.40
   5  -6  -4   12.50    1.90
   5  -6  -4   12.60    2.30
   5  -6  -4   14.10    2.00
   5  -6  -4   12.00    1.80
  -5   6   4   14.00    1.80
  -5   6   4   12.20    1.70
  -5   6   4   12.70    1.90
  -5   6   4   10.40    2.00
   6  -6  -5   89.29    4.70
   6  -6  -5   82.19    4.30
   6  -6  -5   87.19    5.00
   6  -6  -5   77.49    4.50
  -6   6   5   81.79    4.20
  -6   6   5   78.19    4.60
  -6   6   5   85.49    4.20
  -6   6   5   79.49    4.50
   7  -6  -6  107.69    5.80
   7  -6  -6  114.79    5.10
   7  -6  -6  112.49    5.60
   7  -6  -6  104.59    5.50
  -7   6   6  103.79    5.40
  -7   6   6  117.79    5.80
  -7   6   6  117.69    5.30
   8  -6  -7   75.89    4.50
   8  -6  -7   63.99    4.60
   8  -6  -7   69.69    4.70
   8  -6  -7   65.39    4.40
  -8   6   7   66.69    4.70
  -8   6   7   65.99    4.30
   9  -6  -8  192.28    8.90
   9  -6  -8  218.68    9.20
   9  -6  -8  201.78    8.20
  -9   6   8  205.48    8.20
  10  -6  -9   63.89    5.00
  10  -6  -9   68.89    5.40
 -10   6   9   71.69    5.30
  11  -6 -10   10.60    2.90
  11  -6 -10   13.40    3.50
 -11   6  10    9.90    2.80
  12  -6 -11   38.20    4.90
  12  -6 -11   40.40    4.70
 -12   6  11   40.80    4.50
  13  -6 -12    4.20    3.40
  13  -6 -12   -0.20    2.70
 -13   6  12   -1.10    3.00
  10   5 -10   39.00    4.50
  -9  -5   9   37.20    4.60
   9   5  -9   35.80    4.30
  -8  -5   8    4.00    2.70
   8   5  -8    2.30    2.60
  -7  -5   7   28.40    3.50
  -7  -5   7   28.00    4.00
   7   5  -7   24.50    3.40
  -6  -5   6   27.90    3.30
  -6  -5   6   28.70    3.90
   6   5  -6   27.90    3.20
  -5  -5   5   63.99    5.00
  -5  -5   5   58.99    4.60
  -5  -5   5   67.69    4.60
   5   5  -5   72.39    4.40
   5   5  -5   75.19    4.90
  -4  -5   4  243.38    9.20
  -4  -5   4  225.18    8.50
  -4  -5   4  237.08    8.40
   4   5  -4  234.98    8.90
   4   5  -4  239.58    8.10
   4   5  -4  238.78    8.20
  -3  -5   3  220.28    7.70
  -3  -5   3  225.98    8.40
  -3  -5   3  228.08    8.10
   3   5  -3  229.98    7.60
   3   5  -3  222.98    7.50
   3   5  -3  217.08    8.20
  -2  -5   2  120.09    5.10
  -2  -5   2  130.99    5.20
   2   5  -2  118.79    5.40
   2   5  -2  132.79    5.00
   2   5  -2  120.69    4.80
  -1  -5   1  366.96   11.80
  -1  -5   1  393.86   11.50
  -1  -5   1  408.46   11.20
   1   5  -1  407.06   12.00
   1   5  -1  386.36   10.90
   1   5  -1  400.46   11.00
   0  -5   0   -0.30    1.10
   0  -5   0    0.90    1.00
   0  -5   0    0.60    1.30
   0  -5   0   -2.70    1.10
   0   5   0    1.60    1.10
   0   5   0    2.00    1.20
   0   5   0   -0.10    0.80
   0   5   0    1.40    1.30
   0   5   0    0.20    1.20
   1  -5  -1  318.87    9.50
   1  -5  -1  328.77   10.00
   1  -5  -1  317.57    9.80
   1  -5  -1  319.87    9.20
  -1   5   1  323.17    9.50
  -1   5   1  327.97    9.90
  -1   5   1  321.47    9.10
  -1   5   1  323.57   10.20
  -1   5   1  328.27    9.10
   2  -5  -2  264.87    8.70
   2  -5  -2  289.47    8.50
   2  -5  -2  267.97    8.90
   2  -5  -2  274.07    8.10
   2  -5  -2  270.97    8.70
  -2   5   2  271.37    8.00
  -2   5   2  282.97    8.10
  -2   5   2  278.17    8.70
  -2   5   2  281.67    8.40
   3  -5  -3   31.90    2.80
   3  -5  -3   26.80    2.30
   3  -5  -3   32.50    2.70
   3  -5  -3   31.40    2.70
   3  -5  -3   33.10    2.70
   3  -5  -3   28.60    2.20
  -3   5   3   32.30    2.60
  -3   5   3   32.60    2.50
  -3   5   3   32.00    2.40
  -3   5   3   31.60    2.30
   4  -5  -4   23.80    2.10
   4  -5  -4   18.50    2.20
   4  -5  -4   21.00    2.10
   4  -5  -4   25.00    2.50
  -4   5   4   19.50    1.90
  -4   5   4   24.30    2.00
  -4   5   4   24.00    2.40
  -4   5   4   20.40    2.10
   5  -5  -5  294.67    9.20
   5  -5  -5  292.57    9.80
   5  -5  -5  289.57    8.90
   5  -5  -5  293.17    9.60
  -5   5   5  286.67    9.20
  -5   5   5  296.57    9.00
  -5   5   5  275.47    9.50
   6  -5  -6    5.00    2.00
   6  -5  -6    7.50    1.60
   6  -5  -6    5.10    1.40
  -6   5   6    7.40    1.70
  -6   5   6    5.20    1.80
  -6   5   6    6.20    1.70
   7  -5  -7    4.70    1.90
   7  -5  -7    9.50    2.00
   7  -5  -7    7.60    1.80
   7  -5  -7    2.50    1.50
  -7   5   7    0.90    1.30
  -7   5   7    8.10    2.00
  -7   5   7    6.60    1.80
   8  -5  -8    6.60    2.30
   8  -5  -8    4.50    2.40
   8  -5  -8    6.10    1.90
   8  -5  -8    4.90    2.00
  -8   5   8    6.30    1.80
  -8   5   8    7.20    2.30
   9  -5  -9  247.28    9.20
   9  -5  -9  252.87   10.20
   9  -5  -9  247.08    9.70
  -9   5   9  242.28   10.10
  -9   5   9  245.68    9.30
  10  -5 -10   -0.30    2.30
  10  -5 -10   -0.80    2.30
 -10   5  10   -3.00    2.40
  11  -5 -11   -5.00    2.70
  11  -5 -11   -2.20    2.50
 -11   5  11   -0.80    2.70
  12  -5 -12   38.20    5.20
  12  -5 -12   53.39    5.00
 -12   5  12   48.80    5.20
  13  -5 -13    4.10    3.20
  13  -5 -13   11.80    4.20
 -13   5  13    8.50    3.40
 -11  -4  10   10.00    4.10
  11   4 -10   10.30    3.50
 -10  -4   9    3.80    2.80
  10   4  -9   -1.70    2.60
  -9  -4   8    1.70    2.50
   9   4  -8    1.50    2.70
  -8  -4   7   -1.10    2.40
   8   4  -7    3.10    2.50
  -7  -4   6   12.30    2.60
  -7  -4   6   12.80    3.10
   7   4  -6    8.90    2.50
  -6  -4   5   -1.70    2.00
  -6  -4   5    1.90    2.00
  -6  -4   5    2.70    2.10
   6   4  -5   -1.10    1.70
  -5  -4   4    0.70    1.70
  -5  -4   4    2.30    1.80
  -5  -4   4    0.90    1.60
  -5  -4   4    0.10    1.90
   5   4  -4    1.70    1.90
   5   4  -4    1.50    1.50
  -4  -4   3  107.69    4.90
  -4  -4   3  107.49    4.90
   4   4  -3  101.69    4.70
   4   4  -3   99.79    5.10
  -3  -4   2  458.65   13.80
  -3  -4   2  462.05   13.30
  -3  -4   2  460.35   12.90
   3   4  -2  472.25   13.90
   3   4  -2  464.15   12.80
  -2  -4   1  140.99    5.40
  -2  -4   1  138.29    5.70
  -2  -4   1  150.98    5.30
  -2  -4   1  145.69    4.40
   2   4  -1  138.39    5.10
   2   4  -1  141.79    5.70
  -1  -4   0    0.70    1.00
  -1  -4   0    0.40    1.00
  -1  -4   0   -0.40    1.10
  -1  -4   0   -1.30    0.80
   1   4   0    0.70    1.00
   1   4   0    2.10    1.00
   1   4   0    0.50    1.20
   1   4   0   -1.40    1.20
   1   4   0    1.00    1.00
   0  -4  -1   22.70    1.90
   0  -4  -1   21.60    2.10
   0  -4  -1   27.70    2.00
   0  -4  -1   24.90    2.10
   0  -4  -1   28.50    2.10
   0   4   1   24.90    2.20
   0   4   1   27.40    2.30
   0   4   1   25.10    2.10
   0   4   1   27.80    1.60
   0   4   1   26.30    1.90
   0   4   1   27.30    2.10
   1  -4  -2   46.30    2.90
   1  -4  -2   48.00    2.50
   1  -4  -2   48.90    3.00
   1  -4  -2   47.30    2.70
   1  -4  -2   50.49    2.60
   1  -4  -2   46.60    2.70
  -1   4   2   46.00    2.70
  -1   4   2   46.40    2.80
  -1   4   2   45.70    2.50
  -1   4   2   49.99    2.70
  -1   4   2   42.30    2.30
   2  -4  -3   94.49    4.40
   2  -4  -3  103.39    4.20
   2  -4  -3   99.89    4.10
   2  -4  -3   98.39    3.90
   2  -4  -3   98.49    3.80
   2  -4  -3   99.29    3.80
  -2   4   3  105.59    4.00
  -2   4   3   97.99    4.10
  -2   4   3   94.99    4.00
  -2   4   3   96.79    3.70
   3  -4  -4  155.58    5.90
   3  -4  -4  159.08    5.50
   3  -4  -4  152.08    5.60
   3  -4  -4  157.48    5.20
   3  -4  -4  156.08    5.20
  -3   4   4  156.68    5.50
  -3   4   4  148.29    5.70
  -3   4   4  152.98    5.60
  -3   4   4  153.88    5.20
   4  -4  -5  120.99    4.70
   4  -4  -5  119.39    4.90
   4  -4  -5  127.99    4.60
   4  -4  -5  112.89    4.50
   4  -4  -5  119.49    5.10
  -4   4   5  110.89    4.50
  -4   4   5  112.49    4.90
  -4   4   5  117.89    4.70
   5  -4  -6  199.08    7.20
   5  -4  -6  198.58    6.80
   5  -4  -6  200.88    7.40
   5  -4  -6  192.38    6.50
   5  -4  -6  201.88    6.60
  -5   4   6  199.18    6.90
  -5   4   6  152.88    6.70
  -5   4   6  195.08    6.60
   6  -4  -7  137.39    6.10
   6  -4  -7  148.99    5.70
   6  -4  -7  153.08    5.90
   6  -4  -7  138.99    6.50
  -6   4   7  151.48    5.90
  -6   4   7  127.39    5.70
   7  -4  -8  108.49    5.50
   7  -4  -8   98.59    5.00
   7  -4  -8   97.49    4.80
   7  -4  -8   91.29    5.40
  -7   4   8  105.29    5.40
  -7   4   8   99.89    5.30
  -7   4   8  105.09    5.10
   8  -4  -9    8.90    2.00
   8  -4  -9    6.30    2.50
   8  -4  -9    9.30    2.10
  -8   4   9    9.90    2.60
  -8   4   9    6.70    1.80
   9  -4 -10   29.10    3.60
   9  -4 -10   32.50    4.20
   9  -4 -10   35.00    3.50
  -9   4  10   30.60    4.00
  -9   4  10   33.90    3.60
  10  -4 -11   32.10    3.60
  10  -4 -11   28.10    4.30
 -10   4  11   26.30    3.70
  11  -4 -12   21.70    3.60
  11  -4 -12   11.40    3.70
 -11   4  12   10.20    3.00
  12  -4 -13    8.40    3.20
  12  -4 -13    8.90    3.30
 -12   4  13    8.00    3.30
  13  -4 -14   34.80    4.50
  13  -4 -14   39.10    5.60
 -13   4  14   32.00    5.00
 -11  -3   9   28.40    4.20
  11   3  -9   38.60    4.50
 -10  -3   8   29.70    4.00
  10   3  -8   15.60    3.20
  -9  -3   7    5.70    2.50
   9   3  -7    2.20    2.40
  -8  -3   6    7.90    2.90
  -8  -3   6    5.00    2.30
   8   3  -6    9.90    2.50
   8   3  -6    8.00    2.90
  -7  -3   5   61.29    4.50
  -7  -3   5   61.99    4.70
   7   3  -5   61.19    4.90
   7   3  -5   63.39    4.40
  -6  -3   4   95.69    5.00
  -6  -3   4  101.19    5.20
  -6  -3   4  104.59    5.30
   6   3  -4   75.49    4.90
   6   3  -4   98.59    4.90
  -5  -3   3   53.59    3.80
  -5  -3   3   41.80    3.50
  -5  -3   3   52.19    3.60
  -5  -3   3   53.89    3.50
   5   3  -3   54.79    3.30
  -4  -3   2  118.59    4.80
  -4  -3   2  125.79    4.90
  -4  -3   2  115.79    5.00
  -4  -3   2  128.29    5.00
  -4  -3   2  131.19    5.60
   4   3  -2  116.59    5.40
   4   3  -2  127.99    5.00
  -3  -3   1    9.90    1.40
  -3  -3   1    9.30    1.60
  -3  -3   1   10.20    1.50
  -3  -3   1    9.60    1.70
   3   3  -1    6.90    1.40
   3   3  -1   10.20    1.80
  -2  -3   0   13.10    1.50
  -2  -3   0   14.50    1.60
  -2  -3   0   17.30    1.50
  -2  -3   0   11.10    1.70
   2   3   0   14.40    1.50
   2   3   0   14.50    1.50
   2   3   0   12.50    1.60
   2   3   0   14.40    1.70
  -1  -3  -1  111.49    3.90
  -1  -3  -1  112.89    4.40
  -1  -3  -1  109.79    4.00
  -1  -3  -1  112.79    4.10
  -1  -3  -1  118.99    4.30
   1   3   1  120.79    4.00
   1   3   1  109.29    4.30
   1   3   1  119.69    4.50
   1   3   1  118.99    4.20
   0  -3  -2  531.85   13.40
   0  -3  -2  521.25   14.50
   0  -3  -2  523.75   14.30
   0  -3  -2  551.34   13.80
   0  -3  -2  509.85   13.30
   0  -3  -2  536.55   14.30
   0   3   2  517.45   13.40
   0   3   2  536.55   14.40
   0   3   2  537.05   14.40
   0   3   2  530.45   13.70
   1  -3  -3  802.82   19.20
   1  -3  -3  787.82   20.40
   1  -3  -3  788.42   20.80
   1  -3  -3  790.12   20.50
   1  -3  -3  742.73   19.10
   1  -3  -3  782.42   19.60
  -1   3   3  791.22   20.50
  -1   3   3  773.02   19.20
  -1   3   3  792.72   20.50
  -1   3   3  778.12   19.60
  -1   3   3  780.42   20.50
   2  -3  -4   15.20    1.40
   2  -3  -4   12.10    1.60
   2  -3  -4   14.70    1.80
   2  -3  -4   12.20    1.30
   2  -3  -4   15.70    1.60
   2  -3  -4   13.90    1.40
  -2   3   4   14.00    1.60
  -2   3   4   13.60    1.50
  -2   3   4   16.90    1.50
  -2   3   4   12.70    1.40
   3  -3  -5   52.99    3.00
   3  -3  -5   61.49    2.80
   3  -3  -5   52.49    2.90
   3  -3  -5   62.59    2.80
   3  -3  -5   55.69    3.30
  -3   3   5   55.59    3.20
  -3   3   5   62.79    3.30
  -3   3   5   56.59    3.00
  -3   3   5   56.19    2.70
   4  -3  -6   -0.40    1.00
   4  -3  -6    1.00    1.30
   4  -3  -6   -1.20    0.90
   4  -3  -6    1.10    1.30
   4  -3  -6    1.90    1.10
  -4   3   6    0.00    0.90
  -4   3   6    1.10    1.10
  -4   3   6   -0.30    1.30
  -4   3   6    0.00    0.90
   5  -3  -7  237.18    8.50
   5  -3  -7  228.68    7.70
   5  -3  -7  229.48    8.00
   5  -3  -7  238.18    7.40
   5  -3  -7  233.48    7.40
  -5   3   7  240.68    7.70
  -5   3   7  232.38    7.80
  -5   3   7  234.78    8.20
   6  -3  -8  359.36   10.50
   6  -3  -8  357.56   10.80
   6  -3  -8  350.96   11.80
   6  -3  -8  342.27   10.40
   6  -3  -8  354.16   11.40
  -6   3   8  338.57   11.00
  -6   3   8  348.27   11.60
  -6   3   8  344.57   10.70
   7  -3  -9   -1.10    1.60
   7  -3  -9   -0.70    1.60
   7  -3  -9   -2.20    1.50
   7  -3  -9    4.60    2.30
  -7   3   9    4.90    1.70
  -7   3   9    1.50    1.60
  -7   3   9    0.30    2.00
   8  -3 -10   12.20    2.70
   8  -3 -10   15.60    3.00
   8  -3 -10   21.20    2.70
   8  -3 -10   20.70    2.60
  -8   3  10   12.30    2.80
  -8   3  10   19.80    2.80
   9  -3 -11   34.50    3.80
   9  -3 -11   29.40    3.30
   9  -3 -11   34.50    4.20
  -9   3  11   28.30    3.50
  -9   3  11   33.70    4.20
  10  -3 -12   20.10    3.10
  10  -3 -12   15.00    3.40
 -10   3  12   15.10    3.20
  11  -3 -13    1.50    3.30
  11  -3 -13    0.70    2.60
 -11   3  13    0.70    2.70
  12  -3 -14   19.50    4.70
  12  -3 -14   21.00    3.80
 -12  -2   9   11.40    3.60
  12   2  -9    8.50    3.60
 -11  -2   8   -3.20    2.80
  11   2  -8   -0.40    2.40
 -10  -2   7   -4.60    2.00
  10   2  -7    0.80    2.30
  -9  -2   6    5.90    2.40
   9   2  -6    5.90    2.50
   9   2  -6    9.70    2.70
  -8  -2   5   96.39    5.70
   8   2  -5   96.09    5.50
   8   2  -5   86.49    5.60
  -7  -2   4   11.90    2.50
  -7  -2   4   10.40    2.20
  -7  -2   4   13.30    2.40
   7   2  -4    8.00    2.00
   7   2  -4   15.00    2.70
  -6  -2   3    1.00    1.30
  -6  -2   3   -0.10    1.40
  -6  -2   3    3.10    1.80
  -6  -2   3    2.00    1.50
  -6  -2   3    3.60    1.70
   6   2  -3    2.90    1.40
   6   2  -3    3.20    1.80
  -5  -2   2   89.39    4.10
  -5  -2   2   89.79    4.20
  -5  -2   2   87.99    3.90
  -5  -2   2   81.29    4.10
  -5  -2   2   82.39    4.40
   5   2  -2   86.19    4.10
   5   2  -2   77.89    4.20
  -4  -2   1   73.79    3.50
  -4  -2   1   78.29    3.90
  -4  -2   1   84.69    3.50
  -4  -2   1   76.19    4.00
  -4  -2   1   79.29    3.80
   4   2  -1   78.39    3.70
   4   2  -1   77.79    3.90
  -3  -2   0  279.67    8.50
  -3  -2   0  276.27    7.80
  -3  -2   0  264.67    7.70
  -3  -2   0  266.97    8.20
  -3  -2   0  273.37    8.10
  -3  -2   0  280.77    8.00
   3   2   0  274.87    7.90
   3   2   0  270.27    8.50
   3   2   0  274.87    8.60
  -2  -2  -1  296.87    8.20
  -2  -2  -1  288.27    7.90
  -2  -2  -1  284.67    8.60
  -2  -2  -1  286.87    8.30
  -2  -2  -1  295.17    8.00
[truncated: 671,020 more chars]
