# Supplementary material for: Exploring Mesoionic Imine‐Carbodiimide (MII‐CDI) Adducts: 1,3 H‐Shift, N(I) Compounds and Guanidinate‐Type Ligands
Source: Angew Chem Int Ed Engl. 2025 Jul 16;64(34):e202502097. doi: 10.1002/anie.202502097 (PMC12363636; doi:10.1002/anie.202502097)
Supplement: Supplementary file 2 — Supporting Information [file ANIE-64-e202502097-s001.zip › N(I)_sar424.cif]

data_sar424
_audit_creation_date               2024-08-01
_audit_creation_method
;
Olex2 1.3
(compiled 2020.02.04 svn.rd84adfe8 for OlexSys, GUI svn.r6032)
;
_shelx_SHELXL_version_number       '2018/3'
_audit_contact_author_address      ?
_audit_contact_author_email        ?
_audit_contact_author_name         ''
_audit_contact_author_phone        ?
_publ_contact_author_id_orcid      ?
_publ_section_references
;
Dolomanov, O.V., Bourhis, L.J., Gildea, R.J, Howard, J.A.K. & Puschmann, H.
 (2009), J. Appl. Cryst. 42, 339-341.

Sheldrick, G.M. (2015). Acta Cryst. A71, 3-8.

Sheldrick, G.M. (2015). Acta Cryst. C71, 3-8.
;
_chemical_name_common              ?
_chemical_name_systematic          ?
_chemical_formula_moiety           'C F3 O3 S, C42 H53 N6'
_chemical_formula_sum              'C43 H53 F3 N6 O3 S'
_chemical_formula_weight           790.97
_chemical_melting_point            ?
loop_
  _atom_type_symbol
  _atom_type_description
  _atom_type_scat_dispersion_real
  _atom_type_scat_dispersion_imag
  _atom_type_scat_source
 'C' 'C' 0.0033 0.0016 'International Tables Vol C Tables 4.2.6.8 and 6.1.1.4'
 'H' 'H' 0.0000 0.0000 'International Tables Vol C Tables 4.2.6.8 and 6.1.1.4'
 'F' 'F' 0.0171 0.0103 'International Tables Vol C Tables 4.2.6.8 and 6.1.1.4'
 'N' 'N' 0.0061 0.0033 'International Tables Vol C Tables 4.2.6.8 and 6.1.1.4'
 'O' 'O' 0.0106 0.0060 'International Tables Vol C Tables 4.2.6.8 and 6.1.1.4'
 'S' 'S' 0.1246 0.1234 'International Tables Vol C Tables 4.2.6.8 and 6.1.1.4'

_shelx_space_group_comment
;
The symmetry employed for this shelxl refinement is uniquely defined
by the following loop, which should always be used as a source of
symmetry information in preference to the above space-group names.
They are only intended as comments.
;
_space_group_crystal_system        'monoclinic'
_space_group_IT_number             14
_space_group_name_H-M_alt          'P 1 21/c 1'
_space_group_name_Hall             '-P 2ybc'
loop_
  _space_group_symop_operation_xyz
 'x, y, z'
 '-x, y+1/2, -z+1/2'
 '-x, -y, -z'
 'x, -y-1/2, z-1/2'

_cell_length_a                     12.265(2)
_cell_length_b                     32.567(5)
_cell_length_c                     10.4610(18)
_cell_angle_alpha                  90
_cell_angle_beta                   100.634(6)
_cell_angle_gamma                  90
_cell_volume                       4106.7(11)
_cell_formula_units_Z              4
_cell_measurement_reflns_used      24053
_cell_measurement_temperature      150.01
_cell_measurement_theta_max        26.405
_cell_measurement_theta_min        1.689
_shelx_estimated_absorpt_T_max     0.969
_shelx_estimated_absorpt_T_min     0.943
_exptl_absorpt_coefficient_mu      0.139
_exptl_absorpt_correction_T_max    ?
_exptl_absorpt_correction_T_min    ?
_exptl_absorpt_correction_type     ?
_exptl_absorpt_process_details     ?
_exptl_absorpt_special_details     ?
_exptl_crystal_colour              ?
_exptl_crystal_density_diffrn      1.279
_exptl_crystal_density_meas        ?
_exptl_crystal_density_method      ?
_exptl_crystal_description         prism
_exptl_crystal_F_000               1680
_exptl_crystal_size_max            0.43
_exptl_crystal_size_mid            0.31
_exptl_crystal_size_min            0.23
_exptl_transmission_factor_max     ?
_exptl_transmission_factor_min     ?
_diffrn_reflns_av_R_equivalents    0.0805
_diffrn_reflns_av_unetI/netI       0.0918
_diffrn_reflns_Laue_measured_fraction_full  0.995
_diffrn_reflns_Laue_measured_fraction_max  0.983
_diffrn_reflns_limit_h_max         15
_diffrn_reflns_limit_h_min         -14
_diffrn_reflns_limit_k_max         32
_diffrn_reflns_limit_k_min         -40
_diffrn_reflns_limit_l_max         12
_diffrn_reflns_limit_l_min         -13
_diffrn_reflns_number              24053
_diffrn_reflns_point_group_measured_fraction_full  0.995
_diffrn_reflns_point_group_measured_fraction_max  0.983
_diffrn_reflns_theta_full          25.242
_diffrn_reflns_theta_max           26.405
_diffrn_reflns_theta_min           1.689
_diffrn_ambient_temperature        150.01
_diffrn_detector_area_resol_mean   ?
_diffrn_measured_fraction_theta_full  0.995
_diffrn_measured_fraction_theta_max  0.983
_diffrn_measurement_device_type    'Bruker Kappa ApexII Duo'
_diffrn_measurement_method         'omega + phi scans'
_diffrn_radiation_type             MoK\a
_diffrn_radiation_wavelength       0.71073
_diffrn_source                     ?
_reflns_Friedel_coverage           0.000
_reflns_Friedel_fraction_full      .
_reflns_Friedel_fraction_max       .
_reflns_number_gt                  5331
_reflns_number_total               8294
_reflns_special_details
;
 Reflections were merged by SHELXL according to the crystal
 class for the calculation of statistics and refinement.
 
 _reflns_Friedel_fraction is defined as the number of unique
 Friedel pairs measured divided by the number that would be
 possible theoretically, ignoring centric projections and
 systematic absences.
;
_reflns_threshold_expression       'I > 2\s(I)'
_computing_cell_refinement         ?
_computing_data_collection         ?
_computing_data_reduction          ?
_computing_molecular_graphics      'Olex2 1.3 (Dolomanov et al., 2009)'
_computing_publication_material    'Olex2 1.3 (Dolomanov et al., 2009)'
_computing_structure_refinement    'SHELXL 2018/3 (Sheldrick, 2015)'
_computing_structure_solution      'SHELXT 2018/2 (Sheldrick, 2018)'
_refine_diff_density_max           0.398
_refine_diff_density_min           -0.509
_refine_diff_density_rms           0.071
_refine_ls_extinction_coef         .
_refine_ls_extinction_method       none
_refine_ls_goodness_of_fit_ref     1.050
_refine_ls_hydrogen_treatment      constr
_refine_ls_matrix_type             full
_refine_ls_number_parameters       516
_refine_ls_number_reflns           8294
_refine_ls_number_restraints       0
_refine_ls_R_factor_all            0.1081
_refine_ls_R_factor_gt             0.0665
_refine_ls_restrained_S_all        1.050
_refine_ls_shift/su_max            0.001
_refine_ls_shift/su_mean           0.000
_refine_ls_structure_factor_coef   Fsqd
_refine_ls_weighting_details      
 'w=1/[\s^2^(Fo^2^)+(0.0854P)^2^+0.8528P] where P=(Fo^2^+2Fc^2^)/3'
_refine_ls_weighting_scheme        calc
_refine_ls_wR_factor_gt            0.1649
_refine_ls_wR_factor_ref           0.1882
_refine_special_details            ?
_olex2_refinement_description
;
1. Fixed Uiso
 At 1.2 times of:
  All C(H) groups
 At 1.5 times of:
  All C(H,H,H) groups
2.a Ternary CH refined with riding coordinates:
 C40(H40), C10(H10), C24(H24), C21(H21)
2.b Aromatic/amide H refined with riding coordinates:
 C39(H39), C17(H17), C38(H38), C19(H19), C18(H18), C8(H8), C35(H35), C6(H6),
 C7(H7), C37(H37), C33(H33), C29(H29), C36(H36), C30(H30), C32(H32), C31(H31)
2.c Idealised Me refined as rotating group:
 C13(H13a,H13b,H13c), C14(H14a,H14b,H14c), C23(H23a,H23b,H23c), C42(H42a,H42b,
 H42c), C25(H25a,H25b,H25c), C41(H41a,H41b,H41c), C27(H27a,H27b,H27c), C12(H12a,
 H12b,H12c), C26(H26a,H26b,H26c), C22(H22a,H22b,H22c), C11(H11a,H11b,H11c)
;
_atom_sites_solution_hydrogens     geom
_atom_sites_solution_primary       dual
_atom_sites_solution_secondary     ?
loop_
  _atom_site_label
  _atom_site_type_symbol
  _atom_site_fract_x
  _atom_site_fract_y
  _atom_site_fract_z
  _atom_site_U_iso_or_equiv
  _atom_site_adp_type
  _atom_site_occupancy
  _atom_site_site_symmetry_order
  _atom_site_calc_flag
  _atom_site_refinement_flags_posn
  _atom_site_refinement_flags_adp
  _atom_site_refinement_flags_occupancy
  _atom_site_disorder_assembly
  _atom_site_disorder_group
 S1 S 0.38791(7) 0.65297(3) 0.10961(9) 0.0519(3) Uani 1 1 d . . . . .
 N4 N 0.78882(17) 0.63940(6) 0.3877(2) 0.0237(5) Uani 1 1 d . . . . .
 N5 N 0.90010(17) 0.58614(6) 0.4488(2) 0.0211(5) Uani 1 1 d . . . . .
 N6 N 0.70634(17) 0.57368(6) 0.3912(2) 0.0225(5) Uani 1 1 d . . . . .
 N1 N 0.70728(17) 0.69824(6) 0.2855(2) 0.0240(5) Uani 1 1 d . . . . .
 N2 N 0.62843(19) 0.72607(7) 0.2859(2) 0.0309(6) Uani 1 1 d . . . . .
 N3 N 0.57879(19) 0.71351(7) 0.3793(2) 0.0298(5) Uani 1 1 d . . . . .
 F1 F 0.18553(17) 0.67864(9) 0.0327(2) 0.0868(9) Uani 1 1 d . . . . .
 C3 C 0.7935(2) 0.59979(8) 0.4102(2) 0.0195(5) Uani 1 1 d . . . . .
 O3 O 0.49200(19) 0.66782(9) 0.0900(3) 0.0625(7) Uani 1 1 d . . . . .
 C1 C 0.7074(2) 0.66739(8) 0.3748(3) 0.0235(6) Uani 1 1 d . . . . .
 O2 O 0.3710(2) 0.65523(10) 0.2408(3) 0.0702(8) Uani 1 1 d . . . . .
 C4 C 0.9893(2) 0.61501(8) 0.4423(3) 0.0214(6) Uani 1 1 d . . . . .
 C9 C 1.0354(2) 0.61541(8) 0.3299(3) 0.0246(6) Uani 1 1 d . . . . .
 F2 F 0.2951(2) 0.69225(11) -0.0978(3) 0.1048(11) Uani 1 1 d . . . . .
 C15 C 0.7111(2) 0.52975(8) 0.4156(3) 0.0216(6) Uani 1 1 d . . . . .
 C5 C 1.0307(2) 0.63886(8) 0.5513(3) 0.0237(6) Uani 1 1 d . . . . .
 C39 C 0.8960(2) 0.70833(8) 0.2545(3) 0.0270(6) Uani 1 1 d . . . . .
 H39 H 0.921454 0.703790 0.344742 0.032 Uiso 1 1 calc R U . . .
 C16 C 0.6959(2) 0.51547(8) 0.5370(3) 0.0248(6) Uani 1 1 d . . . . .
 C20 C 0.7244(2) 0.50271(8) 0.3146(3) 0.0251(6) Uani 1 1 d . . . . .
 C17 C 0.7036(2) 0.47335(9) 0.5592(3) 0.0297(6) Uani 1 1 d . . . . .
 H17 H 0.696287 0.462887 0.641992 0.036 Uiso 1 1 calc R U . . .
 C2 C 0.6224(2) 0.67880(8) 0.4401(3) 0.0264(6) Uani 1 1 d . . . . .
 C34 C 0.7850(2) 0.70562(8) 0.2006(3) 0.0252(6) Uani 1 1 d . . . . .
 C38 C 0.9696(2) 0.71788(8) 0.1729(3) 0.0310(7) Uani 1 1 d . . . . .
 H38 H 1.046730 0.719716 0.207232 0.037 Uiso 1 1 calc R U . . .
 C28 C 0.5891(2) 0.66281(8) 0.5582(3) 0.0284(6) Uani 1 1 d . . . . .
 C40 C 0.9846(2) 0.63546(8) 0.6749(3) 0.0279(6) Uani 1 1 d . . . . .
 H40 H 0.909331 0.622763 0.651968 0.034 Uiso 1 1 calc R U . . .
 C13 C 0.9405(2) 0.54451(8) 0.4824(3) 0.0266(6) Uani 1 1 d . . . . .
 H13A H 0.902720 0.533294 0.549485 0.040 Uiso 1 1 calc R U . . .
 H13B H 1.020633 0.545308 0.515477 0.040 Uiso 1 1 calc R U . . .
 H13C H 0.925246 0.527073 0.404845 0.040 Uiso 1 1 calc R U . . .
 C19 C 0.7292(2) 0.46119(8) 0.3416(3) 0.0295(6) Uani 1 1 d . . . . .
 H19 H 0.737929 0.442309 0.274984 0.035 Uiso 1 1 calc R U . . .
 C18 C 0.7215(2) 0.44659(8) 0.4636(3) 0.0308(7) Uani 1 1 d . . . . .
 H18 H 0.728713 0.418015 0.481440 0.037 Uiso 1 1 calc R U . . .
 C8 C 1.1254(2) 0.64101(9) 0.3294(3) 0.0322(7) Uani 1 1 d . . . . .
 H8 H 1.159463 0.641677 0.254874 0.039 Uiso 1 1 calc R U . . .
 C10 C 0.9917(2) 0.58910(8) 0.2133(3) 0.0279(6) Uani 1 1 d . . . . .
 H10 H 0.941009 0.568332 0.241755 0.033 Uiso 1 1 calc R U . . .
 C35 C 0.7455(2) 0.71159(9) 0.0705(3) 0.0326(7) Uani 1 1 d . . . . .
 H35 H 0.668569 0.709272 0.035716 0.039 Uiso 1 1 calc R U . . .
 C24 C 0.6734(2) 0.54368(9) 0.6441(3) 0.0298(6) Uani 1 1 d . . . . .
 H24 H 0.660148 0.571888 0.606662 0.036 Uiso 1 1 calc R U . . .
 C6 C 1.1196(2) 0.66434(9) 0.5443(3) 0.0319(7) Uani 1 1 d . . . . .
 H6 H 1.148666 0.681323 0.616359 0.038 Uiso 1 1 calc R U . . .
 C7 C 1.1668(2) 0.66555(9) 0.4345(3) 0.0352(7) Uani 1 1 d . . . . .
 H7 H 1.227796 0.683267 0.431311 0.042 Uiso 1 1 calc R U . . .
 C14 C 0.5975(2) 0.58808(9) 0.3262(3) 0.0310(7) Uani 1 1 d . . . . .
 H14A H 0.560784 0.602359 0.389070 0.046 Uiso 1 1 calc R U . . .
 H14B H 0.552221 0.564562 0.289956 0.046 Uiso 1 1 calc R U . . .
 H14C H 0.606265 0.606973 0.255906 0.046 Uiso 1 1 calc R U . . .
 C21 C 0.7339(2) 0.51805(9) 0.1805(3) 0.0289(6) Uani 1 1 d . . . . .
 H21 H 0.749806 0.548182 0.186381 0.035 Uiso 1 1 calc R U . . .
 F3 F 0.3093(3) 0.72652(9) 0.0768(4) 0.1099(11) Uani 1 1 d . . . . .
 C37 C 0.9318(3) 0.72468(9) 0.0433(3) 0.0353(7) Uani 1 1 d . . . . .
 H37 H 0.982665 0.731970 -0.011227 0.042 Uiso 1 1 calc R U . . .
 C33 C 0.6687(3) 0.65908(9) 0.6698(3) 0.0365(7) Uani 1 1 d . . . . .
 H33 H 0.744181 0.664844 0.667207 0.044 Uiso 1 1 calc R U . . .
 C23 C 0.8275(3) 0.49687(10) 0.1268(3) 0.0392(7) Uani 1 1 d . . . . .
 H23A H 0.805498 0.468667 0.101514 0.059 Uiso 1 1 calc R U . . .
 H23B H 0.894820 0.496428 0.193915 0.059 Uiso 1 1 calc R U . . .
 H23C H 0.842109 0.511971 0.050706 0.059 Uiso 1 1 calc R U . . .
 C29 C 0.4797(2) 0.65387(10) 0.5634(3) 0.0385(7) Uani 1 1 d . . . . .
 H29 H 0.424447 0.655485 0.486886 0.046 Uiso 1 1 calc R U . . .
 C36 C 0.8207(3) 0.72106(9) -0.0087(3) 0.0377(7) Uani 1 1 d . . . . .
 H36 H 0.795504 0.725074 -0.099281 0.045 Uiso 1 1 calc R U . . .
 O1 O 0.3525(3) 0.61525(10) 0.0414(4) 0.0982(11) Uani 1 1 d . . . . .
 C42 C 0.9712(3) 0.67683(9) 0.7372(4) 0.0415(8) Uani 1 1 d . . . . .
 H42A H 1.044434 0.688958 0.768108 0.062 Uiso 1 1 calc R U . . .
 H42B H 0.932934 0.673114 0.810787 0.062 Uiso 1 1 calc R U . . .
 H42C H 0.927497 0.695112 0.672957 0.062 Uiso 1 1 calc R U . . .
 C25 C 0.7704(3) 0.54598(11) 0.7562(3) 0.0449(8) Uani 1 1 d . . . . .
 H25A H 0.783524 0.518839 0.796612 0.067 Uiso 1 1 calc R U . . .
 H25B H 0.753879 0.565727 0.820688 0.067 Uiso 1 1 calc R U . . .
 H25C H 0.836789 0.554846 0.724049 0.067 Uiso 1 1 calc R U . . .
 C41 C 1.0558(3) 0.60713(10) 0.7710(3) 0.0441(8) Uani 1 1 d . . . . .
 H41A H 1.060716 0.580179 0.730730 0.066 Uiso 1 1 calc R U . . .
 H41B H 1.022439 0.604085 0.848620 0.066 Uiso 1 1 calc R U . . .
 H41C H 1.130388 0.618823 0.795653 0.066 Uiso 1 1 calc R U . . .
 C30 C 0.4510(3) 0.64257(11) 0.6802(4) 0.0465(9) Uani 1 1 d . . . . .
 H30 H 0.375615 0.637052 0.683893 0.056 Uiso 1 1 calc R U . . .
 C32 C 0.6386(3) 0.64698(10) 0.7850(3) 0.0459(8) Uani 1 1 d . . . . .
 H32 H 0.693807 0.643984 0.861143 0.055 Uiso 1 1 calc R U . . .
 C27 C 0.4864(2) 0.73808(10) 0.4077(4) 0.0424(8) Uani 1 1 d . . . . .
 H27A H 0.488307 0.765397 0.368925 0.064 Uiso 1 1 calc R U . . .
 H27B H 0.492667 0.740752 0.502123 0.064 Uiso 1 1 calc R U . . .
 H27C H 0.416129 0.724556 0.371184 0.064 Uiso 1 1 calc R U . . .
 C12 C 0.9233(3) 0.61342(11) 0.1032(3) 0.0503(9) Uani 1 1 d . . . . .
 H12A H 0.971142 0.633103 0.069077 0.075 Uiso 1 1 calc R U . . .
 H12B H 0.864380 0.628237 0.135638 0.075 Uiso 1 1 calc R U . . .
 H12C H 0.890075 0.594616 0.033630 0.075 Uiso 1 1 calc R U . . .
 C31 C 0.5299(3) 0.63928(11) 0.7901(3) 0.0491(9) Uani 1 1 d . . . . .
 H31 H 0.509351 0.631662 0.870107 0.059 Uiso 1 1 calc R U . . .
 C26 C 0.5694(3) 0.53044(12) 0.6933(4) 0.0497(9) Uani 1 1 d . . . . .
 H26A H 0.507137 0.528486 0.619820 0.075 Uiso 1 1 calc R U . . .
 H26B H 0.551992 0.550717 0.755785 0.075 Uiso 1 1 calc R U . . .
 H26C H 0.582022 0.503611 0.735822 0.075 Uiso 1 1 calc R U . . .
 C22 C 0.6246(3) 0.51153(12) 0.0858(3) 0.0491(9) Uani 1 1 d . . . . .
 H22A H 0.630538 0.522838 0.000595 0.074 Uiso 1 1 calc R U . . .
 H22B H 0.564617 0.525489 0.118865 0.074 Uiso 1 1 calc R U . . .
 H22C H 0.608412 0.482083 0.077387 0.074 Uiso 1 1 calc R U . . .
 C11 C 1.0814(3) 0.56555(13) 0.1632(4) 0.0660(12) Uani 1 1 d . . . . .
 H11A H 1.047885 0.549003 0.087893 0.099 Uiso 1 1 calc R U . . .
 H11B H 1.119950 0.547497 0.231879 0.099 Uiso 1 1 calc R U . . .
 H11C H 1.134530 0.584910 0.137284 0.099 Uiso 1 1 calc R U . . .
 C43 C 0.2897(3) 0.68827(15) 0.0260(4) 0.0636(11) Uani 1 1 d . . . . .

loop_
  _atom_site_aniso_label
  _atom_site_aniso_U_11
  _atom_site_aniso_U_22
  _atom_site_aniso_U_33
  _atom_site_aniso_U_23
  _atom_site_aniso_U_13
  _atom_site_aniso_U_12
 S1 0.0368(5) 0.0787(7) 0.0413(5) 0.0020(5) 0.0097(4) -0.0042(4)
 N4 0.0223(11) 0.0224(12) 0.0282(13) 0.0022(10) 0.0091(9) 0.0030(9)
 N5 0.0207(11) 0.0186(11) 0.0243(12) 0.0021(9) 0.0048(9) 0.0005(8)
 N6 0.0210(11) 0.0220(11) 0.0239(12) 0.0027(9) 0.0028(9) -0.0007(9)
 N1 0.0237(12) 0.0210(11) 0.0278(13) 0.0016(10) 0.0059(9) 0.0053(9)
 N2 0.0282(13) 0.0281(13) 0.0375(15) -0.0002(11) 0.0087(11) 0.0067(10)
 N3 0.0268(12) 0.0273(13) 0.0367(15) -0.0007(11) 0.0095(10) 0.0053(10)
 F1 0.0360(12) 0.154(3) 0.0718(17) 0.0376(17) 0.0129(11) -0.0037(13)
 C3 0.0219(13) 0.0236(14) 0.0139(13) 0.0001(11) 0.0058(10) 0.0009(10)
 O3 0.0353(13) 0.106(2) 0.0487(16) -0.0104(15) 0.0135(11) -0.0120(13)
 C1 0.0235(13) 0.0201(13) 0.0267(15) -0.0025(11) 0.0044(11) -0.0017(10)
 O2 0.0488(15) 0.128(3) 0.0361(15) 0.0137(16) 0.0145(12) -0.0003(15)
 C4 0.0190(13) 0.0224(13) 0.0234(14) 0.0034(11) 0.0057(10) 0.0029(10)
 C9 0.0214(13) 0.0291(14) 0.0244(15) 0.0050(12) 0.0072(11) 0.0040(11)
 F2 0.0688(17) 0.193(3) 0.0529(16) 0.0459(19) 0.0112(12) -0.0172(18)
 C15 0.0223(13) 0.0229(13) 0.0188(14) 0.0019(11) 0.0019(10) -0.0006(10)
 C5 0.0224(13) 0.0259(14) 0.0223(14) 0.0027(12) 0.0029(10) 0.0018(11)
 C39 0.0311(15) 0.0225(14) 0.0282(15) -0.0022(12) 0.0076(12) 0.0009(11)
 C16 0.0242(14) 0.0292(15) 0.0202(14) -0.0019(11) 0.0019(11) -0.0038(11)
 C20 0.0205(13) 0.0286(15) 0.0265(15) 0.0018(12) 0.0049(11) -0.0005(11)
 C17 0.0328(15) 0.0315(16) 0.0245(15) 0.0074(13) 0.0046(12) -0.0016(12)
 C2 0.0207(13) 0.0269(14) 0.0313(16) -0.0017(12) 0.0042(11) 0.0016(11)
 C34 0.0320(15) 0.0183(13) 0.0273(15) 0.0013(11) 0.0105(12) 0.0032(11)
 C38 0.0344(16) 0.0250(15) 0.0349(17) 0.0021(13) 0.0099(13) 0.0000(12)
 C28 0.0274(15) 0.0290(15) 0.0306(16) -0.0079(13) 0.0101(12) 0.0021(11)
 C40 0.0292(15) 0.0302(15) 0.0250(15) -0.0050(12) 0.0066(11) 0.0011(12)
 C13 0.0232(14) 0.0245(14) 0.0323(16) 0.0059(12) 0.0056(11) 0.0018(11)
 C19 0.0307(15) 0.0255(15) 0.0324(17) -0.0052(13) 0.0058(12) -0.0007(11)
 C18 0.0337(16) 0.0231(14) 0.0347(17) 0.0038(13) 0.0036(13) -0.0016(12)
 C8 0.0273(15) 0.0400(17) 0.0310(17) 0.0109(14) 0.0101(12) 0.0026(12)
 C10 0.0341(15) 0.0278(15) 0.0239(15) 0.0018(12) 0.0107(12) 0.0040(12)
 C35 0.0325(16) 0.0325(16) 0.0315(17) 0.0027(13) 0.0025(12) 0.0054(12)
 C24 0.0378(16) 0.0303(15) 0.0222(15) 0.0024(12) 0.0077(12) -0.0021(12)
 C6 0.0300(15) 0.0341(16) 0.0305(17) 0.0010(13) 0.0028(12) -0.0062(12)
 C7 0.0291(16) 0.0380(17) 0.0390(19) 0.0103(15) 0.0073(13) -0.0076(13)
 C14 0.0242(14) 0.0277(15) 0.0376(18) -0.0003(13) -0.0031(12) -0.0006(11)
 C21 0.0346(16) 0.0328(15) 0.0200(15) 0.0001(12) 0.0070(12) 0.0007(12)
 F3 0.111(2) 0.083(2) 0.141(3) 0.012(2) 0.039(2) 0.0086(17)
 C37 0.0449(18) 0.0295(16) 0.0359(18) 0.0069(13) 0.0190(14) 0.0022(13)
 C33 0.0331(16) 0.0446(18) 0.0317(17) -0.0071(14) 0.0055(13) -0.0013(13)
 C23 0.051(2) 0.0377(17) 0.0321(18) -0.0020(14) 0.0164(15) 0.0050(14)
 C29 0.0299(16) 0.0503(19) 0.0374(18) -0.0033(15) 0.0115(13) -0.0035(13)
 C36 0.054(2) 0.0326(17) 0.0284(17) 0.0061(13) 0.0124(14) 0.0068(14)
 O1 0.104(3) 0.067(2) 0.124(3) -0.027(2) 0.021(2) -0.0200(18)
 C42 0.0436(18) 0.0330(17) 0.050(2) -0.0127(15) 0.0145(15) 0.0011(14)
 C25 0.0433(19) 0.060(2) 0.0309(18) -0.0123(16) 0.0050(14) -0.0041(16)
 C41 0.054(2) 0.054(2) 0.0264(17) 0.0045(15) 0.0122(15) 0.0125(16)
 C30 0.0443(19) 0.057(2) 0.045(2) -0.0070(17) 0.0268(16) -0.0061(16)
 C32 0.059(2) 0.050(2) 0.0269(18) -0.0067(15) 0.0027(15) -0.0003(16)
 C27 0.0318(17) 0.0371(17) 0.061(2) -0.0021(16) 0.0159(15) 0.0129(13)
 C12 0.067(2) 0.045(2) 0.0312(19) -0.0100(16) -0.0103(16) 0.0157(17)
 C31 0.072(3) 0.049(2) 0.034(2) -0.0077(16) 0.0299(18) -0.0054(18)
 C26 0.0397(19) 0.071(2) 0.042(2) -0.0165(18) 0.0161(15) -0.0074(16)
 C22 0.047(2) 0.073(2) 0.0239(17) 0.0009(17) -0.0010(14) 0.0008(17)
 C11 0.054(2) 0.079(3) 0.062(3) -0.034(2) 0.0023(19) 0.028(2)
 C43 0.050(2) 0.093(3) 0.048(2) 0.010(2) 0.0122(18) -0.013(2)

_geom_special_details
;
 All esds (except the esd in the dihedral angle between two l.s. planes)
 are estimated using the full covariance matrix.  The cell esds are taken
 into account individually in the estimation of esds in distances, angles
 and torsion angles; correlations between esds in cell parameters are only
 used when they are defined by crystal symmetry.  An approximate (isotropic)
 treatment of cell esds is used for estimating esds involving l.s. planes.
;
loop_
  _geom_bond_atom_site_label_1
  _geom_bond_atom_site_label_2
  _geom_bond_distance
  _geom_bond_site_symmetry_2
  _geom_bond_publ_flag
 S1 O3 1.415(2) . ?
 S1 O2 1.427(3) . ?
 S1 O1 1.446(3) . ?
 S1 C43 1.775(5) . ?
 N4 C3 1.311(3) . ?
 N4 C1 1.340(3) . ?
 N5 C3 1.369(3) . ?
 N5 C4 1.454(3) . ?
 N5 C13 1.464(3) . ?
 N6 C3 1.352(3) . ?
 N6 C15 1.453(3) . ?
 N6 C14 1.460(3) . ?
 N1 N2 1.326(3) . ?
 N1 C1 1.372(3) . ?
 N1 C34 1.438(3) . ?
 N2 N3 1.308(3) . ?
 N3 C2 1.358(4) . ?
 N3 C27 1.462(3) . ?
 F1 C43 1.329(4) . ?
 C1 C2 1.398(4) . ?
 C4 C9 1.395(4) . ?
 C4 C5 1.395(4) . ?
 C9 C8 1.384(4) . ?
 C9 C10 1.506(4) . ?
 F2 C43 1.315(5) . ?
 C15 C16 1.397(4) . ?
 C15 C20 1.408(4) . ?
 C5 C40 1.507(4) . ?
 C5 C6 1.383(4) . ?
 C39 H39 0.9500 . ?
 C39 C34 1.377(4) . ?
 C39 C38 1.387(4) . ?
 C16 C17 1.392(4) . ?
 C16 C24 1.513(4) . ?
 C20 C19 1.380(4) . ?
 C20 C21 1.514(4) . ?
 C17 H17 0.9500 . ?
 C17 C18 1.375(4) . ?
 C2 C28 1.467(4) . ?
 C34 C35 1.371(4) . ?
 C38 H38 0.9500 . ?
 C38 C37 1.367(4) . ?
 C28 C33 1.382(4) . ?
 C28 C29 1.383(4) . ?
 C40 H40 1.0000 . ?
 C40 C42 1.519(4) . ?
 C40 C41 1.517(4) . ?
 C13 H13A 0.9800 . ?
 C13 H13B 0.9800 . ?
 C13 H13C 0.9800 . ?
 C19 H19 0.9500 . ?
 C19 C18 1.381(4) . ?
 C18 H18 0.9500 . ?
 C8 H8 0.9500 . ?
 C8 C7 1.378(4) . ?
 C10 H10 1.0000 . ?
 C10 C12 1.517(4) . ?
 C10 C11 1.513(4) . ?
 C35 H35 0.9500 . ?
 C35 C36 1.383(4) . ?
 C24 H24 1.0000 . ?
 C24 C25 1.511(4) . ?
 C24 C26 1.523(4) . ?
 C6 H6 0.9500 . ?
 C6 C7 1.379(4) . ?
 C7 H7 0.9500 . ?
 C14 H14A 0.9800 . ?
 C14 H14B 0.9800 . ?
 C14 H14C 0.9800 . ?
 C21 H21 1.0000 . ?
 C21 C23 1.532(4) . ?
 C21 C22 1.528(4) . ?
 F3 C43 1.358(5) . ?
 C37 H37 0.9500 . ?
 C37 C36 1.376(5) . ?
 C33 H33 0.9500 . ?
 C33 C32 1.382(5) . ?
 C23 H23A 0.9800 . ?
 C23 H23B 0.9800 . ?
 C23 H23C 0.9800 . ?
 C29 H29 0.9500 . ?
 C29 C30 1.382(5) . ?
 C36 H36 0.9500 . ?
 C42 H42A 0.9800 . ?
 C42 H42B 0.9800 . ?
 C42 H42C 0.9800 . ?
 C25 H25A 0.9800 . ?
 C25 H25B 0.9800 . ?
 C25 H25C 0.9800 . ?
 C41 H41A 0.9800 . ?
 C41 H41B 0.9800 . ?
 C41 H41C 0.9800 . ?
 C30 H30 0.9500 . ?
 C30 C31 1.364(5) . ?
 C32 H32 0.9500 . ?
 C32 C31 1.368(5) . ?
 C27 H27A 0.9800 . ?
 C27 H27B 0.9800 . ?
 C27 H27C 0.9800 . ?
 C12 H12A 0.9800 . ?
 C12 H12B 0.9800 . ?
 C12 H12C 0.9800 . ?
 C31 H31 0.9500 . ?
 C26 H26A 0.9800 . ?
 C26 H26B 0.9800 . ?
 C26 H26C 0.9800 . ?
 C22 H22A 0.9800 . ?
 C22 H22B 0.9800 . ?
 C22 H22C 0.9800 . ?
 C11 H11A 0.9800 . ?
 C11 H11B 0.9800 . ?
 C11 H11C 0.9800 . ?

loop_
  _geom_angle_atom_site_label_1
  _geom_angle_atom_site_label_2
  _geom_angle_atom_site_label_3
  _geom_angle
  _geom_angle_site_symmetry_1
  _geom_angle_site_symmetry_3
  _geom_angle_publ_flag
 O3 S1 O2 114.62(16) . . ?
 O3 S1 O1 114.58(19) . . ?
 O3 S1 C43 104.83(18) . . ?
 O2 S1 O1 115.7(2) . . ?
 O2 S1 C43 103.56(19) . . ?
 O1 S1 C43 101.1(2) . . ?
 C3 N4 C1 134.0(2) . . ?
 C3 N5 C4 117.5(2) . . ?
 C3 N5 C13 129.3(2) . . ?
 C4 N5 C13 112.69(19) . . ?
 C3 N6 C15 126.1(2) . . ?
 C3 N6 C14 119.8(2) . . ?
 C15 N6 C14 113.7(2) . . ?
 N2 N1 C1 114.0(2) . . ?
 N2 N1 C34 117.1(2) . . ?
 C1 N1 C34 128.7(2) . . ?
 N3 N2 N1 103.3(2) . . ?
 N2 N3 C2 114.4(2) . . ?
 N2 N3 C27 117.8(2) . . ?
 C2 N3 C27 127.9(2) . . ?
 N4 C3 N5 112.4(2) . . ?
 N4 C3 N6 125.8(2) . . ?
 N6 C3 N5 121.7(2) . . ?
 N4 C1 N1 118.3(2) . . ?
 N4 C1 C2 137.7(3) . . ?
 N1 C1 C2 103.4(2) . . ?
 C9 C4 N5 118.1(2) . . ?
 C5 C4 N5 119.0(2) . . ?
 C5 C4 C9 122.7(2) . . ?
 C4 C9 C10 122.5(2) . . ?
 C8 C9 C4 117.2(3) . . ?
 C8 C9 C10 120.3(2) . . ?
 C16 C15 N6 118.7(2) . . ?
 C16 C15 C20 121.8(2) . . ?
 C20 C15 N6 119.4(2) . . ?
 C4 C5 C40 121.5(2) . . ?
 C6 C5 C4 117.5(2) . . ?
 C6 C5 C40 120.9(2) . . ?
 C34 C39 H39 121.0 . . ?
 C34 C39 C38 118.0(3) . . ?
 C38 C39 H39 121.0 . . ?
 C15 C16 C24 123.0(2) . . ?
 C17 C16 C15 117.6(2) . . ?
 C17 C16 C24 119.4(2) . . ?
 C15 C20 C21 121.9(2) . . ?
 C19 C20 C15 117.8(2) . . ?
 C19 C20 C21 120.3(2) . . ?
 C16 C17 H17 119.4 . . ?
 C18 C17 C16 121.2(3) . . ?
 C18 C17 H17 119.4 . . ?
 N3 C2 C1 104.9(2) . . ?
 N3 C2 C28 122.9(2) . . ?
 C1 C2 C28 131.8(2) . . ?
 C39 C34 N1 118.4(3) . . ?
 C35 C34 N1 118.9(3) . . ?
 C35 C34 C39 122.6(3) . . ?
 C39 C38 H38 119.8 . . ?
 C37 C38 C39 120.4(3) . . ?
 C37 C38 H38 119.8 . . ?
 C33 C28 C2 118.6(3) . . ?
 C33 C28 C29 119.2(3) . . ?
 C29 C28 C2 122.1(3) . . ?
 C5 C40 H40 107.5 . . ?
 C5 C40 C42 113.0(2) . . ?
 C5 C40 C41 110.6(2) . . ?
 C42 C40 H40 107.5 . . ?
 C41 C40 H40 107.5 . . ?
 C41 C40 C42 110.5(3) . . ?
 N5 C13 H13A 109.5 . . ?
 N5 C13 H13B 109.5 . . ?
 N5 C13 H13C 109.5 . . ?
 H13A C13 H13B 109.5 . . ?
 H13A C13 H13C 109.5 . . ?
 H13B C13 H13C 109.5 . . ?
 C20 C19 H19 119.4 . . ?
 C20 C19 C18 121.2(3) . . ?
 C18 C19 H19 119.4 . . ?
 C17 C18 C19 120.1(3) . . ?
 C17 C18 H18 120.0 . . ?
 C19 C18 H18 120.0 . . ?
 C9 C8 H8 119.2 . . ?
 C7 C8 C9 121.5(3) . . ?
 C7 C8 H8 119.2 . . ?
 C9 C10 H10 107.0 . . ?
 C9 C10 C12 112.5(2) . . ?
 C9 C10 C11 113.3(3) . . ?
 C12 C10 H10 107.0 . . ?
 C11 C10 H10 107.0 . . ?
 C11 C10 C12 109.7(3) . . ?
 C34 C35 H35 120.9 . . ?
 C34 C35 C36 118.3(3) . . ?
 C36 C35 H35 120.9 . . ?
 C16 C24 H24 107.8 . . ?
 C16 C24 C26 110.9(2) . . ?
 C25 C24 C16 112.3(2) . . ?
 C25 C24 H24 107.8 . . ?
 C25 C24 C26 109.9(3) . . ?
 C26 C24 H24 107.8 . . ?
 C5 C6 H6 119.4 . . ?
 C7 C6 C5 121.2(3) . . ?
 C7 C6 H6 119.4 . . ?
 C8 C7 C6 119.9(3) . . ?
 C8 C7 H7 120.1 . . ?
 C6 C7 H7 120.1 . . ?
 N6 C14 H14A 109.5 . . ?
 N6 C14 H14B 109.5 . . ?
 N6 C14 H14C 109.5 . . ?
 H14A C14 H14B 109.5 . . ?
 H14A C14 H14C 109.5 . . ?
 H14B C14 H14C 109.5 . . ?
 C20 C21 H21 108.3 . . ?
 C20 C21 C23 112.5(2) . . ?
 C20 C21 C22 110.2(2) . . ?
 C23 C21 H21 108.3 . . ?
 C22 C21 H21 108.3 . . ?
 C22 C21 C23 109.1(3) . . ?
 C38 C37 H37 119.7 . . ?
 C38 C37 C36 120.5(3) . . ?
 C36 C37 H37 119.7 . . ?
 C28 C33 H33 120.0 . . ?
 C32 C33 C28 120.1(3) . . ?
 C32 C33 H33 120.0 . . ?
 C21 C23 H23A 109.5 . . ?
 C21 C23 H23B 109.5 . . ?
 C21 C23 H23C 109.5 . . ?
 H23A C23 H23B 109.5 . . ?
 H23A C23 H23C 109.5 . . ?
 H23B C23 H23C 109.5 . . ?
 C28 C29 H29 120.1 . . ?
 C30 C29 C28 119.8(3) . . ?
 C30 C29 H29 120.1 . . ?
 C35 C36 H36 119.9 . . ?
 C37 C36 C35 120.2(3) . . ?
 C37 C36 H36 119.9 . . ?
 C40 C42 H42A 109.5 . . ?
 C40 C42 H42B 109.5 . . ?
 C40 C42 H42C 109.5 . . ?
 H42A C42 H42B 109.5 . . ?
 H42A C42 H42C 109.5 . . ?
 H42B C42 H42C 109.5 . . ?
 C24 C25 H25A 109.5 . . ?
 C24 C25 H25B 109.5 . . ?
 C24 C25 H25C 109.5 . . ?
 H25A C25 H25B 109.5 . . ?
 H25A C25 H25C 109.5 . . ?
 H25B C25 H25C 109.5 . . ?
 C40 C41 H41A 109.5 . . ?
 C40 C41 H41B 109.5 . . ?
 C40 C41 H41C 109.5 . . ?
 H41A C41 H41B 109.5 . . ?
 H41A C41 H41C 109.5 . . ?
 H41B C41 H41C 109.5 . . ?
 C29 C30 H30 119.7 . . ?
 C31 C30 C29 120.7(3) . . ?
 C31 C30 H30 119.7 . . ?
 C33 C32 H32 119.8 . . ?
 C31 C32 C33 120.4(3) . . ?
 C31 C32 H32 119.8 . . ?
 N3 C27 H27A 109.5 . . ?
 N3 C27 H27B 109.5 . . ?
 N3 C27 H27C 109.5 . . ?
 H27A C27 H27B 109.5 . . ?
 H27A C27 H27C 109.5 . . ?
 H27B C27 H27C 109.5 . . ?
 C10 C12 H12A 109.5 . . ?
 C10 C12 H12B 109.5 . . ?
 C10 C12 H12C 109.5 . . ?
 H12A C12 H12B 109.5 . . ?
 H12A C12 H12C 109.5 . . ?
 H12B C12 H12C 109.5 . . ?
 C30 C31 C32 119.8(3) . . ?
 C30 C31 H31 120.1 . . ?
 C32 C31 H31 120.1 . . ?
 C24 C26 H26A 109.5 . . ?
 C24 C26 H26B 109.5 . . ?
 C24 C26 H26C 109.5 . . ?
 H26A C26 H26B 109.5 . . ?
 H26A C26 H26C 109.5 . . ?
 H26B C26 H26C 109.5 . . ?
 C21 C22 H22A 109.5 . . ?
 C21 C22 H22B 109.5 . . ?
 C21 C22 H22C 109.5 . . ?
 H22A C22 H22B 109.5 . . ?
 H22A C22 H22C 109.5 . . ?
 H22B C22 H22C 109.5 . . ?
 C10 C11 H11A 109.5 . . ?
 C10 C11 H11B 109.5 . . ?
 C10 C11 H11C 109.5 . . ?
 H11A C11 H11B 109.5 . . ?
 H11A C11 H11C 109.5 . . ?
 H11B C11 H11C 109.5 . . ?
 F1 C43 S1 113.1(3) . . ?
 F1 C43 F3 107.4(4) . . ?
 F2 C43 S1 113.3(3) . . ?
 F2 C43 F1 107.4(3) . . ?
 F2 C43 F3 104.9(4) . . ?
 F3 C43 S1 110.2(3) . . ?

loop_
  _geom_torsion_atom_site_label_1
  _geom_torsion_atom_site_label_2
  _geom_torsion_atom_site_label_3
  _geom_torsion_atom_site_label_4
  _geom_torsion
  _geom_torsion_site_symmetry_1
  _geom_torsion_site_symmetry_2
  _geom_torsion_site_symmetry_3
  _geom_torsion_site_symmetry_4
  _geom_torsion_publ_flag
 N4 C1 C2 N3 173.1(3) . . . . ?
 N4 C1 C2 C28 0.4(6) . . . . ?
 N5 C4 C9 C8 -175.5(2) . . . . ?
 N5 C4 C9 C10 3.8(4) . . . . ?
 N5 C4 C5 C40 -0.3(4) . . . . ?
 N5 C4 C5 C6 176.5(2) . . . . ?
 N6 C15 C16 C17 -178.4(2) . . . . ?
 N6 C15 C16 C24 0.7(4) . . . . ?
 N6 C15 C20 C19 179.6(2) . . . . ?
 N6 C15 C20 C21 0.0(4) . . . . ?
 N1 N2 N3 C2 0.4(3) . . . . ?
 N1 N2 N3 C27 179.3(2) . . . . ?
 N1 C1 C2 N3 2.7(3) . . . . ?
 N1 C1 C2 C28 -170.0(3) . . . . ?
 N1 C34 C35 C36 176.2(2) . . . . ?
 N2 N1 C1 N4 -175.4(2) . . . . ?
 N2 N1 C1 C2 -2.8(3) . . . . ?
 N2 N1 C34 C39 121.1(3) . . . . ?
 N2 N1 C34 C35 -55.9(3) . . . . ?
 N2 N3 C2 C1 -2.0(3) . . . . ?
 N2 N3 C2 C28 171.5(3) . . . . ?
 N3 C2 C28 C33 -119.7(3) . . . . ?
 N3 C2 C28 C29 56.2(4) . . . . ?
 C3 N4 C1 N1 -143.4(3) . . . . ?
 C3 N4 C1 C2 47.2(5) . . . . ?
 C3 N5 C4 C9 -93.2(3) . . . . ?
 C3 N5 C4 C5 91.4(3) . . . . ?
 C3 N6 C15 C16 92.2(3) . . . . ?
 C3 N6 C15 C20 -91.4(3) . . . . ?
 O3 S1 C43 F1 179.2(3) . . . . ?
 O3 S1 C43 F2 56.6(4) . . . . ?
 O3 S1 C43 F3 -60.6(3) . . . . ?
 C1 N4 C3 N5 -164.0(3) . . . . ?
 C1 N4 C3 N6 20.0(5) . . . . ?
 C1 N1 N2 N3 1.6(3) . . . . ?
 C1 N1 C34 C39 -53.7(4) . . . . ?
 C1 N1 C34 C35 129.3(3) . . . . ?
 C1 C2 C28 C33 51.9(4) . . . . ?
 C1 C2 C28 C29 -132.3(3) . . . . ?
 O2 S1 C43 F1 -60.4(4) . . . . ?
 O2 S1 C43 F2 177.1(3) . . . . ?
 O2 S1 C43 F3 59.9(3) . . . . ?
 C4 N5 C3 N4 -7.9(3) . . . . ?
 C4 N5 C3 N6 168.3(2) . . . . ?
 C4 C9 C8 C7 -1.0(4) . . . . ?
 C4 C9 C10 C12 103.8(3) . . . . ?
 C4 C9 C10 C11 -131.1(3) . . . . ?
 C4 C5 C40 C42 -138.6(3) . . . . ?
 C4 C5 C40 C41 97.0(3) . . . . ?
 C4 C5 C6 C7 -1.2(4) . . . . ?
 C9 C4 C5 C40 -175.4(2) . . . . ?
 C9 C4 C5 C6 1.4(4) . . . . ?
 C9 C8 C7 C6 1.2(4) . . . . ?
 C15 N6 C3 N4 179.8(2) . . . . ?
 C15 N6 C3 N5 4.1(4) . . . . ?
 C15 C16 C17 C18 -2.3(4) . . . . ?
 C15 C16 C24 C25 -109.9(3) . . . . ?
 C15 C16 C24 C26 126.6(3) . . . . ?
 C15 C20 C19 C18 -0.2(4) . . . . ?
 C15 C20 C21 C23 134.8(3) . . . . ?
 C15 C20 C21 C22 -103.1(3) . . . . ?
 C5 C4 C9 C8 -0.4(4) . . . . ?
 C5 C4 C9 C10 179.0(2) . . . . ?
 C5 C6 C7 C8 -0.1(5) . . . . ?
 C39 C34 C35 C36 -0.6(4) . . . . ?
 C39 C38 C37 C36 -1.8(4) . . . . ?
 C16 C15 C20 C19 -4.1(4) . . . . ?
 C16 C15 C20 C21 176.3(2) . . . . ?
 C16 C17 C18 C19 -1.8(4) . . . . ?
 C20 C15 C16 C17 5.3(4) . . . . ?
 C20 C15 C16 C24 -175.6(2) . . . . ?
 C20 C19 C18 C17 3.1(4) . . . . ?
 C17 C16 C24 C25 69.2(3) . . . . ?
 C17 C16 C24 C26 -54.3(4) . . . . ?
 C2 C28 C33 C32 175.3(3) . . . . ?
 C2 C28 C29 C30 -173.9(3) . . . . ?
 C34 N1 N2 N3 -174.0(2) . . . . ?
 C34 N1 C1 N4 -0.5(4) . . . . ?
 C34 N1 C1 C2 172.1(3) . . . . ?
 C34 C39 C38 C37 0.6(4) . . . . ?
 C34 C35 C36 C37 -0.6(4) . . . . ?
 C38 C39 C34 N1 -176.2(2) . . . . ?
 C38 C39 C34 C35 0.7(4) . . . . ?
 C38 C37 C36 C35 1.8(5) . . . . ?
 C28 C33 C32 C31 -1.1(5) . . . . ?
 C28 C29 C30 C31 -1.4(5) . . . . ?
 C40 C5 C6 C7 175.6(3) . . . . ?
 C13 N5 C3 N4 -179.8(2) . . . . ?
 C13 N5 C3 N6 -3.5(4) . . . . ?
 C13 N5 C4 C9 79.9(3) . . . . ?
 C13 N5 C4 C5 -95.4(3) . . . . ?
 C19 C20 C21 C23 -44.8(3) . . . . ?
 C19 C20 C21 C22 77.2(3) . . . . ?
 C8 C9 C10 C12 -76.9(3) . . . . ?
 C8 C9 C10 C11 48.3(4) . . . . ?
 C10 C9 C8 C7 179.7(3) . . . . ?
 C24 C16 C17 C18 178.6(3) . . . . ?
 C6 C5 C40 C42 44.8(4) . . . . ?
 C6 C5 C40 C41 -79.7(3) . . . . ?
 C14 N6 C3 N4 7.7(4) . . . . ?
 C14 N6 C3 N5 -168.0(2) . . . . ?
 C14 N6 C15 C16 -95.3(3) . . . . ?
 C14 N6 C15 C20 81.1(3) . . . . ?
 C21 C20 C19 C18 179.5(3) . . . . ?
 C33 C28 C29 C30 1.9(4) . . . . ?
 C33 C32 C31 C30 1.6(5) . . . . ?
 C29 C28 C33 C32 -0.7(4) . . . . ?
 C29 C30 C31 C32 -0.4(5) . . . . ?
 O1 S1 C43 F1 59.8(4) . . . . ?
 O1 S1 C43 F2 -62.8(4) . . . . ?
 O1 S1 C43 F3 -180.0(3) . . . . ?
 C27 N3 C2 C1 179.2(3) . . . . ?
 C27 N3 C2 C28 -7.3(5) . . . . ?

_shelx_res_file
;
TITL sar424_a.res in P2(1)/c
    sar424.res
    created by SHELXL-2018/3 at 14:50:11 on 01-Aug-2024
REM Old TITL sar424 in P2(1)/c
REM SHELXT solution in P2(1)/c: R1 0.192, Rweak 0.014, Alpha 0.037
REM <I/s> 0.487 for 165 systematic absences, Orientation as input
REM Formula found by SHELXT: C44 N5 O3 F3 S
CELL 0.71073 12.265 32.5668 10.461 90 100.634 90
ZERR 4 0.002 0.0047 0.0018 0 0.006 0
LATT 1
SYMM -X,0.5+Y,0.5-Z
SFAC C H F N O S
UNIT 172 212 12 24 12 4

L.S. 4 0 0
PLAN  5
SIZE 0.23 0.31 0.43
TEMP -123.14
CONF
BOND
list 4
MORE -1
BOND $H
fmap 2 53
acta
OMIT -1 0 4
OMIT 1 0 4
OMIT 2 0 4
OMIT 0 0 4
OMIT -2 10 1
REM <olex2.extras>
REM <HklSrc "%.\\sar424.hkl">
REM </olex2.extras>

WGHT    0.085400    0.852800
FVAR       0.41951
S1    6    0.387911    0.652965    0.109611    11.00000    0.03679    0.07867 =
         0.04130    0.00204    0.00970   -0.00421
N4    4    0.788824    0.639399    0.387718    11.00000    0.02230    0.02239 =
         0.02817    0.00217    0.00908    0.00302
N5    4    0.900104    0.586141    0.448821    11.00000    0.02070    0.01856 =
         0.02425    0.00210    0.00480    0.00050
N6    4    0.706336    0.573684    0.391235    11.00000    0.02103    0.02202 =
         0.02392    0.00269    0.00277   -0.00070
N1    4    0.707278    0.698236    0.285466    11.00000    0.02374    0.02096 =
         0.02783    0.00155    0.00589    0.00530
N2    4    0.628425    0.726070    0.285942    11.00000    0.02817    0.02813 =
         0.03753   -0.00020    0.00874    0.00666
N3    4    0.578789    0.713511    0.379311    11.00000    0.02676    0.02727 =
         0.03669   -0.00073    0.00952    0.00531
F1    3    0.185531    0.678643    0.032666    11.00000    0.03602    0.15374 =
         0.07182    0.03759    0.01288   -0.00368
C3    1    0.793528    0.599788    0.410239    11.00000    0.02188    0.02356 =
         0.01385    0.00006    0.00576    0.00093
O3    5    0.491997    0.667817    0.090026    11.00000    0.03530    0.10569 =
         0.04870   -0.01045    0.01352   -0.01202
C1    1    0.707407    0.667389    0.374770    11.00000    0.02355    0.02009 =
         0.02666   -0.00245    0.00440   -0.00169
O2    5    0.371008    0.655232    0.240762    11.00000    0.04878    0.12811 =
         0.03611    0.01374    0.01448   -0.00030
C4    1    0.989339    0.615015    0.442316    11.00000    0.01903    0.02236 =
         0.02345    0.00344    0.00565    0.00288
C9    1    1.035430    0.615413    0.329928    11.00000    0.02138    0.02907 =
         0.02442    0.00497    0.00721    0.00396
F2    3    0.295079    0.692251   -0.097815    11.00000    0.06877    0.19276 =
         0.05289    0.04593    0.01123   -0.01722
C15   1    0.711067    0.529747    0.415639    11.00000    0.02230    0.02290 =
         0.01881    0.00189    0.00191   -0.00062
C5    1    1.030688    0.638859    0.551312    11.00000    0.02244    0.02588 =
         0.02234    0.00269    0.00292    0.00180
C39   1    0.896030    0.708329    0.254453    11.00000    0.03108    0.02255 =
         0.02815   -0.00219    0.00765    0.00089
AFIX  43
H39   2    0.921454    0.703790    0.344742    11.00000   -1.20000
AFIX   0
C16   1    0.695890    0.515469    0.537034    11.00000    0.02423    0.02918 =
         0.02022   -0.00186    0.00188   -0.00379
C20   1    0.724389    0.502707    0.314608    11.00000    0.02055    0.02856 =
         0.02655    0.00181    0.00488   -0.00053
C17   1    0.703584    0.473348    0.559216    11.00000    0.03278    0.03155 =
         0.02449    0.00744    0.00462   -0.00160
AFIX  43
H17   2    0.696287    0.462887    0.641992    11.00000   -1.20000
AFIX   0
C2    1    0.622419    0.678803    0.440128    11.00000    0.02072    0.02695 =
         0.03130   -0.00166    0.00420    0.00158
C34   1    0.785042    0.705624    0.200588    11.00000    0.03205    0.01827 =
         0.02729    0.00132    0.01051    0.00318
C38   1    0.969587    0.717884    0.172865    11.00000    0.03439    0.02501 =
         0.03491    0.00214    0.00993    0.00004
AFIX  43
H38   2    1.046730    0.719716    0.207232    11.00000   -1.20000
AFIX   0
C28   1    0.589063    0.662806    0.558205    11.00000    0.02737    0.02900 =
         0.03064   -0.00791    0.01011    0.00207
C40   1    0.984649    0.635458    0.674866    11.00000    0.02919    0.03022 =
         0.02501   -0.00496    0.00663    0.00108
AFIX  13
H40   2    0.909331    0.622763    0.651968    11.00000   -1.20000
AFIX   0
C13   1    0.940515    0.544514    0.482434    11.00000    0.02315    0.02453 =
         0.03228    0.00589    0.00557    0.00181
AFIX 137
H13A  2    0.902720    0.533294    0.549485    11.00000   -1.50000
H13B  2    1.020633    0.545308    0.515477    11.00000   -1.50000
H13C  2    0.925246    0.527073    0.404845    11.00000   -1.50000
AFIX   0
C19   1    0.729197    0.461194    0.341574    11.00000    0.03073    0.02553 =
         0.03235   -0.00520    0.00576   -0.00075
AFIX  43
H19   2    0.737929    0.442309    0.274984    11.00000   -1.20000
AFIX   0
C18   1    0.721549    0.446589    0.463589    11.00000    0.03368    0.02310 =
         0.03467    0.00377    0.00360   -0.00161
AFIX  43
H18   2    0.728713    0.418015    0.481440    11.00000   -1.20000
AFIX   0
C8    1    1.125438    0.641010    0.329400    11.00000    0.02730    0.04001 =
         0.03095    0.01094    0.01010    0.00263
AFIX  43
H8    2    1.159463    0.641677    0.254874    11.00000   -1.20000
AFIX   0
C10   1    0.991662    0.589099    0.213326    11.00000    0.03407    0.02782 =
         0.02390    0.00177    0.01074    0.00405
AFIX  13
H10   2    0.941009    0.568332    0.241755    11.00000   -1.20000
AFIX   0
C35   1    0.745537    0.711587    0.070510    11.00000    0.03247    0.03246 =
         0.03154    0.00266    0.00247    0.00538
AFIX  43
H35   2    0.668569    0.709272    0.035716    11.00000   -1.20000
AFIX   0
C24   1    0.673397    0.543685    0.644105    11.00000    0.03784    0.03031 =
         0.02219    0.00243    0.00765   -0.00209
AFIX  13
H24   2    0.660148    0.571888    0.606662    11.00000   -1.20000
AFIX   0
C6    1    1.119605    0.664343    0.544260    11.00000    0.02997    0.03412 =
         0.03053    0.00102    0.00278   -0.00615
AFIX  43
H6    2    1.148666    0.681323    0.616359    11.00000   -1.20000
AFIX   0
C7    1    1.166825    0.665548    0.434489    11.00000    0.02907    0.03797 =
         0.03901    0.01032    0.00734   -0.00760
AFIX  43
H7    2    1.227796    0.683267    0.431311    11.00000   -1.20000
AFIX   0
C14   1    0.597457    0.588077    0.326199    11.00000    0.02420    0.02771 =
         0.03762   -0.00029   -0.00308   -0.00056
AFIX 137
H14A  2    0.560784    0.602359    0.389070    11.00000   -1.50000
H14B  2    0.552221    0.564562    0.289956    11.00000   -1.50000
H14C  2    0.606265    0.606973    0.255906    11.00000   -1.50000
AFIX   0
C21   1    0.733937    0.518053    0.180476    11.00000    0.03464    0.03278 =
         0.01998    0.00007    0.00695    0.00068
AFIX  13
H21   2    0.749806    0.548182    0.186381    11.00000   -1.20000
AFIX   0

F3    3    0.309312    0.726525    0.076767    11.00000    0.11133    0.08330 =
         0.14117    0.01193    0.03888    0.00862
C37   1    0.931808    0.724684    0.043331    11.00000    0.04490    0.02954 =
         0.03595    0.00686    0.01901    0.00219
AFIX  43
H37   2    0.982665    0.731970   -0.011227    11.00000   -1.20000
AFIX   0
C33   1    0.668687    0.659078    0.669770    11.00000    0.03307    0.04465 =
         0.03171   -0.00711    0.00551   -0.00128
AFIX  43
H33   2    0.744181    0.664844    0.667207    11.00000   -1.20000
AFIX   0
C23   1    0.827517    0.496873    0.126822    11.00000    0.05116    0.03774 =
         0.03207   -0.00197    0.01645    0.00502
AFIX 137
H23A  2    0.805498    0.468667    0.101514    11.00000   -1.50000
H23B  2    0.894820    0.496428    0.193915    11.00000   -1.50000
H23C  2    0.842109    0.511971    0.050706    11.00000   -1.50000
AFIX   0
C29   1    0.479697    0.653866    0.563402    11.00000    0.02987    0.05031 =
         0.03742   -0.00332    0.01152   -0.00346
AFIX  43
H29   2    0.424447    0.655485    0.486886    11.00000   -1.20000
AFIX   0
C36   1    0.820677    0.721058   -0.008691    11.00000    0.05395    0.03259 =
         0.02840    0.00613    0.01242    0.00680
AFIX  43
H36   2    0.795504    0.725074   -0.099281    11.00000   -1.20000
AFIX   0

O1    5    0.352490    0.615249    0.041447    11.00000    0.10373    0.06662 =
         0.12421   -0.02697    0.02061   -0.01996
C42   1    0.971184    0.676832    0.737211    11.00000    0.04363    0.03297 =
         0.05009   -0.01266    0.01449    0.00112
AFIX 137
H42A  2    1.044434    0.688958    0.768108    11.00000   -1.50000
H42B  2    0.932934    0.673114    0.810787    11.00000   -1.50000
H42C  2    0.927497    0.695112    0.672957    11.00000   -1.50000
AFIX   0
C25   1    0.770416    0.545975    0.756207    11.00000    0.04330    0.05994 =
         0.03090   -0.01232    0.00505   -0.00406
AFIX 137
H25A  2    0.783524    0.518839    0.796612    11.00000   -1.50000
H25B  2    0.753879    0.565727    0.820688    11.00000   -1.50000
H25C  2    0.836789    0.554846    0.724049    11.00000   -1.50000
AFIX   0
C41   1    1.055846    0.607130    0.770969    11.00000    0.05386    0.05400 =
         0.02639    0.00447    0.01224    0.01248
AFIX 137
H41A  2    1.060716    0.580179    0.730730    11.00000   -1.50000
H41B  2    1.022439    0.604085    0.848620    11.00000   -1.50000
H41C  2    1.130388    0.618823    0.795653    11.00000   -1.50000
AFIX   0
C30   1    0.451022    0.642575    0.680182    11.00000    0.04434    0.05714 =
         0.04516   -0.00697    0.02684   -0.00608
AFIX  43
H30   2    0.375615    0.637052    0.683893    11.00000   -1.20000
AFIX   0
C32   1    0.638638    0.646977    0.785028    11.00000    0.05907    0.04957 =
         0.02694   -0.00671    0.00273   -0.00027
AFIX  43
H32   2    0.693807    0.643984    0.861143    11.00000   -1.20000
AFIX   0
C27   1    0.486351    0.738080    0.407729    11.00000    0.03181    0.03709 =
         0.06117   -0.00206    0.01594    0.01285
AFIX 137
H27A  2    0.488307    0.765397    0.368925    11.00000   -1.50000
H27B  2    0.492667    0.740752    0.502123    11.00000   -1.50000
H27C  2    0.416129    0.724556    0.371184    11.00000   -1.50000
AFIX   0
C12   1    0.923259    0.613417    0.103165    11.00000    0.06730    0.04498 =
         0.03117   -0.01001   -0.01029    0.01568
AFIX 137
H12A  2    0.971142    0.633103    0.069077    11.00000   -1.50000
H12B  2    0.864380    0.628237    0.135638    11.00000   -1.50000
H12C  2    0.890075    0.594616    0.033630    11.00000   -1.50000
AFIX   0
C31   1    0.529889    0.639282    0.790145    11.00000    0.07182    0.04888 =
         0.03441   -0.00768    0.02987   -0.00538
AFIX  43
H31   2    0.509351    0.631662    0.870107    11.00000   -1.20000
AFIX   0
C26   1    0.569359    0.530444    0.693267    11.00000    0.03974    0.07068 =
         0.04209   -0.01647    0.01612   -0.00740
AFIX 137
H26A  2    0.507137    0.528486    0.619820    11.00000   -1.50000
H26B  2    0.551992    0.550717    0.755785    11.00000   -1.50000
H26C  2    0.582022    0.503611    0.735822    11.00000   -1.50000
AFIX   0
C22   1    0.624572    0.511531    0.085849    11.00000    0.04743    0.07313 =
         0.02387    0.00093   -0.00105    0.00075
AFIX 137
H22A  2    0.630538    0.522838    0.000595    11.00000   -1.50000
H22B  2    0.564617    0.525489    0.118865    11.00000   -1.50000
H22C  2    0.608412    0.482083    0.077387    11.00000   -1.50000
AFIX   0
C11   1    1.081406    0.565555    0.163182    11.00000    0.05426    0.07877 =
         0.06165   -0.03426    0.00226    0.02775
AFIX 137
H11A  2    1.047885    0.549003    0.087893    11.00000   -1.50000
H11B  2    1.119950    0.547497    0.231879    11.00000   -1.50000
H11C  2    1.134530    0.584910    0.137284    11.00000   -1.50000
AFIX   0

C43   1    0.289651    0.688266    0.025981    11.00000    0.05014    0.09339 =
         0.04837    0.00997    0.01217   -0.01260
HKLF 4


REM  sar424_a.res in P2(1)/c
REM wR2 = 0.1882, GooF = S = 1.050, Restrained GooF = 1.050 for all data
REM R1 = 0.0665 for 5331 Fo > 4sig(Fo) and 0.1081 for all 8294 data
REM 516 parameters refined using 0 restraints

END

WGHT      0.0856      0.8483

REM Highest difference peak  0.398,  deepest hole -0.509,  1-sigma level  0.071
Q1    1   0.2377  0.6174  0.0451  11.00000  0.05    0.40
Q2    1   0.4033  0.6863  0.1511  11.00000  0.05    0.38
Q3    1   0.3716  0.5816  0.1801  11.00000  0.05    0.26
Q4    1   0.3855  0.6862 -0.0405  11.00000  0.05    0.25
Q5    1   0.3891  0.7177  0.1440  11.00000  0.05    0.25
;
_shelx_res_checksum                8706
_shelx_hkl_file
;
   0   0   1   -0.80    1.00
   0   0   2  147.79   14.20
   0   0  -2  164.68   14.30
   0   0  -3    2.40    3.10
   0   0  -4   10.80    3.00
   0   0  -5   -2.70    3.60
   0   0  -6 1011.00   89.09
   0   0  -7    8.80    5.00
   0   0  -8  242.28   24.20
   0   0  -9    9.70    6.20
   0   0 -10    4.90    6.10
   0   0 -11   -0.50    6.60
   0   0 -12    0.70    6.50
   0   1   1 4362.06  339.77
   0   1  -1 3752.02  339.77
   0  -1   1 3729.73  339.77
   0   1  -2  365.86   32.10
   0   1   2  356.86   32.10
   0  -1   2  370.36   32.10
   0  -1  -2  365.16   32.10
   0   1  -3    8.20    3.40
   0  -1  -3    6.30    3.00
   0   1  -5   30.80    6.00
   0  -1  -5   46.20    6.70
   0   1  -6  281.07   27.60
   0  -1  -6  304.37   27.70
   0   1  -7    5.80    4.60
   0  -1  -7    1.00    4.50
   0   1  -8  270.67   26.30
   0  -1  -8  263.27   26.30
   0   1  -9  723.63   63.19
   0  -1  -9  664.23   62.99
   0   1 -10   16.90    7.30
   0  -1 -10   24.30    7.60
   0   1 -11   -0.70    5.90
   0  -1 -11    7.60    7.20
   0   1 -12   -1.90    6.90
   0  -1 -12   16.00    7.80
   0   2  -1 3178.98  270.17
   0   2   1 3289.37  270.27
   0   2  -1 2706.73  270.17
   0  -2   1 3410.16  270.27
   0  -2  -1 3113.09  270.27
   0   2  -2  235.28   21.10
   0   2   2  262.27   21.30
   0  -2   2  214.28   21.10
   0   2  -3 5630.54  485.05
   0   2  -4  117.29   11.80
   0   2  -5  111.09   11.60
   0  -2  -5  101.79   11.80
   0   2  -6  453.35   40.10
   0  -2  -6  427.16   40.10
   0   2  -7  315.37   30.30
   0  -2  -7  328.37   30.60
   0   2  -8   17.30    6.10
   0  -2  -8   27.50    7.00
   0   2  -9   26.00    7.30
   0  -2  -9   26.60    7.50
   0   2 -10   10.80    7.00
   0  -2 -10   11.60    7.00
   0   2 -11   44.10    9.90
   0  -2 -11   53.19   10.80
   0   2 -12   -0.30    6.90
   0  -2 -12   13.30    7.80
   0   3   0   -2.10    1.70
   0  -3   0   -3.60    1.60
   0   3  -1  652.43   59.69
   0   3   1  708.33   59.89
   0   3  -1  697.53   59.69
   0  -3  -1  742.53   59.89
   0  -3   1  671.63   59.79
   0  -3   1  681.33   59.79
   0   3   2   23.50    3.40
   0   3  -2   20.70    3.10
   0  -3   2   18.50    3.10
   0  -3  -2   14.60    3.10
   0   3  -3  913.71   79.49
   0   3  -4  331.07   29.90
   0   3  -5    6.20    3.70
   0  -3  -5   -2.00    3.60
   0   3  -6   71.99    9.60
   0  -3  -6   83.89   10.20
   0   3  -7   -1.50    4.10
   0  -3  -7    2.00    4.50
   0   3  -8    2.30    4.90
   0  -3  -8    1.40    4.90
   0   3  -9  367.56   35.20
   0  -3  -9  369.76   35.50
   0   3 -10   44.70    9.50
   0  -3 -10   49.50    9.90
   0   3 -11   20.10    7.50
   0  -3 -11    7.00    7.00
   0   3 -12   -6.70    6.30
   0  -3 -12    7.50    7.70
   0   4   0 1893.81  222.18
   0  -4   0 2414.56  222.28
   0   4   1 1011.20  102.89
   0   4   1 1301.97  123.29
   0   4   1 1344.27  110.99
   0   4  -1 1222.98  102.79
   0   4  -1 1224.78  102.69
   0  -4   1 1087.79  123.59
   0  -4  -1 1262.67  102.99
   0  -4   1 1040.10  102.79
   0  -4   1 1238.18  102.79
   0   4   2  154.78   13.30
   0   4  -2  141.29   13.00
   0   4  -2  136.79   13.10
   0  -4   2  134.09   13.10
   0  -4  -2  150.38   13.40
   0   4  -3   20.40    3.90
   0  -4   3   25.20    4.00
   0   4  -4  108.49   11.00
   0  -4  -5  116.29   12.50
   0   4  -6  108.29   12.00
   0  -4  -6  114.49   12.60
   0   4  -7  134.09   13.80
   0  -4  -7  115.69   14.20
   0   4  -8    2.30    4.90
   0  -4  -8   -1.90    5.00
   0   4  -9  137.39   15.90
   0  -4  -9  134.19   16.10
   0   4 -10    0.70    6.00
   0  -4 -10   -0.20    5.70
   0   4 -11    4.10    6.10
   0  -4 -11    4.20    6.90
   0  -4 -12    8.80    7.30
   0   5   1 1587.94  148.89
   0   5   1 1882.81  178.58
   0  -5   1 1890.01  148.89
   0  -5  -1 1786.32  178.48
   0  -5   1 1588.44  178.78
   0  -5   1 1635.34  148.89
   0   5   2  260.27   22.30
   0   5  -2  213.68   21.90
   0   5  -2  234.18   22.00
   0  -5   2  258.97   22.20
   0  -5  -2  288.37   22.50
   0   5  -3  129.39   11.20
   0  -5  -3  111.09   11.40
   0  -5   3  103.59   11.20
   0   5  -4 1386.36  120.39
   0   5  -6    3.90    3.60
   0  -5  -6   -0.60    3.80
   0   5  -7   31.70    6.80
   0  -5  -7   47.50    7.90
   0   5  -8   65.09    9.70
   0  -5  -8   68.69   10.50
   0   5  -9   72.89   10.80
   0  -5  -9   64.39   11.00
   0   5 -10   11.00    6.40
   0  -5 -10    4.70    6.50
   0   5 -11  140.19   17.10
   0  -5 -11  164.68   18.70
   0  -5 -12   16.20    8.20
   0   6   0 8332.37  826.92
   0  -6   0 7712.63  826.92
   0   6   1 1077.29  104.29
   0   6   1 1201.08  116.09
   0   6   1 1028.60   96.59
   0  -6   1 1207.08  116.59
   0  -6  -1 1156.48  104.29
   0  -6   1 1059.89   96.59
   0  -6  -1 1184.48  116.09
   0  -6  -1 1106.39   96.79
   0  -6   1 1087.49   96.59
   0   6  -2  100.69    8.00
   0   6   2   86.89    8.50
   0   6  -2   72.69    7.90
   0  -6   2   87.89    8.20
   0  -6  -2   72.29    8.50
   0  -6   2   68.29    8.20
   0   6  -3  149.79   14.30
   0  -6  -3  137.29   14.70
   0  -6   3  180.18   14.80
   0   6  -4  161.28   15.40
   0   6  -5  218.98   20.50
   0   6  -6   97.99   10.90
   0  -6  -6  104.29   11.70
   0   6  -7  262.87   25.30
   0  -6  -7  269.27   26.00
   0   6  -8   27.00    6.20
   0  -6  -8    6.90    6.10
   0   6  -9  112.39   14.40
   0  -6  -9  117.69   15.10
   0   6 -10    1.50    5.50
   0  -6 -10    2.90    6.20
   0   6 -11    2.90    5.60
   0  -6 -11    3.70    7.00
   0  -6 -12    5.40    7.90
   0   7   1  831.52   87.09
   0  -7  -1  828.92   72.59
   0  -7  -1  783.72   87.09
   0  -7  -1  850.81   78.09
   0  -7   1  890.21   72.39
   0   7   2 1650.43  150.58
   0   7   2 1819.12  180.48
   0   7  -2 1742.73  150.28
   0   7   2 1842.52  162.38
   0   7  -2 1847.72  150.28
   0  -7   2 1630.94  150.48
   0  -7   2 1571.14  150.58
   0  -7   2 1857.51  181.18
   0   7  -3  148.49   13.20
   0  -7  -3  120.39   13.50
   0  -7   3  153.48   13.50
   0   7  -4  197.98   17.00
   0  -7  -4  161.08   17.40
   0   7  -5  470.65   42.00
   0   7  -6  127.69   12.60
   0  -7  -6  110.69   13.00
   0   7  -7   13.80    5.00
   0  -7  -7   12.10    5.30
   0   7  -8  123.39   14.30
   0  -7  -8  130.49   15.00
   0   7  -9  916.51   80.49
   0  -7  -9  885.61   81.19
   0   7 -10   11.40    5.90
   0  -7 -10   11.80    7.00
   0  -7 -11   19.70    8.50
   0  -7 -12    5.60    7.40
   0   8   0   15.00    4.30
   0   8  -1 5269.27  591.74
   0   8   1 5428.26  591.34
   0   8   1 6219.88  532.65
   0  -8  -1 5623.64  493.45
   0  -8   1 5414.86  591.84
   0  -8  -1 6312.87  532.65
   0  -8  -1 5852.91  591.44
   0   8   2   68.09    5.60
   0   8   2   49.50    5.60
   0  -8   2   37.90    5.40
   0  -8   2   45.30    7.80
   0  -8   2   58.69    5.70
   0   8  -3   80.79    8.10
   0   8  -3   85.59    8.10
   0  -8  -3   79.89    9.00
   0  -8   3   81.19    8.70
   0   8  -4  392.06   31.70
   0  -8  -4  311.27   32.00
   0   8  -5  125.59   13.40
   0  -8  -5  153.08   14.40
   0   8  -6    2.40    2.50
   0   8  -7  842.72   74.59
   0   8  -8  131.59   14.50
   0  -8  -8  130.39   15.40
   0   8  -9    5.40    5.40
   0  -8  -9   16.00    6.80
   0   8 -10   44.50    8.30
   0  -8 -10   33.60    8.90
   0  -8 -11   29.40    9.20
   0  -8 -12   -7.00    6.90
   0  -9   0    4.80    4.50
   0  -9   0   -4.60    2.40
   0   9  -1 3895.11  367.96
   0   9   1 3575.84  367.36
   0  -9  -1 3591.24  330.57
   0  -9  -1 2973.40  306.27
   0  -9   1 3723.03  367.86
   0  -9  -1 3618.54  367.26
   0   9   2 1348.67  114.29
   0   9   2 1176.78  127.29
   0   9   2 1106.29  105.99
   0  -9   2 1227.88  106.09
   0  -9  -2 1122.89  106.29
   0  -9   2 1295.47  106.19
   0  -9   2 1321.67  128.09
   0   9  -3  462.85   38.70
   0   9  -3  478.95   38.70
   0   9   3  463.15   41.90
   0   9   3  476.45   47.00
   0  -9   3  357.86   39.00
   0  -9   3  448.16   39.10
   0  -9   3  404.76   47.60
   0   9  -4   64.19    7.00
   0  -9  -4   50.49    7.60
   0   9  -5    9.20    3.40
   0  -9  -5   15.00    4.50
   0   9  -6   17.30    3.90
   0   9  -7    4.30    4.20
   0   9  -8   17.80    5.50
   0  -9  -8    6.30    5.80
   0   9  -9   94.09   12.40
   0  -9  -9  107.39   14.20
   0  -9 -10   33.20    9.10
   0  -9 -11   32.20    9.50
   0  -9 -12    5.90    7.90
   0  10   0  428.96   43.20
   0 -10   0  441.86   43.20
   0 -10   0  358.26   38.30
   0  10   1  169.98   17.80
   0  10  -1  181.78   18.40
   0 -10   1  168.18   18.30
   0 -10  -1  128.09   17.50
   0 -10  -1  155.28   15.20
   0  10   2   -0.40    1.70
   0  10   2    2.50    1.50
   0 -10   2   -0.90    4.00
   0 -10   2    5.40    1.80
   0  10   3  170.48   19.30
   0  10  -3  156.88   15.10
   0  10  -3  173.58   15.10
   0  10   3  184.38   16.80
   0 -10   3  168.78   15.90
   0 -10  -3  167.58   16.20
   0 -10   3  190.48   15.90
   0 -10   3  156.28   20.30
   0  10  -4  116.09   10.90
   0 -10   4  145.09   16.20
   0 -10  -4   91.49   11.70
   0  10  -5   82.99    9.20
   0 -10  -5   92.59   10.50
   0  10  -6   14.80    4.20
   0  10  -7   20.00    4.90
   0  10  -8   58.49    8.60
   0 -10  -8   63.09   10.20
   0  10  -9   41.20    7.80
   0 -10  -9   45.10    9.30
   0 -10 -10   14.70    7.80
   0 -10 -11   38.80   10.10
   0 -10 -12   -9.30    7.10
   0  11   0    3.90    3.30
   0 -11   0    5.70    2.30
   0 -11   0    8.20    3.50
   0  11  -1  123.79   16.40
   0  11   1  145.69   16.00
   0 -11  -1  151.78   12.70
   0 -11  -1  134.09   15.90
   0 -11  -1  147.09   13.60
   0 -11   1  124.09   16.50
   0  11   2  373.86   38.60
   0  11   2  317.07   34.10
   0 -11   2  376.56   31.90
   0 -11  -2  349.87   32.10
   0 -11   2  406.86   39.60
   0 -11  -2  402.16   38.60
   0 -11   2  347.27   31.80
   0  11   3  260.57   24.90
   0  11   3  269.57   28.60
   0 -11   3  239.18   23.40
   0 -11   3  267.97   23.50
   0 -11   3  261.97   29.60
   0  11   4   83.89   12.60
   0  11  -4   88.49    9.20
   0  11   4   95.29   10.60
   0 -11   4  120.69   14.60
   0 -11  -4  114.49   11.00
   0  11  -5   -0.30    2.50
   0 -11   5    0.30    4.60
   0 -11  -5    4.40    3.80
   0  11  -6   -1.50    3.00
   0 -11  -6    5.10    4.40
   0 -11   6    6.10    6.10
   0  11  -8   33.70    6.30
   0 -11   8   16.80    8.90
   0 -11  -8   30.10    7.30
   0  11  -9    0.30    4.50
   0 -11  -9    0.20    5.80
   0 -11 -10    2.30    6.80
   0 -11 -11    3.80    6.90
   0 -11 -12   19.30    9.30
   0  12   0  136.49   14.90
   0 -12   0  113.29   12.40
   0 -12   0  119.69   14.70
   0  12   1   12.10    4.10
   0  12  -1    6.40    4.50
   0 -12  -1   17.90    2.40
   0 -12  -1    7.80    4.00
   0 -12  -1    5.30    2.20
   0  12   2  361.56   39.80
   0 -12  -2  362.06   39.80
   0 -12  -2  404.76   33.30
   0 -12   2  359.16   32.90
   0 -12   2  364.06   32.80
   0 -12   2  419.36   41.10
   0  12   3   82.99   10.20
   0  12   3   73.49    7.90
   0 -12   3   80.99    8.00
   0 -12   3   53.79   10.80
   0 -12  -3   57.89    8.10
   0 -12   3   78.19    7.90
   0  12   4  170.38   17.70
   0  12   4  179.08   20.80
   0  12  -4  180.28   15.90
   0  12  -4  189.48   15.90
   0 -12  -4  161.78   17.20
   0 -12   4  184.68   22.10
   0  12  -5  337.87   30.80
   0  12   5  364.26   33.50
   0 -12   5  344.67   39.00
   0 -12  -5  338.87   32.10
   0  12  -6  170.08   16.10
   0 -12  -6  196.58   17.90
   0 -12   6  139.89   21.60
   0  12  -7  657.13   60.59
   0 -12   7  730.03   75.09
   0 -12  -8    8.90    5.40
   0 -12   8   -2.20    7.00
   0 -12  -9   76.69   12.00
   0 -12 -10   -3.50    6.00
   0 -12 -11   73.29   13.10
   0 -12 -12   20.20    9.50
   0  13   0    2.50    3.50
   0 -13   0    0.50    3.90
   0 -13   0    2.30    2.40
   0  13   1   28.40    5.00
   0 -13  -1   20.70    4.80
   0 -13  -1   24.20    3.00
   0 -13  -1   20.30    3.20
   0 -13   1   14.60    5.00
   0  13   2  160.08   19.90
   0 -13   2  169.28   15.70
   0 -13  -2  186.58   20.00
   0 -13   2  173.38   15.80
   0 -13   2  180.08   21.10
   0 -13  -2  183.18   16.20
   0  13   3  140.19   14.40
   0  13   3  144.79   13.30
   0  13   3  147.29   17.60
   0 -13   3  132.99   18.70
   0 -13  -3  170.68   14.40
   0 -13   3  144.39   13.90
   0 -13   3  146.49   13.90
   0  13   4  166.88   15.80
   0  13   4  166.28   18.60
   0 -13   4  122.79   19.30
   0 -13  -4  164.18   15.60
   0  13   5    4.30    4.30
   0  13   5    0.50    2.90
   0  13  -5    1.10    1.90
   0 -13  -5   -0.10    3.70
   0 -13   5   -2.50    4.80
   0  13  -6    6.70    2.90
   0  13   6   -1.70    2.00
   0 -13   6    5.90    6.40
   0 -13  -6    4.60    4.60
   0  13  -7   43.50    5.80
   0 -13  -7   23.50    6.70
   0 -13   7   21.20    9.60
   0 -13  -8   27.50    7.20
   0 -13  -9   23.80    7.30
   0 -13 -10  157.78   19.80
   0 -13 -11    1.40    6.90
   0 -13 -12   16.40    8.70
   0  14   0  675.23   64.69
   0 -14   0  527.85   57.49
   0 -14   0  645.54   64.69
   0  14   1 1023.90  102.59
   0 -14  -1 1009.70  102.49
   0 -14  -1  869.11   91.59
   0 -14  -1 1026.60   84.89
   0 -14   1  989.70  102.99
   0 -14   2  866.91   72.19
   0 -14  -2  788.72   86.99
   0 -14   2  837.32   72.09
   0  14   3  460.65   45.80
   0 -14   3  501.15   43.00
   0 -14   3  501.45   43.00
   0 -14  -3  494.95   43.30
   0  14   4  127.59   12.50
   0  14   4  112.09   14.80
   0 -14   4  118.49   12.10
   0 -14  -4  120.89   12.70
   0 -14   4  130.29   16.50
   0  14  -5    5.50    1.70
   0  14   5   -3.70    4.10
   0  14   5    0.80    2.80
   0 -14   5   -0.10    5.60
   0 -14  -5   -0.10    3.70
   0  14   6   52.99    7.10
   0  14  -6   47.30    5.60
   0  14   6   37.40    8.40
   0 -14  -6   48.00    8.10
   0  14  -7  219.18   21.60
   0  14   7  219.68   24.00
   0 -14   7  233.88   29.60
   0 -14  -7  299.77   24.50
   0  14   8    1.30    4.30
   0 -14  -8   -0.10    5.10
   0  14   9   59.49    9.40
   0 -14  -9   40.30    9.10
   0 -14 -10   84.29   13.40
   0 -14 -11   -1.40    7.10
   0 -14 -12   31.60   10.10
   0  15   0   19.10    5.30
   0 -15   0   15.70    3.90
   0 -15   0   13.60    5.70
   0  15   1  397.66   40.20
   0  15  -1  387.06   40.60
   0 -15  -1  366.06   32.50
   0 -15   1  367.56   40.60
   0 -15  -1  348.67   35.10
   0  15   2  111.79   15.10
   0 -15   2  115.09   16.30
   0 -15   2  144.39   11.50
   0 -15   2  108.79   11.30
   0 -15  -2   83.39   15.00
   0 -15  -2  159.18   12.20
   0  15   3    0.10    4.00
   0 -15   3    9.90    5.30
   0 -15   3   -0.60    2.40
   0  15   4    6.80    4.50
   0  15   4    6.90    2.60
   0 -15  -4    7.90    3.80
   0 -15   4   -3.10    4.60
   0 -15   4    7.30    3.30
   0  15   5   42.50    8.00
   0  15   5   62.89    6.90
   0 -15  -5   42.30    7.50
   0 -15   5   42.60   10.30
   0  15   6   65.89    9.80
   0  15   6   46.90    7.70
   0  15  -6   56.89    6.10
   0 -15   6   57.79   11.50
   0 -15  -6   71.89    9.50
   0  15   7   43.60    7.20
   0 -15   7   42.00   10.60
   0 -15  -7   35.00    8.10
   0  15   8    4.80    4.80
   0 -15  -8    1.30    5.30
   0 -15  -9   64.79   10.80
   0 -15 -10   61.49   11.50
   0 -15 -11    3.90    7.50
   0 -16   0 2889.81  316.27
   0 -16   0 3214.38  284.57
   0  16  -1  450.75   42.70
   0  16   1  402.46   41.80
   0 -16  -1  338.67   41.60
   0 -16  -1  372.76   36.60
   0 -16  -1  434.86   33.90
   0 -16   1  355.46   33.60
   0 -16   1  352.36   37.40
   0 -16   1  412.26   42.40
   0  16   2   28.40    6.10
   0 -16  -2   28.50    4.30
   0 -16  -2   23.10    6.30
   0 -16   2   11.80    6.70
   0 -16   2   27.30    3.70
   0 -16   2   24.00    3.50
   0  16   3  460.05   47.30
   0 -16   3  471.95   39.20
   0 -16   3  454.65   48.70
   0 -16   3  369.66   39.20
   0 -16  -3  474.65   39.70
   0  16   4   17.00    5.00
   0  16   4   18.80    3.30
   0 -16   4   13.40    3.90
   0 -16  -4   18.70    4.60
   0 -16   4   10.20    5.90
   0  16   5   90.49   10.40
   0 -16  -5   98.99   11.40
   0 -16   5  100.39   15.40
   0  16   6   96.19   14.30
   0  16   6  109.49   12.10
   0 -16   6   99.59   16.40
   0 -16  -6  136.19   13.30
   0  16   7  105.89   14.00
   0 -16   7   78.89   15.40
   0 -16  -7   95.29   13.00
   0  16   8   -3.50    4.90
   0 -16  -8    1.40    5.60
   0 -16  -9   20.20    7.10
   0 -16 -10   -6.20    5.70
   0 -16 -11   14.90    8.00
   0  17   0   44.40    7.70
   0  17  -1  375.86   42.40
   0 -17  -1  411.96   33.90
   0 -17   1  425.86   37.60
   0 -17   1  381.86   42.30
   0 -17  -1  364.06   41.60
   0 -17  -1  383.86   36.60
   0 -17   1  357.76   33.60
   0  17   2  533.15   55.39
   0 -17  -2  477.25   55.19
   0 -17   2  509.85   45.50
   0 -17  -2  520.65   45.80
   0 -17   2  528.55   45.40
   0 -17   2  569.04   56.49
   0  17   3   12.10    4.50
   0 -17   3   13.50    5.90
   0 -17   3   10.20    2.90
   0  17   4   37.30    7.00
   0 -17   4   53.49    6.30
   0 -17   4   39.80    9.20
   0 -17  -4   33.20    6.30
   0  17   5   58.69    6.90
   0 -17   5   43.90   10.80
   0 -17  -5   50.99    8.20
   0  17   6   48.20    9.30
   0  17   6   56.19    7.30
   0 -17   6   52.69   11.60
   0 -17  -6   45.60    8.50
   0  17   7   50.99    9.60
   0 -17   7   39.80   11.20
   0 -17  -7   52.29    9.40
   0 -17  -8    4.20    5.70
   0 -17  -9   38.90    8.90
   0 -17 -10   12.80    7.10
   0 -17 -11    1.00    6.90
   0  18   0  412.06   45.40
   0 -18   0  374.76   36.40
   0 -18   0  393.16   36.40
   0 -18   0  453.15   45.50
   0 -18   0  492.25   40.20
   0 -18  -1   11.40    5.00
   0 -18  -1    9.90    3.00
   0 -18   1   15.80    5.30
   0 -18   1   10.90    4.00
   0  18   2  323.07   33.30
   0 -18  -2  284.07   33.20
   0 -18   2  325.37   27.10
   0 -18   2  303.97   26.90
   0 -18   2  257.17   34.00
   0 -18  -2  319.17   27.40
   0  18   3   91.39   13.10
   0 -18   3  101.29   10.30
   0 -18  -3  123.69   11.20
   0 -18   3  117.29   15.00
   0 -18   3  103.59   10.70
   0  18   4   11.20    5.30
   0 -18   4   19.30    4.30
   0 -18  -4   24.50    5.10
   0 -18   4   20.70    7.40
   0  18   5   -7.40    2.60
   0  18   5   -2.70    2.80
   0 -18  -5    0.10    4.30
   0 -18   5   -4.20    6.00
   0  18   6    6.00    3.70
   0 -18   6    6.00    7.30
   0 -18  -6    5.20    5.10
   0  18   7  159.18   22.00
   0 -18  -7  202.28   19.70
   0 -18  -8   67.29   11.00
   0 -18  -9    3.20    5.70
   0 -18 -10   37.60    9.50
   0 -18 -11   57.59   12.10
   0  19   0   15.50    5.60
   0 -19   0   15.20    5.40
   0 -19   0   15.20    3.70
   0  19   1  104.49   14.10
   0 -19   1  113.79   10.30
   0 -19   1  106.89   12.70
   0 -19   1  103.19   10.40
   0 -19   1  126.79   15.50
   0 -19  -1  128.19   14.70
   0 -19  -1   99.29   11.60
   0 -19  -1  135.79   10.90
   0 -19   2   40.20    4.80
   0 -19   2   38.70    8.20
   0 -19  -2   40.70    5.50
   0 -19   2   49.99    5.30
   0 -19  -2   27.70    6.80
   0  19   3  103.79   15.10
   0 -19   3  123.79   12.20
   0 -19  -3  146.59   13.10
   0 -19   3  118.49   17.10
   0 -19   3  143.69   12.70
   0 -19  -4  178.08   17.40
   0 -19   4  171.68   22.50
   0 -19   4  175.28   16.80
   0 -19   5   72.19   14.00
   0 -19  -5  101.29   11.20
   0  19   6  124.69   12.00
   0 -19   6   77.19   16.10
   0 -19  -6  106.89   13.60
   0 -19  -7   65.39   10.50
   0 -19  -8   -0.40    5.50
   0 -19  -9   33.10    8.90
   0 -19 -10   -1.30    6.10
   0 -19 -11    9.00    8.10
   0  20   0    0.60    4.50
   0 -20   0    2.70    1.90
   0 -20   0    2.60    1.90
   0 -20   0    0.20    4.40
   0 -20   0    2.90    3.10
   0  20   1  560.34   57.99
   0 -20   1  531.05   58.39
   0 -20  -1  499.35   50.99
   0 -20  -1  549.15   57.79
   0 -20   1  532.25   51.89
   0 -20  -1  489.55   47.20
   0 -20   1  564.94   47.10
   0 -20   1  593.14   47.00
   0 -20  -2  440.06   46.40
   0 -20   2  404.16   37.90
   0 -20   2  412.06   37.80
   0 -20  -2  469.05   38.40
   0 -20   2  442.76   47.60
   0  20   3   -1.10    2.50
   0 -20  -3   13.40    3.90
   0 -20   3    7.60    2.90
   0 -20   3    3.00    3.10
   0 -20   3    4.40    6.30
   0  20   4   -5.70    2.40
   0 -20  -4    3.50    3.90
   0 -20   4   12.80    7.10
   0 -20   4   -4.40    2.90
   0 -20   5  178.18   24.00
   0 -20  -5  187.08   18.90
   0 -20   5  186.18   18.10
   0 -20   6   16.80    8.40
   0 -20  -6   11.60    5.70
   0 -20  -7   58.59    9.80
   0 -20  -8   34.30    8.50
   0 -20  -9   22.20    8.30
   0 -20 -10   10.90    7.30
   0 -20 -11   19.00    8.50
   0  21   0    2.60    4.80
   0 -21   0    3.30    2.20
   0 -21   0    0.70    4.90
   0 -21   0   -4.40    3.00
   0 -21   0    0.10    1.90
   0  21   1   39.40    8.00
   0 -21   1   50.29    5.20
   0 -21  -1   49.70    6.10
   0 -21  -1   35.60    8.20
   0 -21   1   33.00    8.60
   0  21   2  208.68   23.40
   0 -21   2  173.28   24.20
   0 -21   2  187.18   18.30
   0 -21  -2  175.78   23.20
   0 -21  -2  225.78   18.90
   0 -21   2  226.38   18.60
   0  21   3    0.30    3.30
   0 -21  -3   11.10    4.00
   0 -21   3    3.50    2.70
   0 -21   3    7.20    6.10
   0 -21   3    2.00    3.20
   0 -21   4  210.38   25.20
   0 -21  -4  182.58   19.40
   0 -21   4  208.18   19.00
   0 -21   5   99.89   12.90
   0 -21   5  125.99   18.40
   0 -21  -5  155.58   14.30
   0 -21  -6    6.40    5.50
   0 -21  -7   40.00    8.30
   0 -21  -8    3.40    5.70
   0 -21  -9   32.60    9.10
   0 -21 -10   -4.10    5.90
   0  22   0   35.70    8.40
   0 -22   0   46.00    5.20
   0 -22   0   40.20    5.00
   0 -22   0   57.49    9.10
   0 -22   0   38.10    6.40
   0  22   1   42.10    8.30
   0 -22  -1   37.30    8.80
   0 -22  -1   52.89    5.80
   0 -22   1   46.50    5.30
   0 -22   1   40.20    5.00
   0 -22   1   42.50    9.30
   0 -22  -1   41.00    5.90
   0  22   2    7.20    5.10
   0 -22  -2    3.50    5.30
   0 -22   2    6.00    6.10
   0 -22   2    5.40    2.80
   0 -22   2   11.70    3.00
   0  22   3   74.79   11.30
   0 -22  -3   91.79    9.40
   0 -22   3   84.79   13.50
   0 -22  -3   70.79   11.20
   0 -22   3   71.09    8.20
   0  22   4   66.99   10.70
   0 -22  -4  106.79   10.20
   0 -22   4   72.79   13.30
   0 -22   4   61.19    8.60
   0 -22   5   84.69   14.80
   0 -22  -5   72.49   10.90
   0 -22   5  111.09   10.90
   0 -22  -6  167.68   18.10
   0 -22  -7   20.20    7.00
   0 -22  -8    1.60    6.10
   0 -22  -9   18.00    7.70
   0 -22 -10   -2.10    6.40
   0  23   0    3.80    5.50
   0 -23   0    0.50    5.50
   0 -23   0    1.60    2.40
   0 -23   0    0.40    2.20
   0 -23   0    2.10    3.60
   0  23   1   76.09   10.80
   0 -23   1   61.79    6.60
   0 -23   1   64.39   11.10
   0 -23   1   54.39    6.20
   0 -23  -1   77.89    7.00
   0 -23  -1   35.50    9.70
   0 -23  -1   45.50    6.90
   0  23   2    5.00    5.60
   0 -23   2    3.50    6.50
   0 -23  -2    9.60    3.80
   0 -23   2   14.30    3.20
   0 -23   2   11.50    3.10
   0 -23  -2   -0.60    5.60
   0  23   3  146.99   15.80
   0 -23   3  108.49   16.80
   0 -23  -3  107.89   15.20
   0 -23   3  121.09   11.60
   0 -23  -3   99.99   12.10
   0 -23  -4  143.09   15.40
   0 -23   4  159.28   20.90
   0 -23   4  149.59   14.90
   0 -23   5    1.90    3.80
   0 -23   5   -4.60    6.50
   0 -23  -5    1.30    4.60
   0 -23  -6    5.80    5.20
   0 -23  -7   47.10    8.90
   0 -23  -8   29.10    8.20
   0 -23  -9   -1.50    6.10
   0 -23 -10   11.70    7.50
   0  24   0   19.10    7.30
   0 -24   0   33.10    4.40
   0 -24   0   23.60    7.80
   0 -24   0   24.20    5.40
   0 -24   0   31.50    4.30
   0  24   1   29.00    7.50
   0 -24  -1   25.90    8.00
   0 -24  -1   36.60    4.90
   0 -24  -1   26.70    4.60
   0 -24   1   19.80    8.20
   0 -24   1   25.20    4.00
   0  24   2   -0.80    5.10
   0 -24  -2   18.90    6.50
   0 -24   2   12.80    7.00
   0 -24   2    0.60    2.70
   0 -24  -2   -1.10    3.40
   0  24   3    5.20    5.60
   0 -24  -3   15.70    6.20
   0 -24   3   14.20    3.70
   0 -24   3    1.10    6.70
   0  24   4   -1.80    4.80
   0 -24   4    1.80    3.60
   0 -24  -4    3.00    4.40
   0 -24   4    0.30    6.50
   0 -24   5   31.70    6.50
   0 -24  -5   44.70    7.70
   0 -24  -6   17.80    6.40
   0 -24  -7   54.89    9.90
   0 -24  -8   -0.50    5.40
   0 -24  -9   16.10    7.70
   0 -24 -10   56.39   11.40
   0  25   0    8.50    6.20
   0 -25   0   -0.50    2.80
   0 -25   0    5.30    6.10
   0 -25   0    0.90    3.90
   0  25   1   81.09   12.10
   0 -25   1   57.69   12.00
   0 -25  -1   72.99    8.00
   0 -25   1   72.89    7.50
   0 -25  -1   47.80   11.40
   0  25   2    2.40    5.80
   0 -25   2    4.00    2.90
   0 -25   2   -4.00    7.00
   0 -25  -2    9.00    6.40
   0 -25  -2   -0.10    3.50
   0  25   3    3.90    5.20
   0 -25   3    0.10    6.60
   0 -25  -3    5.50    4.30
   0 -25  -3   -0.60    5.50
   0 -25   3    4.80    3.20
   0  25   4    3.50    5.30
   0 -25   4    4.50    3.80
   0 -25  -4   11.40    4.90
   0 -25   4   12.60    7.80
   0 -25   5  126.49   13.70
   0 -25  -6  119.49   14.20
   0 -25  -7    5.30    6.20
   0 -25  -8   23.10    7.80
   0 -25  -9   62.89   11.70
   0 -25 -10   17.70    8.40
   0 -26   0   22.50    8.00
   0 -26   0   23.30    4.30
   0  26   1    8.40    7.20
   0 -26  -1   21.60    4.30
   0 -26  -1   11.10    7.30
   0 -26   1    9.30    7.50
   0 -26   1   17.30    3.60
   0  26   2    1.90    5.50
   0 -26  -2   -2.70    5.90
   0 -26   2   17.80    7.70
   0 -26   2    2.90    3.00
   0 -26  -2    7.40    3.80
   0  26   3  300.47   33.30
   0 -26   3  299.47   26.70
   0 -26   3  275.57   34.70
   0 -26  -3  338.57   27.60
   0 -26  -3  248.18   32.80
   0 -26   4   53.89    7.10
   0 -26   4   41.80   10.40
   0 -26  -4   35.40    7.10
   0 -26   5    3.80    4.40
   0 -26  -5    5.70    5.30
   0 -26  -6    8.90    5.70
   0 -26  -7   -6.90    5.40
   0 -26  -8   23.90    8.00
   0 -26  -9   27.50    8.40
   0 -27   0    6.80    6.80
   0 -27   0    2.10    3.00
   0  27   1  197.18   23.80
   0 -27   1  191.08   17.60
   0 -27   1  193.78   24.20
   0 -27  -1  194.78   23.60
   0 -27  -1  180.08   17.90
   0  27   2   97.49   15.50
   0 -27   2  111.39   11.40
   0 -27   2  106.39   17.20
   0 -27  -2  101.59   15.70
   0 -27  -2  137.99   12.30
   0  27   3  135.99   17.10
   0 -27  -3  102.69   16.50
   0 -27  -3  121.39   13.30
   0 -27   3  147.49   19.30
   0 -27   3  128.99   12.70
   0 -27  -4  151.58   16.30
   0 -27   4  157.78   15.60
   0 -27  -5   24.00    6.40
   0 -27   5   29.00    6.10
   0 -27  -6   63.59   10.10
   0 -27  -7    3.50    5.80
   0 -27  -8   26.60    7.90
   0 -27  -9   19.20    8.40
   0 -28   0   37.90    9.80
   0 -28   0   45.20    5.90
   0  28   1   19.40    7.10
   0 -28  -1    9.70    3.80
   0 -28  -1   -1.60    6.60
   0 -28   1    9.70    3.30
   0 -28   1    8.90    7.40
   0  28   2   53.59   10.00
   0 -28   2   49.80    6.50
   0 -28  -2   38.90    9.70
   0 -28  -2   47.00    7.00
   0 -28   2   57.99   11.60
   0 -28  -3    0.00    5.90
   0 -28   3    3.20    7.40
   0 -28   3   10.50    3.80
   0 -28  -3   14.50    4.80
   0 -28  -4   87.69   11.20
   0 -28   4   86.59   10.20
   0 -28   5    3.20    4.60
   0 -28  -5   -2.80    5.10
   0 -28  -6    3.70    5.40
   0 -28  -7   75.79   11.80
   0 -28  -8   27.50    8.40
   0 -28  -9   -1.90    6.10
   0 -29   0    0.20    3.10
   0 -29   0   -5.40    6.90
   0  29   1  123.89   17.40
   0 -29   1  122.19   12.10
   0 -29  -1   93.19   16.60
   0 -29  -1  138.49   12.60
   0 -29   1  118.19   18.00
   0  29   2   12.20    6.80
   0 -29   2   -1.60    7.30
   0 -29  -2   19.10    4.80
   0 -29   2   13.70    4.00
   0 -29  -2   11.10    7.00
   0 -29   3   56.39   12.50
   0 -29  -3   59.49    8.30
   0 -29   3   49.20    7.10
   0 -29  -4   17.90    5.80
   0 -29   4   13.00    4.50
   0 -29  -5   62.69    9.70
   0 -29   5   62.09    9.10
   0 -29  -6   44.80    8.70
   0 -29  -7    3.70    5.90
   0 -29  -8   20.10    8.10
   0 -30   0   27.10    4.70
   0 -30   0    2.20    7.70
   0 -30  -1   20.00    8.90
   0 -30   1   20.70    9.10
   0 -30   1   29.40    4.90
   0 -30  -1   34.60    5.50
   0 -30   2   33.60   10.70
   0 -30   2   43.70    5.90
   0 -30  -2   22.60    9.00
   0 -30  -2   37.00    6.30
   0 -30   3   73.79    9.40
   0 -30  -3   93.69   10.40
   0 -30   4   35.50    6.50
   0 -30  -4   32.80    7.10
   0 -30  -5    5.60    5.40
   0 -30   5   -1.80    4.30
   0 -30  -6   16.40    6.60
   0 -30  -7    4.00    6.20
   0 -30  -8    4.90    6.80
   0 -31   0  -13.70    7.30
   0 -31   0    2.70    3.30
   0 -31  -1   13.40    8.20
   0 -31   1    0.40    8.00
   0 -31   1   14.40    4.00
   0 -31  -1   17.90    4.40
   0 -31   2   42.20    5.90
   0 -31  -2   32.70    6.20
   0 -31   2   19.90    9.40
   0 -31   3   57.19    7.90
   0 -31  -3   68.39    8.90
   0 -31   4    9.50    4.60
   0 -31  -4    0.70    5.00
   0 -31   5    2.50    4.70
   0 -31  -5    8.80    6.00
   0 -31  -6   -0.80    5.40
   0 -31  -7  103.89   14.40
   0 -31  -8   93.69   14.20
   0 -32   0   88.79   14.60
   0 -32   0   78.09    9.20
   0 -32   1   38.10   11.40
   0 -32  -1   62.19    7.80
   0 -32   1   61.99    7.50
   0 -32   2    8.40    4.00
   0 -32  -2   14.40    4.80
   0 -32   3   72.99    9.30
   0 -32  -3   81.39   10.30
   0 -32   4   17.70    5.00
   0 -32  -4    9.10    5.40
   0 -32  -5    5.20    5.50
   0 -32   5   -2.60    4.50
   0 -32  -6    4.40    6.00
   0 -32   6    2.60    5.40
   0 -32  -7   39.90    9.20
   0 -33   0    0.70    8.70
   0 -33   0    3.00    3.70
   0 -33  -1   57.59    7.10
   0 -33   1   35.70    6.40
   0 -33   1   38.90   11.00
   0 -33  -2   48.70    7.70
   0 -33   2   52.59    7.20
   0 -33  -3   10.40    5.10
   0 -33   3    9.60    4.50
   0 -33   4   -3.90    4.10
   0 -33  -4    5.90    5.00
   0 -33  -5    4.10    5.10
   0 -33   5    4.70    5.10
   0 -33  -6    0.40    5.70
   0 -33   6   -0.70    5.10
   0 -33  -7    7.60    6.80
   0 -34  -1    4.70    4.30
   0 -34  -2   44.50    7.40
   0 -34  -3   -2.60    4.40
   0 -34   4    5.10    4.80
   0 -34  -4    4.70    5.40
   0 -34  -5   11.70    5.90
   0 -34   5   16.30    6.00
   0 -34   6   36.80    7.70
   0 -34  -6   20.70    7.40
   0 -34  -7   -7.30    5.50
   0 -35  -2    4.80    4.40
   0 -35  -3    4.10    4.80
   0 -35  -4   12.70    6.00
   0 -35   5   25.10    6.70
   0 -35  -5    4.50    5.60
   0 -35  -6   19.00    7.20
   0 -35   6   19.40    7.00
   0 -36  -3    3.50    5.10
   0 -36  -4   -0.20    5.00
   0 -36  -5   30.60    7.60
   0 -36   6   -1.10    5.50
   0 -37  -3   -4.30    4.80
   0 -37  -4   32.30    7.50
   0 -37  -5    2.10    5.50
   0 -38  -4    4.60    5.70
   1   0 -12   58.99   11.80
   1   0 -11    3.00    6.60
   1   0 -10    4.00    5.90
   1   0  -9   -4.40    5.10
   1   0  -8  163.78   17.90
   1   0  -7   -1.10    4.30
   1   0  -6  757.32   67.29
   1   0  -5   -2.80    3.50
   1   0  -4   -0.80    2.10
   1   0  -3   -6.40    2.80
  -1   0   2 1486.65  149.69
  -1   0   2 1398.86  125.09
  -1   0   1   -7.10    1.40
  -1   0   1   -4.00    1.40
   1   0  -1   -8.30    1.30
   1   0  -1   -8.90    0.90
  -1   0   1   -5.80    1.60
   1   0  -1   -2.90    1.50
  -1   0   0  184.28   19.10
  -1   0   0  229.18   17.60
   1   0   0  189.68   17.60
  -1   0  -1    0.80    1.30
   1   0   1   -0.30    1.30
  -1   0  -2 1985.60  180.58
   1   0   2 2201.48  180.68
  -1   0  -3   -0.90    2.50
  -1   0  -4    1.40    2.40
  -1   0  -5    0.60    3.60
  -1   0  -6  260.07   24.80
  -1   0  -7    1.90    4.30
  -1   0  -8   13.00    6.00
  -1   0  -9   -7.80    4.70
  -1   0 -10  719.03   65.49
  -1   0 -11    0.40    6.20
  -1   0 -12   -1.60    6.60
   1   1 -12    2.30    6.70
   1  -1 -12    8.80    7.20
   1   1 -11   39.30    9.50
   1  -1 -11   47.50   10.00
   1   1 -10   96.29   14.10
   1  -1 -10  117.29   15.10
   1   1  -9  136.89   17.20
   1  -1  -9  167.88   17.60
   1   1  -8    8.00    5.30
   1  -1  -8   -0.70    4.90
   1   1  -7   80.49   10.80
   1  -1  -7   81.29   10.80
   1   1  -6  135.39   14.50
   1  -1  -6  142.69   14.60
   1   1  -5  491.55   46.20
   1  -1  -5  543.05   46.40
   1   1  -3 4440.86  382.86
  -1   1   2 1513.45  137.29
   1   1  -2 1740.03  137.39
  -1  -1   2 1516.95  164.48
  -1   1   1 1462.35  124.59
   1   1  -1 1210.88  134.59
  -1   1   1 1497.15  149.09
   1   1  -1 1381.46  124.59
   1   1  -1 1478.05  149.29
  -1   1   1 1570.54  134.59
   1  -1  -1 1406.06  124.59
   1  -1  -1 1434.76  149.09
  -1  -1   1 1391.96  149.29
   1  -1  -1 1582.74  134.59
  -1   1   0  600.44   54.49
  -1   1   0  640.54   50.29
   1  -1   0  505.45   50.29
   1   1   1   85.89    8.30
  -1   1  -1   93.69    8.10
   1   1   1   82.39    9.00
  -1  -1  -1   84.59    8.20
   1  -1   1   90.09    8.20
   1   1   2 2282.57  190.68
  -1   1  -2 2173.28  190.58
   1  -1   2 2102.79  190.58
  -1  -1  -2 2276.97  190.68
  -1   1  -3    3.80    2.70
  -1  -1  -3    2.30    2.80
  -1   1  -4  235.48   21.80
  -1   1  -5    1.30    3.60
  -1  -1  -5    1.00    3.70
  -1   1  -6   35.00    6.50
  -1  -1  -6   39.20    6.70
  -1   1  -7    3.70    4.60
  -1  -1  -7   10.30    5.00
  -1   1  -8    5.60    5.40
  -1  -1  -8    2.90    5.30
  -1   1  -9  120.59   13.90
  -1  -1  -9  100.89   14.50
  -1   1 -10   -0.30    5.90
  -1  -1 -10   10.10    6.20
  -1   1 -11    0.50    6.00
  -1  -1 -11    1.40    6.40
  -1   1 -12   12.40    7.30
  -1  -1 -12    3.40    7.40
   1   2 -12   -1.90    6.90
   1  -2 -12    9.90    7.70
   1   2 -11    0.90    6.20
   1  -2 -11   18.20    7.40
   1   2 -10   31.30    8.60
   1  -2 -10   47.00    9.30
   1   2  -9  385.66   35.00
   1  -2  -9  339.57   34.70
   1   2  -8   15.80    6.00
   1  -2  -8   17.40    6.20
   1   2  -7  447.66   41.40
   1  -2  -7  455.05   41.60
   1   2  -6  250.47   24.00
   1  -2  -6  254.57   24.20
   1   2  -5  580.34   54.09
   1  -2  -5  639.44   54.39
   1   2  -4  161.68   15.50
   1   2  -3  230.68   21.20
   1   2  -2   27.20    4.10
  -1   2   2   28.80    3.80
   1  -2  -2   30.10    3.90
  -1  -2   2   26.70    4.70
  -1  -2   2   32.10    4.00
   1   2  -1 2815.52  217.48
  -1   2   1 2697.03  234.68
  -1   2   1 2563.64  217.28
  -1   2   1 2582.54  260.07
   1   2  -1 2259.67  260.47
   1   2  -1 2413.86  217.38
   1  -2  -1 2572.34  217.28
  -1  -2   1 2587.44  260.57
   1  -2  -1 2616.84  234.68
   1  -2  -1 2476.55  260.07
  -1  -2   1 2142.59  234.78
   1   2   0  244.38   23.40
   1   2   0  276.97   25.40
  -1  -2   0  289.47   25.40
  -1  -2   0  231.58   28.10
   1   2   1 5125.79  417.56
  -1   2  -1 4864.91  417.36
   1   2   1 5055.79  450.85
   1  -2   1 4769.82  417.36
  -1  -2  -1 4438.76  450.75
   1   2   2  640.54   51.89
  -1   2  -2  613.04   51.59
  -1  -2  -2  561.74   51.79
   1  -2   2  557.14   51.69
  -1   2  -3  159.48   15.40
  -1  -2  -3  170.38   15.60
  -1   2  -4  103.09    9.30
  -1  -2  -4   64.59    9.20
  -1   2  -5  851.51   75.19
  -1  -2  -5  857.01   75.39
  -1   2  -6  104.19   11.80
  -1  -2  -6  109.29   12.10
  -1   2  -7  481.95   45.00
  -1  -2  -7  507.55   45.30
  -1   2  -8   57.99    9.20
  -1  -2  -8   53.39    9.40
  -1   2  -9   67.39   10.40
  -1  -2  -9   66.39   10.90
  -1   2 -10  238.78   24.60
  -1  -2 -10  244.28   25.10
  -1   2 -11    1.70    6.30
  -1  -2 -11    4.50    7.00
  -1   2 -12   22.60    8.30
  -1  -2 -12    7.10    7.80
   1   3 -12   20.90    8.70
   1  -3 -12   17.20    8.70
   1   3 -11   -2.40    5.80
   1  -3 -11    2.20    6.30
   1   3 -10   10.50    6.30
  -1  -3  10   18.60    8.80
   1  -3 -10   20.40    7.40
   1   3  -9   24.80    7.50
   1  -3  -9   40.00    8.30
   1   3  -8    1.80    5.10
   1  -3  -8   -2.40    4.80
   1   3  -7  212.58   21.10
   1  -3  -7  210.08   21.10
   1   3  -6  462.05   41.60
   1  -3  -6  454.65   41.80
   1   3  -5    0.80    3.80
   1   3  -4 1468.25  127.59
   1   3  -3 1373.76  116.49
  -1  -3   3 1310.07  139.59
   1   3  -2  555.44   45.40
   1   3  -2  482.95   54.29
  -1   3   2  503.25   45.10
   1   3  -2  546.85   45.20
   1  -3  -2  526.95   45.20
  -1  -3   2  488.95   45.20
  -1   3   1   70.99    7.10
   1   3  -1   77.19    6.90
   1   3  -1   68.59    6.70
   1   3  -1   69.69    8.30
  -1  -3   1   69.39    8.50
   1  -3  -1   69.69    7.00
  -1  -3   1   70.49    6.70
  -1  -3   1   63.79    7.50
  -1  -3   1   77.19    6.80
   1  -3  -1   68.49    6.50
   1   3   0   31.90    4.00
   1   3   0   27.40    4.20
  -1   3   0   34.60    3.80
  -1  -3   0   29.40    3.90
  -1  -3   0   29.20    4.60
   1  -3   0   29.50    3.80
  -1  -3   0   32.70    3.40
  -1   3  -1 1284.97  108.49
   1   3   1 1321.07  117.49
  -1   3  -1 1033.20  108.49
   1  -3   1 1346.27  108.59
  -1  -3  -1 1323.87  117.49
  -1   3  -2 1688.73  147.49
   1   3   2 1698.83  147.79
   1  -3   2 1740.83  147.59
  -1   3  -3  305.27   27.20
  -1   3  -4  223.38   20.70
  -1  -3  -4  223.28   20.90
  -1   3  -5  119.99   12.40
  -1   3  -6   35.90    6.30
  -1  -3  -6   35.70    6.70
  -1   3  -7   36.30    7.30
  -1  -3  -7   52.39    8.20
  -1   3  -8   25.30    6.40
  -1  -3  -8   27.20    7.30
  -1   3  -9   -0.40    5.40
  -1  -3  -9    4.60    5.80
  -1   3 -10   26.40    7.60
  -1  -3 -10   26.50    7.80
  -1   3 -11    9.70    6.40
  -1  -3 -11   15.70    7.40
  -1  -3 -12    3.40    7.40
   1   4 -12    1.70    7.20
   1  -4 -12    6.20    7.60
   1   4 -11    2.80    6.50
   1  -4 -11    6.30    6.90
   1   4 -10    2.20    6.10
   1  -4 -10    4.20    6.30
   1   4  -9   92.29   12.80
   1  -4  -9   95.69   13.30
   1   4  -8  133.59   15.40
   1  -4  -8  145.99   15.90
   1   4  -7   53.19    8.60
   1  -4  -7   57.59    8.70
   1   4  -6   23.90    5.30
   1  -4  -6   20.90    5.40
   1   4  -5   36.60    6.00
   1   4  -4  300.97   27.40
   1   4  -3  196.18   17.60
   1  -4  -3  194.98   17.70
  -1  -4   3  177.68   21.40
   1   4  -2 1958.00  154.08
  -1   4   2 1847.32  153.88
   1   4  -2 1565.44  184.68
  -1  -4   2 1807.02  154.08
  -1  -4   2 1869.21  154.08
   1  -4  -2 1837.22  153.98
  -1  -4   2 1592.94  184.78
   1   4  -1 1813.92  165.38
   1   4  -1 1613.74  152.88
   1  -4  -1 1871.91  164.88
  -1  -4   1 1778.22  165.38
  -1  -4   1 1787.82  152.88
   1   4   0  554.64   58.99
   1   4   0  649.04   54.59
  -1  -4   0  705.43   65.69
   1  -4   0  603.84   58.89
   1   4   1  146.39   14.10
   1   4   1  124.49   15.90
   1  -4   1  142.09   12.60
  -1  -4  -1  158.18   14.10
  -1   4  -2 1369.46  123.69
   1   4   2 1445.16  133.89
   1   4   2 1366.96  124.09
   1  -4   2 1555.54  123.99
  -1   4  -3  538.95   49.60
   1  -4   3  599.34   49.90
  -1   4  -4 1227.68  106.69
  -1   4  -5   -0.40    2.30
  -1  -4  -5   26.60    5.20
  -1   4  -6    0.40    3.40
  -1  -4  -6   -2.30    3.90
  -1   4  -7   72.99   10.20
  -1  -4  -7   89.59   11.20
  -1   4  -8   49.80    8.20
  -1  -4  -8   43.50    8.90
  -1   4  -9    4.30    5.70
  -1  -4  -9   14.80    7.00
  -1   4 -10   67.09   11.10
  -1  -4 -10   78.39   12.10
  -1   4 -11   79.99   12.40
  -1  -4 -11   85.49   13.40
  -1  -4 -12   -2.40    7.00
   1   5 -12   31.50    9.00
   1  -5 -12    8.10    8.30
   1   5 -11    1.40    6.10
   1  -5 -11   -4.60    6.00
   1   5 -10    7.10    6.00
   1  -5 -10   15.10    6.80
   1   5  -9    9.60    6.20
  -1  -5   9   13.40    8.10
   1  -5  -9   14.10    6.70
   1   5  -8    9.00    5.30
   1  -5  -8    7.10    5.60
   1   5  -7    9.20    4.90
   1  -5  -7    3.20    4.70
   1   5  -6  257.87   25.90
   1  -5  -6  297.97   26.40
   1   5  -5  526.35   46.90
   1   5  -4  347.27   33.40
  -1  -5   4  370.46   40.60
   1  -5  -4  407.36   33.90
   1   5  -3  466.25   41.80
  -1  -5   3  467.35   50.49
   1  -5  -3  490.65   42.00
   1   5  -2 2424.16  186.18
  -1   5   2 1991.70  185.98
   1   5  -2 1902.01  186.18
  -1   5   2 2362.06  200.78
  -1  -5   2 2316.77  223.58
  -1  -5   2 2245.28  186.28
   1  -5  -2 2196.88  186.18
  -1  -5   2 1833.62  186.18
   1   5  -1    3.80    2.40
   1   5  -1    6.20    1.90
   1   5  -1    8.70    1.80
  -1   5   1    9.30    1.50
  -1  -5   1    7.60    2.00
  -1  -5   1   10.60    2.80
  -1  -5   1    8.80    1.90
   1  -5  -1    8.80    1.50
  -1  -5   1   10.10    3.00
   1   5   0 2741.43  242.78
  -1  -5   0 2763.42  242.88
  -1  -5   0 2523.05  262.27
  -1  -5   0 3256.67  291.27
   1   5   1 3663.43  319.87
   1   5   1 3625.54  383.26
   1   5   1 3688.43  345.27
  -1  -5  -1 3872.91  345.27
  -1   5  -2 1313.57  114.09
  -1   5  -2 1175.78  114.09
   1   5   2 1457.95  123.69
   1  -5   2 1357.36  114.39
  -1   5  -3   94.39    9.80
   1  -5   3  114.59   10.40
  -1   5  -4  188.38   17.70
  -1   5  -5    9.00    3.20
  -1  -5  -5   14.20    4.80
  -1   5  -6    1.80    3.40
  -1  -5  -6    2.40    4.30
  -1   5  -7    1.60    4.10
  -1  -5  -7    6.90    5.00
  -1   5  -8  152.48   17.10
  -1  -5  -8  176.28   18.10
  -1   5  -9  415.06   39.00
  -1  -5  -9  419.16   39.90
  -1   5 -10   72.99   11.20
  -1  -5 -10   66.49   11.40
  -1   5 -11    8.10    6.70
  -1  -5 -11    9.80    7.20
  -1  -5 -12   -1.50    7.00
   1  -6 -12   -2.30    6.80
   1   6 -11    2.60    6.40
   1  -6 -11    6.30    6.50
   1   6 -10   35.70    8.10
   1  -6 -10   37.90    9.10
   1   6  -9   27.70    7.40
   1  -6  -9   28.60    7.90
  -1  -6   9   30.90    9.50
   1   6  -7   67.39    9.30
  -1  -6   7   67.49   11.80
   1  -6  -7   64.29    9.70
   1   6  -6  145.59   14.80
  -1  -6   6  143.99   18.50
  -1  -6   5   31.30    7.60
   1  -6  -5   25.00    5.50
   1   6  -4   92.99    9.40
   1  -6  -4   76.29    9.40
   1   6  -3    5.20    2.80
   1  -6  -3    5.90    3.10
  -1  -6   3   -0.10    3.50
  -1   6   2  744.13   72.49
   1   6  -2  752.62   67.49
   1   6  -2  806.42   67.39
  -1   6   2  804.22   67.19
   1  -6  -2  674.03   67.29
  -1  -6   2  902.21   67.59
  -1  -6   2  766.62   67.49
  -1  -6   2  763.02   81.49
   1   6  -1   25.60    2.70
   1   6  -1   22.20    2.40
  -1   6   1   10.60    1.70
   1  -6  -1   10.90    2.20
   1  -6  -1   13.80    1.80
  -1  -6   1   15.90    3.20
  -1  -6   1   18.80    2.40
  -1  -6   1   19.10    2.70
  -1  -6   1   10.40    3.50
   1   6   0 4125.79  378.36
   1   6   0 4549.04  350.36
  -1  -6   0 3904.11  419.96
  -1  -6   0 4061.79  378.36
  -1  -6   0 3706.03  350.36
   1   6   1  101.69   10.70
   1   6   1   98.79   12.30
  -1  -6  -1  133.99   10.10
  -1  -6  -1   97.49   10.50
  -1  -6  -1   95.99   12.20
   1   6   2  444.96   43.70
   1  -6   2  503.05   40.30
  -1  -6  -2  431.66   40.70
  -1   6  -3  469.05   45.10
  -1   6  -3  528.15   45.10
   1   6   3  545.85   49.10
   1  -6   3  524.75   45.50
  -1   6  -4  108.49   10.80
  -1   6  -5   -1.20    2.80
  -1  -6  -5    5.70    4.00
  -1   6  -6  200.28   19.50
  -1  -6  -6  211.28   20.50
  -1   6  -7   17.50    5.00
  -1  -6  -7   16.70    5.70
  -1   6  -8   46.40    8.20
  -1  -6  -8   58.19    9.70
  -1   6  -9  149.59   17.10
  -1  -6  -9  167.08   18.40
  -1   6 -10  122.99   14.80
  -1  -6 -10  128.39   16.70
  -1  -6 -11    9.60    7.00
  -1  -6 -12   -0.20    6.80
   1  -7 -12   23.20    9.00
   1   7 -11   -4.90    5.60
   1  -7 -11   -1.80    6.40
   1   7 -10   -1.00    5.00
   1  -7 -10   -2.00    5.90
   1   7  -9  100.29   12.90
  -1  -7   9   86.89   15.90
   1  -7  -9  104.49   14.00
   1   7  -8    8.20    5.30
  -1  -7   8   38.20    8.90
   1  -7  -8    4.90    5.50
   1   7  -7   38.60    6.50
  -1  -7   7    9.90    6.80
   1   7  -6  175.58   17.60
  -1  -7   6  186.78   22.10
  -1  -7   5  396.06   38.90
   1  -7  -5  303.97   31.60
   1   7  -4  141.59   13.20
  -1  -7   4  136.59   17.40
   1  -7  -4  121.29   13.60
   1   7  -3 1040.70   88.69
   1  -7  -3 1003.30   88.79
  -1  -7   3 1016.10  106.89
  -1   7   2 3552.64  320.47
   1   7  -2 3832.32  320.67
  -1   7   2 3559.34  345.97
  -1   7   2 3602.54  383.86
   1  -7  -2 3666.73  320.77
  -1  -7   2 3979.40  320.97
  -1  -7   2 3883.91  320.97
   1   7  -1   47.70    5.00
  -1   7   1   49.80    6.00
   1   7  -1   51.89    4.90
   1   7  -1   36.80    6.80
  -1  -7   1   51.79    5.30
   1  -7  -1   36.30    5.70
  -1  -7   1   56.79    6.70
  -1  -7   1   51.49    5.00
  -1  -7   1   35.90    7.00
  -1  -7   0   50.89    5.40
   1   7   1 5765.22  495.55
   1   7   1 5613.14  534.95
  -1  -7  -1 5922.81  593.84
  -1  -7  -1 5178.38  495.55
  -1  -7  -1 6301.57  534.95
   1   7   2  129.39   12.90
   1   7   2   97.79   10.60
   1  -7   2  106.79    9.50
   1  -7   2   89.19    9.50
  -1  -7  -2   99.99   10.20
  -1   7  -3 1483.95  146.39
  -1   7  -3 1722.43  146.39
   1   7   3 1934.71  158.58
   1  -7   3 1660.33  146.79
  -1   7  -4   -0.90    2.60
  -1   7  -5  759.42   65.69
  -1  -7  -5  736.73   66.39
  -1  -7  -6   22.30    5.60
  -1   7  -7   20.30    5.40
  -1  -7  -7   34.40    7.20
  -1   7  -8   45.70    7.60
  -1  -7  -8   40.50    8.50
  -1   7  -9   19.70    6.30
  -1  -7  -9   22.70    7.70
  -1   7 -10   -3.90    4.80
  -1  -7 -10   -1.60    5.90
  -1  -7 -11   11.80    7.30
  -1  -7 -12   64.99   12.50
   1  -8 -12    7.30    7.90
   1  -8 -11    5.80    6.60
   1   8 -10   84.59   12.00
   1  -8 -10   74.79   12.50
   1   8  -9   93.09   13.00
   1  -8  -9  108.29   14.40
  -1  -8   9  111.09   17.50
   1   8  -8  217.88   20.90
   1  -8  -8  204.78   21.50
  -1  -8   8  196.08   26.60
   1   8  -7   16.20    5.00
  -1  -8   7   11.90    7.20
   1   8  -6   33.70    5.70
  -1  -8   6   29.90    7.60
   1  -8  -6   35.60    6.40
   1   8  -5   14.90    4.10
   1  -8  -5   18.00    4.90
  -1  -8   5   17.90    6.60
   1   8  -4  856.11   71.39
   1  -8  -4  793.32   71.59
  -1  -8   4  793.12   86.39
   1   8  -3  580.54   49.20
  -1  -8   3  509.25   59.59
   1  -8  -3  582.54   49.40
  -1  -8   3  562.54   49.30
   1   8  -2    2.50    1.70
  -1   8   2    2.40    1.40
   1   8  -2    2.40    2.10
  -1   8   2    3.90    2.00
  -1  -8   2   -0.10    3.60
  -1  -8   2    2.00    2.10
   1   8  -1   31.80    3.30
   1   8  -1    4.90    5.60
   1   8  -1   24.40    3.20
  -1  -8   1   22.50    6.00
  -1  -8   1   23.50    3.50
  -1  -8   1   25.10    3.50
   1   8   0   12.90    2.20
   1   8   0   21.60    3.70
   1  -8   0   12.40    3.90
  -1  -8   0   25.50    2.90
  -1  -8   0    3.20    3.40
  -1  -8   0   11.70    2.50
  -1  -8   0   -9.40    4.60
   1   8   1    4.90    2.30
   1   8   1    3.90    3.10
   1   8   1    4.50    5.00
  -1  -8  -1   -2.90    2.60
  -1  -8  -1   14.00    4.80
  -1  -8  -1    2.60    2.70
   1   8   2  640.14   62.39
   1   8   2  647.64   55.89
  -1  -8  -2  607.14   55.79
  -1  -8  -2  549.05   51.99
   1  -8   2  534.35   51.39
   1  -8   2  589.14   51.39
  -1   8  -3   37.20    4.00
   1   8   3   35.60    5.20
  -1   8  -3   34.90    4.00
  -1  -8  -3   31.30    5.30
   1  -8   3   42.30    5.00
   1   8   4  239.68   22.50
  -1   8  -4  224.08   20.20
  -1  -8  -4  204.98   21.10
  -1   8  -5  304.07   27.50
  -1   8  -6   57.99    8.30
  -1  -8  -6  103.79   10.00
  -1   8  -7  484.45   45.30
  -1  -8  -7  531.05   46.60
  -1   8  -8   44.20    7.80
  -1  -8  -8   62.79    9.90
  -1   8  -9   45.60    8.40
  -1  -8  -9   52.39    9.90
  -1  -8 -10    0.50    6.40
  -1  -8 -11   19.70    8.40
  -1  -8 -12   -6.50    6.40
   1  -9 -12    3.10    7.50
   1  -9 -11   18.50    8.10
   1   9 -10   -1.30    5.40
   1  -9 -10    9.30    6.50
   1   9  -9  628.84   57.39
   1  -9  -9  649.14   58.39
  -1  -9   9  621.24   69.89
   1   9  -8   28.00    6.40
  -1  -9   8   19.20    8.60
   1   9  -7   27.70    6.10
  -1  -9   7   30.50    8.90
   1   9  -6   96.19   11.80
   1  -9  -6  136.19   13.10
  -1  -9   6  119.89   16.40
   1   9  -5    1.20    2.90
   1  -9  -5    4.00    3.70
  -1  -9   5    0.00    4.90
   1   9  -4  273.47   27.00
   1  -9  -4  342.67   27.60
  -1  -9   4  286.77   33.90
   1   9  -3   50.69    6.20
  -1   9   3   58.59    6.20
   1  -9  -3   78.89    7.10
  -1  -9   3   52.69    6.60
  -1  -9   3   46.90    8.70
   1   9  -2  376.36   36.50
  -1   9   2  406.66   43.70
   1   9  -2  423.36   36.60
  -1  -9   2  479.05   37.00
  -1  -9   2  409.66   45.00
  -1  -9   2  422.06   36.80
   1  -9  -2  420.06   36.70
   1   9  -1 1544.85  151.58
   1   9  -1 1847.62  182.78
   1   9  -1 1608.74  151.58
  -1   9   1 1888.31  181.98
  -1  -9   1 1972.10  164.58
  -1  -9   1 1648.83  151.88
   1  -9  -1 1637.34  181.88
  -1  -9   1 1996.90  182.88
   1   9   0  132.99   12.10
   1   9   0  127.99   12.20
   1   9   0  116.29   14.00
   1   9   0  154.08   16.70
  -1  -9   0  129.19   12.60
   1  -9   0  175.08   16.00
  -1  -9   0  141.09   12.50
  -1  -9   0  165.98   16.70
  -1  -9   0  127.89   14.10
   1   9   1 4487.35  387.36
   1   9   1 4018.80  430.06
   1   9   1 4025.50  358.56
  -1  -9  -1 4800.52  430.16
  -1  -9  -1 3828.92  358.76
  -1  -9  -1 3841.22  387.16
   1   9   2 1488.85  147.39
   1   9   2 1626.34  164.08
  -1  -9  -2 1733.73  147.49
   1  -9   2 1500.85  136.29
   1  -9   2 1464.15  136.29
  -1  -9  -2 1688.53  136.99
   1   9   3  633.14   54.99
  -1  -9  -3  563.24   51.29
   1  -9   3  545.45   50.79
   1   9   4  216.68   19.40
  -1   9  -4  175.88   17.00
  -1  -9  -4  180.28   18.30
  -1   9  -5    1.90    2.50
   1   9   5    0.90    2.20
  -1  -9  -5    1.70    2.50
  -1   9  -6    0.40    3.00
  -1   9  -7   38.90    6.40
  -1  -9  -7   66.89    9.20
  -1   9  -8    5.30    4.50
  -1  -9  -8   -6.10    4.90
  -1   9  -9  134.59   15.50
  -1  -9  -9  154.38   17.30
  -1  -9 -10   16.60    7.90
  -1  -9 -11   17.00    8.10
  -1  -9 -12   14.70    8.30
   1 -10 -12   31.40    9.70
   1 -10 -11   11.10    7.70
   1  10 -10   29.40    7.60
   1 -10 -10   32.50    8.50
   1  10  -9   11.50    5.50
   1 -10  -9   22.70    7.30
   1  10  -8  135.19   14.70
  -1 -10   8  132.49   19.60
   1  10  -7   33.00    6.20
  -1 -10   7   29.70    9.00
   1 -10  -6   71.99    9.20
  -1 -10   6   49.90   10.50
   1  10  -5   -3.30    2.70
  -1 -10   5   -6.40    4.10
   1 -10  -5    1.10    3.70
   1  10  -4  255.57   24.10
   1 -10  -4  265.77   24.70
  -1 -10   4  285.87   30.80
  -1  10   3  418.16   46.90
  -1  10   3  454.15   39.10
   1  10  -3  463.75   39.40
  -1 -10   3  395.16   48.30
  -1 -10   3  488.35   39.80
   1 -10  -3  464.35   39.70
   1  10  -2 2058.19  178.98
  -1  10   2 2179.28  214.58
   1  10  -2 2145.69  178.98
  -1 -10   2 1991.60  179.38
  -1 -10   2 1809.02  215.48
  -1 -10   2 2240.08  179.38
   1 -10  -2 2097.29  179.18
   1  10  -1 2036.10  201.58
  -1  10   1 2209.18  200.88
  -1 -10   1 1658.43  181.28
  -1 -10   1 1858.51  167.48
   1 -10  -1 1891.71  200.68
  -1 -10   1 1998.90  167.58
  -1 -10   0 2782.52  224.08
   1 -10   0 2308.27  268.57
  -1 -10   0 2206.28  241.98
  -1 -10   0 2879.01  224.08
  -1 -10   0 2823.42  268.97
   1  10   1   60.39    6.40
   1  10   1   51.39    5.40
   1  10   1   48.20    7.50
   1  10   1   45.80    5.50
  -1 -10  -1   54.09    6.10
   1 -10   1   54.29    7.70
  -1 -10  -1   50.19    7.50
   1  10   2   14.80    4.80
  -1 -10  -2    5.00    2.70
   1 -10   2   12.90    1.90
   1 -10   2   10.50    1.90
   1  10   3    2.80    3.30
  -1 -10  -3    8.40    3.80
   1 -10   3    5.60    2.80
  -1  10  -4   32.00    3.70
   1  10   4   24.60    5.40
  -1 -10  -4   31.00    5.90
  -1  10  -5   56.39    6.50
  -1 -10  -5   62.39    8.40
  -1  10  -6  424.56   38.70
   1  10   6  445.96   42.40
  -1  10  -7    3.70    3.00
  -1  10  -8   37.70    6.70
  -1 -10  -8   39.80    8.70
  -1 -10  -9    4.90    6.40
  -1 -10 -10  107.69   15.50
   1  10  11   18.10    8.00
  -1 -10 -11   14.80    8.10
  -1 -10 -12    1.30    7.20
   1 -11 -12   25.90    9.30
   1 -11 -11    0.70    6.70
   1 -11 -10    9.00    6.80
   1  11  -9   66.69   10.40
   1 -11  -9   86.89   12.10
   1  11  -8   66.19    9.30
  -1 -11   8   67.59   13.00
   1 -11  -8   61.89   10.00
   1  11  -7  122.39   13.80
  -1 -11   7  157.88   19.70
   1  11  -6  288.37   28.60
  -1 -11   6  348.17   36.50
   1 -11  -6  320.87   29.60
   1  11  -5  325.47   33.90
  -1 -11   5  382.56   42.30
   1 -11  -5  456.95   35.10
   1  11  -4  541.75   49.70
  -1  11   4  581.84   59.49
   1 -11  -4  587.24   50.39
  -1 -11   4  553.84   61.09
  -1  11   3   65.49    8.20
   1  11  -3   94.79    8.10
  -1 -11   3   86.49    8.80
  -1 -11   3   71.09   12.00
   1 -11  -3   90.19    8.90
  -1  11   2   42.00    5.70
  -1 -11   2   26.70    6.60
  -1 -11   2   42.50    4.70
   1 -11  -2   35.30    5.30
  -1  11   1 1136.49  112.69
  -1 -11   1  922.01   93.79
  -1 -11   1 1112.49   93.99
  -1 -11   1 1115.39  113.49
   1 -11  -1 1148.99  112.59
   1  11   0 1376.26  127.59
   1  11   0 1310.57  114.49
   1 -11   0 1181.38  127.09
  -1 -11   0 1188.78  105.69
  -1 -11   0 1053.39  127.19
  -1 -11   0 1238.18  114.49
   1  11   1  742.43   70.59
   1  11   1  865.41   85.59
   1  11   1  834.62   70.59
  -1 -11  -1  847.62   85.49
  -1 -11  -1  809.22   76.49
  -1 -11  -1  772.72   71.09
   1 -11   1  866.71   85.69
   1  11   2  275.27   31.20
   1  11   2  267.67   27.40
   1 -11   2  271.47   24.90
  -1 -11  -2  309.77   25.90
  -1 -11  -2  305.47   27.40
   1 -11   2  290.37   24.90
   1  11   3   16.40    3.90
   1  11   3   15.80    5.80
   1 -11   3   12.30    3.30
   1 -11   3   20.10    3.60
  -1 -11  -3   15.30    4.20
   1  11   4    2.20    3.40
  -1 -11  -4    6.20    3.90
   1  11   5   -1.70    2.40
  -1  11  -5    4.70    2.20
  -1 -11  -5   16.20    4.60
   1  11   6   50.89    7.80
  -1  11  -6   46.90    6.20
  -1  11  -7   55.19    7.70
   1  11   7   73.49    9.90
   1  11   8   15.80    5.80
  -1 -11  -8   16.30    6.90
   1  11   9    3.90    5.70
  -1 -11  -9   11.80    7.10
   1  11  10   33.20    8.50
  -1 -11 -10   27.60    8.90
  -1 -11 -11    7.90    7.00
  -1 -11 -12    2.70    7.40
   1 -12 -12   25.40    9.70
   1 -12 -11   75.49   12.90
   1 -12 -10   17.00    7.60
   1  12  -9   11.20    5.70
   1 -12  -9   10.90    6.30
   1  12  -8    2.60    4.70
   1 -12  -8    7.50    5.30
  -1 -12   8    4.50    7.20
   1  12  -7    5.40    3.40
  -1 -12   7   24.10    8.60
   1 -12  -7   18.20    6.00
   1  12  -6    3.70    3.30
  -1 -12   6   -6.10    5.80
   1 -12  -6    3.60    4.30
   1  12  -5  262.97   25.10
   1 -12  -5  272.37   26.10
  -1 -12   5  306.77   32.20
  -1  12   4   44.90    7.20
   1  12  -4   54.39    5.80
   1 -12  -4   42.70    6.50
  -1 -12   4   47.00    6.50
  -1 -12   4   33.40    8.80
   1  12  -3   36.80    4.30
   1  12  -3   38.40    4.30
  -1  12   3   42.40    5.80
   1 -12  -3   36.20    5.30
  -1 -12   3   41.50    8.30
  -1 -12   3   38.30    5.40
  -1  12   2   37.30    5.10
   1 -12  -2   29.40    3.80
   1 -12  -2   30.50    4.90
  -1 -12   2   34.80    4.50
  -1 -12   2   31.60    4.20
  -1 -12   2   31.50    5.70
  -1 -12   2   33.50    7.00
  -1  12   1  846.72   80.99
   1 -12  -1  769.22   80.89
   1 -12  -1  727.73   72.39
  -1 -12   1  787.82   81.79
  -1 -12   1  784.82   67.49
  -1 -12   1  661.83   73.19
  -1 -12   1  852.71   67.39
   1  12   0 1354.16  126.39
   1 -12   0 1240.38  125.99
  -1 -12   0 1149.29  104.69
  -1 -12   0 1169.78  104.79
  -1 -12   0 1105.09  126.09
  -1 -12   0 1262.17  113.39
   1  12   1   42.10    6.40
   1  12   1   60.99    8.30
   1 -12   1   74.49    9.20
  -1 -12  -1   47.90    6.50
  -1 -12  -1   78.09    9.20
   1  12   2  366.76   36.90
   1  12   2  378.86   41.70
  -1 -12  -2  395.26   36.80
  -1 -12  -2  392.06   34.60
   1 -12   2  410.26   42.30
   1  12   3 1817.82  155.88
   1  12   3 1680.33  173.48
   1 -12   3 1442.26  144.19
  -1 -12  -3 1730.03  144.89
   1 -12   3 1681.23  144.29
   1  12   4   82.39    9.50
  -1 -12  -4   81.29    9.70
   1  12   5  162.98   17.60
  -1  12  -5  173.28   15.50
  -1 -12  -5  184.88   17.60
   1  12   6   22.50    5.60
  -1  12  -6   22.70    3.90
  -1  12  -7  194.68   19.00
   1  12   7  210.98   21.60
   1  12   8    6.10    5.30
  -1 -12  -8   13.80    6.40
   1  12   9   16.90    6.50
  -1 -12  -9    5.40    6.80
   1  12  10   -1.10    5.50
  -1 -12 -10   13.80    7.50
  -1 -12 -11    7.40    7.30
  -1 -12 -12   70.49   13.30
   1 -13 -12   17.90    8.70
   1 -13 -11   -4.30    6.70
   1 -13 -10    4.30    6.30
   1 -13  -9  249.18   25.60
   1  13  -8   62.69    8.90
   1 -13  -8   70.39   10.70
  -1 -13   8   52.19   12.60
   1  13  -7    9.70    3.80
   1 -13  -7   11.70    5.90
  -1 -13   7   18.30    8.10
   1  13  -6   -1.40    3.00
   1 -13  -6   -2.20    4.00
  -1 -13   6    8.60    6.20
  -1  13   5  298.87   33.10
   1  13  -5  289.17   27.50
  -1 -13   5  314.27   35.20
   1 -13  -5  341.77   28.90
  -1  13   4   98.29    9.10
   1  13  -4   86.09    8.60
   1 -13  -4   78.09    9.60
  -1 -13   4   84.69   12.90
  -1 -13   4   80.19    9.30
   1 -13  -3   36.80    5.00
  -1 -13   3   26.50    4.80
  -1 -13   3   30.20    7.60
   1  13  -2  234.98   25.80
  -1  13   2  223.78   23.90
   1 -13  -2  218.48   19.40
  -1 -13   2  222.38   19.90
  -1 -13   2  250.67   22.70
  -1 -13   2  211.58   19.70
  -1 -13   2  221.28   25.50
   1 -13  -2  188.08   23.70
  -1  13   1  626.34   62.89
  -1 -13   1  649.24   52.29
   1 -13  -1  659.03   62.79
  -1 -13   1  578.94   52.09
  -1 -13   1  579.54   63.59
   1 -13  -1  515.85   55.89
  -1 -13   0   84.49    9.60
  -1 -13   0   86.79    8.40
   1  13   1   25.20    3.80
   1  13   1   12.60    4.80
  -1 -13  -1   14.40    3.50
   1 -13   1    9.10    4.90
  -1 -13  -1   22.00    5.50
  -1 -13  -1   23.20    3.70
   1  13   2  612.64   62.49
   1  13   2  555.24   55.59
   1  13   2  630.64   51.29
   1  13   2  603.34   51.29
  -1 -13  -2  519.35   62.29
  -1 -13  -2  584.24   51.89
  -1 -13  -2  609.64   55.39
   1  13   3   24.00    4.60
   1 -13   3   20.70    3.70
   1 -13   3   20.70    6.70
   1  13   4   90.49   10.60
  -1 -13  -4  106.89   11.20
   1  13   5  163.48   21.20
   1  13   5  171.68   17.90
  -1 -13  -5  192.18   17.90
   1  13   6  111.79   12.30
  -1  13  -6   95.69    9.80
   1  13   7  170.68   18.70
   1  13   8  157.58   18.20
  -1 -13  -8  164.38   18.10
   1  13   9   13.70    6.20
  -1 -13  -9    6.80    6.50
  -1 -13 -10   15.70    7.80
  -1 -13 -11   -2.40    6.70
   1 -14 -12   31.40   10.10
   1 -14 -11    6.80    7.10
   1 -14 -10    6.90    6.30
   1 -14  -9   10.30    6.50
   1 -14  -8  175.68   19.10
   1  14  -7  194.68   19.70
  -1 -14   7  199.38   26.70
   1 -14  -7  232.18   21.40
  -1  14   6   -2.70    5.10
   1  14  -6    7.30    3.40
   1 -14  -6   11.00    4.70
  -1 -14   6   10.10    7.00
   1  14  -5  240.98   21.00
  -1  14   5  208.68   25.50
  -1  14   5  220.58   22.40
  -1 -14   5  259.37   28.00
   1 -14  -5  242.28   22.20
  -1  14   4  280.67   27.30
  -1  14   4  306.17   27.20
  -1  14   4  267.87   30.80
   1  14  -4  281.17   25.30
  -1 -14   4  285.27   32.90
   1 -14  -4  297.67   26.50
  -1 -14   4  297.57   26.40
  -1  14   3   17.10    4.30
  -1 -14   3   11.60    3.80
  -1 -14   3   20.00    6.80
   1 -14  -3   14.60    3.80
  -1  14   2  399.96   39.50
   1  14  -2  341.17   40.90
   1 -14  -2  344.27   32.50
   1 -14  -2  334.57   39.40
  -1 -14   2  365.46   32.80
  -1 -14   2  413.46   33.10
  -1 -14   2  415.96   41.20
   1  14  -1  611.64   70.69
  -1  14   1  605.74   69.89
   1 -14  -1  627.24   69.89
  -1 -14   1  637.94   57.99
  -1 -14   1  690.03   70.89
  -1 -14   1  749.23   58.19
  -1 -14   1  745.83   63.59
  -1 -14   0   81.19    8.50
  -1 -14   0  106.09    8.90
  -1 -14   0   69.89    9.90
   1  14   1  100.09   12.30
   1  14   1   71.89    9.30
  -1 -14  -1   85.19    8.70
  -1 -14  -1   76.79    9.30
  -1 -14  -1   84.69   11.80
   1 -14   1   88.29   12.20
   1  14   2    4.70    1.70
   1  14   2    4.10    3.30
   1  14   2   -6.50    5.00
   1  14   2    6.00    1.80
  -1 -14  -2   -0.70    2.50
  -1 -14  -2   -6.60    5.20
   1 -14   2   -8.30    4.90
   1  14   3  339.07   33.20
   1 -14   3  323.97   30.50
   1 -14   3  366.06   30.60
   1 -14   3  329.77   38.40
  -1 -14  -3  365.66   31.40
   1  14   4   85.09    9.70
   1 -14   4   81.89   13.00
  -1 -14  -4   93.19   10.30
   1  14   5   -4.50    3.20
   1  14   5   -4.10    5.30
  -1 -14  -5   -0.60    4.00
   1  14   6  262.37   26.10
  -1 -14  -6  257.07   25.50
   1  14   7  223.78   22.10
  -1 -14  -7  187.58   21.20
   1  14   8    6.60    5.20
  -1 -14  -8    9.50    5.60
   1  14   9    4.40    5.50
  -1 -14  -9    0.90    5.80
  -1 -14 -10  152.18   19.40
  -1 -14 -11    3.70    7.00
   1 -15 -12   30.90   10.10
   1 -15 -11   -3.00    6.30
   1 -15 -10   30.90    8.60
   1 -15  -9    5.10    6.00
   1 -15  -8   -0.60    5.50
   1  15  -7   85.69    9.50
  -1 -15   7   68.09   14.50
   1 -15  -7  100.99   12.20
   1  15  -6  335.47   29.10
  -1  15   6  330.67   31.40
  -1  15   6  335.87   35.40
  -1 -15   6  255.77   37.30
   1 -15  -6  334.47   30.50
  -1  15   5  344.57   30.10
   1  15  -5  304.27   27.70
  -1  15   5  298.67   33.90
   1 -15  -5  314.87   29.10
  -1 -15   5  292.17   36.10
  -1  15   4  106.09   13.00
  -1 -15   4  115.99   11.60
  -1 -15   4  100.49   15.20
   1 -15  -4  121.99   11.90
  -1  15   3   -2.10    3.30
  -1 -15   3    4.20    2.80
  -1 -15   3    4.90    5.20
   1 -15  -3    4.50    3.20
   1  15  -2  149.19   17.70
  -1  15   2  123.39   15.50
  -1 -15   2  146.59   13.00
   1 -15  -2  116.09   15.70
  -1 -15   2  162.58   17.80
  -1 -15   2  116.69   12.50
   1 -15  -2  141.69   12.30
   1  15  -1  938.31  105.19
  -1  15   1 1053.79  104.49
  -1 -15   1 1092.79   94.49
   1 -15  -1  980.20   93.29
  -1 -15   1  944.81   86.69
   1 -15  -1  986.10  104.29
  -1 -15   1  910.61   86.69
  -1 -15   1 1128.19  105.49
  -1 -15   0 1489.65  124.29
  -1 -15   0 1246.08  149.69
  -1 -15   0 1524.55  134.59
  -1 -15   0 1475.55  124.39
   1  15   1  157.48   19.40
  -1 -15  -1  210.48   18.20
  -1 -15  -1  228.18   19.70
  -1 -15  -2  260.47   24.20
  -1 -15  -2  298.27   28.40
  -1 -15  -2  237.08   23.00
   1 -15   2  200.88   28.70
   1  15   3  161.88   17.50
  -1 -15  -3  211.98   17.40
   1 -15   3  153.98   21.10
   1 -15   3  185.28   16.30
   1 -15   3  174.18   16.20
   1  15   4  603.34   53.89
  -1 -15  -4  559.24   50.69
   1 -15   4  526.45   61.29
   1  15   5   32.10    5.70
   1  15   5   29.40    7.80
  -1 -15  -5   31.50    6.40
   1 -15   5   30.80    8.70
   1  15   6   11.60    7.10
   1  15   6    0.00    2.90
   1 -15   6   10.40    7.30
  -1 -15  -6   11.00    5.50
   1  15   7    1.70    4.10
   1 -15   7   13.70    7.90
  -1 -15  -7    1.30    4.90
   1  15   8  187.18   21.70
  -1 -15  -8  228.38   21.90
  -1 -15  -9    2.40    6.20
  -1 -15 -10    2.60    6.70
  -1 -15 -11   14.30    7.90
   1 -16 -11   15.30    7.80
   1 -16 -10   14.10    7.30
   1 -16  -9   29.00    8.00
  -1  16   8  147.09   16.70
   1 -16  -8  167.98   17.90
   1 -16  -7  119.59   12.60
  -1 -16   7   69.99   15.10
   1  16  -6  212.08   19.40
  -1  16   6  208.68   24.20
  -1  16   6  218.18   21.20
   1 -16  -6  222.98   21.20
  -1 -16   6  195.88   26.60
  -1  16   5  378.86   39.80
  -1  16   5  363.26   35.30
  -1  16   5  391.56   35.20
   1 -16  -5  373.36   34.20
  -1 -16   5  328.27   41.80
  -1  16   4  438.26   47.10
   1 -16  -4  448.96   40.20
  -1 -16   4  435.36   40.00
  -1 -16   4  473.55   49.40
  -1  16   3  462.65   49.30
  -1 -16   3  533.75   51.49
  -1 -16   3  479.05   41.50
   1 -16  -3  420.36   41.40
  -1  16   2  518.85   46.80
   1  16  -2  533.75   48.50
  -1 -16   2  417.96   38.60
   1 -16  -2  415.36   38.30
   1 -16  -2  388.16   46.50
  -1 -16   2  414.86   38.70
  -1 -16   2  425.36   47.90
   1  16  -1  289.07   31.10
  -1  16   1  276.17   30.10
   1 -16  -1  282.97   26.00
  -1 -16   1  315.57   24.60
  -1 -16   1  246.78   27.00
  -1 -16   1  239.98   24.30
  -1 -16   1  258.87   31.00
   1  16   0  699.13   66.99
  -1 -16   0  538.15   54.69
  -1 -16   0  585.34   66.59
  -1 -16   0  634.24   54.69
  -1 -16   0  610.94   59.49
   1 -16   0  717.43   66.49
   1  16   1  209.68   21.20
  -1 -16  -1  213.88   19.70
  -1 -16  -1  208.78   21.20
   1 -16   1  235.08   25.10
   1  16   2    4.80    2.70
   1 -16   2   -3.80    4.70
  -1 -16  -2   16.00    3.90
  -1 -16  -2    1.40    2.40
  -1 -16  -2    2.00    5.10
   1  16   3  198.88   20.40
   1 -16   3  226.68   18.90
   1 -16   3  220.78   24.80
  -1 -16  -3  209.58   19.70
   1 -16   3  189.48   18.70
   1  16   4  200.78   24.80
   1  16   4  206.98   21.50
  -1 -16  -4  257.17   21.30
   1 -16   4  202.88   25.90
   1 -16   4  223.78   20.20
   1  16   5   -3.50    5.50
   1  16   5   -2.60    3.10
  -1 -16  -5    2.30    4.20
   1 -16   5    5.30    6.20
   1  16   6  279.57   32.80
  -1 -16  -6  306.77   27.80
   1 -16   6  265.07   33.90
   1  16   7    8.80    4.50
   1  16   7    6.70    7.00
  -1 -16  -7   11.70    6.20
   1  16   8   76.79   11.10
  -1 -16  -8   87.69   12.20
  -1 -16  -9   15.60    6.80
  -1 -16 -10   50.59   10.70
  -1 -16 -11   -1.00    7.00
   1 -17 -11   44.50   10.80
   1 -17 -10   -2.90    6.10
   1 -17  -9    8.50    6.80
   1 -17  -8   34.10    8.50
  -1 -17   7    1.50    7.50
   1 -17  -7   -2.30    4.70
  -1  17   6    3.20    2.80
  -1  17   6   -5.00    4.70
  -1 -17   6    0.50    6.80
   1 -17  -6    8.00    5.00
  -1  17   5    6.00    4.10
  -1  17   5    6.60    2.20
  -1  17   5    1.50    2.20
   1 -17  -5    2.50    3.90
  -1 -17   5    2.40    3.70
  -1 -17   5    6.90    6.50
  -1  17   4   23.50    4.80
   1 -17  -4   26.60    5.00
  -1 -17   4    2.80    6.10
  -1  17   3   92.89   10.80
  -1 -17   3   79.89   12.70
   1 -17  -3   81.49    9.20
  -1 -17   3   85.29    9.00
   1  17  -2  234.78   28.50
  -1  17   2  266.07   27.20
  -1 -17   2  244.18   28.50
   1 -17  -2  244.88   22.10
  -1 -17   2  236.38   22.50
   1 -17  -2  244.38   27.10
  -1 -17   2  258.87   22.40
   1  17  -1  109.59   15.40
  -1  17   1  123.69   14.40
   1 -17  -1  134.39   14.40
   1 -17  -1  102.49   11.20
  -1 -17   1  105.99   12.50
  -1 -17   1  145.89   16.00
  -1 -17   1   93.09   10.60
  -1 -17   1  113.69   10.80
   1  17   0   23.20    6.60
   1 -17   0   14.50    6.00
  -1 -17   0   20.20    6.90
  -1 -17   0   31.20    5.30
  -1 -17  -1   18.60    3.50
  -1 -17  -1    4.00    5.50
  -1 -17  -1   11.70    3.40
   1 -17   1    0.70    4.80
   1  17   2  212.88   20.50
   1 -17   2  275.87   25.20
  -1 -17  -2  207.48   19.60
  -1 -17  -2  206.88   20.30
  -1 -17  -2  170.58   23.60
   1  17   3    2.00    2.60
   1  17   3   -3.70    3.10
   1 -17   3   -5.40    4.50
   1 -17   3    4.00    2.20
   1 -17   3    3.80    2.50
  -1 -17  -3   11.70    3.80
   1  17   4   68.09   11.10
  -1 -17  -4   75.49    9.40
   1 -17   4   78.09    8.10
   1 -17   4   53.59   11.30
   1  17   5  160.48   22.80
   1  17   5  177.98   19.20
   1 -17   5  225.28   24.80
  -1 -17  -5  212.48   19.40
   1 -17   6   38.30   10.80
  -1 -17  -6   62.49    9.20
   1  17   7    6.40    7.00
   1  17   7    7.00    4.70
  -1 -17  -7   -4.60    5.10
  -1 -17  -8    2.10    5.50
  -1 -17  -9   75.29   12.20
  -1 -17 -10   15.10    7.40
  -1 -17 -11    8.10    7.70
   1 -18 -11   57.09   11.60
   1 -18 -10    9.90    6.90
   1 -18  -9   39.70    9.40
   1 -18  -8   11.40    6.50
   1 -18  -7    6.90    6.00
  -1  18   6   94.79   14.10
  -1  18   6  123.49   11.50
  -1 -18   6  102.19   16.90
   1 -18  -6   93.79   12.80
  -1  18   5  334.07   32.00
  -1 -18   5  204.68   33.70
  -1 -18   5  314.27   27.50
  -1  18   4   40.70    6.40
  -1 -18   4   48.00    9.60
   1 -18  -4   28.00    5.70
  -1  18   3   23.00    4.80
   1 -18  -3   19.50    3.90
  -1 -18   3   16.50    3.60
  -1 -18   3   11.80    6.10
  -1  18   2  126.49   13.60
   1  18  -2  106.59   15.00
   1 -18  -2  107.79   13.40
  -1 -18   2   85.79   10.60
  -1 -18   2  116.39   15.40
   1 -18  -2  127.89   10.60
  -1 -18   2  104.39   11.00
  -1  18   1  412.76   44.20
   1  18  -1  452.15   45.30
   1 -18  -1  410.06   44.20
   1 -18  -1  452.65   38.90
  -1 -18   1  357.36   36.30
  -1 -18   1  470.15   45.40
  -1 -18   1  361.76   36.20
   1  18   0   94.09   12.10
  -1 -18   0   89.89    8.50
   1 -18   0   73.79   11.30
  -1 -18   0   81.99   12.00
  -1 -18   0   88.19    8.70
  -1 -18   0   69.89    9.80
   1  18   1   20.20    5.60
  -1 -18  -1   14.30    3.60
   1 -18   1   19.10    5.90
  -1 -18  -1   14.10    5.70
  -1 -18  -1   16.90    3.70
   1  18   2    0.10    2.60
   1  18   2    9.30    4.70
  -1 -18  -2    7.00    4.80
  -1 -18  -2    5.70    2.40
   1 -18   2    3.70    4.70
  -1 -18  -2   14.90    3.60
   1  18   3  148.39   17.00
   1  18   3  120.79   13.80
  -1 -18  -3  114.49   13.80
   1 -18   3  142.59   12.80
   1 -18   3  142.89   18.00
   1 -18   3  157.18   13.00
   1  18   4   11.90    3.80
   1  18   4   16.10    6.20
  -1 -18  -4   12.70    4.80
   1 -18   4    6.90    3.50
   1 -18   4   16.50    7.00
   1  18   5   -2.90    3.50
   1  18   5    2.40    6.00
   1 -18   5    5.60    6.40
  -1 -18  -5   -3.60    4.00
   1  18   6   -8.60    6.10
  -1 -18  -6    5.60    5.20
   1 -18   6    4.10    7.00
   1  18   7   23.60    8.60
  -1 -18  -7   45.60    8.50
  -1 -18  -8   32.50    8.20
  -1 -18  -9    1.10    5.70
  -1 -18 -10   16.80    8.10
  -1 -18 -11    0.40    6.80
   1 -19 -11   24.20    8.60
   1 -19 -10   17.40    7.50
   1 -19  -9   16.10    7.60
   1 -19  -8   24.90    7.60
   1 -19  -7   32.20    7.70
  -1  19   6   13.10    4.90
  -1 -19   6    2.10    6.70
   1 -19  -6   -2.90    4.50
  -1  19   5    1.50    4.00
   1 -19  -5   13.50    4.70
  -1 -19   5    1.50    3.90
  -1 -19   5   -5.40    5.90
  -1  19   4   85.29   10.80
  -1 -19   4   75.89   13.20
  -1 -19   4   83.69    9.30
   1 -19  -4   78.49    9.70
   1 -19  -3   44.40    6.30
  -1 -19   3   42.80    9.60
  -1 -19   3   61.79    6.50
  -1  19   2   55.09    8.20
   1  19  -2   65.99   10.30
   1 -19  -2   51.49    8.20
  -1 -19   2   67.59    6.80
   1 -19  -2   57.29    6.20
  -1 -19   2   44.40    9.60
  -1 -19   2   49.70    6.40
   1  19  -1   16.00    5.60
  -1  19   1    5.70    3.00
   1 -19  -1   10.80    4.40
  -1 -19   1   14.30    5.70
  -1 -19   1    5.10    2.50
  -1 -19   1    9.90    4.10
   1  19   0   -0.80    4.30
   1 -19   0    6.50    2.80
  -1 -19   0    4.20    2.60
  -1 -19   0    3.80    3.20
   1 -19   0   -0.50    4.20
  -1 -19   0    6.60    2.70
  -1 -19   0    0.80    4.70
   1  19   1   -5.10    4.00
  -1 -19  -1    7.10    2.90
   1 -19   1    1.20    4.50
  -1 -19  -1   -0.30    2.60
  -1 -19  -1   -2.90    4.50
   1  19   2    0.40    2.30
   1  19   2    3.90    4.50
   1 -19   2   -2.90    4.40
  -1 -19  -2    1.80    3.10
  -1 -19  -2    2.40    4.60
  -1 -19  -2    3.00    2.20
   1  19   3   73.79   11.90
   1  19   3   73.69    9.10
   1 -19   3   75.69   12.90
   1 -19   3   78.79    8.40
  -1 -19  -3  114.19   10.30
   1 -19   3  101.69    8.80
   1  19   4   42.30    4.90
   1  19   4   44.00    6.10
   1  19   4   34.50    7.90
   1 -19   4   52.59    6.30
  -1 -19  -4   41.30    7.10
   1 -19   4   40.10    9.60
   1  19   5  139.19   14.30
   1  19   5  127.89   17.70
   1 -19   5  135.49   19.20
  -1 -19  -5  122.99   14.60
   1  19   6  140.99   19.80
  -1 -19  -6  181.68   17.10
   1 -19   6  134.79   21.30
   1  19   7  111.49   16.50
  -1 -19  -7  119.99   14.90
  -1 -19  -8    5.60    6.40
  -1 -19  -9   12.50    6.90
  -1 -19 -10    1.30    6.70
  -1 -19 -11  -10.40    6.50
   1 -20 -11   39.30   10.10
   1 -20 -10    7.80    6.90
   1 -20  -9   -1.50    6.00
   1 -20  -8   -4.10    5.20
   1 -20  -7    2.80    5.20
  -1 -20   6   10.20    8.00
   1 -20  -6   36.80    6.90
  -1  20   5    3.20    4.20
  -1 -20   5    0.60    4.00
   1 -20  -5   10.10    4.50
  -1 -20   5   -3.90    6.90
  -1  20   4    4.20    4.10
  -1 -20   4   -5.90    5.80
   1 -20  -4   13.10    3.90
  -1 -20   4    0.60    3.30
  -1 -20   3   83.89   14.40
   1 -20  -3   96.99   12.50
   1 -20  -3  105.79   10.30
  -1 -20   3   97.09   10.10
   1  20  -2   -0.20    5.10
  -1  20   2   -3.50    3.80
   1 -20  -2   -6.30    4.20
   1 -20  -2    3.10    2.50
  -1 -20   2    0.10    2.80
  -1 -20   2   -2.10    2.40
  -1 -20   2    5.40    5.90
   1  20  -1   52.89   10.70
  -1 -20   1   81.19   11.60
   1 -20  -1   61.89    7.50
  -1 -20   1   74.39    7.40
   1 -20  -1   78.19   10.50
  -1 -20   1   71.29    7.70
   1  20   0   78.29   11.50
   1 -20   0   72.99   10.80
  -1 -20   0   62.49    8.90
   1 -20   0   74.59    8.70
  -1 -20   0   77.49    7.70
  -1 -20   0   55.69   10.70
  -1 -20   0   78.29    8.10
   1  20   1  138.19   16.20
   1 -20   1  112.89   16.10
  -1 -20  -1  120.19   16.20
  -1 -20  -1  133.89   12.30
  -1 -20  -1  117.69   13.00
   1  20   2   15.00    6.10
  -1 -20  -2   12.40    6.00
  -1 -20  -2   16.60    3.30
   1 -20   2   11.10    6.30
  -1 -20  -2   22.50    4.50
   1  20   3   16.10    3.40
   1  20   3   16.80    6.10
   1 -20   3   13.30    3.10
  -1 -20  -3   16.40    4.80
   1 -20   3   24.10    3.70
   1 -20   3   14.10    6.90
   1  20   4   14.80    3.70
   1  20   4    2.40    5.80
   1 -20   4   12.30    3.90
  -1 -20  -4   14.30    5.10
   1 -20   4   13.90    7.50
   1  20   5   12.90    4.40
   1  20   5   24.40    7.40
  -1 -20  -5   23.10    6.10
   1 -20   5   29.80    8.80
   1  20   6   62.29   12.50
   1 -20   6   81.09   14.40
  -1 -20  -6   90.09   11.50
  -1 -20  -7  218.58   22.80
  -1 -20  -8    9.10    6.70
  -1 -20  -9    1.70    5.70
  -1 -20 -10    0.40    6.30
   1 -21 -11   -5.20    7.00
   1 -21 -10   -7.60    5.50
   1 -21  -9    0.00    6.10
   1 -21  -8   -1.70    5.40
   1 -21  -7  126.09   15.50
   1 -21  -6   12.10    5.30
  -1  21   5   43.90    6.70
  -1 -21   5   30.60    9.30
  -1 -21   5   20.10    5.70
   1 -21  -5   28.70    6.40
  -1  21   4    2.40    4.20
  -1 -21   4   -9.30    5.70
   1 -21  -4    7.50    4.00
  -1 -21   4    2.70    3.60
  -1  21   3    6.70    4.40
   1 -21  -3    1.20    4.30
  -1 -21   3   17.10    3.70
   1 -21  -3   23.20    4.20
  -1 -21   3    0.40    6.30
   1  21  -2  709.73   66.39
   1 -21  -2  543.45   64.19
   1 -21  -2  682.23   53.19
  -1 -21   2  574.64   65.79
  -1 -21   2  585.64   53.49
  -1 -21   2  567.04   53.29
  -1 -21   1   21.30    7.40
   1 -21  -1   17.20    6.20
  -1 -21   1   38.10    4.50
  -1 -21   1   29.20    4.40
   1 -21  -1   22.00    4.00
   1  21   0    8.30    5.60
  -1 -21   0   -0.10    2.60
  -1 -21   0    3.30    3.60
   1 -21   0    0.60    2.90
  -1 -21   0   -1.10    2.40
   1  21   1   88.49   12.60
   1 -21   1   83.49   12.50
  -1 -21  -1   82.19    8.70
  -1 -21  -1   75.09    9.50
  -1 -21  -1   75.39   12.20
   1  21   2  130.99   15.50
  -1 -21  -2  104.39   11.60
   1 -21   2  113.69   15.90
  -1 -21  -2  101.49   14.80
  -1 -21  -2  110.39   11.40
   1  21   3   59.39    7.30
   1  21   3   65.39   10.70
   1 -21   3   60.89   11.90
  -1 -21  -3   69.69    8.90
   1 -21   3   81.09    7.30
   1 -21   3   55.59    6.80
   1  21   4   18.20    6.70
   1  21   4   19.90    3.80
  -1 -21  -4   25.50    5.80
   1 -21   4   18.00    7.60
   1 -21   4   20.20    4.50
   1  21   5    2.10    5.60
   1  21   5    5.30    3.60
  -1 -21  -5    3.60    5.00
   1 -21   5   -0.50    6.40
   1  21   6  124.29   17.70
  -1 -21  -6  132.29   15.20
  -1 -21  -7   45.20    9.00
  -1 -21  -8   73.79   12.00
  -1 -21  -9   14.20    7.30
  -1 -21 -10   -9.40    5.60
   1 -22 -10   37.30    9.60
   1 -22  -9    4.80    6.50
   1 -22  -8    5.30    6.40
   1 -22  -7    5.30    5.70
   1 -22  -6  190.88   19.70
  -1  22   5    2.40    4.30
   1 -22  -5    7.60    4.50
  -1 -22   5   -1.90    6.40
  -1 -22   5    2.50    4.00
  -1  22   4   20.00    5.40
  -1 -22   4   20.50    8.30
   1 -22  -4   26.30    5.40
  -1 -22   4   32.60    5.60
  -1  22   3    5.00    4.50
   1 -22  -3   15.90    4.10
  -1 -22   3   17.60    4.00
  -1 -22   3   12.80    7.60
   1  22  -2  565.44   61.79
  -1 -22   2  621.64   49.99
  -1 -22   2  601.44   61.89
   1 -22  -2  556.84   60.09
   1 -22  -2  578.04   49.50
  -1 -22   2  483.75   49.70
   1  22  -1   30.90    8.10
  -1 -22   1   12.70    7.20
   1 -22  -1    9.80    6.00
  -1 -22   1   23.40    4.00
   1 -22  -1   20.40    3.80
  -1 -22   1   29.30    4.30
   1  22   0  187.58   22.50
  -1 -22   0  158.78   22.00
   1 -22   0  192.98   22.10
  -1 -22   0  178.68   17.00
   1 -22   0  185.18   18.40
  -1 -22   0  177.58   18.80
  -1 -22   0  176.98   16.80
   1  22   1    3.40    5.50
   1 -22   1   -2.10    5.50
  -1 -22  -1    3.50    6.40
  -1 -22  -1    1.20    3.10
   1  22   2   -8.70    4.60
   1 -22   2   17.10    6.70
  -1 -22  -2   -3.80    5.50
  -1 -22  -2    4.40    2.60
  -1 -22  -2   13.50    4.00
   1 -22   2    5.80    2.00
   1  22   3    7.80    5.90
  -1 -22  -3   10.30    4.70
   1 -22   3    6.60    2.70
   1 -22   3    9.30    6.60
   1  22   4   11.70    6.10
   1 -22   4    4.00    6.70
   1 -22   4    0.90    3.30
  -1 -22  -4   -3.70    4.10
   1  22   5   -4.00    5.30
  -1 -22  -5    1.40    4.50
   1 -22   5    6.80    7.00
  -1 -22  -6  352.76   33.80
  -1 -22  -7    4.30    6.30
  -1 -22  -8   -0.90    5.80
  -1 -22  -9    5.10    6.50
  -1 -22 -10   33.30    9.60
   1 -23 -10   13.00    7.90
   1 -23  -9    4.60    6.40
   1 -23  -8   -0.80    5.60
   1 -23  -7   12.20    5.80
   1 -23  -6  186.28   19.40
  -1 -23   5   -1.50    3.90
  -1 -23   5    8.20    7.30
   1 -23  -5    1.60    4.40
   1 -23  -4   17.10    4.90
  -1 -23   4   21.90    5.10
  -1 -23   4    9.50    8.40
   1 -23  -3  424.56   44.90
  -1 -23   3  424.26   37.40
  -1 -23   3  457.75   47.40
   1 -23  -3  379.56   37.30
  -1  23   2  107.79   14.20
   1 -23  -2  104.29   14.80
   1 -23  -2  125.39   11.00
  -1 -23   2  108.29   16.40
  -1 -23   2   99.39   11.20
   1  23  -1   36.20    9.20
   1 -23  -1   38.70    8.20
   1 -23  -1   39.60    5.40
  -1 -23   1   32.30    9.10
  -1 -23   1   47.90    5.80
   1 -23  -1   37.80    4.50
  -1 -23   1   48.10    5.80
   1  23   0   16.80    6.60
  -1 -23   0   12.90    3.50
  -1 -23   0   15.90    3.60
   1 -23   0   10.20    4.00
  -1 -23   0    5.80    6.30
   1 -23   0   18.10    6.50
  -1 -23   0   10.60    4.70
   1  23   1   60.89   11.00
  -1 -23  -1   80.39    8.10
   1 -23   1   63.49   11.50
  -1 -23  -1   63.59   11.40
  -1 -23  -1   66.59    8.50
   1  23   2   13.90    6.50
  -1 -23  -2   20.20    3.70
   1 -23   2   22.10    2.90
  -1 -23  -2   27.50    5.00
   1 -23   2   20.90    3.20
   1 -23   2   14.00    7.00
  -1 -23  -2    7.50    7.00
   1  23   3    0.60    5.70
   1 -23   3   -8.50    5.90
   1 -23   3    0.90    2.50
  -1 -23  -3    3.30    4.00
   1  23   4   27.10    7.70
   1 -23   4   21.40    4.60
   1 -23   4   19.50    8.70
  -1 -23  -4   36.60    6.60
   1  23   5   -2.00    5.60
   1 -23   5    9.40    7.50
  -1 -23  -5    4.80    5.20
   1 -23   5    1.00    3.90
  -1 -23  -6  140.59   16.00
  -1 -23  -7   64.19   10.70
  -1 -23  -8   13.70    6.80
  -1 -23  -9   14.90    7.20
  -1 -23 -10   -5.10    6.40
   1 -24 -10    4.00    7.20
   1 -24  -9   13.50    7.70
   1 -24  -8   48.70    9.70
   1 -24  -7   21.00    7.00
   1 -24  -6   10.90    5.80
  -1 -24   5    4.20    4.20
   1 -24  -5    0.50    4.70
   1 -24  -4   17.00    5.00
  -1 -24   4   20.70    8.40
  -1 -24   4   23.30    5.20
  -1 -24   3    8.60    7.90
   1 -24  -3    8.30    5.60
  -1 -24   3   21.10    4.50
  -1  24   2   64.29    8.90
   1 -24  -2   37.50    5.70
  -1 -24   2   43.20    6.30
   1 -24  -2   48.80    9.00
  -1 -24   2   50.69   10.80
   1  24  -1    0.80    6.50
   1 -24  -1   -0.90    5.40
   1 -24  -1   10.70    2.40
  -1 -24   1    5.40    3.20
   1 -24  -1    4.90    3.00
  -1 -24   1    8.00    6.90
   1 -24  -1   11.80    2.60
   1  24   0   71.59   13.00
  -1 -24   0   89.89    9.00
  -1 -24   0   77.99   13.00
   1 -24   0   84.59   12.70
  -1 -24   0   76.79   10.40
   1 -24   0   84.69   10.00
   1  24   1   40.60    9.30
   1 -24   1   51.89   10.00
  -1 -24  -1   45.10    6.80
  -1 -24  -1   40.70    9.70
  -1 -24  -1   57.59    6.80
   1  24   2    7.40    6.30
  -1 -24  -2    6.00    6.60
   1 -24   2   10.50    7.00
   1 -24   2   15.80    2.70
  -1 -24  -2   21.00    4.70
   1  24   3   -5.20    5.60
   1 -24   3   -0.60    2.60
   1 -24   3   -2.30    6.60
  -1 -24  -3    9.10    4.30
   1  24   4  150.78   18.10
   1 -24   4  129.69   19.30
  -1 -24  -4  127.99   14.70
   1 -24   4  133.09   13.40
   1  24   5   -2.20    5.70
   1 -24   5    4.10    3.90
  -1 -24  -5    4.80    5.30
  -1 -24  -6   17.00    6.70
  -1 -24  -7   -5.80    5.00
  -1 -24  -8   57.79   10.80
  -1 -24  -9    4.60    6.40
  -1 -24 -10    6.80    7.40
   1 -25 -10   34.40    9.40
   1 -25  -9   -1.10    5.90
   1 -25  -8   -1.20    5.70
   1 -25  -7   69.59   11.00
   1 -25  -6   -2.90    4.80
  -1 -25   5   13.20    5.10
   1 -25  -5   11.60    5.40
   1 -25  -4  132.99   14.60
  -1 -25   4  154.28   20.50
  -1 -25   4  142.69   14.60
   1 -25  -3   -7.60    4.80
  -1 -25   3   -8.10    6.80
  -1 -25   3    2.30    3.40
   1 -25  -3    4.80    3.60
  -1 -25   2   46.00    6.40
  -1 -25   2   42.00   11.00
   1 -25  -2   53.79    6.10
   1 -25  -2   30.60    8.70
   1  25  -1   31.80    9.40
   1 -25  -1   45.60    8.70
  -1 -25   1   29.40    5.50
   1 -25  -1   45.30    4.90
  -1 -25   1   26.00    9.10
   1  25   0  352.16   36.60
   1 -25   0  331.97   30.80
  -1 -25   0  236.88   35.30
  -1 -25   0  296.57   28.30
   1 -25   0  361.06   35.90
   1  25   1   14.20    7.10
  -1 -25  -1   18.20    4.30
  -1 -25  -1    4.60    7.20
   1 -25   1    1.30    7.00
   1  25   2   51.89   10.40
  -1 -25  -2   62.19    7.90
   1 -25   2   65.19   11.50
  -1 -25  -2   59.09   10.40
   1 -25   2   49.50    5.80
   1  25   3  199.48   22.10
   1 -25   3  162.78   16.30
  -1 -25  -3  193.28   17.90
   1 -25   3  160.28   22.80
   1  25   4   26.60    7.80
   1 -25   4   20.10    4.80
  -1 -25  -4   26.80    6.40
   1 -25   4   36.20    9.30
   1 -25   5   12.70    4.70
  -1 -25  -5   13.70    5.90
  -1 -25  -6   -2.20    5.30
  -1 -25  -7   -7.80    5.10
  -1 -25  -8   -4.20    5.40
  -1 -25  -9   16.60    7.90
   1 -26  -9   50.59   10.50
   1 -26  -8   14.80    6.70
   1 -26  -7   52.89    9.70
   1 -26  -6  127.29   14.80
  -1 -26   6  129.69   14.50
   1 -26  -5    3.10    4.60
  -1 -26   5    4.90    4.50
   1 -26  -4   29.60    5.90
  -1 -26   4   30.20    9.40
  -1 -26   4   20.30    5.40
   1 -26  -3   15.90    6.00
   1 -26  -3   11.80    4.20
  -1 -26   3    6.70    4.00
  -1 -26   3   13.60    8.40
   1 -26  -2  125.19   18.10
  -1 -26   2  130.69   14.00
  -1 -26   2  146.29   20.30
   1 -26  -2  159.08   13.90
   1  26  -1   -4.10    6.20
   1 -26  -1   -2.40    5.50
   1 -26  -1    5.80    2.80
  -1 -26   1   -0.20    2.90
  -1 -26   1   -6.20    6.70
   1  26   0   71.29   13.00
  -1 -26   0   73.79   12.90
  -1 -26   0   78.49    8.70
   1 -26   0   79.49   12.40
   1  26   1    6.10    6.40
  -1 -26  -1   -2.30    6.80
  -1 -26  -1    6.90    3.90
   1 -26   1   11.20    7.10
   1  26   2   13.60    6.90
  -1 -26  -2   11.80    4.50
   1 -26   2    7.30    2.70
  -1 -26  -2   -0.60    6.40
   1 -26   2   -0.70    6.50
   1  26   3   -4.40    5.50
  -1 -26  -3    6.40    4.30
   1 -26   3    2.30    2.80
   1 -26   3   -7.00    6.10
   1  26   4  -13.10    5.40
   1 -26   4    1.70    6.80
   1 -26   4    2.30    3.40
  -1 -26  -4    1.50    4.40
  -1 -26  -5  295.17   29.60
   1 -26   5  317.77   28.80
  -1 -26  -6   29.40    7.60
  -1 -26  -7   11.40    6.90
  -1 -26  -8   -5.10    5.50
  -1 -26  -9  -10.00    5.50
   1 -27  -9   -4.90    6.40
   1 -27  -8   84.59   12.60
   1 -27  -7   17.20    6.60
  -1 -27   6   37.20    7.80
   1 -27  -6   50.99    8.90
  -1 -27   5    8.70    5.10
   1 -27  -5    3.10    4.70
   1 -27  -4    0.90    4.20
  -1 -27   4   -2.30    3.70
   1 -27  -3   -4.10    5.20
  -1 -27   3   -5.80    7.00
  -1 -27   3    4.60    3.80
   1 -27  -3    6.70    4.00
  -1 -27   2  393.16   42.10
  -1 -27   2  360.16   32.80
   1 -27  -2  387.96   32.60
   1 -27  -2  308.77   39.90
   1  27  -1   42.50   10.10
   1 -27  -1   31.90    8.70
  -1 -27   1   42.00    6.20
   1 -27  -1   49.40    5.60
  -1 -27   1   40.70   10.30
   1  27   0   35.90    9.50
  -1 -27   0   39.60    9.50
   1 -27   0   29.10    8.50
  -1 -27   0   36.90    5.80
   1  27   1    3.20    6.50
  -1 -27  -1   10.60    3.90
  -1 -27  -1    7.00    7.30
   1 -27   1    5.90    6.90
   1  27   2   26.40    8.00
   1 -27   2   26.00    8.90
   1 -27   2   20.50    3.90
  -1 -27  -2   27.50    8.40
  -1 -27  -2   29.20    5.70
   1  27   3   -1.50    6.00
  -1 -27  -3    2.00    4.40
  -1 -27  -3    4.30    6.40
   1 -27   3   10.10    7.60
   1 -27   3    8.00    3.20
  -1 -27  -4  231.38   23.40
   1 -27   4  242.68   22.40
  -1 -27  -5    1.40    5.20
   1 -27   5   13.30    4.90
  -1 -27  -6  119.89   15.10
  -1 -27  -7    1.40    5.50
  -1 -27  -8    1.90    6.30
  -1 -27  -9    9.20    7.30
   1 -28  -9   38.10    9.60
   1 -28  -8   10.30    6.70
   1 -28  -7   98.09   13.40
  -1 -28   6    0.00    5.20
   1 -28  -6    5.30    5.30
  -1 -28   5   -5.40    4.20
   1 -28  -5    3.10    5.10
   1 -28  -4    0.80    4.20
  -1 -28   4   -1.70    3.80
  -1 -28   3   63.69   13.70
  -1 -28   3   72.69    9.10
   1 -28  -3   81.59    9.10
   1 -28  -2   17.60    7.30
  -1 -28   2   30.20    5.20
  -1 -28   2   16.60    8.80
   1 -28  -2   25.60    5.00
   1  28  -1   12.30    8.00
  -1 -28   1   25.30    4.60
  -1 -28   1   -7.70    7.30
   1 -28  -1   16.10    3.70
   1 -28  -1   -0.40    6.50
   1  28   0   72.59   12.30
  -1 -28   0   35.50    6.80
   1 -28   0   67.79    6.30
   1 -28   0   42.90   10.10
  -1 -28   0   48.40   11.40
   1  28   1   24.20    9.10
   1 -28   1   35.30    9.80
  -1 -28  -1   42.60    6.30
  -1 -28  -1   37.20   10.10
   1 -28   1   42.20    4.80
   1  28   2   82.29   13.40
   1 -28   2   81.09   14.40
  -1 -28  -2   70.79    9.70
  -1 -28  -2   92.29   13.60
   1 -28   2   80.39    8.40
   1  28   3   81.09   12.90
   1 -28   3   88.89   14.10
  -1 -28  -3   61.49    9.30
   1 -28   3   73.59    8.10
  -1 -28  -3   63.79   11.90
   1 -28   4    6.00    4.00
  -1 -28  -4    8.00    4.80
  -1 -28  -5   33.90    7.60
   1 -28   5   44.30    7.10
  -1 -28  -6    1.50    4.90
  -1 -28  -7   43.30    9.20
  -1 -28  -8    7.70    6.70
  -1 -28  -9    4.30    6.90
   1 -29  -9   -4.70    6.30
   1 -29  -8   17.60    7.40
   1 -29  -7  115.79   15.00
  -1 -29   6   51.79    8.60
   1 -29  -6   35.50    8.30
   1 -29  -5   37.10    7.60
  -1 -29   5   44.60    7.60
  -1 -29   4    9.40    4.70
   1 -29  -4   10.00    5.00
   1 -29  -3   90.99   10.20
  -1 -29   3   76.89    9.90
  -1 -29   2    7.90    8.00
   1 -29  -2   16.90    4.40
  -1 -29   2   11.30    4.40
   1 -29  -1   87.09   14.10
  -1 -29   1   73.89   14.80
  -1 -29   1   89.49   10.20
   1 -29  -1  105.39    9.80
   1  29   0   16.90    8.10
  -1 -29   0   25.10    8.70
   1 -29   0   11.00    7.30
   1 -29   0   17.60    3.60
  -1 -29   0   15.90    4.50
   1  29   1  152.58   18.70
  -1 -29  -1  119.89   12.70
   1 -29   1  120.59   18.10
  -1 -29  -1  104.89   17.50
   1  29   2   93.29   14.80
   1 -29   2   86.49   15.20
  -1 -29  -2   89.79   14.40
  -1 -29  -2   86.89   10.60
   1 -29   2   91.39    9.30
   1 -29   3   70.79    8.10
  -1 -29  -3   71.29    9.60
   1 -29   3   74.39   13.60
  -1 -29  -3   62.39   11.90
   1 -29   4    0.60    3.90
  -1 -29  -4   -4.70    4.30
  -1 -29  -5   61.89    9.60
   1 -29   5   55.89    8.50
  -1 -29  -6    4.10    5.30
  -1 -29  -7   11.70    6.50
  -1 -29  -8    3.00    6.20
   1 -30  -8   -5.40    5.90
   1 -30  -7   14.50    6.60
  -1 -30   6    6.20    5.60
   1 -30  -6    9.00    5.90
  -1 -30   5    0.00    4.50
   1 -30  -5    0.90    4.50
   1 -30  -4   71.29    9.50
  -1 -30   4   64.49    9.10
  -1 -30   3  137.79   13.50
   1 -30  -3  119.99   13.50
  -1 -30   2   32.30    5.50
   1 -30  -2   21.10    5.10
  -1 -30   2   24.10    9.60
  -1 -30   1    1.00    4.00
  -1 -30   1   15.30    8.80
   1 -30  -1    8.20    3.60
   1 -30  -1   -2.40    6.80
   1  30   0    3.10    6.80
  -1 -30   0   -2.70    3.50
  -1 -30   0   -5.40    7.30
   1 -30   0   -0.60    6.60
   1  30   1   13.70    7.70
  -1 -30  -1   16.90    4.90
  -1 -30  -1   13.70    8.30
   1 -30   1    9.00    7.70
   1  30   2   15.60    7.60
  -1 -30  -2    8.00    4.60
  -1 -30  -2   11.00    7.60
   1 -30   2    8.80    7.90
   1 -30   3    9.60    3.70
  -1 -30  -3    0.40    4.70
   1 -30   4   -6.10    3.40
  -1 -30  -4    7.80    5.00
  -1 -30  -5   81.49   11.30
   1 -30   5   76.69   10.20
  -1 -30  -6    9.10    5.70
  -1 -30  -7   15.10    7.00
  -1 -30  -8   24.20    8.20
   1 -31  -8   23.60    8.40
   1 -31  -7    6.80    6.20
  -1 -31   6   15.80    6.10
   1 -31  -6   13.40    6.20
   1 -31  -5   78.39   10.30
  -1 -31   5   64.49    9.90
  -1 -31   4   14.20    5.00
   1 -31  -4   11.30    5.30
   1 -31  -3   16.80    5.20
  -1 -31   3   17.10    4.90
  -1 -31   2   -6.00    3.30
   1 -31  -2    2.50    3.80
  -1 -31   1    1.60    8.20
  -1 -31   1   11.00    4.50
  -1 -31   0   60.29   12.50
  -1 -31   0   59.19    8.00
   1 -31   0   57.39   11.60
   1  31   1   42.10   10.50
  -1 -31  -1   33.60    6.10
  -1 -31  -1   35.30   10.00
   1 -31   1   21.90    9.20
   1 -31   2    9.50    8.30
  -1 -31  -2   -3.50    3.80
  -1 -31  -3   14.80    5.50
  -1 -31  -4   75.99   10.40
   1 -31   4   65.39    9.00
  -1 -31  -5   27.50    7.30
   1 -31   5   24.80    6.20
  -1 -31  -6   24.60    7.30
  -1 -31  -7   18.70    7.50
  -1 -31  -8    7.80    6.90
   1 -32  -7    1.10    5.90
   1 -32  -6   30.10    8.00
  -1 -32   6   39.60    8.00
  -1 -32   5    0.50    4.90
   1 -32  -5    8.00    5.40
  -1 -32   4    7.60    4.70
   1 -32  -4    9.00    5.20
  -1 -32   3  113.89   12.10
   1 -32  -3  104.69   12.20
  -1 -32   2   -4.10    3.70
   1 -32  -2    9.90    4.30
  -1 -32   1   48.00   11.90
  -1 -32   1   56.69    7.90
   1 -32   0   30.70    9.90
  -1 -32   0   47.60    6.80
  -1 -32   0   38.60   10.50
   1  32   1   -6.80    6.60
  -1 -32  -1   -0.60    3.90
   1 -32   1   -2.50    7.20
  -1 -32  -1   -7.50    7.10
  -1 -32  -2    9.20    4.70
   1 -32   2   -4.70    7.50
  -1 -32  -3   -0.20    4.50
  -1 -32  -4    6.90    5.20
  -1 -32  -5   12.00    5.70
   1 -32   5   11.30    5.30
  -1 -32  -6    2.30    6.10
  -1 -32  -7   20.10    7.80
   1 -33  -7   25.80    8.30
  -1 -33   6    3.30    5.30
   1 -33  -6   13.40    6.60
   1 -33  -5   -0.50    5.30
  -1 -33   5   -2.70    4.90
  -1 -33   4   -5.20    4.10
   1 -33  -4   16.50    5.60
  -1 -33   3   14.40    5.40
   1 -33  -3   24.90    5.70
  -1 -33   2   31.90    6.10
  -1 -33   1   58.79    8.40
  -1 -33   0    5.80    4.20
  -1 -33   0   10.40    8.60
   1 -33   1    8.50    8.30
  -1 -33  -1    0.00    4.20
  -1 -33  -2   25.90    6.00
  -1 -33  -3    1.40    4.40
  -1 -33  -4   10.00    5.60
  -1 -33  -5   14.30    6.60
  -1 -33  -6    7.10    6.40
  -1 -33  -7   13.30    7.40
   1 -34  -7   -1.00    6.30
   1 -34  -6    3.00    6.00
  -1 -34   6    7.60    6.00
   1 -34  -5    7.50    5.60
  -1 -34   5    7.20    5.50
   1 -34  -4   -0.40    4.70
  -1 -34   4   -4.20    4.30
  -1 -34   3   47.50    7.50
   1 -34  -3   36.70    7.50
  -1 -34   2   12.30    4.60
  -1 -34   1    9.80    5.00
  -1 -34   0    5.00    4.20
  -1 -34   0   -2.60    8.10
  -1 -34  -1   -6.70    3.80
  -1 -34  -2   25.80    6.40
  -1 -34  -3    6.10    5.00
  -1 -34  -4   -4.30    4.70
  -1 -34  -5   -2.30    5.10
  -1 -34  -6   58.49   10.50
  -1 -35   6   12.30    6.40
   1 -35  -6    6.40    6.70
   1 -35  -5    2.10    5.40
  -1 -35   5    8.30    5.70
   1 -35  -4   40.10    7.90
  -1 -35   4   41.40    7.70
  -1 -35   3    1.10    4.60
  -1 -35   2   -1.30    4.20
  -1 -35   1   77.99   10.40
  -1 -35   0    1.30    4.40
  -1 -35  -1    4.90    4.60
  -1 -35  -2    7.80    5.10
  -1 -35  -3   -4.80    4.50
  -1 -35  -4   28.40    7.10
  -1 -35  -5   10.20    6.50
  -1 -35  -6   33.00    8.50
   1 -36  -6   15.80    7.30
  -1 -36   6   14.10    6.90
  -1 -36   5    2.20    5.40
   1 -36  -5    3.20    6.10
   1 -36  -4   55.59    8.80
  -1 -36   4   40.50    8.00
  -1 -36   3    1.30    4.40
  -1 -36   2   90.59   11.30
  -1 -36   1    6.80    4.90
  -1 -36   0   80.39   10.40
  -1 -36  -1   18.50    5.70
  -1 -36  -2   17.80    5.80
  -1 -36  -3    9.50    5.50
  -1 -36  -4   26.30    7.00
  -1 -36  -5    2.10    5.80
  -1 -37   5    1.00    5.40
   1 -37  -5   -0.10    5.70
  -1 -37   4    4.10    5.60
  -1 -37   0   14.50    5.70
  -1 -37  -1    2.60    4.70
  -1 -37  -2   -1.10    4.80
  -1 -37  -3   14.80    6.10
  -1 -37  -4   10.00    6.10
  -1 -37  -5   -2.70    5.50
  -1 -38  -2    8.40    5.50
  -1 -38  -3   15.40    6.50
  -1 -38  -4    9.20    6.20
  -1 -39  -2   -3.10    5.00
  -1 -39  -3    9.40    6.10
   2   0 -13   -6.70    7.50
   2   0 -12   14.00    7.90
   2   0 -11    1.10    6.10
  -2   0  10  123.39   18.90
   2   0 -10  136.09   16.90
   2   0  -9   -8.10    4.60
  -2   0   9   -8.20    5.80
   2   0  -8  122.59   14.50
  -2   0   8  131.59   17.60
  -2   0   7   15.60    5.80
   2   0  -7   -4.00    4.10
   2   0  -6   42.70    6.90
  -2   0   6   40.50    7.80
  -2   0   5   -4.40    4.60
   2   0  -5    7.30    4.30
  -2   0   4 2332.97  241.68
  -2   0   3    0.10    3.10
  -2   0   3    6.30    3.30
   2   0  -2 7050.29  657.13
  -2   0   2 6291.67  608.54
  -2   0   2 6921.61  657.13
   2   0  -2 7551.44  728.93
  -2   0   2 7534.75  729.03
   2   0  -1    0.80    2.00
   2   0  -1    5.00    2.20
  -2   0   1   -0.30    2.10
  -2   0   1   -0.20    2.00
   2   0  -1   -0.20    1.50
  -2   0   0  386.06   31.60
  -2   0   0  336.37   34.30
   2   0   1   -0.10    1.30
  -2   0  -1    1.10    1.80
  -2   0  -1    1.80    2.10
   2   0   1   -0.90    1.60
  -2   0  -2  310.97   29.80
   2   0   2  364.46   30.00
  -2   0  -3   -1.80    2.20
  -2   0  -4    2.10    2.20
  -2   0  -5    2.20    3.40
  -2   0  -6    1.20    3.60
  -2   0  -7   -1.10    4.10
  -2   0  -8  612.24   55.69
  -2   0  -9    0.70    5.00
  -2   0 -10   -3.30    5.40
  -2   0 -11   -6.00    5.50
  -2   0 -12    3.70    6.60
   2   1 -13   21.90    9.90
   2  -1 -13   41.90   10.80
   2   1 -12   40.20    9.80
   2  -1 -12   28.10    9.60
   2   1 -11   67.09   11.40
  -2   1  11   45.50   12.10
   2  -1 -11   64.39   11.50
  -2   1  10   26.50    8.90
   2   1 -10   15.30    7.40
  -2  -1  10   22.90    8.60
   2  -1 -10   18.40    6.90
   2   1  -9   -1.60    5.00
  -2   1   9   -0.30    5.80
  -2  -1   9   -3.00    5.90
   2  -1  -9    3.30    5.40
  -2   1   8   27.20    7.00
   2   1  -8    9.70    5.50
   2  -1  -8   14.50    5.80
  -2  -1   8    3.70    6.50
  -2   1   7    4.60    5.30
   2   1  -7    2.30    4.50
   2  -1  -7    9.00    4.90
  -2  -1   7    2.20    5.50
  -2   1   6  509.75   53.79
   2   1  -6  494.55   45.30
   2  -1  -6  499.65   45.40
  -2  -1   6  500.05   53.99
   2   1  -5 1282.67  128.19
  -2   1   5 1500.85  153.38
   2  -1  -5 1613.64  128.59
  -2  -1   5 1497.35  153.58
   2   1  -4    1.30    2.30
  -2   1   4    2.20    3.40
  -2  -1   4   11.00    3.90
  -2   1   3 1031.30   95.79
  -2   1   3 1043.70  105.89
  -2  -1   3 1054.69   95.99
  -2  -1   3  948.11  105.99
  -2   1   2 2291.47  200.18
   2   1  -2 2286.67  239.88
  -2   1   2 2551.94  216.38
   2   1  -2 2276.27  216.38
  -2   1   2 2337.37  239.68
  -2  -1   2 2015.60  200.18
  -2  -1   2 2256.67  216.38
   2  -1  -2 2306.27  200.28
   2  -1  -2 2491.75  216.38
   2  -1  -2 2232.08  239.68
  -2  -1   2 2482.45  239.98
   2   1  -1   29.10    4.10
  -2   1   1   32.30    4.00
  -2   1   1   24.40    3.70
   2   1  -1   27.00    4.10
   2   1  -1   20.80    3.20
  -2  -1   1   20.50    3.20
  -2  -1   1   29.60    4.10
   2  -1  -1   27.80    3.90
   2  -1  -1   28.30    3.80
  -2  -1   1   28.30    4.20
   2   1   0   52.19    6.60
  -2   1   0   39.10    4.70
   2   1   0   49.70    5.00
  -2   1   0   47.80    5.80
  -2  -1   0   47.40    5.00
   2  -1   0   61.59    5.70
  -2  -1   0   60.89    6.00
   2  -1   0   39.60    4.80
  -2   1  -1  740.13   66.99
   2   1   1  671.73   72.59
   2   1   1  870.91   67.19
  -2   1  -1  714.83   72.69
   2  -1   1  791.22   67.09
  -2  -1  -1  840.72   67.19
   2   1   2   33.50    4.60
  -2   1  -2   33.30    4.40
   2   1   2   24.00    5.70
   2  -1   2   31.80    4.40
  -2  -1  -2   28.30    4.40
  -2   1  -3    4.90    2.80
  -2  -1  -3    7.50    2.80
  -2  -1  -4   35.20    5.70
  -2   1  -5   -0.40    3.20
  -2  -1  -5    8.30    3.80
  -2   1  -6   21.00    5.10
  -2  -1  -6   23.10    5.30
  -2   1  -7   72.89   10.00
  -2  -1  -7   72.09   10.00
  -2   1  -8  637.14   58.39
  -2  -1  -8  655.43   58.59
  -2   1  -9  273.57   26.20
  -2  -1  -9  246.68   26.10
  -2   1 -10   21.00    7.50
  -2  -1 -10   30.30    8.00
  -2   1 -11   17.60    7.50
  -2  -1 -11   18.80    7.70
  -2  -1 -12    0.50    7.10
   2   2 -13    9.00    8.30
   2  -2 -13   -1.20    7.90
   2   2 -12   17.70    8.10
   2  -2 -12   19.60    8.60
   2   2 -11   -1.60    6.00
   2  -2 -11    6.50    6.90
  -2   2  10   76.39   14.00
   2   2 -10   89.89   12.80
  -2  -2  10   83.49   15.20
   2  -2 -10   90.29   13.00
   2   2  -9   30.10    7.40
  -2   2   9   29.50    8.30
  -2  -2   9   29.40    8.90
   2  -2  -9   23.50    7.30
   2   2  -8    1.50    5.30
  -2   2   8    9.10    6.00
  -2  -2   8   10.10    6.70
   2  -2  -8    5.90    5.20
   2   2  -7    1.30    4.30
   2  -2  -7   10.90    5.20
  -2  -2   7    8.80    5.70
   2   2  -6  142.99   13.80
   2  -2  -6  131.89   13.40
  -2  -2   6  104.59   15.90
   2   2  -5 1401.96  114.39
  -2   2   5 1258.07  136.19
  -2  -2   5 1269.07  136.59
  -2   2   4  250.27   29.80
  -2   2   4  306.37   27.60
  -2  -2   4  279.87   30.40
   2   2  -3  347.27   39.30
  -2   2   3  401.76   39.00
   2   2  -3  362.26   32.80
  -2   2   3  363.86   35.50
  -2  -2   3  378.86   39.40
  -2  -2   3  349.37   35.70
   2   2  -2 2195.18  190.48
  -2   2   2 2049.70  190.28
  -2   2   2 2321.37  227.78
   2   2  -2 2091.69  190.38
   2   2  -2 2076.09  205.78
  -2   2   2 2405.46  205.68
   2   2  -2 2057.09  228.08
   2  -2  -2 2328.07  205.58
  -2  -2   2 2243.48  228.18
   2  -2  -2 2125.69  190.38
  -2  -2   2 2203.88  190.48
   2  -2  -2 2352.56  227.78
  -2   2   1 1478.55  147.39
   2   2  -1 1363.46  136.49
   2   2  -1 1436.66  163.58
   2   2  -1 1786.82  136.59
   2  -2  -1 1566.64  163.28
   2  -2  -1 1622.04  147.49
  -2  -2   1 1807.92  136.59
   2   2   0 1239.38  106.49
  -2   2   0 1308.67  115.09
   2  -2   0 1140.09  114.99
  -2  -2   0 1240.78  115.19
   2   2   1 5223.68  457.05
  -2   2  -1 4652.53  422.86
   2  -2   1 5047.50  423.06
  -2  -2  -1 5026.00  423.16
  -2  -2  -1 5226.88  456.95
   2  -2   1 4309.87  456.95
   2   2   2  573.14   64.49
  -2   2  -2  712.83   59.39
   2  -2   2  701.33   59.49
  -2  -2  -2  737.83   59.69
  -2   2  -3  211.38   19.30
  -2  -2  -3  211.28   19.50
  -2   2  -4  221.58   21.40
  -2  -2  -4  243.68   21.80
  -2   2  -5   19.40    4.50
  -2  -2  -5   23.70    5.00
  -2   2  -6   92.09   10.40
  -2  -2  -6   84.29   10.80
  -2   2  -7   -2.60    3.90
  -2  -2  -7   -2.90    4.20
  -2   2  -8   70.29   10.20
  -2  -2  -8   74.39   10.60
  -2   2  -9   11.90    6.10
  -2  -2  -9   18.10    6.70
  -2   2 -10   23.80    7.50
  -2  -2 -10   24.40    8.10
  -2   2 -11   25.20    7.60
  -2  -2 -11   27.60    8.20
  -2  -2 -12    4.00    7.10
   2   3 -12   13.10    7.70
   2  -3 -12    4.30    7.40
   2   3 -11    4.60    6.80
   2  -3 -11    4.20    6.50
  -2   3  10   -2.90    6.50
   2   3 -10    2.60    5.80
   2  -3 -10    9.70    6.20
  -2  -3  10    2.00    7.40
   2   3  -9  385.16   36.50
  -2   3   9  390.16   43.00
  -2  -3   9  366.66   43.60
   2  -3  -9  386.36   36.60
   2   3  -8  291.27   26.40
   2  -3  -8  248.38   26.30
  -2  -3   8  263.77   31.70
   2   3  -7  487.15   44.90
   2  -3  -7  484.05   45.00
  -2  -3   7  502.95   53.89
   2   3  -6  546.35   50.59
   2  -3  -6  586.04   50.69
  -2  -3   6  556.54   60.49
   2   3  -5  455.35   46.70
  -2  -3   5  595.44   56.39
  -2   3   4  542.05   59.49
  -2   3   4  572.04   54.19
  -2  -3   4  592.14   60.29
  -2   3   3 1070.49   95.99
  -2   3   3 1030.70  105.99
   2   3  -3  931.21   88.89
   2   3  -3 1046.30  106.69
   2  -3  -3 1013.90   88.89
  -2  -3   3 1038.40  106.69
   2   3  -2 2402.36  246.78
  -2   3   2 2687.13  246.58
   2   3  -2 2780.42  295.77
   2   3  -2 2770.52  246.78
  -2   3   2 3167.48  266.47
  -2   3   2 2976.00  295.17
  -2  -3   2 3142.09  246.98
   2  -3  -2 2985.60  246.68
   2  -3  -2 3053.59  266.47
  -2  -3   2 2798.12  295.87
   2  -3  -2 2720.73  295.17
  -2   3   1 4071.49  392.26
   2   3  -1 4090.79  363.46
   2   3  -1 4114.49  363.36
   2   3  -1 4302.87  435.46
   2  -3  -1 4290.47  434.96
   2  -3  -1 4444.16  392.26
   2   3   0  221.78   20.30
  -2   3   0  241.88   20.20
   2   3   0  201.38   18.60
  -2  -3   0  228.78   22.70
  -2  -3   0  207.98   18.60
  -2  -3   0  178.08   20.20
   2  -3   0  184.38   20.10
  -2   3  -1  412.36   37.30
   2   3   1  427.86   37.80
   2   3   1  402.06   40.90
   2  -3   1  433.16   37.50
  -2  -3  -1  488.75   41.00
   2   3   2    0.20    3.20
  -2   3  -2    2.50    2.10
  -2  -3  -2    3.10    2.80
   2  -3   2    5.50    2.50
  -2   3  -3  474.15   42.00
   2   3   3  481.45   45.90
  -2   3  -4  127.39   12.50
  -2  -3  -4  123.49   12.70
  -2   3  -5   16.90    4.00
  -2  -3  -5   34.90    5.60
  -2   3  -6   -0.70    3.20
  -2  -3  -6    2.60    3.80
  -2   3  -7  129.09   13.70
  -2  -3  -7  117.29   13.90
  -2   3  -8  270.47   26.30
  -2  -3  -8  270.67   26.80
  -2   3  -9  139.49   16.10
  -2  -3  -9  143.09   16.40
  -2   3 -10   13.10    6.20
  -2  -3 -10   11.30    7.00
  -2   3 -11    7.80    6.40
  -2  -3 -11   14.00    7.10
  -2  -3 -12   40.30   10.50
   2   4 -12   16.00    7.90
   2  -4 -12   10.00    7.90
   2   4 -11   -3.10    6.20
   2  -4 -11    7.30    6.60
   2   4 -10   19.20    7.30
  -2   4  10   38.50    9.40
  -2  -4  10   25.30    9.40
   2  -4 -10   30.10    8.20
   2   4  -9  144.29   17.20
   2  -4  -9  161.98   17.50
  -2  -4   9  148.89   21.30
   2   4  -8  188.28   19.30
   2  -4  -8  187.08   19.50
  -2  -4   8  174.78   23.50
   2   4  -7  836.42   72.09
  -2  -4   7  749.13   86.19
   2  -4  -7  842.82   72.39
   2   4  -6   -0.60    3.60
   2  -4  -6    0.50    3.40
  -2  -4   6    4.60    4.90
   2   4  -5 1239.58  109.99
  -2  -4   5 1278.07  131.89
  -2   4   4  414.66   46.60
  -2   4   4  475.05   42.60
   2  -4  -4  431.76   39.60
  -2  -4   4  454.55   47.70
  -2   4   3  485.75   55.49
  -2   4   3  577.04   50.59
   2   4  -3  538.15   47.00
   2   4  -3  501.85   56.39
  -2  -4   3  483.95   56.39
   2  -4  -3  577.24   47.00
  -2  -4   3  580.84   51.29
   2   4  -2 2073.39  176.68
   2   4  -2 1837.02  176.68
  -2   4   2 2295.17  190.68
   2   4  -2 1986.70  211.88
  -2  -4   2 1850.21  211.88
  -2  -4   2 1897.91  191.08
   2  -4  -2 2179.78  176.58
   2  -4  -2 2295.57  190.68
   2  -4  -2 1984.80  210.98
   2   4  -1  676.03   73.39
  -2   4   1  812.42   73.19
  -2  -4   1  903.31   81.69
  -2  -4   1  738.43   73.59
   2   4   0 5705.53  520.75
   2   4   0 5722.33  482.25
   2  -4   0 5378.36  520.65
   2   4   1 9989.20  809.52
   2   4   1 9999.00  874.01
   2  -4   1 8345.46  809.12
   2  -4   1 9348.36  874.11
  -2  -4  -1 9364.36  874.01
  -2   4  -2  287.77   25.90
  -2  -4  -2  323.27   28.80
   2  -4   2  280.97   26.10
   2   4   3  154.48   16.10
  -2   4  -3  152.18   14.20
  -2   4  -4   10.40    3.40
  -2  -4  -4    9.60    3.90
  -2   4  -6   -5.10    3.10
  -2  -4  -6    1.60    3.80
  -2   4  -7   70.19    9.70
  -2  -4  -7   80.79   10.60
  -2   4  -8  556.64   50.79
  -2  -4  -8  563.64   51.39
  -2   4  -9   97.89   12.70
  -2  -4  -9   97.29   13.60
  -2   4 -10   13.90    6.50
  -2  -4 -10   22.60    7.80
  -2  -4 -11   12.50    7.30
  -2  -4 -12   22.50    9.00
   2   5 -12   -6.70    6.60
   2  -5 -12    1.80    7.00
   2   5 -11   -1.20    5.90
   2  -5 -11    1.10    6.20
  -2   5  10  102.49   16.40
   2   5 -10  123.29   15.20
  -2  -5  10  108.29   18.10
   2  -5 -10  122.69   15.60
   2   5  -9  671.33   60.99
  -2  -5   9  638.44   73.19
   2  -5  -9  702.03   61.39
   2   5  -8  353.16   33.10
  -2  -5   8  332.77   40.00
   2  -5  -8  362.46   33.50
   2   5  -7   12.50    5.50
   2  -5  -7   24.50    5.90
  -2  -5   7   13.00    6.60
   2   5  -6  260.97   25.10
  -2  -5   6  268.47   30.40
   2   5  -5 1166.68   95.89
   2  -5  -5 1090.79   95.99
  -2  -5   5 1023.40  114.89
  -2   5   4   95.99   11.10
  -2  -5   4   90.99   13.20
   2  -5  -4  107.09   10.80
   2   5  -3  428.16   40.80
  -2   5   3  448.66   48.10
   2   5  -3  432.96   49.10
  -2   5   3  478.45   43.90
  -2  -5   3  504.65   49.40
   2  -5  -3  473.75   40.80
  -2  -5   3  470.05   44.60
  -2   5   2   94.49   12.00
   2   5  -2   98.39   14.50
   2   5  -2  140.39   11.60
   2  -5  -2  118.19   11.00
  -2  -5   2  137.69   13.60
  -2  -5   2  108.09   11.50
   2  -5  -2  120.59   12.00
  -2   5   1  263.07   27.70
   2   5  -1  308.47   28.40
   2   5  -1  284.27   25.90
   2   5  -1  249.28   25.90
  -2  -5   1  310.37   25.90
  -2  -5   1  331.17   26.10
  -2  -5   1  262.27   31.40
   2  -5  -1  325.37   27.80
   2   5   0    1.30    2.70
  -2   5   0   -0.30    2.00
   2   5   0    2.50    1.80
  -2  -5   0   -1.50    2.40
   2  -5   0    0.40    1.90
  -2  -5   0    2.20    2.90
  -2  -5   0   -0.80    1.70
   2   5   1  371.86   45.30
   2   5   1  420.06   37.30
   2   5   1  479.45   40.60
  -2  -5  -1  438.76   40.50
   2  -5   1  412.36   36.70
   2   5   2 4583.54  454.65
  -2   5  -2 4898.01  420.56
  -2  -5  -2 5105.39  454.75
   2  -5   2 4961.70  420.86
   2   5   3  494.05   44.50
  -2   5  -3  465.35   40.50
   2  -5   3  432.16   40.80
  -2   5  -4 2217.48  193.18
  -2  -5  -4 2254.07  193.78
  -2   5  -5   37.60    5.60
  -2  -5  -5   48.60    7.00
  -2   5  -6    5.40    3.70
  -2  -5  -6    1.50    4.10
  -2   5  -7  120.49   12.70
  -2  -5  -7  107.39   13.80
  -2   5  -8  180.18   19.40
  -2  -5  -8  211.98   20.60
  -2   5  -9   97.49   12.70
  -2  -5  -9  103.59   13.80
  -2   5 -10  106.19   13.80
  -2  -5 -10  114.69   15.30
  -2  -5 -11   34.10    9.50
   2   5  12    8.70    7.90
  -2  -5 -12    3.00    7.20
   2   6 -12   24.10    8.30
   2  -6 -12   13.00    8.10
   2   6 -11   13.80    6.70
   2  -6 -11   10.40    7.10
   2   6 -10    9.00    6.40
   2  -6 -10    7.70    6.20
   2   6  -9  317.57   29.50
   2  -6  -9  305.07   29.80
  -2  -6   9  275.87   35.90
   2   6  -8   81.29   11.30
  -2  -6   8   81.89   14.20
   2  -6  -8   89.19   12.00
   2   6  -7  127.19   13.30
  -2  -6   7  105.19   16.30
   2   6  -6   14.30    4.60
  -2  -6   6    8.70    5.60
   2  -6  -6   11.00    4.10
   2   6  -5    2.80    3.60
  -2  -6   5   -5.40    5.50
   2  -6  -5   12.10    4.40
   2   6  -4   41.00    6.50
  -2   6   4   49.90    7.00
  -2  -6   4   51.89    8.90
   2  -6  -4   54.69    6.90
   2   6  -3  166.78   14.40
  -2   6   3  143.49   14.90
   2   6  -3  187.08   18.00
  -2  -6   3  131.29   17.50
  -2  -6   3  114.59   15.80
   2  -6  -3  151.58   14.10
  -2   6   2    4.30    2.70
   2   6  -2    9.80    3.20
   2  -6  -2    9.50    2.40
  -2  -6   2   14.00    3.10
  -2  -6   2    2.80    3.80
  -2  -6   2   10.90    3.10
   2  -6  -2    6.70    2.70
   2   6  -1  424.46   42.80
   2   6  -1  425.76   39.30
  -2   6   1  431.36   42.10
  -2  -6   1  467.85   39.30
   2  -6  -1  452.25   42.10
  -2  -6   1  439.96   42.80
  -2  -6   1  486.55   47.70
  -2  -6   1  452.85   39.30
   2   6   0 1295.87  118.49
   2  -6   0 1389.66  127.89
  -2  -6   0 1424.06  128.19
   2   6   1  180.98   21.80
   2   6   1  257.27   25.30
  -2  -6  -1  232.48   21.80
   2   6   2  193.08   20.20
   2  -6   2  203.98   18.20
  -2  -6  -2  212.98   20.20
   2   6   3  285.47   28.70
  -2   6  -3  300.47   25.90
   2  -6   3  293.27   26.40
  -2   6  -4   29.90    4.30
  -2  -6  -4   16.10    4.80
  -2   6  -5  173.98   16.60
   2   6   5  169.68   18.50
  -2  -6  -5  181.28   17.50
  -2   6  -7   34.80    6.00
  -2  -6  -7   26.60    6.70
  -2   6  -8   22.50    5.70
  -2  -6  -8   15.60    6.40
  -2   6  -9   34.10    7.30
  -2  -6  -9   34.80    8.20
  -2  -6 -10   15.00    7.40
   2   6  11   18.30    8.30
  -2  -6 -11   11.10    7.30
   2   6  12    1.20    7.60
  -2  -6 -12    8.00    7.70
   2  -7 -12   21.20    9.10
   2   7 -11   50.89   10.60
   2  -7 -11   82.99   12.60
   2   7 -10    0.00    5.60
   2  -7 -10    1.40    5.90
   2   7  -9   48.60    8.80
  -2  -7   9   35.30   10.50
   2  -7  -9   43.40    9.20
   2   7  -8    9.80    5.20
  -2  -7   8   -2.40    7.20
   2   7  -7  107.79   13.10
  -2  -7   7  142.69   17.90
   2   7  -6   -5.60    3.30
   2  -7  -6    4.00    4.00
  -2  -7   6    5.00    5.10
   2   7  -5  350.66   32.00
  -2  -7   5  322.17   39.00
   2  -7  -5  376.46   32.40
  -2   7   4  747.83   64.39
   2  -7  -4  664.53   59.89
  -2  -7   4  615.44   72.19
   2   7  -3   10.90    3.40
  -2   7   3    4.50    2.70
  -2   7   3    5.50    2.20
   2   7  -3   -4.80    4.00
  -2  -7   3   -1.80    4.30
  -2  -7   3   10.60    3.20
   2  -7  -3    6.90    2.80
  -2  -7   3   21.30    4.70
   2   7  -2  402.76   36.70
  -2   7   2  448.96   39.20
  -2  -7   2  460.15   36.80
  -2  -7   2  377.66   40.10
   2  -7  -2  392.86   36.30
  -2  -7   2  436.56   36.90
   2  -7  -2  393.66   39.20
  -2   7   1  503.55   44.30
   2   7  -1  516.85   41.40
   2   7  -1  453.15   41.30
  -2  -7   1  386.36   45.00
  -2  -7   1  449.86   41.40
   2  -7  -1  503.45   44.40
   2   7   0 1444.06  128.89
   2   7   0 1328.67  139.29
   2  -7   0 1404.86  139.09
  -2  -7   0 1611.24  139.39
  -2  -7   0 1623.44  154.98
  -2  -7   0 1536.55  128.89
   2   7   1 1631.04  172.68
  -2  -7  -1 2039.60  160.08
  -2  -7  -1 1883.71  172.68
   2   7   2 5048.00  435.76
  -2  -7  -2 4948.80  435.66
   2  -7   2 4070.49  402.96
  -2   7  -3  263.77   23.50
  -2   7  -3  270.77   23.60
   2   7   3  257.17   26.30
   2  -7   3  278.97   24.10
  -2   7  -4   59.99    6.80
  -2  -7  -4   66.39    8.30
   2   7   5  284.77   28.90
  -2   7  -5  277.67   26.10
  -2  -7  -5  309.67   27.30
   2   7   6   17.30    5.40
  -2   7  -6    5.90    3.00
  -2  -7  -6   13.30    5.10
  -2   7  -7  188.08   18.40
  -2  -7  -7  188.18   19.60
  -2   7  -8  657.73   57.69
  -2  -7  -8  627.44   58.69
  -2   7  -9  115.99   13.20
  -2  -7  -9  104.59   14.70
   2   7  10   41.40    9.50
  -2  -7 -10   32.10    8.90
   2   7  11  153.88   20.70
  -2  -7 -11  154.08   19.60
   2   7  12   57.29   12.70
  -2  -7 -12   70.29   12.90
   2  -8 -12    7.10    8.00
   2   8 -11   11.50    6.90
   2  -8 -11   -0.90    6.80
   2   8 -10   12.40    6.40
   2  -8 -10   12.10    6.70
   2   8  -9    1.20    5.50
   2  -8  -9    6.80    6.20
  -2  -8   9   11.30    7.90
   2   8  -8  112.49   13.20
  -2  -8   8   89.99   15.70
   2   8  -7  246.78   24.40
  -2  -8   7  266.87   30.60
   2   8  -6   22.10    5.00
   2  -8  -6   12.70    5.10
  -2  -8   6   15.50    6.20
  -2   8   5  596.84   53.39
  -2  -8   5  536.85   60.29
   2  -8  -5  534.15   49.99
  -2   8   4  169.48   16.90
   2   8  -4  158.38   16.10
   2  -8  -4  159.98   16.00
  -2  -8   4  182.78   20.70
   2   8  -3  104.59   11.90
  -2   8   3   82.99    8.60
   2   8  -3   68.59    8.40
  -2   8   3   78.89    7.70
   2  -8  -3   75.39    8.20
  -2  -8   3   78.99    8.60
  -2  -8   3   74.99   11.10
   2   8  -2  317.87   27.00
  -2   8   2  326.27   28.60
   2  -8  -2  296.57   26.50
  -2  -8   2  240.18   27.00
  -2  -8   2  304.37   27.00
  -2  -8   2  374.06   33.40
  -2  -8   2  282.67   29.70
   2  -8  -2  290.97   28.50
   2   8  -1  419.16   39.90
   2   8  -1  439.86   36.50
  -2   8   1  356.36   39.00
   2   8  -1  446.56   36.60
  -2  -8   1  374.86   36.60
  -2  -8   1  391.76   36.50
  -2  -8   1  495.55   40.10
   2  -8  -1  405.06   39.10
  -2  -8   1  436.76   44.50
   2   8   0 2106.49  184.78
   2   8   0 2033.50  221.78
   2  -8   0 2185.98  199.58
  -2  -8   0 2235.38  199.78
   2   8   1  536.55   58.49
  -2  -8  -1  541.55   58.39
  -2  -8  -1  578.14   52.29
   2   8   2 1018.90   91.59
   2   8   2  831.82   81.89
   2  -8   2  853.91   75.29
  -2  -8  -2  746.23   75.89
  -2  -8  -2  922.91   81.99
   2   8   3   39.70    6.50
   2  -8   3   42.50    5.30
  -2  -8  -4   86.89    9.60
   2   8   5  234.58   25.30
  -2   8  -5  240.98   22.60
  -2  -8  -5  279.27   24.00
  -2   8  -6    1.40    3.00
   2   8   6    2.20    4.60
  -2  -8  -6    0.00    4.30
  -2   8  -7   59.39    8.00
   2   8   7   66.19   10.20
  -2  -8  -7   71.39   10.10
  -2   8  -8    2.90    4.20
   2   8   8    8.60    6.10
  -2  -8  -8    9.90    5.80
   2   8   9   79.99   12.20
  -2   8  -9   62.29    9.70
  -2  -8  -9   85.19   12.20
   2   8  10    4.10    6.40
  -2  -8 -10   -1.90    5.70
   2   8  11   22.90    8.80
  -2  -8 -11   26.40    8.80
   2   8  12   -2.40    7.30
  -2  -8 -12    6.50    7.70
   2  -9 -12    5.00    7.60
   2   9 -11    4.90    6.50
   2  -9 -11   -9.20    5.70
   2   9 -10    7.50    5.90
   2  -9 -10   -1.60    5.90
   2   9  -9    8.10    5.80
   2  -9  -9   -4.50    5.10
  -2  -9   9   -4.50    6.80
   2   9  -8  221.38   21.30
  -2  -9   8  192.98   26.60
   2   9  -7   89.39   10.10
  -2  -9   7   68.29   13.30
   2   9  -6    2.80    3.70
  -2  -9   6   10.70    5.90
   2  -9  -6   -3.10    3.90
  -2   9   5   86.79    9.50
  -2  -9   5   84.59   12.30
   2  -9  -5   64.89    9.50
   2   9  -4   11.90    3.90
  -2   9   4   13.60    3.80
   2  -9  -4   10.90    3.90
  -2  -9   4   11.70    6.30
  -2   9   3   11.00    2.70
   2   9  -3    8.70    3.20
  -2  -9   3    6.40    4.60
   2  -9  -3    9.60    2.90
  -2  -9   3   11.10    3.20
   2   9  -2  292.37   23.50
  -2   9   2  260.47   24.60
   2  -9  -2  259.87   22.80
  -2  -9   2  257.97   29.10
  -2  -9   2  229.88   25.80
   2  -9  -2  245.08   24.60
  -2  -9   2  276.77   23.50
   2   9  -1  681.73   65.69
   2   9  -1  755.82   65.89
   2  -9  -1  673.93   78.59
  -2  -9   1  785.52   79.69
  -2  -9   1  771.42   65.99
   2  -9  -1  774.02   70.79
  -2  -9   1  882.41   66.19
   2   9   0   11.30    4.20
   2   9   0   12.10    3.80
  -2  -9   0    8.80    3.50
   2  -9   0   24.60    3.50
  -2  -9   0    9.90    4.40
   2   9   1  900.51   97.09
   2   9   1  787.22   86.99
  -2  -9  -1  979.40   80.79
  -2  -9  -1 1064.59   87.19
  -2  -9  -1  909.41   96.99
   2   9   2    3.90    3.40
   2   9   2    2.30    4.50
   2  -9   2    6.70    1.80
  -2  -9  -2    3.50    2.90
   2  -9   2    9.00    1.70
   2  -9   3  610.04   54.19
  -2  -9  -3  630.94   54.89
  -2   9  -4  805.22   69.79
   2   9   5  997.70   91.49
  -2   9  -5  934.91   83.79
  -2  -9  -5  967.60   85.19
   2   9   6   60.89    9.10
  -2   9  -6   56.79    7.00
  -2  -9  -6   51.69    8.80
  -2   9  -7   -0.10    2.60
   2   9   7    0.10    4.90
  -2  -9  -7    1.50    5.00
   2   9   8   24.70    7.10
  -2   9  -8   29.90    5.70
  -2  -9  -8   13.60    6.80
   2   9   9   25.60    7.50
  -2  -9  -9   16.10    7.00
   2   9  10   40.70    9.40
  -2  -9 -10   46.10   10.00
   2   9  11    9.50    7.50
  -2  -9 -11   19.10    8.10
  -2  -9 -12    2.70    8.10
   2 -10 -12    4.10    7.60
   2 -10 -11   -0.50    6.30
   2  10 -10  121.49   14.70
   2 -10 -10  103.59   15.30
   2  10  -9  230.18   22.50
   2 -10  -9  207.78   22.70
   2  10  -8    4.20    5.00
  -2 -10   8    4.80    7.10
   2  10  -7    6.90    4.70
   2 -10  -7    5.00    4.80
  -2 -10   7    5.80    6.90
  -2  10   6    3.50    3.70
   2  10  -6   -1.60    3.40
   2 -10  -6    4.30    4.20
  -2 -10   6    1.80    5.90
  -2  10   5  377.26   34.00
  -2 -10   5  310.97   38.90
   2 -10  -5  350.96   32.10
   2  10  -4  118.39   12.10
  -2  10   4  123.09   12.60
  -2 -10   4  128.79   12.60
  -2 -10   4   84.59   15.50
   2 -10  -4  139.49   12.50
  -2  10   3  150.78   14.60
   2  10  -3  162.98   14.20
  -2 -10   3  142.59   14.30
   2 -10  -3  148.69   13.90
  -2 -10   3  114.19   18.20
   2  10  -2  490.85   42.00
  -2  10   2  441.46   44.60
  -2 -10   2  504.95   51.39
   2 -10  -2  469.25   41.40
  -2 -10   2  505.45   42.00
   2 -10  -2  472.45   44.70
   2  10  -1   79.09    7.00
   2  10  -1   56.79    8.30
   2  10  -1   67.09    7.10
  -2 -10   1   65.49    7.20
  -2 -10   1   62.69    7.30
   2  10   0  547.85   55.39
   2  10   0  588.34   50.99
  -2 -10   0  527.05   55.29
  -2 -10   0  605.94   61.89
   2 -10   0  569.54   55.09
  -2 -10   0  668.63   51.19
   2  10   1  189.58   20.20
  -2 -10  -1  202.88   16.20
  -2 -10  -1  170.78   17.40
  -2 -10  -1  125.39   19.70
   2  10   2  591.94   59.79
   2  10   2  554.64   53.39
   2 -10   2  521.45   48.60
  -2 -10  -2  569.14   53.19
   2 -10   2  561.24   48.60
  -2 -10  -2  590.34   49.70
   2  10   3   18.30    5.10
  -2 -10  -3   26.60    5.10
   2  10   4  109.99   12.10
  -2  10  -5  150.68   14.20
   2  10   5  162.78   16.60
   2  10   6   39.30    7.20
  -2  10  -6   31.20    4.90
  -2 -10  -6   34.40    7.00
   2  10   7   30.30    7.30
  -2  10  -7   34.90    5.60
  -2 -10  -7   34.60    7.80
   2  10   8  483.85   48.60
  -2 -10  -8  495.15   45.70
   2  10   9  145.39   17.40
  -2 -10  -9  125.19   16.80
   2  10  10   56.79   10.90
  -2 -10 -10   57.29   11.00
   2  10  11   14.70    7.80
  -2 -10 -11    6.60    7.40
  -2 -10 -12    7.90    8.00
   2 -11 -12   13.30    8.40
   2 -11 -11   26.80    8.70
   2  11 -10   46.90    9.00
   2 -11 -10   45.50    9.70
   2  11  -9   -4.70    4.70
   2 -11  -9    2.10    5.60
   2  11  -8  168.88   17.60
  -2 -11   8  162.88   22.90
   2 -11  -8  170.48   18.20
   2  11  -7  209.58   19.80
  -2 -11   7  190.18   25.40
   2 -11  -7  195.78   20.40
   2  11  -6   24.40    5.40
  -2  11   6   40.00    6.10
  -2 -11   6   31.10    8.80
   2 -11  -6   32.50    6.50
   2  11  -5   41.00    6.10
  -2  11   5   48.40    6.30
  -2 -11   5   30.00    8.00
   2 -11  -5   46.30    6.90
   2  11  -4    4.00    3.30
  -2  11   4   -3.50    2.70
   2 -11  -4    2.20    3.40
  -2 -11   4   -1.40    5.90
  -2 -11   4    1.80    3.70
   2  11  -3  198.98   21.90
  -2  11   3  249.08   23.00
   2 -11  -3  263.57   21.90
  -2 -11   3  247.88   22.30
  -2 -11   3  248.98   28.00
   2  11  -2   47.80    5.90
  -2 -11   2   78.39    8.20
  -2 -11   2   50.89    6.10
  -2 -11   2   38.40    8.00
   2  11  -1  366.46   37.20
   2  11  -1  432.66   41.20
   2  11  -1  453.85   37.50
  -2 -11   1  430.16   46.00
  -2 -11   1  408.16   37.70
   2 -11  -1  491.75   44.90
   2 -11  -1  400.86   40.10
  -2 -11   1  479.35   37.70
  -2 -11   1  378.46   41.00
   2  11   0  181.98   21.40
   2  11   0  211.28   24.10
   2  11   0  214.88   19.30
  -2 -11   0  209.28   19.50
  -2 -11   0  257.67   24.60
  -2 -11   0  224.58   21.60
   2  11   1    3.40    3.90
   2  11   1   -0.20    3.20
  -2 -11  -1    3.00    4.30
  -2 -11  -1   16.80    3.20
  -2 -11  -1    0.10    2.70
   2  11   2 1519.05  140.79
  -2 -11  -2 1449.65  140.59
  -2 -11  -2 1546.65  130.59
   2  11   3  221.78   22.70
   2 -11   3  236.18   20.50
  -2 -11  -3  219.58   21.60
   2  11   4   74.29    9.10
  -2 -11  -4   80.19    9.70
  -2  11  -5    3.10    1.90
   2  11   5    4.20    3.40
  -2  11  -6   43.80    5.50
   2  11   6   39.80    7.70
   2  11   7   21.20    6.40
  -2  11  -7   22.60    4.60
  -2 -11  -7   20.30    6.60
   2  11   8   27.20    7.30
  -2 -11  -8   22.30    7.40
   2  11   9    9.60    6.20
  -2 -11  -9    9.30    6.30
   2  11  10   28.30    8.80
  -2 -11 -10   42.80    9.40
   2  11  11    0.30    6.70
  -2 -11 -11    3.40    7.00
   2 -12 -12    1.50    7.10
   2 -12 -11   -4.20    6.00
   2 -12 -10   19.00    7.70
   2  12  -9   41.00    7.50
   2 -12  -9   25.90    7.60
   2  12  -8   19.70    5.70
  -2 -12   8    7.20    8.10
   2 -12  -8   21.00    6.50
   2  12  -7   10.70    4.50
   2 -12  -7   10.20    5.50
  -2 -12   7   15.70    8.10
   2  12  -6   -3.50    2.30
  -2  12   6   16.00    4.20
   2 -12  -6   16.00    5.20
  -2 -12   6    3.00    6.60
  -2  12   5    6.30    3.20
   2  12  -5    8.50    3.40
  -2 -12   5    2.50    5.00
   2 -12  -5    1.20    3.70
  -2  12   4  214.98   20.50
   2  12  -4  225.38   19.60
  -2 -12   4  217.08   20.00
   2 -12  -4  182.58   19.70
   2  12  -3  214.28   21.40
   2 -12  -3  238.18   21.50
  -2 -12   3  249.28   27.70
  -2 -12   3  258.17   22.00
   2  12  -2    8.20    2.80
  -2 -12   2    7.70    3.20
  -2 -12   2    8.30    5.80
   2 -12  -2    7.90    2.90
   2  12  -1  529.65   44.20
   2  12  -1  523.35   44.30
   2  12  -1  583.74   48.80
  -2 -12   1  527.85   44.60
   2 -12  -1  498.55   47.60
  -2 -12   1  433.96   48.50
  -2 -12   1  447.56   54.09
   2 -12  -1  518.75   53.19
  -2 -12   1  494.45   44.70
   2  12   0   51.29    6.80
   2  12   0   87.59    8.40
  -2 -12   0   73.69    9.90
  -2 -12   0   81.29    8.40
   2 -12   0   70.09    9.00
  -2 -12   0   53.49    7.00
   2  12   1   38.40    4.80
   2  12   1   29.40    5.60
  -2 -12  -1   38.60    7.20
  -2 -12  -1   38.80    5.60
   2  12   2   12.20    4.60
  -2 -12  -2   29.50    4.50
  -2 -12  -2   12.00    3.90
   2  12   3  153.28   20.80
   2  12   3  184.78   18.10
   2 -12   3  182.68   15.80
  -2 -12  -3  156.88   16.70
   2  12   4   37.50    7.70
   2  12   4   30.50    5.50
  -2 -12  -4   28.60    5.80
   2  12   5  237.28   24.10
  -2  12  -6  817.52   73.29
   2  12   6  879.01   80.49
   2  12   7    7.90    5.40
  -2 -12  -7    0.40    5.10
   2  12   8   20.30    6.70
  -2 -12  -8   26.60    7.50
   2  12   9    0.70    5.40
  -2 -12  -9   -0.80    5.80
   2  12  10    0.70    6.10
  -2 -12 -10    4.10    6.80
  -2 -12 -11    1.80    6.90
   2 -13 -12   51.89   11.70
   2 -13 -11   -5.30    6.20
   2 -13 -10   30.40    8.30
   2  13  -9    0.20    5.20
   2 -13  -9    1.40    5.10
   2  13  -8  133.29   14.40
  -2 -13   8  126.99   19.80
   2 -13  -8  139.99   15.70
   2  13  -7   75.99    9.90
   2 -13  -7   79.09   11.20
  -2 -13   7   79.69   14.20
   2  13  -6    2.60    3.20
  -2  13   6    5.40    3.80
  -2 -13   6   10.30    6.60
   2 -13  -6   11.00    4.80
  -2  13   5   10.30    3.30
   2  13  -5   14.40    3.80
  -2 -13   5   11.80    6.10
   2 -13  -5    9.80    4.10
   2  13  -4   32.50    4.90
  -2  13   4   33.40    4.30
  -2 -13   4   28.40    7.30
  -2 -13   4   41.30    5.70
   2 -13  -4   23.50    5.00
   2  13  -3  297.47   29.50
  -2 -13   3  361.06   30.20
   2 -13  -3  348.67   29.70
   2  13  -2   85.29    8.60
   2  13  -2  103.09   13.50
   2 -13  -2   85.99   10.50
  -2 -13   2   84.49    9.10
  -2 -13   2   90.89   13.00
   2  13  -1    7.90    2.10
   2  13  -1    1.40    5.00
   2  13  -1   -0.30    3.60
   2  13  -1    3.70    2.20
  -2 -13   1    4.20    3.00
  -2 -13   1   10.40    4.60
   2 -13  -1    0.80    2.30
  -2 -13   1   -0.50    5.70
   2 -13  -1    6.20    3.80
  -2 -13   1   10.10    2.90
   2  13   0  719.13   57.89
   2  13   0  689.73   63.19
   2  13   0  601.74   57.69
  -2 -13   0  609.24   62.99
   2 -13   0  622.34   69.89
  -2 -13   0  646.84   70.59
  -2 -13   0  768.62   58.29
   2  13   1  210.68   21.90
   2  13   1  253.77   24.30
  -2 -13  -1  268.97   22.40
  -2 -13  -1  251.57   27.90
   2  13   2  349.07   32.30
  -2 -13  -2  331.97   31.90
  -2 -13  -2  308.07   29.90
   2  13   3   46.80    9.80
   2  13   3   76.09    8.20
  -2 -13  -3   53.39    7.70
   2 -13   3   54.59    6.30
   2  13   4  346.17   33.00
   2  13   4  324.67   37.40
  -2 -13  -4  340.97   31.30
   2  13   5  332.37   37.10
   2  13   5  321.47   32.20
   2  13   6    0.00    4.10
   2  13   7   18.80    6.00
  -2 -13  -7   19.30    6.30
   2  13   8  167.38   19.20
  -2 -13  -8  176.68   19.10
   2  13   9   13.90    6.80
  -2 -13  -9   15.70    7.00
   2  13  10   -3.40    5.50
  -2 -13 -10   -0.10    6.60
  -2 -13 -11    2.00    7.10
   2 -14 -12   14.40    8.50
   2 -14 -11   39.40    9.90
   2 -14 -10  127.49   16.90
   2 -14  -9   -8.30    4.90
   2  14  -8    2.90    4.10
   2 -14  -8   -0.80    5.20
   2  14  -7    4.40    3.40
   2 -14  -7    8.80    5.80
  -2 -14   7    5.60    8.20
   2  14  -6   81.59    9.00
  -2  14   6   73.79    9.40
  -2  14   6   72.99   10.30
   2 -14  -6   75.19   10.30
  -2 -14   6   86.29   13.50
   2  14  -5    4.70    3.20
  -2  14   5    6.30    3.00
  -2 -14   5    8.50    6.20
   2 -14  -5    7.70    4.20
   2  14  -4  185.98   17.20
  -2  14   4  186.78   17.80
   2 -14  -4  198.88   17.90
  -2 -14   4  181.48   17.90
  -2 -14   4  173.78   22.50
   2  14  -3  357.66   33.90
   2 -14  -3  379.76   34.10
  -2 -14   3  401.76   42.80
  -2 -14   3  414.96   34.60
   2  14  -2  341.57   32.90
   2  14  -2  470.55   42.40
   2  14  -2  369.96   32.90
  -2 -14   2  442.66   33.70
  -2 -14   2  343.67   41.60
   2 -14  -2  344.27   39.60
   2  14  -1  388.16   32.50
   2  14  -1  383.66   41.10
   2  14  -1  374.16   32.60
  -2 -14   1  424.26   33.50
   2 -14  -1  441.56   39.90
  -2 -14   1  299.07   33.10
   2 -14  -1  352.46   35.20
  -2 -14   1  322.87   40.90
   2  14   0    8.20    5.30
   2  14   0   -2.60    1.80
   2  14   0    4.40    1.90
   2  14   0   -8.20    3.50
   2 -14   0    3.20    4.30
  -2 -14   0    1.20    3.80
  -2 -14   0    3.50    2.90
   2  14   1  271.67   31.40
   2  14   1  324.97   35.60
   2  14   1  320.87   28.60
   2 -14   1  358.76   35.60
  -2 -14  -1  302.17   35.70
  -2 -14  -1  347.07   31.50
  -2 -14  -1  337.97   29.10
   2  14   2  464.35   39.20
   2  14   2  338.97   43.80
  -2 -14  -2  378.76   38.70
  -2 -14  -2  424.86   36.40
  -2 -14  -2  417.86   44.10
   2  14   3   54.29    9.30
   2  14   3   57.09    7.50
   2 -14   3   53.59    5.90
   2 -14   3   51.49    5.90
  -2 -14  -3   51.09    7.30
   2  14   4  311.57   33.00
   2  14   4  299.47   28.70
  -2 -14  -4  264.27   27.30
   2  14   5   26.70    7.70
   2  14   5   11.70    4.40
  -2 -14  -5   33.80    6.50
   2  14   6    2.00    4.80
   2  14   6   15.00    7.80
   2  14   7   14.10    5.30
  -2 -14  -7   18.20    6.10
   2  14   8   38.30    7.80
  -2 -14  -8   39.80    8.50
   2  14   9    5.10    5.80
  -2 -14  -9    2.30    6.00
  -2 -14 -10    2.90    6.70
  -2 -14 -11   38.90   10.30
   2 -15 -12   -6.10    6.60
   2 -15 -11    6.80    7.20
   2 -15 -10   13.30    6.90
   2 -15  -9   21.20    7.00
   2 -15  -8   89.39   12.50
   2  15  -7   23.60    5.40
  -2  15   7   39.30    7.00
  -2 -15   7   70.89   11.50
   2 -15  -7   29.20    7.70
  -2  15   6   -0.90    3.20
   2  15  -6    3.60    3.50
   2 -15  -6   -2.80    4.40
  -2 -15   6   -1.60    6.40
  -2  15   5   67.89    8.00
   2  15  -5   68.09    8.00
   2 -15  -5   91.59    9.60
  -2 -15   5   70.89   12.20
  -2 -15   5   63.99    9.00
   2  15  -4   58.49    6.00
  -2 -15   4   59.49    7.20
   2 -15  -4   55.39    7.00
  -2 -15   4   24.50    8.30
   2  15  -3  515.75   54.79
   2  15  -3  498.45   43.80
  -2 -15   3  501.05   44.60
  -2 -15   3  495.25   54.69
   2 -15  -3  506.35   44.20
   2  15  -2  497.85   56.09
  -2 -15   2  467.35   55.89
   2 -15  -2  539.05   54.19
  -2 -15   2  542.25   45.70
   2  15  -1   -5.80    5.60
  -2 -15   1    9.20    3.10
   2 -15  -1   -3.50    2.20
  -2 -15   1    0.20    2.90
   2 -15  -1    4.60    4.00
  -2 -15   1    4.90    6.10
  -2 -15   1   11.80    4.90
   2  15   0   -5.30    3.70
   2  15   0   11.20    6.20
   2  15   0   -0.40    1.40
  -2 -15   0    2.60    2.90
  -2 -15   0    4.20    4.00
  -2 -15   0   -8.80    5.80
   2  15   1  505.15   50.99
   2  15   1  617.04   57.69
   2  15   1  515.05   46.70
  -2 -15  -1  528.05   47.20
  -2 -15  -1  538.05   50.89
   2 -15   1  567.74   57.29
  -2 -15  -1  492.25   57.29
   2  15   2  184.18   16.40
   2  15   2  174.08   21.20
   2  15   2  140.99   17.90
  -2 -15  -2  188.38   21.10
  -2 -15  -2  189.48   17.70
   2  15   3   44.30    8.50
   2  15   3   46.60    6.60
  -2 -15  -3   47.80    6.10
  -2 -15  -3   30.00    6.10
   2 -15   3   48.00    5.20
   2 -15   3   42.00    5.00
   2  15   4    7.70    4.10
   2  15   4    4.20    5.60
  -2 -15  -4   10.50    4.60
   2 -15   4   17.10    3.80
   2  15   5   65.29   11.50
  -2 -15  -5   75.19   10.00
   2  15   6  153.18   16.60
   2  15   6  141.99   20.30
   2  15   7   13.80    5.60
  -2 -15  -7   15.60    5.90
   2  15   8    9.30    5.60
  -2 -15  -8   11.90    6.60
   2  15   9   50.79    9.30
  -2 -15  -9   47.90   10.00
  -2 -15 -10   10.20    7.30
  -2 -15 -11   -3.70    6.60
   2 -16 -11   14.40    7.80
   2 -16 -10    2.40    5.60
   2 -16  -9  156.98   18.30
   2 -16  -8  140.39   16.10
   2  16  -7    9.70    4.20
  -2  16   7   11.70    5.20
   2 -16  -7   11.50    5.80
  -2 -16   7   34.40    9.00
   2  16  -6  153.58   15.40
  -2  16   6  169.38   16.40
  -2 -16   6  121.19   21.00
   2 -16  -6  187.08   17.10
  -2  16   5   71.79    8.30
  -2  16   5   96.29    8.60
   2  16  -5   92.39    8.60
  -2 -16   5   66.69    9.60
   2 -16  -5   69.49    9.80
  -2 -16   5   62.49   12.70
   2  16  -4   62.49    6.30
   2 -16  -4   53.89    7.40
  -2 -16   4   44.30   10.00
  -2 -16   4   70.29    7.90
   2  16  -3   86.59   12.30
  -2 -16   3   58.59   11.40
   2 -16  -3   85.99    7.90
  -2 -16   3   65.79    8.30
   2  16  -2  147.19   15.80
   2 -16  -2  101.89   12.90
  -2 -16   2   93.59   10.80
  -2 -16   2  127.69   15.80
   2  16  -1 2049.40  205.08
  -2 -16   1 1983.50  204.88
  -2 -16   1 2001.30  184.28
  -2 -16   1 1843.62  170.08
   2 -16  -1 1967.00  203.78
   2  16   0   24.00    5.80
   2  16   0   39.10    8.20
   2 -16   0   31.90    7.10
  -2 -16   0   29.50    6.30
  -2 -16   0   40.50    8.90
  -2 -16   0   49.10    5.50
   2  16   1  141.49   16.90
   2  16   1  122.19   11.50
   2  16   1  129.59   11.50
   2  16   1  110.99   13.50
   2 -16   1  128.99   16.30
  -2 -16  -1  123.09   12.50
  -2 -16  -1  132.49   16.90
  -2 -16  -1  131.69   13.70
   2  16   2   21.10    3.70
   2  16   2   29.50    6.50
   2  16   2   27.70    4.90
   2 -16   2   15.70    5.90
  -2 -16  -2   29.50    4.40
  -2 -16  -2   25.60    4.90
  -2 -16  -2   17.70    6.10
   2  16   3  100.19   12.30
   2  16   3   71.89    9.20
   2 -16   3   76.59    7.60
  -2 -16  -3   70.69    8.80
  -2 -16  -3   80.09    9.10
   2 -16   3   73.39    7.60
   2  16   4    4.90    6.40
   2  16   4    8.10    4.10
   2 -16   4    1.00    3.10
  -2 -16  -4    0.50    3.90
   2  16   5    0.70    2.20
   2  16   5    4.40    7.30
  -2 -16  -5   18.90    5.40
   2  16   6   59.99   11.70
   2  16   6   68.69    9.30
  -2 -16  -6   53.79    9.50
   2  16   7  143.29   18.30
   2  16   7  108.09   13.90
  -2 -16  -7  109.29   14.50
   2  16   8   34.20    7.70
   2  16   8   39.80   10.90
  -2 -16  -8   40.40    8.40
  -2 -16  -9    5.70    6.50
  -2 -16 -10   10.30    7.20
  -2 -16 -11    8.00    7.80
   2 -17 -11   -2.20    6.60
   2 -17 -10   -5.90    5.70
   2 -17  -9   51.19    9.80
   2 -17  -8   17.30    6.40
   2 -17  -7    8.30    5.90
  -2 -17   7    9.60    7.90
  -2  17   6    5.60    2.90
   2  17  -6    9.80    3.50
  -2 -17   6    4.00    7.00
   2 -17  -6    9.10    5.20
   2  17  -5  250.97   23.10
   2 -17  -5  264.87   24.50
  -2 -17   5  255.87   30.80
  -2 -17   5  262.17   24.50
   2  17  -4  115.89   10.70
  -2 -17   4   97.09   16.30
  -2 -17   4  116.49   12.40
   2 -17  -4  137.79   12.40
   2  17  -3   39.20    9.00
  -2 -17   3   48.00    6.40
  -2 -17   3   43.40    9.20
   2 -17  -3   54.39    5.80
   2  17  -2   13.10    5.60
  -2 -17   2    3.80    5.30
  -2 -17   2   16.50    3.60
   2 -17  -2    5.90    3.50
   2 -17  -1  136.89   13.20
  -2 -17   1  125.09   12.80
   2  17   0  178.18   21.10
   2  17   0  196.38   18.20
  -2 -17   0  166.88   21.30
  -2 -17   0  170.18   16.30
   2 -17   0  182.88   20.20
  -2 -17   0  152.08   18.10
   2  17   1  287.27   32.70
   2  17   1  331.57   28.80
  -2 -17  -1  292.17   28.60
  -2 -17  -1  270.47   32.60
  -2 -17  -1  257.77   26.50
   2 -17   1  318.27   32.70
   2  17   2  252.97   29.60
   2  17   2  259.27   23.40
   2  17   2  233.58   25.70
  -2 -17  -2  245.68   29.40
   2 -17   2  297.97   30.10
  -2 -17  -2  291.77   25.70
   2  17   3    3.70    3.50
   2  17   3   -2.50    4.60
   2 -17   3   -2.20    4.60
  -2 -17  -3   -0.30    3.30
   2 -17   3    7.30    2.40
  -2 -17  -3    3.00    2.80
   2 -17   3    1.30    2.00
   2  17   4   37.60    6.30
   2  17   4   33.80    8.60
  -2 -17  -4   34.90    6.60
   2 -17   4   29.50    5.10
   2  17   5   59.49   10.90
  -2 -17  -5   56.49    8.90
   2  17   6   52.49    8.20
   2  17   6   46.50   10.50
  -2 -17  -6   56.89    9.30
   2  17   7    3.60    7.40
   2  17   7    5.40    4.90
  -2 -17  -7    0.00    5.20
   2  17   8    8.50    5.60
  -2 -17  -8   24.70    7.00
  -2 -17  -9   27.40    8.20
  -2 -17 -10   33.60    9.40
  -2 -17 -11   -4.30    7.10
   2 -18 -11   25.60    8.90
   2 -18 -10   17.00    7.80
   2 -18  -9   88.09   13.20
   2 -18  -8   21.80    7.00
   2 -18  -7   36.90    7.70
  -2  18   6   70.39    7.30
   2 -18  -6   62.99    9.50
  -2 -18   6   45.80   12.10
   2  18  -5  215.08   18.70
  -2 -18   5  216.88   26.50
  -2 -18   5  198.38   20.50
   2 -18  -5  208.38   20.60
  -2 -18   4  368.96   45.30
  -2 -18   4  431.36   36.90
   2 -18  -4  411.26   36.60
  -2 -18   3  672.83   56.49
   2 -18  -3  612.74   55.99
   2  18  -2   60.09   11.00
   2 -18  -2   61.59    9.30
  -2 -18   2   79.69   11.80
  -2 -18   2   81.09    8.00
   2  18  -1  124.19   15.80
  -2 -18   1  131.49   11.70
   2 -18  -1  114.39   14.30
   2 -18  -1  103.39   11.70
  -2 -18   1  126.89   16.00
   2  18   0   23.00    6.90
   2 -18   0   34.70    6.60
  -2 -18   0   36.40    6.00
  -2 -18   0   35.70    7.90
  -2 -18   0   37.80    5.10
   2  18   1   34.40    7.10
   2  18   1   54.79    9.40
  -2 -18  -1   64.89    7.10
  -2 -18  -1   65.29    7.60
  -2 -18  -1   59.89    9.70
   2 -18   1   63.69    9.40
   2  18   2  229.28   26.90
   2  18   2  221.48   20.70
   2  18   2  231.78   23.20
  -2 -18  -2  232.88   21.90
  -2 -18  -2  214.98   26.60
   2 -18   2  267.07   27.40
  -2 -18  -2  250.97   23.00
   2  18   3   55.49    8.00
   2  18   3   67.59    7.20
   2  18   3   63.59   10.20
   2 -18   3   57.79   10.60
   2 -18   3   62.19    6.40
   2 -18   3   55.99    6.30
  -2 -18  -3   46.50    7.80
  -2 -18  -3   62.09    7.50
   2  18   4   83.69   12.00
   2  18   4   52.99    8.50
   2 -18   4   51.69   11.00
  -2 -18  -4   60.29    8.90
   2 -18   4   74.29    7.70
   2  18   5    1.10    2.70
   2  18   5   -1.10    6.70
   2 -18   5    0.90    6.20
  -2 -18  -5   13.50    5.60
   2  18   6   95.69   15.70
   2  18   6   97.79   12.40
  -2 -18  -6  125.19   13.30
   2  18   7   21.60    6.00
   2  18   7    5.10    7.80
  -2 -18  -7   12.20    6.20
  -2 -18  -8    4.20    5.50
  -2 -18  -9   23.60    8.00
  -2 -18 -10   36.00    9.60
  -2 -18 -11    3.10    7.00
   2 -19 -11   10.30    7.70
   2 -19 -10    6.30    6.70
   2 -19  -9   15.80    7.30
   2 -19  -8   14.40    6.30
   2 -19  -7   72.79   11.00
  -2 -19   6    1.10    7.00
   2 -19  -6    7.30    5.10
  -2 -19   5   66.59    9.10
  -2 -19   5   57.99   11.90
   2 -19  -5   71.59    8.90
   2 -19  -4    7.20    3.70
  -2 -19   4    2.80    3.60
  -2 -19   4    4.90    6.30
   2  19  -3   58.69   11.70
  -2 -19   3   79.09    8.40
  -2 -19   3   75.19   12.50
   2  19  -2  152.58   18.60
  -2 -19   2  137.99   13.70
  -2 -19   2  154.48   18.80
   2 -19  -2  133.69   16.40
   2 -19  -1  434.76   45.50
   2 -19  -1  384.76   40.10
  -2 -19   1  427.86   37.90
  -2 -19   1  482.35   47.00
   2  19   0  333.17   33.40
  -2 -19   0  342.67   33.50
  -2 -19   0  277.27   26.50
  -2 -19   0  228.58   28.80
   2 -19   0  317.67   32.50
   2  19   1  444.06   37.10
   2  19   1  378.66   42.00
  -2 -19  -1  360.46   36.70
   2 -19   1  370.86   41.70
  -2 -19  -1  390.76   34.30
  -2 -19  -1  335.67   41.60
   2  19   2    5.50    3.60
   2  19   2    4.40    5.20
  -2 -19  -2   16.60    4.10
   2 -19   2    2.60    5.60
  -2 -19  -2    2.10    3.10
  -2 -19  -2    3.40    5.40
   2  19   3   65.29   10.70
   2  19   3   65.59    8.30
   2  19   3   59.79    7.00
   2 -19   3   51.19   10.70
   2 -19   3   58.49    6.60
  -2 -19  -3   66.49    7.80
   2 -19   3   70.79    6.80
  -2 -19  -3   65.69    8.60
   2  19   4   76.99   11.70
   2  19   4   63.89    9.10
   2 -19   4   67.79    8.00
  -2 -19  -4   56.29    9.10
   2 -19   4   82.99   12.50
   2  19   5   45.90    7.70
   2  19   5   63.29   11.30
   2 -19   5   58.09   11.60
  -2 -19  -5   63.49    9.20
   2  19   6  171.28   24.30
  -2 -19  -6  216.28   20.40
   2 -19   6  190.18   25.60
   2  19   7    3.90    8.40
  -2 -19  -7    1.60    5.60
  -2 -19  -8   11.40    6.40
  -2 -19  -9    3.70    6.00
  -2 -19 -10   -3.80    6.30
   2 -20 -11    7.20    7.30
   2 -20 -10    4.60    7.00
   2 -20  -9    2.30    6.20
   2 -20  -8   17.60    6.90
   2 -20  -7   24.80    6.80
   2 -20  -6    8.50    5.20
  -2 -20   6    5.10    7.10
  -2 -20   5   25.20    5.90
  -2 -20   5   14.60    8.30
   2 -20  -5   25.30    5.60
  -2 -20   4   42.00    6.20
   2 -20  -4   28.70    5.60
  -2 -20   4   25.10    9.10
   2  20  -3  106.09   15.80
   2 -20  -3  107.49   10.50
  -2 -20   3  117.39   16.20
  -2 -20   3  102.29   10.90
   2 -20  -3   99.09   12.70
   2  20  -2  255.67   28.60
   2 -20  -2  247.88   26.20
  -2 -20   2  242.08   28.20
  -2 -20   2  212.38   21.80
   2  20  -1  570.14   70.89
   2 -20  -1  650.53   69.99
   2 -20  -1  777.92   62.29
  -2 -20   1  694.83   58.39
   2 -20  -1  571.74   62.09
  -2 -20   1  703.63   71.39
   2  20   0   43.90    8.90
  -2 -20   0   53.69    9.50
  -2 -20   0   49.99    7.30
  -2 -20   0   46.20    6.20
   2 -20   0   43.90    8.10
   2  20   1  171.28   16.70
   2  20   1  133.69   19.70
  -2 -20  -1  158.48   20.10
   2 -20   1  150.38   19.50
  -2 -20  -1  162.58   15.50
  -2 -20  -1  164.78   16.60
   2  20   2  290.77   36.10
   2  20   2  340.77   31.40
   2 -20   2  369.76   36.60
  -2 -20  -2  338.17   31.20
  -2 -20  -2  308.07   35.90
  -2 -20  -2  283.37   29.40
   2  20   3    1.50    5.60
   2  20   3   -2.80    3.30
   2  20   3    1.00    1.70
  -2 -20  -3    1.10    3.80
   2 -20   3   21.80    6.80
   2 -20   3    2.20    2.00
  -2 -20  -3    4.10    2.90
   2 -20   3   -0.40    2.20
   2  20   4   70.59   12.00
   2  20   4   80.19    9.80
   2 -20   4   77.69    8.50
  -2 -20  -4   71.29   10.00
   2 -20   4   68.19   12.80
   2  20   5   -4.00    6.70
   2 -20   5   18.00    7.70
  -2 -20  -5   16.70    5.80
   2  20   6    6.90    7.60
  -2 -20  -6   -2.50    4.90
  -2 -20  -7   21.60    7.20
  -2 -20  -8    6.80    6.30
  -2 -20  -9   -2.20    5.60
  -2 -20 -10   16.60    7.90
   2 -21 -11   30.80    9.50
   2 -21 -10    4.50    7.00
   2 -21  -9   11.30    6.40
   2 -21  -8   10.20    6.10
   2 -21  -7   32.50    7.50
   2 -21  -6  253.37   24.70
   2 -21  -5  302.47   26.90
  -2 -21   5  312.37   34.30
  -2 -21   5  248.58   26.70
  -2 -21   4    4.30    3.90
  -2 -21   4   -5.20    6.60
   2 -21  -4    9.50    4.00
   2  21  -3  251.67   25.70
   2 -21  -3  216.68   18.30
  -2 -21   3  190.38   18.70
   2 -21  -3  176.98   21.90
  -2 -21   3  168.48   24.60
   2  21  -2  171.48   22.30
  -2 -21   2  171.58   16.40
  -2 -21   2  164.48   22.00
   2 -21  -2  174.18   19.90
   2  21  -1   43.90   10.00
  -2 -21   1   55.49   10.30
   2 -21  -1   49.40    6.40
   2  21   0   -1.50    5.80
  -2 -21   0    8.50    6.60
  -2 -21   0    7.20    3.40
   2 -21   0    2.90    5.10
   2  21   1   26.80    7.80
  -2 -21  -1   18.70    7.50
   2 -21   1   28.20    7.20
  -2 -21  -1   32.30    5.20
  -2 -21  -1   20.30    5.10
   2  21   2   -3.80    5.60
   2  21   2    0.40    3.60
  -2 -21  -2    5.00    3.70
   2 -21   2    1.60    5.30
  -2 -21  -2    5.60    5.70
  -2 -21  -2    2.40    3.00
   2  21   3   32.10    5.70
   2  21   3   23.50    7.80
   2 -21   3   32.20    4.30
  -2 -21  -3   37.70    6.50
  -2 -21  -3   34.50    5.10
   2 -21   3   25.00    8.40
   2 -21   3   31.70    4.10
   2  21   4   96.39   12.90
   2  21   4   54.89    9.10
   2 -21   4   77.29    8.50
   2 -21   4   84.69   13.40
  -2 -21  -4   78.39   10.20
   2  21   5    0.60    6.50
   2 -21   5   -1.30    6.80
  -2 -21  -5    9.50    5.10
   2  21   6    0.70    7.60
  -2 -21  -6   14.80    6.00
  -2 -21  -7  107.19   14.30
  -2 -21  -8   11.40    6.50
  -2 -21  -9    5.40    6.50
  -2 -21 -10   19.40    8.30
   2 -22 -10   75.29   13.00
   2 -22  -9    7.80    6.40
   2 -22  -8  165.88   18.70
   2 -22  -7    4.40    5.30
   2 -22  -6   77.69   10.70
   2 -22  -5   16.90    5.50
  -2 -22   5   23.30    8.40
  -2 -22   5   20.60    5.70
  -2 -22   4  347.17   31.90
   2 -22  -4  345.67   31.70
  -2 -22   4  347.97   40.50
   2  22  -3  132.79   19.70
  -2 -22   3  133.49   19.50
   2 -22  -3  133.09   16.50
  -2 -22   3  156.48   14.30
   2  22  -2   35.80    9.30
  -2 -22   2   39.30    5.70
   2 -22  -2   40.90    7.20
  -2 -22   2   32.90    9.20
   2  22  -1  239.18   27.10
   2 -22  -1  198.68   21.40
  -2 -22   1  190.98   26.60
  -2 -22   1  272.07   21.00
   2 -22  -1  233.08   25.40
   2 -22  -1  211.28   21.40
   2  22   0   36.70    8.60
  -2 -22   0   29.70    5.00
  -2 -22   0   17.90    7.90
   2 -22   0   18.20    6.70
   2  22   1    8.40    6.10
  -2 -22  -1   16.50    4.30
   2 -22   1    4.90    5.90
  -2 -22  -1    6.10    6.40
  -2 -22  -1   14.90    4.40
   2  22   2   16.30    4.40
   2  22   2    2.20    6.50
  -2 -22  -2    6.50    6.90
  -2 -22  -2   25.20    5.00
   2 -22   2   17.30    6.90
  -2 -22  -2   13.60    4.10
   2  22   3   26.20    4.80
   2  22   3   13.20    7.10
  -2 -22  -3   17.90    5.00
   2 -22   3   18.80    3.10
   2 -22   3   23.60    7.50
   2  22   4   -1.00    3.80
   2  22   4    3.00    6.50
  -2 -22  -4   -1.00    4.20
   2 -22   4    8.80    3.50
   2 -22   4   -5.40    6.10
   2  22   5   31.00    8.70
  -2 -22  -5   31.00    7.20
   2 -22   5   38.30   10.10
   2  22   6  154.38   20.70
  -2 -22  -6  134.39   16.00
  -2 -22  -7   49.80    9.40
  -2 -22  -8   10.00    6.30
  -2 -22  -9    2.60    6.10
  -2 -22 -10    3.30    6.70
   2 -23 -10   11.40    7.50
   2 -23  -9   58.19   10.90
   2 -23  -8    7.30    6.30
   2 -23  -7   45.60    8.60
   2 -23  -6    0.60    5.10
  -2 -23   6    1.50    4.60
  -2 -23   5   11.00    8.10
  -2 -23   5   22.20    5.60
   2 -23  -5   16.80    5.30
   2 -23  -4  339.77   27.90
  -2 -23   4  280.57   28.00
  -2 -23   4  270.27   35.80
   2  23  -3   60.39   11.90
  -2 -23   3   62.09    7.80
  -2 -23   3   61.99   12.10
   2 -23  -3   53.39    6.90
   2 -23  -3   51.39    8.40
   2  23  -2  250.67   27.60
   2 -23  -2  186.88   24.80
  -2 -23   2  258.97   27.60
  -2 -23   2  213.48   20.50
   2  23  -1   62.19   11.70
   2 -23  -1   78.09    7.70
  -2 -23   1   46.00   11.20
  -2 -23   1   71.49    8.30
   2 -23  -1   60.39    7.40
   2 -23  -1   57.09   10.10
   2  23   0    7.80    6.50
  -2 -23   0    2.40    7.00
  -2 -23   0    9.80    3.70
   2 -23   0    7.80    5.60
   2  23   1   96.89   15.10
  -2 -23  -1   94.79   11.70
  -2 -23  -1  117.19   11.30
  -2 -23  -1   92.49   14.80
   2 -23   1  110.99   15.00
   2  23   2   82.99    9.40
   2  23   2   67.69   12.40
   2 -23   2   80.69   12.80
  -2 -23  -2   92.29    9.60
  -2 -23  -2   70.79   12.40
  -2 -23  -2   74.29    9.30
   2  23   3   93.29   12.60
   2  23   3  157.78   17.50
   2 -23   3  129.39   17.70
   2 -23   3  119.59   10.90
  -2 -23  -3  105.29   12.70
   2  23   4  -10.60    5.60
   2  23   4    2.20    3.70
   2 -23   4   -4.20    5.80
   2 -23   4   -2.90    2.90
  -2 -23  -4   -3.50    4.30
   2  23   5   -3.70    5.90
  -2 -23  -5   13.10    5.60
  -2 -23  -6    3.00    5.40
  -2 -23  -7   17.40    6.90
  -2 -23  -8    5.40    6.10
  -2 -23  -9   12.00    7.10
  -2 -23 -10   27.30    8.70
   2 -24 -10   19.40    8.30
   2 -24  -9   11.30    6.80
   2 -24  -8   -2.60    5.40
   2 -24  -7   19.20    6.60
   2 -24  -6   48.70    8.00
  -2 -24   6   33.80    7.40
  -2 -24   5  228.38   22.00
   2 -24  -5  220.38   21.70
   2 -24  -4   30.30    5.50
  -2 -24   4   24.80    9.20
  -2 -24   4   22.30    5.50
   2  24  -3    4.20    7.30
  -2 -24   3   -3.40    7.10
  -2 -24   3    4.20    3.80
   2 -24  -3   -0.50    5.20
   2 -24  -3   12.30    3.70
   2  24  -2  161.48   21.70
   2 -24  -2  148.29   18.90
  -2 -24   2  141.79   15.30
  -2 -24   2  201.88   21.90
   2  24  -1   62.19   12.00
   2 -24  -1   75.29    8.00
   2 -24  -1   61.89   10.60
   2 -24  -1   67.29    7.80
  -2 -24   1   75.29    8.60
  -2 -24   1   60.99   12.10
   2  24   0    6.70    6.30
  -2 -24   0   11.10    7.50
   2 -24   0   11.90    6.30
  -2 -24   0   11.30    4.00
   2  24   1   40.50    9.00
  -2 -24  -1   31.20    5.40
  -2 -24  -1   21.40    5.30
  -2 -24  -1   22.20    8.30
   2 -24   1   34.00    8.50
   2  24   2   40.10    9.50
  -2 -24  -2   37.20    9.50
  -2 -24  -2   51.49    7.20
   2 -24   2   46.50    9.90
   2  24   3   28.50    8.90
  -2 -24  -3   50.79    7.20
   2 -24   3   28.90    4.30
   2 -24   3   33.10    9.10
   2  24   4   -4.40    6.10
   2 -24   4    3.30    3.20
   2 -24   4   -1.60    6.30
  -2 -24  -4   -1.30    4.50
   2  24   5    2.90    6.60
  -2 -24  -5    8.10    5.50
  -2 -24  -6   91.89   12.60
  -2 -24  -7    6.40    5.70
  -2 -24  -8    1.10    5.70
  -2 -24  -9   67.69   12.20
   2 -25 -10    5.10    7.40
   2 -25  -9   10.10    7.30
   2 -25  -8   -9.00    5.20
   2 -25  -7   -1.20    5.20
   2 -25  -6   -1.50    4.80
  -2 -25   6   -0.20    4.60
  -2 -25   5   14.90    5.40
   2 -25  -5   14.50    5.20
  -2 -25   4   52.89    7.60
   2 -25  -4   44.00    6.90
  -2 -25   4   36.20   10.40
  -2 -25   3  105.69   17.40
   2 -25  -3  137.89   11.90
   2 -25  -3   97.09   14.40
  -2 -25   3  108.39   12.00
   2  25  -2  424.36   43.10
  -2 -25   2  358.76   33.40
   2 -25  -2  351.26   32.40
  -2 -25   2  354.16   42.30
   2 -25  -2  380.66   40.20
   2  25  -1  162.68   21.70
  -2 -25   1  176.68   16.10
  -2 -25   1  171.78   22.00
   2 -25  -1  144.19   20.10
   2 -25  -1  156.88   16.10
   2  25   0   93.49   13.80
  -2 -25   0   66.89    8.90
   2 -25   0   80.09   12.30
  -2 -25   0   61.99   12.80
   2  25   1    9.60    7.70
   2 -25   1   28.90    7.80
  -2 -25  -1   18.50    4.90
  -2 -25  -1    1.80    7.90
   2  25   2   94.29   14.10
  -2 -25  -2   76.99   13.80
  -2 -25  -2   88.79   10.50
   2 -25   2   93.59   14.60
   2  25   3   14.50    7.50
   2 -25   3   17.10    3.20
   2 -25   3   13.50    7.90
  -2 -25  -3   11.50    5.40
   2  25   4  322.67   35.70
   2 -25   4  297.77   28.00
  -2 -25  -4  324.57   29.50
   2 -25   4  291.57   36.40
   2  25   5   45.10   10.00
  -2 -25  -5   23.60    7.20
  -2 -25  -6    1.40    5.30
  -2 -25  -7   56.99   10.20
  -2 -25  -8   15.80    7.30
  -2 -25  -9   10.80    6.90
   2 -26 -10   18.00    8.30
   2 -26  -9    2.90    6.90
   2 -26  -8   -0.80    5.80
   2 -26  -7   29.20    7.50
   2 -26  -6   16.00    5.80
  -2 -26   6   14.80    5.70
   2 -26  -5   85.59   11.70
  -2 -26   5  107.69   11.80
  -2 -26   4   30.70    6.30
   2 -26  -4   32.90    5.90
  -2 -26   3    0.30    3.80
  -2 -26   3   13.80    8.10
   2 -26  -3    8.30    3.60
   2  26  -2   30.80    9.60
   2 -26  -2   26.30    6.90
  -2 -26   2   21.00    8.90
  -2 -26   2   27.40    5.40
   2  26  -1   18.30    8.20
   2 -26  -1   16.30    6.80
  -2 -26   1   18.80    4.90
  -2 -26   1    7.10    8.20
   2  26   0   -8.40    6.40
   2 -26   0   -6.60    5.80
  -2 -26   0   -1.70    7.00
  -2 -26   0    2.40    3.70
   2  26   1  140.59   17.20
  -2 -26  -1  106.09   16.00
  -2 -26  -1   92.89   11.70
   2 -26   1  110.09   15.80
   2  26   2  458.15   47.40
   2 -26   2  464.65   47.60
  -2 -26  -2  416.86   46.90
  -2 -26  -2  369.26   38.30
   2  26   3  162.68   20.40
  -2 -26  -3  154.18   15.70
   2 -26   3  141.89   20.30
   2 -26   3  143.09   13.80
   2  26   4   27.20    8.60
   2 -26   4   32.40    5.30
  -2 -26  -4   32.90    7.00
   2 -26   4   23.30    9.30
  -2 -26  -5   30.20    7.10
  -2 -26  -6   15.90    6.60
  -2 -26  -7   -1.00    5.20
  -2 -26  -8   85.19   13.20
  -2 -26  -9    0.60    7.00
   2 -27  -9    2.10    6.60
   2 -27  -8   56.49   10.40
   2 -27  -7   24.40    7.20
  -2 -27   6    9.30    5.30
   2 -27  -6   -0.70    4.90
  -2 -27   5   12.80    5.40
   2 -27  -5   15.80    5.40
  -2 -27   4   25.30    5.80
   2 -27  -4   25.50    5.70
   2 -27  -3  171.88   16.00
  -2 -27   3  170.18   22.70
  -2 -27   3  151.98   16.40
   2 -27  -2   -2.00    2.80
  -2 -27   2    2.60    3.90
   2 -27  -2   -5.30    5.40
  -2 -27   2    2.10    7.60
   2  27  -1   25.30    9.60
  -2 -27   1   35.90   10.10
   2 -27  -1   25.50    7.70
  -2 -27   1   43.40    6.60
   2  27   0   49.90   10.00
   2 -27   0   32.10    8.10
  -2 -27   0   20.70    5.50
  -2 -27   0   22.40    9.10
   2  27   1    0.90    7.10
  -2 -27  -1    5.90    4.30
  -2 -27  -1   11.00    7.80
   2 -27   1   -0.70    6.10
   2  27   2  448.06   47.80
  -2 -27  -2  384.06   47.10
   2 -27   2  442.66   47.80
  -2 -27  -2  426.96   38.80
   2  27   3   39.60    9.70
   2 -27   3   36.70    5.00
  -2 -27  -3   38.50    7.20
   2 -27   3   39.90   10.40
   2  27   4    9.50    8.00
  -2 -27  -4   15.00    5.90
   2 -27   4   25.20    4.60
  -2 -27  -5   19.50    6.60
  -2 -27  -6    8.80    6.10
  -2 -27  -7    8.40    6.30
  -2 -27  -8   55.49   10.80
  -2 -27  -9    3.70    6.70
   2 -28  -9   20.90    8.00
   2 -28  -8   11.80    6.80
   2 -28  -7   73.29   11.30
   2 -28  -6    6.60    5.50
  -2 -28   6    5.50    5.20
  -2 -28   5    4.80    4.70
   2 -28  -5    0.10    4.50
  -2 -28   4   29.10    6.10
   2 -28  -4   16.50    5.20
  -2 -28   3    9.60    4.30
   2 -28  -3   12.90    4.10
  -2 -28   2  202.18   19.30
   2 -28  -2  201.28   18.20
  -2 -28   2  181.98   25.90
   2 -28  -1  383.86   40.90
  -2 -28   1  392.56   33.70
  -2 -28   1  307.27   41.70
   2  28   0   12.90    8.20
  -2 -28   0   19.40    5.10
   2 -28   0   32.10    8.50
   2  28   1   98.69   15.30
  -2 -28  -1   98.99   11.10
  -2 -28  -1   97.19   15.20
   2 -28   1   80.89   14.60
   2  28   2    1.70    7.00
  -2 -28  -2   12.00    7.70
  -2 -28  -2   15.20    5.10
   2 -28   2   16.00    7.80
   2  28   3  127.89   17.40
  -2 -28  -3  115.39   12.90
   2 -28   3   98.19   17.30
   2 -28   4  101.59   10.10
  -2 -28  -4   71.49   11.50
  -2 -28  -5    3.90    5.60
  -2 -28  -6   19.80    6.70
  -2 -28  -7   -7.00    5.40
  -2 -28  -8    0.10    6.50
   2 -29  -9   13.70    7.40
   2 -29  -8    1.50    6.20
   2 -29  -7   20.70    7.20
  -2 -29   6    8.20    5.60
   2 -29  -6    9.30    6.00
  -2 -29   5   22.10    6.10
   2 -29  -5   16.60    5.70
  -2 -29   4   -1.50    4.00
   2 -29  -4    3.90    4.20
   2 -29  -3   46.90    6.70
  -2 -29   3   44.40    7.40
  -2 -29   2   19.30   10.20
  -2 -29   2   37.20    6.20
  -2 -29   1   10.60    9.10
  -2 -29   1   33.30    5.90
   2 -29  -1    7.20    6.80
   2  29   0   17.70    8.30
  -2 -29   0   21.10    9.00
  -2 -29   0   17.60    5.00
   2  29   1    8.60    7.70
  -2 -29  -1    0.90    7.70
  -2 -29  -1   10.50    4.80
   2 -29   1   26.60    8.10
   2  29   2   78.39   13.70
  -2 -29  -2   72.39    9.70
  -2 -29  -2   60.59   12.60
   2 -29   2   72.59   13.50
   2  29   3  142.89   21.30
  -2 -29  -3  192.78   17.10
   2 -29   3  130.39   21.50
   2 -29   4   69.79    8.50
  -2 -29  -4   66.29    9.90
  -2 -29  -5   27.60    7.10
   2 -29   5   25.90    5.80
  -2 -29  -6   32.30    8.00
  -2 -29  -7   -7.10    5.60
  -2 -29  -8    3.40    6.60
   2 -30  -8   -2.80    5.90
   2 -30  -7    6.50    6.10
   2 -30  -6   -1.60    5.10
  -2 -30   6    1.80    5.00
   2 -30  -5   26.50    6.60
  -2 -30   5   29.80    7.00
   2 -30  -4   67.99    9.10
  -2 -30   4   68.49    9.60
  -2 -30   3   25.80    6.20
   2 -30  -3   40.10    6.00
  -2 -30   2   68.49    9.10
  -2 -30   1  110.49   11.60
  -2 -30   1   80.79   15.90
   2 -30   0   85.89   14.60
  -2 -30   0  111.09   11.20
  -2 -30   0   83.09   16.00
   2  30   1   -7.90    7.00
  -2 -30  -1    7.80    4.60
  -2 -30  -1   -0.30    7.80
   2 -30   1    6.00    7.40
   2  30   2    6.60    7.30
  -2 -30  -2    5.30    4.50
  -2 -30  -2   13.10    8.00
   2 -30   2   12.00    7.90
  -2 -30  -3   15.10    5.40
  -2 -30  -4   50.89    8.70
  -2 -30  -5   24.30    6.70
   2 -30   5   13.00    5.00
  -2 -30  -6   26.00    7.70
  -2 -30  -7    1.40    5.90
  -2 -30  -8   -3.50    6.30
   2 -31  -8   -0.70    6.30
   2 -31  -7  119.09   15.50
  -2 -31   6    2.40    5.40
   2 -31  -6   -0.30    5.10
   2 -31  -5   18.50    6.00
  -2 -31   5   12.00    5.60
  -2 -31   4   19.20    5.90
   2 -31  -4   30.00    6.00
   2 -31  -3  136.79   13.50
  -2 -31   3  124.09   14.00
  -2 -31   2    0.30    4.10
  -2 -31   1   98.39   12.10
  -2 -31   1  105.19   17.30
  -2 -31   0   81.69   15.70
   2 -31   0   82.19   14.50
  -2 -31   0  107.89   11.30
   2 -31   1    4.40    7.80
  -2 -31  -1   29.40    6.00
  -2 -31  -1   27.20    9.70
   2  31   2  123.29   18.10
  -2 -31  -2  118.19   17.50
   2 -31   2  117.69   17.80
  -2 -31  -2   99.99   12.70
  -2 -31  -3    4.00    4.70
  -2 -31  -4    7.90    5.30
  -2 -31  -5   -4.10    5.00
  -2 -31  -6   37.30    8.60
  -2 -31  -7    3.60    6.60
   2 -32  -8   -4.30    6.00
   2 -32  -7   24.50    7.80
  -2 -32   6   37.00    7.80
   2 -32  -6   24.80    7.50
  -2 -32   5   16.50    5.80
   2 -32  -5   12.30    5.60
   2 -32  -4   45.50    7.90
  -2 -32   4   62.89    8.90
  -2 -32   3    7.90    4.70
  -2 -32   2   54.59    8.20
  -2 -32   1   20.00    5.70
  -2 -32   0    5.00    8.00
  -2 -32   0    4.60    4.50
  -2 -32  -1  105.89   12.30
  -2 -32  -1  132.79   18.10
   2 -32   1   95.09   16.50
   2 -32   2    7.80    8.80
  -2 -32  -2   13.40    5.40
  -2 -32  -3   72.39   10.40
  -2 -32  -4    4.10    5.00
  -2 -32  -5   33.60    7.70
  -2 -32  -6    0.30    5.70
  -2 -32  -7   34.60    9.00
   2 -33  -7   20.80    7.30
  -2 -33   6   95.89   12.10
   2 -33  -6   61.79   11.00
  -2 -33   5   45.80    9.10
   2 -33  -5   78.39    9.90
  -2 -33   4    3.60    5.10
   2 -33  -4    2.80    4.60
  -2 -33   3   61.39    9.10
  -2 -33   2   29.40    6.40
  -2 -33   1   74.29   10.10
  -2 -33   0   12.90    5.30
  -2 -33  -1    3.10    4.60
  -2 -33  -1   -0.20    8.20
  -2 -33  -2   40.60    7.50
  -2 -33  -3    8.60    5.80
  -2 -33  -4   -0.20    4.90
  -2 -33  -5   22.20    7.20
  -2 -33  -6    5.90    6.10
   2 -34  -7   -2.40    5.50
  -2 -34   6    1.30    6.00
   2 -34  -6    7.20    6.00
   2 -34  -5   59.79   10.10
  -2 -34   5   83.79   11.00
  -2 -34   4    3.40    5.10
  -2 -34   3    6.60    5.10
  -2 -34   2   60.09    8.90
  -2 -34   1   47.60    8.00
  -2 -34   0   28.40    6.60
  -2 -34  -1   80.39   10.80
  -2 -34  -2   28.10    7.00
  -2 -34  -3   -3.20    4.60
  -2 -34  -4    7.10    5.60
  -2 -34  -5   12.20    6.40
  -2 -34  -6   -4.60    5.50
  -2 -35   6   -0.50    5.70
   2 -35  -6    9.00    6.40
  -2 -35   5   -6.70    4.70
   2 -35  -5    7.60    5.80
  -2 -35   4    2.00    5.20
  -2 -35   3    3.40    5.10
  -2 -35   2   82.29   10.90
  -2 -35   1   36.60    7.30
  -2 -35   0   21.80    6.40
  -2 -35  -1   14.60    5.50
  -2 -35  -2    2.90    4.80
  -2 -35  -3   41.10    8.40
  -2 -35  -4   12.40    6.20
  -2 -35  -5   16.50    7.10
  -2 -36   6    5.10    6.10
  -2 -36   5    6.90    5.70
  -2 -36   4   14.80    6.30
  -2 -36   3   10.40    5.40
  -2 -36   2   33.20    7.20
  -2 -36   1    3.10    5.10
  -2 -36   0   -0.40    5.00
  -2 -36  -1   -1.00    4.90
  -2 -36  -2   -4.70    4.90
  -2 -36  -3   15.80    6.20
  -2 -36  -4   17.40    6.70
  -2 -36  -5    8.80    6.80
  -2 -37   5   -9.20    5.30
  -2 -37   4   12.30    6.50
  -2 -37   3    4.20    5.20
  -2 -37   2  156.38   16.80
  -2 -37   1   -4.70    4.60
  -2 -37   0   18.10    6.50
  -2 -37  -1   -0.30    4.80
  -2 -37  -2    6.30    5.30
  -2 -37  -3    2.20    5.90
  -2 -37  -4    6.90    6.10
  -2 -38   4   16.60    6.70
  -2 -38   3    3.10    5.40
  -2 -38   2   19.50    6.40
  -2 -38   1   16.00    6.30
  -2 -38   0   12.20    6.20
  -2 -38  -1    5.70    5.60
  -2 -38  -2    7.70    6.00
  -2 -38  -3   12.40    6.20
  -2 -39   3   52.69    9.00
  -2 -39   2   19.80    6.70
  -2 -39   1   -1.60    5.10
  -2 -39   0   -1.50    5.60
  -2 -39  -1   42.00    8.70
  -2 -39  -2    8.90    6.10
  -2 -40   0   96.09   13.00
  -2 -40  -1   -5.70    5.40
   3   0 -13    4.70    7.80
   3   0 -12   13.50    8.10
   3   0 -11   -6.40    5.70
   3   0 -10    7.00    6.10
  -3   0  10    4.00    7.40
  -3   0   9   -4.50    5.90
   3   0  -9   -2.60    5.50
   3   0  -8   40.80    7.90
  -3   0   8   30.50    8.40
  -3   0   7    3.00    5.50
   3   0  -7    3.70    4.80
  -3   0   6   11.90    5.20
   3   0  -6   16.60    5.10
   3   0  -5    5.90    3.80
  -3   0   5   14.00    5.20
  -3   0   4  127.69   14.80
  -3   0   4  135.49   15.70
   3   0  -3    2.10    2.80
  -3   0   3    1.10    3.00
   3   0  -3    1.00    2.90
  -3   0   3   -2.90    2.70
  -3   0   2  227.48   25.40
   3   0  -2  264.47   25.60
   3   0  -2  260.77   23.20
  -3   0   2  251.27   28.10
   3   0  -2  274.17   28.00
  -3   0   1   -2.70    2.20
   3   0  -1   -0.40    3.90
   3   0  -1   -3.10    3.40
  -3   0   1    0.80    3.40
  -3   0   1   15.40    4.40
   3   0  -1   -1.00    2.30
  -3   0   0 8508.15  656.63
  -3   0   0 6599.04  709.03
   3   0   0 7778.22  656.63
   3   0   1   -1.10    2.60
  -3   0  -1   -2.30    3.30
  -3   0  -2  486.35   42.80
  -3   0  -3   -2.00    2.20
  -3   0  -4   20.90    4.10
  -3   0  -5    2.50    3.20
  -3   0  -6   13.60    4.70
  -3   0  -7    2.50    4.20
  -3   0  -8   47.90    8.50
  -3   0  -9    1.40    5.30
  -3   0 -10   19.40    7.20
  -3   0 -11   -4.10    6.10
   3   0  12    2.80    8.10
   3   1 -13   38.70   10.30
   3  -1 -13   38.00   10.70
   3   1 -12   13.30    7.50
   3  -1 -12    1.10    7.00
   3   1 -11   74.99   12.50
   3  -1 -11   89.99   13.20
  -3  -1  11   68.19   14.60
  -3   1  10   71.69   13.30
   3   1 -10   78.19   11.70
  -3  -1  10   66.99   13.50
   3  -1 -10   71.99   11.70
  -3   1   9   10.30    6.80
   3   1  -9   -3.10    5.10
  -3  -1   9   15.60    7.50
   3  -1  -9    5.40    5.70
  -3   1   8    1.90    5.70
   3   1  -8   -1.60    4.90
   3  -1  -8   -4.80    4.50
  -3  -1   8    3.10    6.00
   3   1  -7  189.28   22.00
  -3   1   7  262.17   26.50
  -3  -1   7  222.98   26.50
   3  -1  -7  222.48   22.40
   3   1  -6   20.70    5.40
  -3   1   6   17.60    5.40
   3  -1  -6   17.40    5.20
  -3  -1   6   19.60    5.90
   3   1  -5 1205.48  110.29
  -3   1   5 1237.08  131.59
   3  -1  -5 1342.27  110.49
  -3  -1   5 1265.47  131.89
   3   1  -4  380.96   34.70
  -3   1   4  309.47   31.40
  -3   1   4  298.27   34.20
  -3  -1   4  284.17   34.30
  -3   1   3   33.10    6.30
  -3   1   3   49.50    6.70
   3   1  -3   42.70    6.70
   3   1  -3   50.39    6.80
   3  -1  -3   45.60    6.50
   3  -1  -3   56.19    6.90
  -3  -1   3   54.49    7.20
  -3  -1   3   37.80    6.70
  -3   1   2 1365.56  121.59
   3   1  -2 1110.29  121.59
   3   1  -2 1018.60  109.79
  -3   1   2 1306.47  109.99
  -3  -1   2 1232.48  121.69
   3  -1  -2 1104.39  121.39
   3  -1  -2 1102.39  109.79
   3  -1  -2 1127.99  101.49
  -3  -1   2 1165.48  109.99
   3   1  -1   19.60    6.60
  -3   1   1   42.00    6.00
   3   1  -1   50.29    6.50
   3   1  -1   50.29    5.20
  -3  -1   1   30.50    6.00
  -3  -1   1   34.30    4.90
   3  -1  -1   52.19    6.60
  -3  -1   1   30.80    6.80
   3  -1  -1   51.49    5.30
   3  -1  -1   38.30    5.80
   3   1   0   19.00    3.00
  -3   1   0   11.80    2.60
  -3   1   0    9.80    4.00
   3  -1   0    3.20    4.10
  -3  -1   0    5.30    3.80
  -3  -1   0    8.50    2.70
   3   1   1 2395.06  209.18
  -3   1  -1 2377.76  209.08
  -3   1  -1 2497.55  226.28
   3  -1   1 2583.14  209.28
  -3  -1  -1 2270.97  209.18
  -3  -1  -2    8.40    2.60
  -3   1  -3   22.90    3.70
   3   1   3   10.90    4.00
  -3  -1  -3   13.90    3.40
   3   1   4  255.47   26.00
  -3  -1  -4  250.77   23.40
  -3   1  -5  376.26   33.90
  -3  -1  -5  370.16   34.10
  -3   1  -6   43.70    6.70
  -3  -1  -6   37.20    6.70
  -3   1  -7   12.30    5.00
  -3  -1  -7   16.80    5.30
  -3   1  -8   62.69    9.40
  -3  -1  -8   61.79    9.70
  -3   1  -9  237.88   23.80
  -3  -1  -9  235.68   24.20
  -3   1 -10   14.90    6.50
  -3  -1 -10   11.40    6.60
  -3   1 -11   -0.60    5.80
  -3  -1 -11    2.90    6.50
   3   1  12   10.70    8.30
   3   2 -13   47.90   10.90
   3  -2 -13   32.90   10.90
   3   2 -12    9.80    7.00
   3  -2 -12    0.50    7.40
   3   2 -11   93.59   13.60
   3  -2 -11   83.69   13.70
  -3   2  10    9.00    7.20
   3   2 -10    0.30    5.60
  -3  -2  10   14.60    7.90
   3  -2 -10    8.90    6.40
  -3   2   9    3.80    6.30
   3   2  -9    4.60    5.90
   3  -2  -9   10.00    6.30
  -3  -2   9   10.40    7.30
   3   2  -8  181.38   19.70
  -3   2   8  198.38   23.10
  -3  -2   8  179.88   23.70
   3  -2  -8  191.58   19.90
  -3   2   7    2.40    5.20
   3   2  -7    5.20    4.80
  -3  -2   7  -10.20    5.30
   3  -2  -7    6.30    4.90
  -3   2   6  174.98   20.70
   3   2  -6  194.48   18.10
  -3  -2   6  158.88   21.00
   3  -2  -6  178.58   17.90
  -3   2   5   14.60    5.00
   3   2  -5   11.20    4.40
  -3  -2   5    7.00    5.90
   3  -2  -5    3.20    1.90
   3   2  -4   49.99    8.10
  -3   2   4   63.39    7.90
   3   2  -4   62.29    7.20
  -3   2   4   44.70    7.40
  -3  -2   4   41.90    8.00
   3   2  -3   26.60    5.10
   3   2  -3   21.90    5.20
  -3   2   3   23.80    4.90
  -3   2   3   25.50    4.60
  -3  -2   3   25.90    5.30
   3  -2  -3   20.00    4.10
   3  -2  -3   31.50    5.10
  -3  -2   3   29.60    5.50
   3  -2  -3   27.50    4.50
   3   2  -2  166.38   20.90
  -3   2   2  215.48   22.80
   3   2  -2  220.68   23.40
   3  -2  -2  212.88   21.00
  -3  -2   2  229.08   23.50
   3  -2  -2  198.38   22.70
   3  -2  -2  215.98   19.10
  -3   2   1    1.50    3.80
  -3  -2   1   -4.70    3.70
   3  -2  -1    1.00    2.30
   3  -2  -1   -3.20    3.90
  -3  -2   1    1.90    2.70
   3   2   0  401.66   30.30
  -3   2   0  373.16   33.00
   3   2   0  316.27   36.70
   3  -2   0  308.67   32.80
  -3  -2   0  293.17   32.80
  -3   2  -1  103.39   11.70
  -3   2  -1  100.19    9.80
   3  -2   1   85.69   10.00
  -3  -2  -1  126.39   10.40
  -3   2  -2 3346.27  272.97
   3   2   2 2738.43  294.97
  -3  -2  -2 3292.47  295.17
   3  -2   2 3291.97  273.07
  -3  -2  -2 3155.28  273.17
   3   2   3    9.90    4.00
  -3   2  -3   13.80    3.10
   3   2   4    9.40    5.00
  -3   2  -4    8.20    3.20
  -3  -2  -4   11.20    3.80
  -3   2  -5  132.89   13.30
   3   2   5  127.49   15.20
  -3  -2  -5  131.39   13.50
  -3   2  -6    8.10    4.10
  -3  -2  -6   10.50    4.50
  -3   2  -7   12.40    5.20
  -3  -2  -7   20.00    5.60
  -3   2  -8  351.26   34.10
  -3  -2  -8  379.96   34.70
  -3   2  -9    5.40    5.20
  -3  -2  -9    6.60    5.90
  -3   2 -10   -2.70    4.80
  -3  -2 -10   -6.00    5.50
   3   2  11   -4.00    6.60
  -3  -2 -11    7.50    6.90
   3   2  12   -0.90    8.00
   3   3 -13   20.80    8.50
   3  -3 -13    7.20    8.10
   3   3 -12   18.30    8.20
   3  -3 -12   22.90    8.70
   3   3 -11    0.10    6.10
   3  -3 -11    3.00    6.60
   3   3 -10   27.80    7.80
  -3   3  10   12.00    7.70
  -3  -3  10   11.60    8.70
   3  -3 -10   27.20    7.60
   3   3  -9    1.60    5.20
  -3   3   9    7.60    6.00
  -3  -3   9   11.40    7.30
   3  -3  -9   -4.00    5.20
   3   3  -8  173.58   18.80
  -3   3   8  172.58   21.80
   3  -3  -8  184.98   19.00
  -3  -3   8  178.58   23.10
   3   3  -7  516.45   48.50
  -3   3   7  506.55   57.29
   3  -3  -7  568.64   49.00
  -3  -3   7  553.54   58.29
   3   3  -6  328.17   28.60
  -3   3   6  305.27   33.20
  -3  -3   6  265.87   33.60
   3  -3  -6  310.17   28.40
  -3   3   5  350.56   39.60
   3   3  -5  368.06   33.80
  -3  -3   5  392.06   40.70
   3   3  -4   -1.50    4.20
  -3   3   4    6.60    3.60
  -3   3   4   -2.70    3.40
   3   3  -4    0.90    3.00
   3  -3  -4   -1.90    2.80
  -3  -3   4    1.00    4.30
  -3   3   3   76.69   10.00
   3   3  -3   79.99   10.80
  -3   3   3   87.29    9.80
   3   3  -3   81.39   10.00
  -3  -3   3   81.59   11.10
   3  -3  -3   92.19    9.00
   3  -3  -3   79.69    9.90
  -3  -3   3   89.69   10.20
   3  -3  -3   78.29    9.60
   3   3  -2  417.46   40.40
  -3   3   2  443.16   47.90
   3   3  -2  428.26   48.60
  -3   3   2  546.55   43.90
   3  -3  -2  474.15   43.70
   3  -3  -2  445.56   47.80
  -3  -3   2  443.36   48.60
  -3  -3   2  499.85   40.50
  -3  -3   2  406.46   44.00
   3  -3  -2  469.35   40.20
   3   3  -1 1969.60  193.88
   3  -3  -1 2030.10  193.38
  -3  -3   1 1899.51  193.88
  -3  -3   1 1691.33  161.48
   3  -3  -1 1756.72  174.38
  -3   3   0  552.94   57.29
   3   3   0  494.55   52.69
  -3  -3   0  698.03   57.69
   3  -3   0  694.13   57.39
  -3   3  -1  630.24   54.59
  -3   3  -1  552.24   49.70
   3  -3   1  551.74   49.90
   3  -3   1  537.25   54.49
  -3  -3  -1  605.04   50.39
   3   3   2  135.69   16.60
  -3   3  -2  173.38   14.80
  -3  -3  -2  154.88   16.70
  -3  -3  -2  164.08   15.30
   3  -3   2  176.08   15.10
  -3   3  -3   40.50    4.60
   3   3   3   19.70    5.20
  -3  -3  -3   26.80    4.50
   3   3   4  396.76   39.60
  -3   3  -4  388.66   35.80
  -3  -3  -4  420.16   36.30
   3   3   5  388.26   37.80
  -3  -3  -5  371.76   34.60
   3   3   6    4.40    5.00
  -3  -3  -6   11.50    4.80
  -3   3  -7  462.85   41.80
  -3  -3  -7  455.35   42.30
  -3   3  -8   29.60    6.60
  -3  -3  -8   19.20    6.50
  -3   3  -9   16.20    6.00
  -3  -3  -9   17.50    6.50
   3   3  10   11.10    7.40
  -3   3 -10    7.40    5.60
  -3  -3 -10    4.50    6.00
   3   3  11   31.90   10.50
  -3  -3 -11   44.20    9.70
   3   3  12   -1.30    7.60
  -3  -3 -12   -3.70    7.30
   3   4 -12   -5.80    5.90
   3  -4 -12   -5.20    7.00
   3   4 -11   13.90    7.20
   3  -4 -11    0.30    6.60
  -3   4  10    4.20    6.50
   3   4 -10   10.20    6.30
  -3  -4  10   -5.10    7.20
   3  -4 -10   10.90    6.60
  -3   4   9    7.20    6.40
   3   4  -9   22.30    6.60
  -3  -4   9   14.50    8.20
   3  -4  -9   10.70    6.30
  -3   4   8  147.89   20.00
   3   4  -8  176.88   17.70
   3  -4  -8  158.28   17.50
  -3  -4   8  158.18   21.60
   3   4  -7   90.39   12.10
  -3   4   7  104.69   13.60
  -3  -4   7   98.29   14.70
  -3   4   6  175.58   20.40
   3   4  -6  185.58   18.00
  -3  -4   6  168.88   21.30
   3   4  -5  885.11   68.59
  -3   4   5  729.63   80.79
   3  -4  -5  777.82   68.19
  -3  -4   5  708.63   81.79
  -3   4   4  102.79   12.60
   3   4  -4  104.89   14.40
   3   4  -4  104.29   11.10
  -3   4   4  107.69   12.50
  -3  -4   4  107.29   14.30
   3  -4  -4  106.79   11.30
   3   4  -3   15.50    4.90
  -3   4   3   12.70    4.40
  -3   4   3   17.20    3.70
   3   4  -3   32.00    5.20
   3   4  -3   17.00    3.70
   3  -4  -3   15.70    3.50
  -3  -4   3   39.90    6.30
   3  -4  -3   26.60    4.10
  -3  -4   3   17.50    4.90
   3  -4  -3   18.40    4.20
   3   4  -2   81.19   10.70
  -3   4   2   87.29    9.20
   3   4  -2   89.69    8.70
  -3  -4   2   79.59   10.90
   3  -4  -2   73.79    9.40
  -3  -4   2   67.69    9.60
   3  -4  -2   88.39    9.10
   3  -4  -2   76.49    8.20
   3   4  -1  199.68   17.40
   3   4  -1  190.68   21.50
  -3   4   1  169.18   18.60
  -3  -4   1  161.58   17.10
  -3  -4   1  191.58   21.70
  -3  -4   1  204.58   19.60
   3  -4  -1  192.98   18.80
  -3   4   0   16.20    4.30
  -3  -4   0   20.30    3.70
   3  -4   0   14.30    4.70
  -3   4  -1 1339.17  118.19
   3   4   1 1225.78  128.49
   3  -4   1 1388.06  118.49
  -3  -4  -1 1545.45  128.59
  -3  -4  -1 1367.66  118.89
   3   4   2  609.14   57.49
  -3   4  -2  539.45   52.39
  -3  -4  -2  705.33   57.69
   3  -4   2  596.44   57.69
   3  -4   2  593.04   52.69
  -3   4  -3   13.90    3.10
   3   4   3    0.70    3.30
  -3  -4  -3   18.00    3.90
  -3   4  -4   -1.20    2.70
   3   4   4   -0.90    4.10
  -3  -4  -4    0.90    3.40
   3   4   5  958.80   91.29
  -3  -4  -5  956.30   84.29
   3   4   6   23.90    6.90
  -3   4  -6   31.80    5.60
  -3  -4  -6   31.40    6.40
   3   4   7    0.60    4.90
  -3   4  -7   -3.00    3.70
  -3  -4  -7    3.20    4.80
  -3   4  -8   78.29   10.30
   3   4   8   73.69   12.10
  -3  -4  -8   74.69   11.20
  -3   4  -9  249.68   26.60
   3   4   9  286.37   30.30
  -3  -4  -9  300.47   28.00
   3   4  10   -2.40    5.90
  -3  -4 -10    5.80    6.30
   3   4  11   19.30    8.90
  -3  -4 -11   33.80    8.70
   3   4  12    0.50    7.90
  -3  -4 -12   -4.30    7.00
   3   5 -12   46.80   10.90
   3  -5 -12   60.09   11.80
   3   5 -11   37.70    9.30
   3  -5 -11   28.40    8.70
   3   5 -10   -1.10    5.50
  -3  -5  10    4.30    7.90
   3  -5 -10   -7.40    4.90
  -3   5   9  371.96   40.40
   3   5  -9  401.46   34.80
  -3  -5   9  313.57   41.30
   3  -5  -9  349.87   34.70
   3   5  -8  113.09   13.30
  -3   5   8  102.39   15.10
  -3  -5   8  113.29   16.90
   3  -5  -8  110.79   14.00
   3   5  -7   40.30    7.50
  -3   5   7   30.70    7.10
  -3  -5   7   48.90    9.60
  -3   5   6   29.80    5.90
   3   5  -6   28.50    6.20
  -3  -5   6   31.30    7.30
   3  -5  -6   28.60    5.90
  -3   5   5  383.46   38.50
   3   5  -5  378.76   35.90
  -3   5   5  400.06   42.00
   3  -5  -5  409.76   35.90
  -3  -5   5  392.56   43.40
   3   5  -4   63.89    8.40
   3   5  -4   89.49   11.40
  -3   5   4   63.69    9.30
   3  -5  -4   76.19    8.60
  -3  -5   4   58.59   10.50
   3   5  -3  378.46   35.10
  -3   5   3  405.66   41.20
   3   5  -3  471.95   42.70
  -3   5   3  406.76   37.80
   3  -5  -3  379.96   37.70
   3  -5  -3  389.56   41.10
   3  -5  -3  411.66   35.00
  -3  -5   3  326.87   38.20
  -3  -5   3  365.56   42.40
  -3   5   2  347.47   31.80
   3   5  -2  314.47   35.70
   3   5  -2  291.97   29.60
   3  -5  -2  312.67   34.60
  -3  -5   2  358.06   32.50
   3  -5  -2  361.86   31.90
  -3  -5   2  281.87   35.60
   3  -5  -2  372.66   29.30
  -3   5   1   46.60    6.50
   3   5  -1   50.99    6.20
   3   5  -1   33.70    8.00
   3  -5  -1   65.49    7.20
  -3  -5   1   61.29    8.60
   3   5   0 2454.05  206.98
  -3  -5   0 1905.31  229.38
   3  -5   0 2291.77  206.68
   3   5   1  769.72   77.79
  -3  -5  -1  871.51   77.79
   3  -5   1  829.92   77.79
  -3   5  -2    7.90    1.90
   3   5   2    5.50    3.90
  -3  -5  -2    7.70    3.80
   3  -5   2    6.30    4.00
   3  -5   2    9.90    2.50
  -3   5  -3  295.87   25.40
  -3  -5  -3  271.07   26.10
  -3   5  -4  368.06   34.50
   3   5   4  412.36   38.60
  -3  -5  -4  395.86   35.40
   3   5   5  105.19   12.90
  -3   5  -5  104.39   10.80
  -3  -5  -5  106.79   11.70
   3   5   6   11.20    5.50
  -3   5  -6   -0.20    3.20
  -3  -5  -6    5.20    4.50
   3   5   7    9.00    5.60
  -3   5  -7   12.60    4.60
  -3  -5  -7    7.50    5.30
   3   5   8   10.60    6.00
  -3   5  -8    3.10    4.30
  -3  -5  -8    9.30    5.80
  -3   5  -9    8.80    5.20
   3   5   9    0.90    6.50
  -3  -5  -9   10.80    6.50
   3   5  10   17.00    7.80
  -3  -5 -10    5.50    6.30
   3   5  11   29.90    9.90
  -3  -5 -11   21.90    8.20
   3   5  12    5.50    7.90
  -3  -5 -12   -0.70    6.60
   3   6 -12   71.99   11.90
   3  -6 -12   48.80   11.40
   3   6 -11    7.00    6.60
   3  -6 -11   -1.20    6.20
   3   6 -10   28.90    8.00
   3  -6 -10   36.50    8.60
  -3  -6  10   36.70   10.60
  -3   6   9    9.60    5.80
   3   6  -9    0.60    5.20
  -3  -6   9    7.40    7.60
   3  -6  -9    3.10    5.70
  -3   6   8   20.60    6.30
   3   6  -8    9.00    5.70
  -3  -6   8   26.40    8.80
   3   6  -7    0.20    4.30
  -3   6   7   13.90    4.90
  -3  -6   7    0.80    6.00
   3   6  -6   94.89   10.80
  -3   6   6   85.99   11.20
  -3  -6   6   74.79   12.70
   3  -6  -6   95.59   10.80
  -3   6   5  362.46   37.50
   3   6  -5  356.76   32.40
  -3   6   5  341.57   34.50
  -3  -6   5  333.77   39.10
   3  -6  -5  359.06   32.30
  -3   6   4  338.57   35.20
   3   6  -4  264.57   29.90
   3   6  -4  305.47   36.70
  -3   6   4  400.56   32.80
   3  -6  -4  366.36   30.30
  -3  -6   4  318.87   36.70
  -3   6   3  666.73   68.99
  -3   6   3  738.23   63.09
   3   6  -3  622.64   58.49
   3   6  -3  633.74   70.39
  -3  -6   3  638.94   70.49
   3  -6  -3  674.73   62.99
   3  -6  -3  679.43   58.29
   3   6  -2    5.30    2.80
   3   6  -2   -2.30    3.30
  -3   6   2    5.10    2.70
   3  -6  -2    2.10    2.60
  -3  -6   2   -2.90    3.50
  -3  -6   2    3.70    3.60
  -3   6   1  153.98   15.40
   3   6  -1  175.78   16.00
   3  -6  -1  147.79   15.30
  -3  -6   1  118.89   15.70
  -3  -6   1  172.58   18.10
   3   6   0   10.20    4.10
  -3   6   0   14.30    3.50
  -3  -6   0   10.60    3.60
  -3  -6   0   12.30    4.60
   3  -6   0   11.40    3.50
   3   6   1 1219.08  108.89
   3  -6   1 1125.49   99.89
  -3  -6  -1 1136.89  108.69
   3   6   2  349.47   35.80
   3  -6   2  354.76   32.60
   3  -6   2  384.36   36.20
  -3  -6  -2  398.96   35.90
  -3   6  -3  569.94   49.50
  -3  -6  -3  566.64   50.49
   3   6   4  186.38   19.60
  -3   6  -4  181.28   17.10
  -3  -6  -4  191.48   18.20
  -3   6  -5  165.78   16.60
   3   6   5  189.58   19.30
  -3  -6  -5  181.98   17.80
   3   6   6   12.50    5.60
  -3   6  -6    0.00    2.20
  -3  -6  -6    7.90    4.70
  -3   6  -7    2.60    3.80
   3   6   7   -2.20    5.20
  -3  -6  -7   12.70    5.40
  -3   6  -8   99.49   12.10
   3   6   8  118.99   15.20
  -3  -6  -8  103.69   13.90
   3   6   9   69.99   12.00
  -3   6  -9   64.39    9.90
  -3  -6  -9   73.09   11.40
   3   6  10   26.40    8.60
  -3  -6 -10   14.80    7.30
   3   6  11   -8.10    6.90
  -3  -6 -11   -4.60    6.10
   3   7 -12   -3.10    6.80
   3  -7 -12    5.40    7.20
   3   7 -11   17.50    7.80
   3  -7 -11   25.90    8.40
   3   7 -10    5.50    6.30
   3  -7 -10   -2.90    5.50
   3   7  -9  335.27   30.20
  -3   7   9  302.07   34.80
  -3  -7   9  279.07   36.60
   3  -7  -9  316.47   30.50
  -3   7   8   80.29   11.80
   3   7  -8   64.79   11.00
  -3  -7   8  105.69   14.70
  -3   7   7   37.50    7.10
   3   7  -7   47.90    7.80
  -3  -7   7   34.20    8.90
   3   7  -6    5.70    4.20
  -3   7   6    1.90    3.30
   3  -7  -6   13.00    4.80
  -3  -7   6    3.70    5.20
   3   7  -5    6.00    4.20
  -3   7   5   10.40    4.20
  -3  -7   5   12.30    5.70
   3  -7  -5   11.40    4.40
  -3   7   4  541.15   47.80
  -3   7   4  501.55   51.89
   3   7  -4  491.95   53.79
   3  -7  -4  473.05   44.30
  -3  -7   4  475.35   53.69
  -3   7   3   91.39    9.10
   3   7  -3   92.49   11.10
   3   7  -3   78.09    8.50
  -3  -7   3   64.69   10.60
   3  -7  -3   67.99    8.60
   3  -7  -3   72.79    8.10
   3   7  -2   72.19    9.60
   3   7  -2   62.09    7.40
  -3   7   2   60.99    7.60
  -3  -7   2   63.39    9.60
  -3  -7   2   65.59    8.80
   3  -7  -2   71.49    7.60
  -3   7   1 1055.29  108.49
   3   7  -1 1191.78  100.79
  -3  -7   1 1254.87  121.19
   3  -7  -1 1302.17  108.59
  -3  -7   1  999.80  108.89
  -3   7   0   25.20    3.90
   3   7   0   11.00    4.00
  -3  -7   0   18.40    4.80
  -3  -7   0   18.30    4.20
   3  -7   0   17.10    3.70
   3   7   1 1476.95  127.99
   3  -7   1 1227.08  117.39
  -3  -7  -1 1392.06  127.69
   3  -7   1 1380.66  127.89
   3   7   2 1441.96  123.29
  -3  -7  -2 1270.77  123.09
   3  -7   2 1236.08  113.39
  -3   7  -3   92.99    8.90
  -3   7  -3  100.89    8.80
   3  -7   3  104.09    9.70
  -3  -7  -3   74.69    9.90
   3   7   4  883.21   87.59
  -3   7  -4  927.01   80.29
  -3  -7  -4  961.30   81.29
  -3   7  -5   27.30    4.30
   3   7   5   28.80    6.10
  -3  -7  -5   20.30    5.40
   3   7   6   68.49    9.70
  -3   7  -6   53.19    7.30
  -3  -7  -6   60.49    8.90
   3   7   7    9.30    6.50
  -3   7  -7   26.30    5.30
  -3  -7  -7   41.40    7.60
   3   7   8   75.89   13.10
  -3   7  -8   97.49   11.10
  -3  -7  -8   97.59   12.90
   3   7   9   38.40    9.40
  -3  -7  -9   40.80    9.00
   3   7  10    6.10    7.00
  -3  -7 -10   -0.50    6.30
   3   7  11    8.10    7.90
  -3  -7 -11    1.30    7.00
   3  -8 -12    1.90    7.40
   3   8 -11   35.20    8.70
   3  -8 -11   12.40    7.50
   3   8 -10   -2.00    5.70
   3  -8 -10    2.20    5.70
   3   8  -9   13.80    6.30
  -3   8   9   11.80    6.10
  -3  -8   9   15.10    8.60
   3  -8  -9   23.90    6.90
  -3   8   8  148.39   18.20
   3   8  -8  147.79   16.30
  -3  -8   8  144.09   20.70
  -3   8   7  325.57   36.60
   3   8  -7  340.87   31.70
  -3  -8   7  351.96   38.80
   3   8  -6   77.69   10.20
  -3   8   6   86.19   10.50
   3  -8  -6   71.29   10.30
  -3  -8   6   87.79   13.20
  -3   8   5  218.48   23.80
   3   8  -5  221.98   21.20
  -3   8   5  212.68   22.30
   3  -8  -5  245.98   21.30
  -3  -8   5  206.18   25.80
  -3   8   4  360.56   33.90
   3   8  -4  287.67   38.60
  -3  -8   4  369.66   39.00
   3  -8  -4  372.46   31.70
  -3   8   3   -1.30    2.80
   3   8  -3    4.80    4.20
   3   8  -3    0.30    2.70
   3  -8  -3   -0.70    2.20
  -3  -8   3   21.60    5.40
   3  -8  -3    5.70    2.80
   3   8  -2   93.49    8.90
  -3   8   2   76.09    8.90
   3  -8  -2   88.79    9.20
  -3  -8   2   52.69   10.80
  -3  -8   2   81.69   10.60
  -3  -8   2  102.99    9.00
   3   8  -1  435.86   33.70
   3   8  -1  437.46   36.80
  -3   8   1  332.07   35.80
  -3  -8   1  357.06   33.40
  -3  -8   1  355.36   36.50
   3  -8  -1  350.86   35.80
  -3  -8   1  395.46   40.80
   3   8   0    5.20    3.40
   3  -8   0    2.90    2.60
  -3  -8   0    3.50    4.00
  -3  -8   0   -4.20    2.80
   3   8   1  188.78   19.00
  -3  -8  -1  177.98   18.60
   3   8   2 1137.99  111.69
  -3  -8  -2 1258.57  111.59
   3  -8   2 1167.78  102.69
   3   8   3   -3.70    2.10
   3  -8   3   10.60    2.90
  -3   8  -4  189.68   17.30
   3   8   4  192.48   20.10
  -3  -8  -4  199.38   18.80
   3   8   5    3.10    4.20
  -3   8  -5   -1.10    2.40
  -3  -8  -5   -5.40    3.40
  -3   8  -6   37.40    5.40
   3   8   6   30.00    7.20
  -3  -8  -6   31.90    6.90
   3   8   7  217.28   23.20
  -3  -8  -7  202.08   21.50
  -3   8  -8  212.28   21.70
   3   8   8  231.68   25.10
  -3  -8  -8  246.38   23.60
   3   8   9    6.50    6.30
  -3  -8  -9    6.60    6.20
   3   8  10  135.69   18.10
  -3  -8 -10  118.49   16.40
   3   8  11    9.30    8.10
  -3  -8 -11    6.50    7.10
   3  -9 -12   -6.60    6.90
   3   9 -11    5.60    6.60
   3  -9 -11    3.60    6.80
   3   9 -10   18.70    7.30
   3  -9 -10   36.10    8.40
   3   9  -9   57.99    9.60
  -3  -9   9   51.69   12.10
   3  -9  -9   61.99   10.10
  -3   9   8   13.60    5.70
   3   9  -8   11.90    5.60
  -3  -9   8   30.00    8.80
  -3   9   7  302.87   34.70
   3   9  -7  320.27   30.20
  -3  -9   7  325.67   37.20
   3  -9  -7  345.87   31.00
   3   9  -6    8.80    4.30
  -3   9   6   13.10    3.80
  -3  -9   6    9.70    6.50
   3  -9  -6    5.00    4.50
   3   9  -5  187.78   18.70
  -3   9   5  203.78   19.60
  -3  -9   5  157.88   22.60
   3  -9  -5  206.38   18.60
   3   9  -4   29.30    7.70
  -3   9   4   24.20    5.20
   3  -9  -4   30.30    5.10
  -3  -9   4   33.00    5.40
  -3  -9   4   29.00    8.10
  -3   9   3  165.88   17.40
   3   9  -3  177.58   16.40
   3   9  -3  172.78   21.10
   3  -9  -3  167.38   17.30
  -3  -9   3  182.98   16.80
   3  -9  -3  176.48   16.00
  -3  -9   3  164.28   21.20
   3   9  -2  762.82   66.69
  -3   9   2  706.43   71.49
   3  -9  -2  832.02   71.69
  -3  -9   2  721.23   80.49
  -3  -9   2  759.82   72.69
  -3  -9   2  789.82   66.79
  -3   9   1  243.28   28.00
   3   9  -1  321.47   26.40
   3  -9  -1  284.97   28.00
  -3  -9   1  320.97   26.40
  -3  -9   1  303.87   29.00
   3   9   0  693.03   69.09
   3  -9   0  854.41   68.89
  -3  -9   0  636.24   68.89
   3   9   1 2323.47  209.48
  -3  -9  -1 2082.59  209.18
   3  -9   1 2322.87  209.48
   3   9   2 1791.62  166.38
   3   9   2 1567.24  149.39
   3  -9   2 1459.35  137.39
  -3  -9  -2 1582.44  149.19
   3  -9   3  212.18   20.30
  -3  -9  -3  240.18   22.90
   3   9   4   64.19    9.10
  -3  -9  -4   64.29    8.50
  -3   9  -5   65.39    7.30
   3   9   5   70.09    9.60
  -3  -9  -5   73.79    9.60
   3   9   6  107.29   13.30
  -3   9  -6   99.89   10.60
  -3  -9  -6  114.99   12.70
   3   9   7  173.78   19.20
  -3   9  -7  154.18   15.90
  -3  -9  -7  171.18   17.90
   3   9   8    6.20    6.00
  -3  -9  -8   12.80    6.30
   3   9   9   30.00    8.50
  -3  -9  -9   31.30    8.30
   3   9  10    0.90    6.80
  -3  -9 -10   13.50    7.40
   3   9  11   42.60   10.50
  -3  -9 -11   36.50   10.00
   3 -10 -12    3.00    7.00
   3  10 -11   19.80    7.60
   3 -10 -11   19.50    7.80
   3  10 -10   14.60    6.60
   3 -10 -10    4.50    6.30
   3  10  -9  247.88   24.30
   3 -10  -9  243.98   24.70
  -3 -10   9  225.28   30.00
   3  10  -8    7.00    5.30
  -3  10   8   11.00    5.00
   3 -10  -8   26.60    6.60
  -3 -10   8    9.50    7.50
   3  10  -7   13.50    5.20
  -3  10   7    6.70    4.10
   3 -10  -7   17.50    5.90
  -3 -10   7    5.40    6.80
  -3  10   6   99.29   12.00
   3  10  -6   86.19   11.30
  -3  10   6  115.09   12.20
   3 -10  -6  104.29   12.00
  -3 -10   6   97.29   15.30
   3  10  -5   33.50    6.20
  -3  10   5   49.90    6.50
   3 -10  -5   40.30    6.50
  -3 -10   5   40.90    8.80
  -3  10   4  483.05   39.60
   3  10  -4  363.66   45.10
   3 -10  -4  380.76   36.70
  -3 -10   4  444.56   45.50
  -3 -10   4  375.56   37.00
   3  10  -3  503.85   40.90
  -3  10   3  464.45   43.50
   3  10  -3  413.46   49.60
  -3 -10   3  473.95   41.00
   3 -10  -3  446.36   43.40
   3 -10  -3  431.86   40.30
  -3 -10   3  474.45   49.99
   3  10  -2    2.10    3.10
   3  10  -2    0.80    2.70
  -3  10   2    0.00    2.10
  -3 -10   2   -3.00    4.20
  -3 -10   2    0.70    2.50
   3 -10  -2    1.10    2.30
   3  10  -1  795.12   65.79
   3  10  -1  748.13   71.39
  -3  10   1  789.02   70.69
  -3 -10   1  699.53   79.29
   3 -10  -1  793.52   70.59
  -3 -10   1  631.94   71.19
  -3 -10   1  786.12   65.69
   3  10   0  100.09   11.40
   3 -10   0   94.99   10.70
  -3 -10   0  114.09   13.20
  -3 -10   0   84.49   11.10
   3  10   1   50.89    7.30
   3 -10   1   52.29    7.10
  -3 -10  -1   41.20    8.00
  -3 -10  -1   51.99    6.90
   3  10   2    4.20    4.40
   3  10   2    0.80    6.40
   3 -10   2    4.80    1.80
  -3 -10  -2    4.00    3.40
  -3 -10  -2   -0.30    3.40
   3  10   3   39.50    9.70
  -3 -10  -3   46.10    7.20
   3 -10   3   47.00    5.70
   3  10   4    1.40    3.90
  -3 -10  -4    3.40    3.10
   3  10   5  366.16   37.50
  -3  10  -5  359.56   33.20
  -3 -10  -5  439.06   35.40
  -3  10  -6   10.50    3.20
   3  10   6    5.00    4.90
  -3 -10  -6    5.60    4.80
  -3  10  -7   61.79    7.80
   3  10   7   67.99   10.60
  -3 -10  -7   64.19   10.10
   3  10   8  339.07   33.90
  -3 -10  -8  310.97   31.70
   3  10   9   13.20    7.00
  -3 -10  -9    3.70    6.20
   3  10  10   23.90    8.70
  -3 -10 -10   18.90    7.90
   3  10  11   31.60   10.00
  -3 -10 -11   28.20    9.20
   3 -11 -12    5.60    7.80
   3 -11 -11   -1.50    6.20
   3  11 -10   34.70    8.10
   3 -11 -10   28.70    8.10
   3  11  -9   13.80    6.20
   3 -11  -9   18.10    6.30
   3  11  -8  512.15   42.50
  -3  11   8  438.66   49.00
  -3 -11   8  470.05   51.89
   3 -11  -8  423.86   42.70
   3  11  -7   44.20    7.70
  -3  11   7   42.90    7.20
   3 -11  -7   61.79    9.10
  -3 -11   7   60.49   11.10
  -3  11   6  113.09   13.00
   3  11  -6  117.89   12.60
  -3  11   6  114.79   13.00
  -3 -11   6  110.99   16.60
   3 -11  -6  111.59   13.00
  -3  11   5  136.29   13.60
   3  11  -5   95.29   12.60
  -3 -11   5  137.19   16.90
   3 -11  -5  139.79   13.10
   3  11  -4  331.67   33.90
   3  11  -4  354.46   41.80
  -3  11   4  437.36   36.30
   3 -11  -4  393.26   33.90
  -3 -11   4  355.86   41.70
  -3 -11   4  367.26   34.10
   3  11  -3   29.50    4.90
  -3  11   3   33.30    4.60
  -3 -11   3   17.70    7.70
  -3 -11   3   22.20    5.20
   3 -11  -3   25.40    4.30
   3 -11  -3   30.70    4.20
  -3  11   2    6.50    3.00
   3  11  -2   12.00    4.90
   3  11  -2   15.80    3.80
  -3 -11   2   24.20    7.20
  -3 -11   2   14.10    3.90
   3 -11  -2   10.40    3.20
   3  11  -1  115.39   10.50
  -3 -11   1   80.49   11.30
  -3 -11   1  116.89   10.20
   3 -11  -1   88.79   10.30
   3  11   0  627.84   64.79
   3  11   0  689.33   59.79
  -3 -11   0  688.93   64.79
  -3 -11   0  725.43   72.39
   3  11   1   15.60    7.10
   3  11   1   14.40    5.00
   3 -11   1    7.70    4.40
  -3 -11  -1    7.60    4.10
  -3 -11  -1    7.90    6.20
   3  11   2   82.69   13.80
   3  11   2   97.19   11.90
   3 -11   2   89.69    8.60
  -3 -11  -2  120.99   10.70
  -3 -11  -2   86.79   10.90
  -3 -11  -3  230.88   20.40
  -3 -11  -3  212.98   21.60
   3 -11   3  201.98   19.30
   3  11   4 1048.80  113.19
   3  11   4 1097.19  101.59
   3  11   5   82.49   11.20
  -3  11  -6    3.00    2.50
   3  11   6    5.50    4.80
  -3 -11  -6    5.50    4.70
   3  11   7   20.20    6.20
  -3 -11  -7   17.80    6.40
   3  11   8   79.79   12.40
  -3 -11  -8   83.79   12.20
   3  11   9    9.00    6.60
  -3 -11  -9   17.20    7.20
   3  11  10    7.70    6.90
  -3 -11 -10   -1.50    6.00
   3  11  11    5.20    7.70
  -3 -11 -11    6.90    7.00
   3 -12 -12   -4.70    6.60
   3 -12 -11    2.10    6.50
   3  12 -10   36.00    8.30
   3 -12 -10   40.30    8.80
   3  12  -9   90.09   11.40
   3 -12  -9   62.89   11.30
   3  12  -8  337.47   31.60
   3 -12  -8  335.27   32.30
  -3 -12   8  325.77   39.30
   3  12  -7  211.78   22.20
  -3  12   7  234.18   25.10
   3 -12  -7  266.37   23.50
  -3 -12   7  202.98   28.30
   3  12  -6    1.80    4.00
  -3  12   6    0.40    3.60
  -3 -12   6   -7.30    5.60
   3 -12  -6    0.30    4.20
  -3  12   5  484.25   46.40
  -3 -12   5  444.16   52.99
   3 -12  -5  524.05   43.80
   3  12  -4    4.60    3.40
  -3  12   4    1.70    2.70
   3  12  -4    4.80    4.80
   3 -12  -4    6.40    3.30
  -3 -12   4   -2.20    4.80
  -3 -12   4    1.20    3.20
  -3  12   3   41.10    6.70
   3  12  -3   91.09    7.80
  -3 -12   3   72.79    8.00
  -3 -12   3   57.29   10.50
   3 -12  -3   68.49    6.80
   3  12  -2  837.82   79.09
   3  12  -2  968.70   86.29
  -3  12   2  784.32   84.79
   3 -12  -2  984.20   84.99
  -3 -12   2 1015.90   96.09
  -3 -12   2  889.41   79.29
   3  12  -1    4.20    3.10
   3  12  -1    1.30    2.50
  -3 -12   1   -3.10    4.50
  -3 -12   1    3.80    3.40
   3 -12  -1    5.50    3.10
   3  12   0  526.55   46.10
   3  12   0  444.46   42.00
   3  12   0  560.84   51.79
  -3 -12   0  451.65   51.49
  -3 -12   0  404.96   42.10
   3 -12   0  489.75   45.50
   3  12   1   16.80    6.80
   3  12   1    9.20    4.60
  -3 -12  -1   35.10    4.80
  -3 -12  -1    1.60    6.10
   3  12   2 1519.75  147.99
   3  12   2 1656.53  164.88
  -3 -12  -2 1355.46  136.89
  -3 -12  -2 1785.02  147.89
   3  12   3    2.10    2.50
   3  12   3    6.40    5.60
   3 -12   3    5.10    2.40
  -3 -12  -3    5.70    3.10
  -3 -12  -3   10.00    3.70
   3  12   4  103.59   14.60
   3  12   4   97.39   11.60
   3  12   5   56.29    8.80
   3  12   6    2.40    4.70
   3  12   7   28.60    6.90
  -3 -12  -7   24.00    7.10
   3  12   8    6.30    5.70
  -3 -12  -8    6.70    6.10
   3  12   9  152.88   19.40
  -3 -12  -9  187.48   19.50
   3  12  10   49.99   10.70
  -3 -12 -10   60.29   11.50
  -3 -12 -11   61.29   12.10
   3 -13 -12  -10.10    6.30
   3 -13 -11    4.70    6.70
   3 -13 -10   -2.70    5.10
   3  13  -9    1.20    5.10
   3 -13  -9   -1.00    5.50
   3  13  -8  317.77   30.90
   3 -13  -8  350.46   32.10
  -3 -13   8  315.37   38.80
   3  13  -7  856.11   78.29
  -3 -13   7  851.61   95.19
   3 -13  -7  951.80   79.19
   3  13  -6   -2.80    3.30
  -3  13   6    2.60    3.70
  -3 -13   6   -3.20    5.90
   3 -13  -6   -0.40    4.10
   3  13  -5   -0.50    2.60
  -3  13   5    7.90    3.40
   3 -13  -5   16.70    4.40
  -3 -13   5   12.20    6.20
  -3  13   4  105.49   11.20
   3  13  -4  131.39   11.50
  -3  13   4  107.39   11.20
   3 -13  -4  113.69   11.10
  -3 -13   4   81.09   14.50
  -3 -13   4  110.39   11.60
   3  13  -3   11.30    3.80
  -3 -13   3    8.10    6.60
  -3 -13   3   14.80    4.20
   3 -13  -3   11.20    2.80
   3  13  -2  188.68   22.60
   3  13  -2  203.28   25.80
   3  13  -2  240.48   20.30
  -3 -13   2  204.78   20.40
   3 -13  -2  210.08   23.30
   3 -13  -2  227.68   21.30
  -3 -13   2  273.47   26.70
   3  13  -1  400.56   39.40
   3  13  -1  425.76   48.50
   3 -13  -1  456.35   42.30
  -3 -13   1  550.74   49.10
   3 -13  -1  464.05   47.10
  -3 -13   1  405.36   39.50
   3  13   0   61.89    7.20
   3  13   0   40.60    7.90
   3  13   0   71.69   10.50
  -3 -13   0   53.59   10.70
  -3 -13   0   70.69    7.90
   3 -13   0   75.29    8.30
   3  13   1  207.48   23.70
   3  13   1  275.07   27.70
  -3 -13  -1  248.68   23.80
  -3 -13  -1  226.58   27.20
  -3 -13  -1  223.38   21.80
   3  13   2  382.26   39.80
   3  13   2  428.76   45.50
  -3 -13  -2  445.16   37.20
  -3 -13  -2  392.76   39.60
   3  13   3   46.40    8.80
  -3 -13  -3   37.50    6.30
  -3 -13  -3   38.70    6.40
   3 -13   3   43.60    5.00
   3  13   4   27.10    7.60
   3  13   4   28.50    5.80
  -3 -13  -4   31.20    5.90
   3  13   5   -2.50    3.90
   3  13   5    3.20    6.40
   3  13   6    1.60    5.20
   3  13   7   43.90    8.40
  -3 -13  -7   45.50    8.80
   3  13   8    4.50    5.20
  -3 -13  -8   -6.50    5.30
   3  13   9   69.69   12.30
  -3 -13  -9  107.09   13.70
   3  13  10    0.10    6.00
  -3 -13 -10    6.90    6.60
  -3 -13 -11   54.59   11.50
   3 -14 -12   -7.20    6.40
   3 -14 -11   -1.20    5.90
   3 -14 -10   63.99   11.20
   3  14  -9    1.10    5.10
   3 -14  -9    4.20    5.90
   3  14  -8  176.98   19.20
  -3 -14   8  202.08   25.80
   3 -14  -8  200.78   20.50
   3  14  -7   16.90    5.30
   3 -14  -7   16.00    6.40
  -3 -14   7    3.20    7.30
  -3  14   6   17.40    4.50
   3  14  -6    5.50    3.70
  -3 -14   6   13.70    7.50
   3 -14  -6   22.90    5.60
   3  14  -5    3.70    3.40
  -3 -14   5    6.00    4.20
   3 -14  -5    7.00    3.90
  -3 -14   5    0.50    6.10
   3  14  -4   70.59    9.90
  -3  14   4   99.39    9.80
  -3 -14   4  103.49   14.50
  -3 -14   4   92.99   10.50
   3 -14  -4  109.59   10.20
  -3  14   3  195.48   19.40
   3  14  -3  199.28   18.90
  -3 -14   3  218.08   19.30
   3 -14  -3  205.28   18.40
  -3 -14   3  205.88   24.60
   3  14  -2  514.35   41.90
   3  14  -2  514.55   51.99
  -3 -14   2  425.76   42.10
   3 -14  -2  467.35   44.70
  -3 -14   2  439.86   51.69
   3 -14  -2  481.05   49.60
   3  14  -1  271.87   33.60
   3  14  -1  318.87   30.00
   3  14  -1  310.77   26.90
  -3 -14   1  338.97   34.20
  -3 -14   1  319.27   27.30
   3 -14  -1  275.77   28.70
   3 -14  -1  274.47   32.10
   3  14   0   88.59    8.50
   3  14   0   63.49   11.70
  -3 -14   0   94.89   12.70
   3 -14   0   62.39    9.10
  -3 -14   0   81.99   10.10
   3  14   1  163.68   20.10
   3  14   1  159.08   17.00
   3  14   1  189.18   15.70
  -3 -14  -1  151.78   20.10
  -3 -14  -1  149.49   17.10
  -3 -14  -1  147.79   15.60
   3  14   2  248.88   27.60
  -3 -14  -2  217.38   23.50
  -3 -14  -2  247.38   22.20
   3  14   3  111.29   14.60
  -3 -14  -3   83.29   10.70
   3 -14   3   99.49    9.50
  -3 -14  -3  101.49   11.30
   3  14   4   22.90    8.20
  -3 -14  -4   27.30    5.80
   3  14   5   55.79   10.80
   3  14   5   52.99    8.50
   3  14   6   14.10    8.60
   3  14   6   33.10    6.80
   3  14   7   57.39    9.40
  -3 -14  -7   50.19    9.40
   3  14   8    6.00    5.90
  -3 -14  -8    4.40    6.10
   3  14   9   -0.90    5.70
  -3 -14  -9    0.90    6.00
  -3 -14 -10    4.60    6.90
  -3 -14 -11   32.80    9.60
   3 -15 -12    7.10    7.50
   3 -15 -11   41.30    9.70
   3 -15 -10   49.10   10.00
   3 -15  -9   -2.00    5.80
   3  15  -8   -3.30    4.40
   3 -15  -8    5.10    5.70
   3  15  -7  296.47   28.70
  -3 -15   7  281.07   36.40
   3 -15  -7  346.87   30.00
   3  15  -6    1.40    2.80
  -3  15   6   12.20    4.10
   3 -15  -6    6.80    4.90
  -3 -15   6   11.40    7.10
   3  15  -5    2.70    3.40
  -3  15   5    0.40    2.80
  -3 -15   5  -13.80    5.20
  -3 -15   5   -0.50    3.90
   3 -15  -5    6.00    3.80
   3  15  -4  224.98   18.90
  -3 -15   4  184.08   24.40
  -3 -15   4  209.08   19.50
   3 -15  -4  184.08   18.80
   3  15  -3   10.20    3.30
  -3 -15   3   -2.00    5.00
  -3 -15   3   11.60    3.80
   3 -15  -3   10.20    2.60
   3  15  -2    8.00    5.30
   3  15  -2   12.90    3.20
   3 -15  -2    9.20    3.10
  -3 -15   2   -1.50    5.50
   3 -15  -2    3.60    2.50
  -3 -15   2   10.90    3.60
   3  15  -1   68.59    7.40
   3  15  -1   59.69    9.40
   3  15  -1   66.99   11.40
   3 -15  -1   65.99    7.90
  -3 -15   1   70.79    8.30
  -3 -15   1   71.79   11.70
   3  15   0  200.18   17.50
   3  15   0  169.98   22.70
  -3 -15   0  140.29   19.30
  -3 -15   0  182.58   23.20
   3 -15   0  234.48   19.40
  -3 -15   0  189.18   17.90
   3  15   1  224.28   25.70
   3  15   1  235.38   20.30
  -3 -15  -1  201.28   25.40
  -3 -15  -1  179.58   21.80
  -3 -15  -1  253.37   20.70
   3  15   2 1003.70  105.49
  -3 -15  -2  982.50   87.59
  -3 -15  -2 1011.40   94.19
   3  15   3   21.50    7.10
  -3 -15  -3   19.80    5.00
   3 -15   3   24.50    3.40
  -3 -15  -3   26.70    5.10
   3  15   4   25.00    8.40
   3  15   4   29.50    6.50
  -3 -15  -4   33.40    6.30
   3  15   5   24.20    6.00
   3  15   5   17.00    8.10
   3  15   6    6.40    7.80
   3  15   6    6.50    5.20
   3  15   7   -4.10    7.50
   3  15   7    7.80    5.40
  -3 -15  -7    0.40    5.10
   3  15   8   17.90    6.90
  -3 -15  -8   21.60    7.20
   3  15   9   -8.40    5.50
  -3 -15  -9    2.90    6.30
  -3 -15 -10    5.70    7.60
  -3 -15 -11   12.70    8.10
   3 -16 -11    6.20    7.30
   3 -16 -10   28.00    8.50
   3 -16  -9   -1.00    5.60
   3 -16  -8   -2.00    5.00
   3 -16  -7  238.38   22.70
  -3 -16   7  206.78   28.10
   3  16  -6    3.00    3.60
   3 -16  -6   10.30    5.10
  -3 -16   6    2.90    6.60
  -3  16   5   15.40    3.10
   3  16  -5   15.40    4.20
   3 -16  -5   12.90    4.40
  -3 -16   5   15.60    4.90
  -3 -16   5   17.80    7.60
   3  16  -4   93.99    9.80
   3 -16  -4   97.99    9.90
  -3 -16   4   99.59   10.70
  -3 -16   4   71.09   13.60
   3  16  -3    4.20    3.00
   3  16  -3    4.40    4.80
   3 -16  -3    2.00    2.20
  -3 -16   3   -1.10    5.10
  -3 -16   3    2.90    3.20
   3  16  -2    5.30    5.20
   3  16  -2   14.80    3.20
  -3 -16   2    9.60    3.40
   3 -16  -2   11.90    3.50
   3 -16  -2   17.40    2.70
  -3 -16   2   11.20    5.90
   3  16  -1   32.60    6.10
   3  16  -1   21.00    6.50
   3  16  -1   24.60    4.00
   3 -16  -1   25.10    4.20
   3 -16  -1   27.70    5.40
  -3 -16   1   28.30    7.40
  -3 -16   1   35.70    5.20
   3  16   0   25.00    3.80
  -3 -16   0   17.60    6.90
   3 -16   0   16.70    5.20
   3 -16   0   20.40    4.40
  -3 -16   0   24.90    4.60
   3  16   1    6.30    2.90
   3  16   1    2.80    4.90
   3  16   1   -0.60    2.40
  -3 -16  -1   -2.40    3.00
  -3 -16  -1    4.00    5.00
  -3 -16  -1   14.80    3.90
   3  16   2  867.91   92.49
  -3 -16  -2  836.72   82.49
  -3 -16  -2  919.31   76.89
   3  16   3   36.30    8.20
  -3 -16  -3   28.30    5.80
   3 -16   3   29.10    3.80
  -3 -16  -3   23.80    5.20
   3  16   4   36.00    7.30
   3  16   4   37.20    9.40
  -3 -16  -4   33.20    6.80
   3 -16   4   58.39    6.50
   3  16   5  127.89   14.40
   3  16   5  112.99   17.40
   3  16   6   -2.20    4.60
   3  16   6    3.40    7.50
  -3 -16  -6   10.30    5.00
   3  16   7   18.40    6.20
   3  16   7   19.20    9.20
  -3 -16  -7   12.10    5.80
   3  16   8   24.60    7.30
  -3 -16  -8   20.30    7.20
  -3 -16  -9   20.10    7.80
  -3 -16 -10   18.70    8.00
  -3 -16 -11   15.50    8.20
   3 -17 -11    0.00    6.70
   3 -17 -10   13.40    7.30
   3 -17  -9   25.70    7.50
   3 -17  -8   36.70    8.40
  -3 -17   7   32.60   10.80
   3 -17  -7   69.29    9.30
   3  17  -6   38.90    6.10
   3 -17  -6   33.00    7.10
  -3 -17   6   24.80    9.40
   3  17  -5   29.20    5.00
   3 -17  -5   28.10    5.70
  -3 -17   5   22.20    8.70
  -3 -17   5   30.90    6.30
   3  17  -4   10.20    3.20
  -3 -17   4   10.40    4.20
  -3 -17   4    0.40    6.30
   3 -17  -4    7.00    3.20
   3  17  -3   22.20    3.90
   3  17  -3   17.40    6.70
  -3 -17   3   22.00    4.60
  -3 -17   3   20.40    7.40
   3 -17  -3   32.70    3.90
   3  17  -2   29.50    4.10
   3  17  -2   29.70    7.20
  -3 -17   2   26.00    7.50
   3 -17  -2   27.50    4.80
  -3 -17   2   19.10    4.50
   3 -17  -2   30.10    3.70
   3  17  -1  259.07   21.80
   3  17  -1  249.08   24.90
   3  17  -1  239.48   28.20
   3 -17  -1  240.08   23.60
  -3 -17   1  208.28   22.40
   3 -17  -1  254.27   26.70
  -3 -17   1  251.97   28.30
   3  17   0  115.39   12.40
   3  17   0  131.89   17.30
   3 -17   0  121.89   13.90
  -3 -17   0  154.38   17.70
   3 -17   0  140.49   16.10
  -3 -17   0  147.39   13.20
   3  17   1   15.10    5.80
   3  17   1   10.20    3.20
  -3 -17  -1   14.30    6.10
  -3 -17  -1   12.10    4.00
  -3 -17  -1   14.80    4.10
   3  17   2   52.69    9.40
   3  17   2   52.29    6.70
  -3 -17  -2   36.20    8.80
  -3 -17  -2   53.99    7.20
  -3 -17  -2   59.89    7.40
   3  17   3  156.18   23.00
  -3 -17  -3  208.08   18.30
   3 -17   3  175.88   16.40
  -3 -17  -3  181.88   18.80
   3 -17   3  186.48   16.50
   3  17   4    0.00    4.30
   3 -17   4    0.20    3.10
  -3 -17  -4   -0.10    3.80
   3  17   5   -4.20    7.00
   3  17   5   13.20    5.30
  -3 -17  -5   -4.20    4.30
   3  17   6  355.66   39.70
   3  17   6  325.07   34.30
  -3 -17  -6  355.46   32.90
   3  17   7   69.59   10.80
   3  17   7   74.69   13.70
  -3 -17  -7   67.49   10.80
   3  17   8    4.70    5.70
  -3 -17  -8   -0.20    5.70
  -3 -17  -9   79.99   12.70
  -3 -17 -10   -3.20    6.60
   3 -18 -11   12.30    7.60
   3 -18 -10   -3.10    6.30
   3 -18  -9   13.00    6.90
   3 -18  -8   31.80    8.20
   3 -18  -7   24.50    6.80
   3  18  -6    4.80    3.60
   3 -18  -6    6.40    5.00
  -3 -18   6   -8.10    6.80
   3  18  -5  235.58   22.60
  -3 -18   5  256.87   30.30
  -3 -18   5  267.17   24.00
   3 -18  -5  238.58   23.40
   3  18  -4   51.59    6.10
  -3 -18   4   50.19   10.80
  -3 -18   4   56.29    7.50
   3 -18  -4   48.00    6.50
   3  18  -3    4.30    2.40
   3  18  -3    3.10    5.60
  -3 -18   3   10.80    6.70
  -3 -18   3    5.80    3.70
   3 -18  -3    6.00    2.40
   3  18  -2  305.27   37.30
   3  18  -2  316.27   29.20
  -3 -18   2  345.47   37.60
   3 -18  -2  354.76   35.40
  -3 -18   2  335.07   30.20
   3  18  -1  632.34   60.59
   3  18  -1  627.24   54.79
   3  18  -1  689.43   67.99
   3 -18  -1  576.94   59.29
  -3 -18   1  596.44   55.59
  -3 -18   1  723.43   68.09
   3 -18  -1  612.04   66.39
   3  18   0   12.70    4.60
   3  18   0   16.20    6.30
   3  18   0   12.30    2.90
   3 -18   0   20.30    5.10
  -3 -18   0   25.70    7.00
  -3 -18   0   20.50    4.20
   3 -18   0   18.10    4.00
   3  18   1  204.88   19.20
   3  18   1  190.78   24.70
  -3 -18  -1  195.38   21.30
  -3 -18  -1  240.78   20.20
   3 -18   1  206.28   24.20
  -3 -18  -1  227.98   25.10
   3  18   2    5.40    5.80
   3  18   2   -1.00    2.40
   3  18   2    4.80    3.20
  -3 -18  -2    1.20    3.40
  -3 -18  -2    6.90    6.00
  -3 -18  -2   21.70    4.60
   3  18   3   34.60    8.40
  -3 -18  -3   25.50    5.60
   3 -18   3   24.20    3.40
  -3 -18  -3   20.30    5.00
   3 -18   3   21.10    3.40
   3  18   4   11.60    7.60
   3  18   4    2.30    4.60
  -3 -18  -4   -1.00    4.00
   3  18   5   -5.30    7.00
   3  18   5    3.50    4.90
  -3 -18  -5   -6.30    4.40
   3  18   6  142.49   16.80
   3  18   6  133.79   20.20
  -3 -18  -6  157.48   16.40
   3  18   7    2.30    4.90
   3  18   7    2.30    8.30
  -3 -18  -7    3.60    5.10
  -3 -18  -8   20.30    7.10
  -3 -18  -9   64.49   11.70
  -3 -18 -10   13.00    8.00
   3 -19 -11    9.30    7.50
   3 -19 -10    3.00    6.80
   3 -19  -9   41.20    9.20
   3 -19  -8   13.60    6.20
   3 -19  -7    9.60    6.00
   3 -19  -6   94.99   11.40
  -3 -19   6   72.49   14.20
   3  19  -5   27.70    4.30
  -3 -19   5   21.70    9.10
   3 -19  -5   24.70    5.40
  -3 -19   5   21.40    5.70
   3  19  -4    6.60    2.50
  -3 -19   4   -2.30    3.70
  -3 -19   4    3.00    7.00
   3 -19  -4   10.00    3.30
   3  19  -3  294.97   26.10
   3  19  -3  322.47   35.00
  -3 -19   3  281.67   27.30
  -3 -19   3  274.47   34.40
   3 -19  -3  310.77   26.40
   3  19  -2  119.09   16.30
   3 -19  -2  108.39   13.60
  -3 -19   2  107.59   11.90
  -3 -19   2  145.29   17.10
   3  19  -1   47.90    8.80
  -3 -19   1   40.00    5.90
   3 -19  -1   36.70    6.50
   3 -19  -1   29.60    5.00
  -3 -19   1   52.19    9.30
   3  19   0   10.40    4.50
   3  19   0   18.10    2.60
   3  19   0   13.80    6.20
   3 -19   0   17.60    4.20
   3 -19   0   18.30    5.40
  -3 -19   0   15.00    6.70
  -3 -19   0   18.40    4.20
   3  19   1   63.29   11.10
   3  19   1   62.29    6.80
  -3 -19  -1   58.59   11.00
  -3 -19  -1   76.79    8.40
   3 -19   1   56.99   10.10
   3  19   2   54.59   10.50
   3  19   2   61.09    6.90
  -3 -19  -2   57.09    7.90
  -3 -19  -2   61.39    8.00
  -3 -19  -2   44.80   10.20
   3 -19   2   56.09   10.20
   3  19   3   53.19   10.00
   3 -19   3   42.00    5.20
  -3 -19  -3   53.29    7.30
  -3 -19  -3   41.90    7.30
   3 -19   3   50.39    5.30
   3  19   4    7.70    4.70
   3  19   4   -3.20    7.10
  -3 -19  -4   16.40    5.50
   3  19   5  205.38   20.40
   3  19   5  176.58   24.20
  -3 -19  -5  172.78   19.20
   3  19   6  351.36   38.10
   3  19   6  353.66   43.70
  -3 -19  -6  461.55   37.00
   3  19   7  268.87   33.70
   3  19   7  277.97   28.70
  -3 -19  -7  275.17   27.50
  -3 -19  -8    6.50    5.90
  -3 -19  -9    4.50    6.70
  -3 -19 -10   11.10    7.50
   3 -20 -11    9.00    7.50
   3 -20 -10   34.80    9.60
   3 -20  -9    6.80    5.80
   3 -20  -8   -3.00    5.50
   3 -20  -7   49.90    9.00
  -3 -20   6    4.50    7.60
  -3 -20   6    3.80    4.50
   3 -20  -6    2.80    5.00
  -3 -20   5    3.20    7.50
  -3 -20   5   14.00    5.10
   3 -20  -5    4.80    4.40
   3  20  -4  133.29   17.30
  -3 -20   4   87.09   16.00
   3 -20  -4  112.99   11.10
  -3 -20   4   97.09   11.90
   3  20  -3  399.26   43.60
   3 -20  -3  382.26   33.80
  -3 -20   3  355.76   43.20
  -3 -20   3  394.16   34.80
   3  20  -2   58.19   11.10
  -3 -20   2   65.99    8.00
   3 -20  -2   56.69    8.30
  -3 -20   2   53.09   11.10
   3  20  -1   14.90    7.10
   3 -20  -1   14.60    3.50
   3 -20  -1   10.80    5.10
  -3 -20   1   29.50    4.90
  -3 -20   1   17.50    7.50
   3  20   0  124.69   16.00
   3  20   0  133.59   13.00
  -3 -20   0  134.19   11.60
   3 -20   0   77.29   11.60
  -3 -20   0   79.19   14.90
   3 -20   0  104.09   14.10
   3  20   1  133.99   17.20
   3  20   1  133.99   11.20
   3  20   1   88.29   13.00
  -3 -20  -1  104.29   16.50
   3 -20   1  134.29   16.30
  -3 -20  -1  122.69   12.70
   3  20   2   60.99   11.30
   3  20   2   68.19    7.30
  -3 -20  -2   54.59   10.90
   3 -20   2   62.49   10.90
  -3 -20  -2   75.09    9.00
  -3 -20  -2   64.09    8.60
   3  20   3   97.59   15.30
   3  20   3  109.59   11.30
   3 -20   3  102.79   10.00
  -3 -20  -3  107.69   12.00
   3 -20   3  114.09   15.90
   3 -20   3  101.89   10.00
  -3 -20  -3  123.09   12.30
   3  20   4   -2.10    7.00
   3  20   4    2.40    4.60
  -3 -20  -4    8.30    4.90
   3  20   5   88.19   14.40
   3  20   5   83.69   11.30
  -3 -20  -5   71.89   10.90
   3  20   6  169.28   19.50
   3  20   6  167.38   23.80
  -3 -20  -6  193.88   19.20
   3  20   7   12.80    9.30
  -3 -20  -7   26.40    7.10
  -3 -20  -8   47.20    9.70
  -3 -20  -9   45.60   10.10
  -3 -20 -10   -7.20    6.30
   3 -21 -11   68.59   12.70
   3 -21 -10    1.80    6.90
   3 -21  -9   26.30    7.60
   3 -21  -8   60.09   10.20
   3 -21  -7   93.69   12.70
   3 -21  -6  155.98   17.60
  -3 -21   6  181.18   17.90
   3 -21  -5  145.39   14.40
  -3 -21   5  102.19   19.00
  -3 -21   5  145.69   14.80
   3  21  -4   38.20   10.00
   3 -21  -4   51.59    6.40
  -3 -21   4   24.00    9.90
  -3 -21   4   43.20    7.10
   3  21  -3   17.90    8.00
   3 -21  -3   18.80    3.20
  -3 -21   3    4.40    7.40
  -3 -21   3   10.10    4.30
   3  21  -2   29.10    8.20
  -3 -21   2   23.50    4.90
   3 -21  -2   15.00    5.00
  -3 -21   2   20.40    7.90
   3  21  -1  162.18   20.80
   3 -21  -1  152.88   18.60
  -3 -21   1  165.08   15.70
   3 -21  -1  153.08   15.70
  -3 -21   1  151.98   20.80
   3  21   0  828.02   94.69
   3 -21   0 1009.90   94.09
  -3 -21   0  973.00   78.39
   3 -21   0  763.02   83.99
   3  21   1   38.90    8.80
   3  21   1   32.10    6.20
  -3 -21  -1   20.50    8.20
   3 -21   1   29.90    7.20
  -3 -21  -1   29.10    5.60
   3  21   2   19.80    3.40
  -3 -21  -2   19.10    5.20
   3 -21   2   21.50    7.10
  -3 -21  -2   20.40    7.90
   3  21   3   13.00    7.20
   3  21   3   -1.30    2.80
   3  21   3   18.80    3.80
  -3 -21  -3   13.00    4.80
   3 -21   3   12.00    2.50
   3 -21   3    8.90    6.20
   3  21   4  139.89   18.60
   3  21   4   92.39   14.40
  -3 -21  -4  169.88   14.70
   3 -21   4  128.89   18.30
   3  21   5   40.80   11.00
   3  21   5   42.00    7.80
   3 -21   5   46.40   10.60
  -3 -21  -5   53.49    8.60
   3  21   6  -16.10    7.80
  -3 -21  -6   -3.00    5.10
  -3 -21  -7    9.10    6.10
  -3 -21  -8   35.00    8.60
  -3 -21  -9   20.50    7.60
  -3 -21 -10   -4.70    6.20
   3 -22 -10   -1.10    6.50
   3 -22  -9   11.60    6.70
   3 -22  -8   40.20    8.70
   3 -22  -7   52.69    9.40
  -3 -22   6   20.00    6.20
   3 -22  -6   17.50    5.70
  -3 -22   5    1.00    7.70
   3 -22  -5    8.50    4.40
  -3 -22   5   -0.40    4.40
   3 -22  -4   43.90    6.20
  -3 -22   4   37.70    7.00
  -3 -22   4   26.80   10.10
   3  22  -3   97.69   15.60
  -3 -22   3   93.09   15.30
   3 -22  -3   72.49   11.50
   3 -22  -3  108.59    9.50
  -3 -22   3  105.49   10.80
   3  22  -2  104.89   16.20
  -3 -22   2  105.99   11.20
  -3 -22   2   86.39   15.50
   3 -22  -2  107.09   13.30
   3  22  -1   32.60    8.70
  -3 -22   1   27.70    9.20
   3 -22  -1   28.40    7.00
  -3 -22   1   38.50    6.10
   3 -22  -1   30.70    4.90
   3  22   0   27.40    8.50
   3 -22   0   46.40    7.70
  -3 -22   0   25.00    8.70
   3  22   1  104.39   13.20
   3  22   1  135.29   17.30
   3 -22   1  110.49   15.80
  -3 -22  -1   75.49   15.70
  -3 -22  -1  153.88   12.90
   3  22   2    0.10    2.90
   3  22   2   -2.90    6.00
  -3 -22  -2   -0.20    3.90
   3 -22   2    0.10    5.40
  -3 -22  -2    2.60    6.30
   3  22   3   60.09   11.00
   3 -22   3   41.80   10.10
  -3 -22  -3   63.19    8.40
   3 -22   3   46.10    5.40
   3  22   4   34.60    9.80
  -3 -22  -4   58.39    8.20
   3 -22   4   42.20   10.10
   3  22   5   11.90    8.30
  -3 -22  -5   17.30    6.00
   3  22   6   -8.40    8.20
  -3 -22  -6    6.50    5.70
  -3 -22  -7    7.40    6.20
  -3 -22  -8    1.20    5.70
  -3 -22  -9   17.90    7.40
  -3 -22 -10    5.20    7.60
   3 -23 -10    5.70    6.90
   3 -23  -9   31.00    8.30
   3 -23  -8    4.40    5.90
   3 -23  -7   23.10    6.90
   3 -23  -6   -5.60    4.40
  -3 -23   6    3.30    4.90
   3 -23  -5   -7.00    4.00
  -3 -23   5   -1.80    4.20
  -3 -23   4  147.89   14.50
   3 -23  -4  127.39   13.40
  -3 -23   4  122.79   19.50
   3  23  -3   12.00    7.80
  -3 -23   3    3.20    7.60
  -3 -23   3   12.60    4.60
   3 -23  -3   17.90    3.30
   3 -23  -3    4.00    4.50
   3  23  -2  467.55   53.59
  -3 -23   2  571.04   54.09
   3 -23  -2  421.16   50.99
  -3 -23   2  499.75   43.30
   3  23  -1  509.65   56.59
   3 -23  -1  505.05   48.50
  -3 -23   1  528.85   46.00
  -3 -23   1  502.15   56.49
   3 -23  -1  512.05   54.89
   3  23   0   13.80    7.10
   3 -23   0   10.80    4.50
   3 -23   0    9.80    5.80
  -3 -23   0    4.40    7.40
  -3 -23   0    6.80    4.10
   3  23   1    5.00    4.50
   3  23   1    6.60    6.60
  -3 -23  -1   -4.60    6.60
  -3 -23  -1   -3.00    3.50
   3 -23   1   -5.40    5.00
   3  23   2  136.69   18.00
   3 -23   2  146.79   17.20
  -3 -23  -2   91.99   12.70
   3  23   3   39.80   10.10
   3 -23   3   42.60    9.50
  -3 -23  -3   41.00    7.10
   3 -23   3   38.70    4.60
   3  23   4    5.70    7.30
   3 -23   4   14.10    7.40
  -3 -23  -4   15.30    5.30
   3  23   5   33.10    9.20
  -3 -23  -5   28.10    7.00
   3  23   6   -3.00    8.10
  -3 -23  -6    8.30    5.60
  -3 -23  -7   11.50    6.50
  -3 -23  -8    5.70    6.20
  -3 -23  -9   -1.70    6.10
   3 -24 -10   17.90    7.90
   3 -24  -9   23.10    7.70
   3 -24  -8    4.70    6.00
   3 -24  -7   -3.80    5.00
   3 -24  -6  135.99   14.80
  -3 -24   6  130.29   15.10
   3 -24  -5   73.99   10.00
  -3 -24   5   81.99   10.70
  -3 -24   4   22.20    5.80
  -3 -24   4    8.60    8.60
   3 -24  -4   24.60    4.80
   3 -24  -3  167.88   21.40
   3 -24  -3  198.78   17.60
  -3 -24   3  205.78   19.00
  -3 -24   3  199.78   25.20
   3  24  -2   57.59   10.00
  -3 -24   2   19.70    9.10
  -3 -24   2    9.10    4.50
   3  24  -1   47.40   10.30
  -3 -24   1   44.00    6.90
  -3 -24   1   33.90   10.40
   3 -24  -1   45.40    8.40
   3  24   0   59.99   11.20
  -3 -24   0   65.49   11.70
   3 -24   0   47.40    7.30
   3 -24   0   42.90    9.00
  -3 -24   0   39.30    7.10
   3  24   1   19.30    5.60
   3  24   1   20.40    8.00
  -3 -24  -1   24.50    8.90
  -3 -24  -1   13.20    5.20
   3 -24   1   43.00    8.40
   3  24   2   11.00    8.00
   3  24   2    6.80    4.30
   3 -24   2   25.40    7.50
  -3 -24  -2    0.70    7.30
  -3 -24  -2   20.80    5.40
   3  24   3   61.89   12.50
  -3 -24  -3   89.09   10.50
   3 -24   3   71.19    7.30
   3 -24   3   77.09   13.00
   3  24   4  230.78   26.50
  -3 -24  -4  244.48   21.60
   3 -24   4  197.98   26.70
   3 -24   4  188.08   19.50
   3  24   5   46.90   11.30
  -3 -24  -5   62.99    9.50
  -3 -24  -6   37.80    8.30
  -3 -24  -7   -3.30    5.40
  -3 -24  -8    9.40    6.40
  -3 -24  -9    7.00    6.60
   3 -25 -10    7.50    7.60
   3 -25  -9    4.10    6.30
   3 -25  -8   15.60    6.70
   3 -25  -7   19.60    6.80
   3 -25  -6   52.99    8.70
  -3 -25   6   42.40    8.30
   3 -25  -5    7.80    4.50
  -3 -25   5    3.10    4.60
  -3 -25   4   29.80    6.50
   3 -25  -4   33.70    5.80
   3 -25  -3  522.65   42.80
  -3 -25   3  499.05   54.69
  -3 -25   3  427.46   43.70
   3 -25  -2   69.19   11.10
  -3 -25   2   93.49   14.70
  -3 -25   2   84.59   10.10
   3  25  -1   40.60   11.00
   3 -25  -1   45.00    9.20
   3 -25  -1   51.99    6.60
  -3 -25   1   52.69   11.70
  -3 -25   1   62.29    8.00
   3  25   0   98.29   14.40
  -3 -25   0   71.79   13.80
   3 -25   0   74.49    9.70
  -3 -25   0   72.99    9.60
   3 -25   0   72.09   11.90
   3  25   1   17.10    8.30
  -3 -25  -1   11.40    8.40
  -3 -25  -1   40.00    6.30
   3 -25   1   24.40    7.50
   3  25   2   49.70   11.50
   3 -25   2   47.70   10.80
  -3 -25  -2   88.09   12.20
  -3 -25  -2   55.09    8.60
   3  25   3  213.08   27.10
   3 -25   3  196.88   26.80
  -3 -25  -3  237.98   21.80
   3  25   4   31.00    9.00
   3 -25   4   10.50    3.90
  -3 -25  -4   19.80    6.00
   3 -25   4   14.10    8.20
   3  25   5  -13.40    6.90
  -3 -25  -5    7.40    5.30
  -3 -25  -6   74.59   11.40
  -3 -25  -7   51.79   10.10
  -3 -25  -8   23.50    7.90
  -3 -25  -9   -0.80    6.20
   3 -26  -9   56.59   10.90
   3 -26  -8   -5.00    5.30
   3 -26  -7   20.10    6.80
  -3 -26   6   70.69   10.90
   3 -26  -6   82.39   10.90
   3 -26  -5   13.60    5.20
  -3 -26   5   18.10    5.60
   3 -26  -4   11.80    4.20
  -3 -26   4    7.70    4.90
   3 -26  -3  173.18   14.00
  -3 -26   3  114.19   20.10
  -3 -26   3  118.99   14.80
  -3 -26   2   85.99   14.90
  -3 -26   2   78.99    9.80
   3 -26  -2   71.09   11.10
   3  26  -1   78.39   15.00
   3 -26  -1   74.79   12.60
  -3 -26   1  101.49   15.80
  -3 -26   1  102.29   10.90
   3  26   0  191.88   23.70
   3 -26   0  175.28   21.80
   3 -26   0  164.58   18.30
  -3 -26   0  185.18   17.70
  -3 -26   0  170.48   23.50
   3  26   1   46.50   10.50
   3 -26   1   45.60    9.60
  -3 -26  -1   46.40    7.30
  -3 -26  -1   28.50   10.00
   3  26   2   17.60    8.40
   3 -26   2   13.10    7.70
  -3 -26  -2   27.20    6.10
  -3 -26  -2   24.30    8.60
   3  26   3   32.20    9.90
   3 -26   3   31.70    9.50
  -3 -26  -3   46.30    7.60
   3  26   4   45.80   11.40
  -3 -26  -4   46.20    8.70
   3 -26   4   63.99    7.30
  -3 -26  -5    2.20    5.10
  -3 -26  -6   13.50    6.50
  -3 -26  -7    7.50    6.50
  -3 -26  -8    7.60    6.70
  -3 -26  -9    1.80    6.40
   3 -27  -9   -0.70    6.20
   3 -27  -8   29.90    7.90
   3 -27  -7   -0.30    5.40
   3 -27  -6   10.20    5.60
  -3 -27   6   -0.40    5.10
  -3 -27   5    3.00    4.80
   3 -27  -5    6.80    4.70
   3 -27  -4   15.10    4.60
  -3 -27   4   11.70    5.10
   3 -27  -3    3.80    3.10
  -3 -27   3    2.80    4.20
  -3 -27   2  164.18   16.20
  -3 -27   2  148.59   21.90
  -3 -27   1    8.80    8.80
   3 -27  -1   16.20    6.60
  -3 -27   1   16.20    5.00
   3  27   0   20.30    8.60
  -3 -27   0    7.10    8.90
   3 -27   0   18.90    7.00
   3 -27   0   16.10    5.00
  -3 -27   0   28.50    5.90
   3  27   1    2.70    7.00
  -3 -27  -1   -0.60    7.70
  -3 -27  -1    0.60    4.20
   3 -27   1   -1.60    5.90
   3  27   2   73.79   13.30
   3 -27   2   78.49   13.00
  -3 -27  -2   58.49    9.60
  -3 -27  -2   87.99   13.80
   3  27   3   -6.40    7.20
  -3 -27  -3    6.20    5.10
   3 -27   3    2.50    7.10
   3  27   4   56.99   12.40
  -3 -27  -4   40.30    8.80
   3 -27   4   69.29    7.70
  -3 -27  -5   49.20    9.00
  -3 -27  -6   14.10    6.40
  -3 -27  -7   14.30    6.80
  -3 -27  -8   24.20    8.10
   3 -28  -9   74.89   12.60
   3 -28  -8    7.10    6.60
   3 -28  -7    4.00    5.40
   3 -28  -6   13.40    5.80
  -3 -28   6   12.90    6.30
   3 -28  -5   95.09   11.80
  -3 -28   5  101.59   12.60
  -3 -28   4   36.90    7.60
   3 -28  -4   55.79    7.40
  -3 -28   3   36.90    6.90
   3 -28  -3   36.30    5.40
  -3 -28   2    3.20    4.50
  -3 -28   2   -9.00    7.70
  -3 -28   1   71.99   13.80
   3 -28  -1   65.69   11.40
  -3 -28   1   78.59    9.90
  -3 -28   0   14.40    5.50
   3 -28   0   22.40    7.80
  -3 -28   0    8.70    9.10
   3  28   1  188.58   24.40
  -3 -28  -1  147.29   23.80
   3 -28   1  203.28   23.50
  -3 -28  -1  188.28   18.50
   3  28   2   61.39   12.50
  -3 -28  -2   70.39    9.60
  -3 -28  -2   70.09   13.20
   3 -28   2   61.19   12.30
   3  28   3   46.50   11.20
  -3 -28  -3   39.30    7.70
   3 -28   3   40.00   10.70
  -3 -28  -4   77.19   11.00
  -3 -28  -5    4.50    5.70
  -3 -28  -6   28.50    7.70
  -3 -28  -7    3.20    6.20
  -3 -28  -8    2.30    6.10
   3 -29  -9   29.50    8.90
   3 -29  -8   22.40    7.90
   3 -29  -7   63.79   10.30
  -3 -29   6   -3.10    5.10
   3 -29  -6    9.70    5.60
  -3 -29   5    1.20    4.80
   3 -29  -5    4.50    4.50
  -3 -29   4   11.20    5.20
   3 -29  -4    9.50    4.40
  -3 -29   3   73.09    9.90
  -3 -29   2    2.00    4.40
  -3 -29   1   16.30    5.50
  -3 -29   1   25.00    9.60
  -3 -29   0    2.30    8.40
   3 -29   0    7.40    7.00
  -3 -29   0    7.90    4.90
  -3 -29  -1  120.99   20.30
   3 -29   1  150.88   19.80
  -3 -29  -1  149.99   15.30
  -3 -29  -2    8.30    4.90
   3 -29   2    5.70    7.10
  -3 -29  -2    1.60    7.60
   3  29   3  -10.50    6.80
  -3 -29  -3   -0.20    4.80
   3 -29   3    1.80    6.90
  -3 -29  -4   -2.10    5.00
  -3 -29  -5    5.70    5.40
  -3 -29  -6   19.20    7.10
  -3 -29  -7    0.60    6.40
  -3 -29  -8   -4.90    6.40
   3 -30  -8   32.50    8.50
   3 -30  -7    1.20    5.60
  -3 -30   6    6.70    6.00
   3 -30  -6    5.20    5.10
  -3 -30   5   29.20    7.10
   3 -30  -5   30.70    6.60
   3 -30  -4   -2.90    3.80
  -3 -30   4    3.60    4.70
  -3 -30   3   20.20    5.80
  -3 -30   2  243.98   23.70
  -3 -30   1   67.59    9.60
  -3 -30   0  111.99   12.40
  -3 -30   0   83.79   17.00
   3 -30   0  113.99   16.00
   3 -30   1  134.09   18.70
  -3 -30  -1  119.59   19.30
  -3 -30  -1  128.79   14.20
  -3 -30  -2   79.09   14.50
  -3 -30  -2   86.09   11.30
   3 -30   2   89.89   14.80
  -3 -30  -3   34.10    7.40
  -3 -30  -4    9.70    5.70
  -3 -30  -5    3.60    5.50
  -3 -30  -6    9.60    6.40
  -3 -30  -7   -0.30    6.30
   3 -31  -8   36.30    9.00
   3 -31  -7   25.20    7.60
   3 -31  -6   -3.00    5.00
  -3 -31   6    6.20    5.70
   3 -31  -5   -0.20    4.50
  -3 -31   5    4.00    5.20
  -3 -31   4   24.60    6.50
  -3 -31   3  107.09   12.70
  -3 -31   2   10.90    5.20
  -3 -31   1   34.00    7.10
  -3 -31   0  109.69   13.00
  -3 -31  -1    5.00    4.70
  -3 -31  -1    1.60    7.90
   3 -31   1   -4.80    6.60
  -3 -31  -2    5.80    8.00
   3 -31   2    7.80    7.80
  -3 -31  -2    7.80    5.10
  -3 -31  -3   23.30    6.70
  -3 -31  -4   23.40    6.90
  -3 -31  -5   -2.70    5.40
  -3 -31  -6    8.60    6.70
  -3 -31  -7   10.30    6.90
   3 -32  -7   55.39   10.10
  -3 -32   6   97.59   13.70
   3 -32  -6  104.79   13.20
   3 -32  -5    3.50    4.80
  -3 -32   5    7.30    5.30
  -3 -32   4   -4.30    4.80
  -3 -32   3   18.40    5.80
  -3 -32   2   13.00    5.20
  -3 -32   1  128.39   14.40
  -3 -32   0   11.20    5.30
  -3 -32  -1  146.89   15.80
   3 -32   2   84.69   14.70
  -3 -32  -2   79.99   11.10
  -3 -32  -3   37.10    7.90
  -3 -32  -4   14.50    6.20
  -3 -32  -5   39.50    8.60
  -3 -32  -6   66.89   11.50
   3 -33  -7   11.40    6.80
  -3 -33   6   40.20    8.90
   3 -33  -6   52.69    8.90
   3 -33  -5   69.09   10.50
  -3 -33   5   95.99   12.10
  -3 -33   4   21.80    6.60
  -3 -33   3   29.30    6.90
  -3 -33   2    0.40    4.60
  -3 -33   1    7.50    5.30
  -3 -33   0    2.20    5.00
  -3 -33  -1   15.80    5.90
  -3 -33  -2   56.49    9.30
  -3 -33  -3    9.60    5.80
  -3 -33  -4    6.50    5.70
  -3 -33  -5    5.60    6.10
  -3 -33  -6   23.40    7.70
   3 -34  -7   -2.50    6.10
  -3 -34   6   29.40    8.00
   3 -34  -6   27.80    7.40
  -3 -34   5   19.90    6.80
  -3 -34   4   62.19    9.90
  -3 -34   3   88.19   11.50
  -3 -34   2   58.09    9.30
  -3 -34   1   56.79    9.00
  -3 -34   0    0.40    5.40
  -3 -34  -1   18.50    6.50
  -3 -34  -2   10.80    5.50
  -3 -34  -3    4.40    5.40
  -3 -34  -4   10.60    6.40
  -3 -34  -5   17.30    7.20
  -3 -34  -6   29.40    8.30
  -3 -35   6   62.29   10.40
   3 -35  -6   41.00    9.00
  -3 -35   5   -6.20    5.30
  -3 -35   4    0.60    5.50
  -3 -35   3    6.10    5.60
  -3 -35   2   43.60    8.00
  -3 -35   1    4.50    5.30
  -3 -35   0    8.10    5.70
  -3 -35  -1   16.20    6.70
  -3 -35  -2    6.30    5.60
  -3 -35  -3   33.80    7.80
  -3 -35  -4    1.80    5.80
  -3 -35  -5    1.00    6.20
  -3 -36   5   12.20    6.60
  -3 -36   4    4.70    5.50
  -3 -36   3   -0.80    5.10
  -3 -36   2   69.89   10.30
  -3 -36   1   52.39    8.80
  -3 -36   0    9.50    6.00
  -3 -36  -1    0.40    5.60
  -3 -36  -2   17.70    6.60
  -3 -36  -3   -2.20    5.20
  -3 -36  -4    7.10    6.20
  -3 -37   5   37.50    8.70
  -3 -37   4    5.50    5.80
  -3 -37   3    5.60    5.70
  -3 -37   2    2.30    5.50
  -3 -37   1   13.20    6.00
  -3 -37   0   10.90    6.10
  -3 -37  -1    2.00    5.90
  -3 -37  -2    3.90    5.60
  -3 -37  -3    2.00    5.60
  -3 -37  -4   10.40    6.80
  -3 -38   4   -3.00    5.80
  -3 -38   3   41.00    8.30
  -3 -38   2   15.30    6.60
  -3 -38   1   23.50    7.00
  -3 -38   0   29.80    7.70
  -3 -38  -1    1.90    6.00
  -3 -38  -2    0.00    5.60
  -3 -38  -3   -0.80    5.70
  -3 -39   2    5.10    5.90
  -3 -39   1    3.20    5.40
  -3 -39   0    0.90    5.70
  -3 -39  -1    8.60    6.50
   4   0 -13  -10.90    6.90
   4   0 -12    3.30    7.20
   4   0 -11    2.70    6.00
  -4   0  10   40.80   10.40
   4   0 -10   41.90    9.10
   4   0  -9    0.00    5.50
  -4   0   9   -2.50    6.30
  -4   0   8  261.17   31.70
   4   0  -8  285.07   27.20
  -4   0   7    1.20    5.20
   4   0  -7   -0.10    4.40
  -4   0   6  234.18   27.50
   4   0  -6  254.37   23.60
  -4   0   5   -4.00    4.80
   4   0  -5    2.70    3.60
   4   0  -4    9.30    4.40
   4   0  -3    2.90    3.10
   4   0  -3   -1.60    3.40
  -4   0   3   -0.30    3.70
  -4   0   3   -0.50    3.60
   4   0  -2  393.86   32.20
   4   0  -2  375.86   38.30
  -4   0   2  379.96   38.50
  -4   0   2  293.37   34.70
   4   0  -2  345.47   35.00
  -4   0   1   -0.30    3.00
   4   0  -1    0.00    3.30
  -4   0   1   -2.70    2.30
   4   0  -1    1.80    3.20
  -4   0   0  362.76   31.90
  -4   0   0  356.56   34.90
  -4   0  -1    0.70    2.30
  -4   0  -1   -1.00    2.70
  -4   0  -2  194.48   18.00
   4   0   3   -5.10    4.20
  -4   0  -3   -3.30    2.30
   4   0   4  195.18   18.20
  -4   0  -4  138.29   15.40
   4   0   5    3.10    4.50
  -4   0  -5    9.80    3.90
   4   0   6   31.30    7.90
  -4   0  -6   26.70    5.80
  -4   0  -7    0.40    4.20
   4   0   7    1.00    6.10
   4   0   8  111.19   15.80
  -4   0  -8  107.69   13.60
   4   0   9   -1.40    6.60
  -4   0  -9    3.50    5.10
  -4   0 -10   -5.90    5.40
   4   0  10    3.00    7.40
   4   0  11    4.00    8.30
   4   1 -13    0.00    7.80
   4  -1 -13   -8.70    6.60
   4   1 -12   25.20    8.80
   4  -1 -12   26.50    9.10
   4   1 -11   51.79   10.80
   4  -1 -11   60.59   10.80
  -4   1  10  172.98   22.80
   4   1 -10  177.18   19.30
   4  -1 -10  172.68   19.30
  -4  -1  10  163.88   23.00
   4   1  -9    2.80    5.80
  -4   1   9    7.90    6.70
   4  -1  -9   -5.40    5.10
  -4  -1   9   10.50    7.00
   4   1  -8   12.10    6.10
  -4   1   8   10.60    6.80
  -4  -1   8    7.00    6.80
   4  -1  -8   12.60    6.20
   4   1  -7    9.20    5.00
  -4   1   7    7.00    5.60
  -4  -1   7    5.90    5.60
   4  -1  -7    2.40    4.60
   4   1  -6  737.33   69.39
  -4   1   6  823.42   82.59
   4  -1  -6  773.42   69.39
  -4  -1   6  785.42   82.79
   4   1  -5   65.09    8.70
  -4   1   5   87.09   10.80
  -4  -1   5   53.09   10.00
   4   1  -4  206.68   20.90
   4   1  -4  183.28   22.70
   4  -1  -4  195.68   22.40
  -4  -1   4  209.18   23.10
  -4   1   3   17.30    4.80
   4   1  -3   16.70    4.60
   4   1  -3   23.00    5.10
  -4   1   3   20.30    5.10
   4  -1  -3   30.40    4.50
  -4  -1   3   30.40    5.50
  -4  -1   3   18.20    5.10
   4  -1  -3   25.70    5.00
   4  -1  -3   19.20    4.40
   4   1  -2  136.49   13.70
  -4   1   2  157.98   14.00
   4   1  -2  124.39   14.60
  -4  -1   2   98.09   13.50
  -4  -1   2  143.89   15.00
   4  -1  -2  112.09   14.30
   4  -1  -2  112.19   12.20
   4  -1  -2  116.89   13.60
   4  -1  -1 1344.07  113.09
   4  -1  -1 1394.06  135.69
   4  -1  -1 1155.38  122.39
  -4  -1   1 1323.17  113.19
  -4   1   0   87.69    8.10
  -4   1   0   63.19    9.20
   4   1   0   70.99   10.70
  -4  -1   0   98.19    8.30
   4  -1   0   78.49    9.90
   4  -1   0   77.19    8.30
  -4  -1   0   72.49    9.20
  -4   1  -1  423.16   37.10
  -4   1  -1  366.06   33.60
  -4  -1  -1  347.07   33.70
  -4  -1  -1  398.66   37.00
  -4   1  -2   14.30    3.20
  -4  -1  -2   18.80    3.50
  -4   1  -3    0.40    2.90
  -4  -1  -3    2.10    2.10
   4  -1   3   -4.00    4.30
   4   1   4  193.28   21.10
  -4  -1  -4  201.58   18.90
   4  -1   4  198.58   21.20
  -4   1  -5  894.51   80.69
   4   1   5  880.61   87.99
  -4  -1  -5  950.80   80.99
   4  -1   5  952.40   88.29
  -4   1  -6  342.97   30.40
   4   1   6  331.67   33.70
  -4  -1  -6  323.57   30.40
   4  -1   6  303.17   33.50
   4   1   7   26.10    7.70
  -4   1  -7   26.30    6.20
  -4  -1  -7   28.10    6.50
   4  -1   7   21.40    7.90
  -4   1  -8   21.80    6.30
   4   1   8   21.00    7.70
  -4  -1  -8   22.20    6.30
   4  -1   8   28.60    8.00
  -4   1  -9   44.30    8.30
   4   1   9   35.40    9.70
   4  -1   9   31.40    9.70
  -4  -1  -9   37.80    8.10
  -4   1 -10    7.10    6.20
   4   1  10   10.00    7.80
  -4  -1 -10   13.90    6.60
   4  -1  10   16.50    8.20
   4   1  11    4.50    8.50
   4  -1  11   15.50    9.10
   4   2 -12   50.29   10.90
   4  -2 -12   43.50   10.50
   4   2 -11   30.40    8.90
   4  -2 -11   42.20    9.70
  -4   2  10   14.30    7.70
   4   2 -10   10.60    6.30
   4  -2 -10   12.00    6.40
  -4  -2  10    3.70    7.30
   4   2  -9  105.79   14.30
  -4   2   9   99.59   15.70
   4  -2  -9  124.19   14.90
  -4  -2   9  111.79   16.80
  -4   2   8   42.10    9.40
   4   2  -8   34.60    8.30
   4  -2  -8   48.50    8.90
  -4  -2   8   51.89   10.30
   4   2  -7   35.40    7.60
  -4   2   7   46.50    8.40
   4  -2  -7   44.60    7.90
  -4  -2   7   39.70    8.90
  -4   2   6   38.00    6.90
   4   2  -6   39.40    6.80
   4  -2  -6   35.20    6.00
  -4  -2   6   29.20    7.10
   4   2  -5  392.26   37.70
   4   2  -5  400.96   45.00
  -4   2   5  473.15   44.90
  -4  -2   5  390.06   45.20
   4   2  -4  393.46   38.50
   4   2  -4  385.96   42.20
   4   2  -4  395.56   35.30
  -4   2   4  374.36   41.80
   4  -2  -4  375.76   41.60
   4  -2  -4  413.26   35.30
   4  -2  -4  389.26   38.10
  -4  -2   4  394.96   42.40
  -4   2   3  191.88   21.80
   4   2  -3  174.08   20.20
  -4   2   3  240.48   20.60
   4  -2  -3  219.98   20.10
   4  -2  -3  207.08   18.50
  -4  -2   3  186.18   22.10
   4  -2  -3  170.28   21.50
   4   2  -2    2.80    3.50
  -4   2   2    4.80    3.60
   4   2  -2   -0.40    3.20
  -4   2   2    2.90    3.40
  -4  -2   2    1.50    3.90
   4  -2  -2   11.70    3.80
   4  -2  -2    2.30    3.20
  -4  -2   2    4.60    3.50
   4  -2  -2    5.20    2.60
  -4  -2   2    0.80    2.50
  -4   2   1 1105.39   96.89
   4   2  -1 1038.00  107.39
  -4  -2   1  874.01  107.09
   4  -2  -1 1031.90   89.19
   4  -2  -1 1095.19  107.09
  -4   2   0  157.28   18.30
   4   2   0  222.98   20.90
  -4   2   0  171.18   16.30
  -4  -2   0  201.28   16.70
  -4  -2   0  206.08   18.50
   4  -2   0  164.98   18.40
   4  -2   0  154.78   16.30
  -4   2  -1  377.96   39.10
  -4   2  -1  454.75   35.50
  -4  -2  -1  404.66   39.10
   4  -2   1  363.96   35.60
   4  -2   1  352.26   39.00
  -4  -2  -1  453.05   35.80
  -4   2  -2 1289.97  109.29
  -4  -2  -2 1230.48  109.69
  -4   2  -3   25.30    4.30
   4   2   3   15.40    6.20
  -4  -2  -3   22.10    4.60
   4   2   4   72.99   10.50
  -4  -2  -4   73.29    8.60
   4  -2   4   70.99   10.50
   4   2   5   41.50    7.90
  -4   2  -5   40.30    6.10
   4  -2   5   43.30    8.00
  -4  -2  -5   36.50    6.40
  -4   2  -6   99.69   11.20
   4   2   6  106.89   14.10
   4  -2   6   81.39   13.30
  -4  -2  -6  102.19   11.50
  -4   2  -7    2.80    4.20
   4   2   7   -1.00    5.70
   4  -2   7   -1.00    5.50
  -4  -2  -7   -1.50    4.40
   4   2   8    7.20    6.50
  -4   2  -8   -4.50    4.30
  -4  -2  -8    1.70    4.90
  -4   2  -9   11.40    6.10
   4   2   9   27.60    8.40
  -4  -2  -9    9.50    6.30
   4  -2   9    9.60    7.10
   4   2  10   -0.50    7.10
   4  -2  10    4.60    7.80
  -4  -2 -10    2.10    5.80
   4   2  11    6.20    7.90
   4  -2  11    2.80    8.50
  -4  -2 -11   -2.90    6.50
   4   3 -12    2.00    6.90
   4  -3 -12    4.60    7.10
   4   3 -11    6.50    6.50
   4  -3 -11   -0.90    6.30
   4   3 -10   15.60    7.10
  -4  -3  10    7.20    8.20
   4  -3 -10   32.00    8.00
   4   3  -9  400.66   37.70
  -4   3   9  378.26   43.90
   4  -3  -9  404.26   37.70
  -4  -3   9  396.66   45.00
   4   3  -8  218.28   23.00
  -4   3   8  226.88   27.00
   4  -3  -8  227.18   23.30
  -4  -3   8  234.08   27.80
   4   3  -7   10.10    5.20
  -4   3   7    2.40    5.10
  -4  -3   7    9.40    6.00
  -4   3   6    7.90    4.50
   4   3  -6   20.20    5.20
   4  -3  -6    1.10    1.90
  -4  -3   6    6.90    5.00
   4   3  -5  469.45   41.10
  -4   3   5  422.16   48.30
   4   3  -5  410.76   48.80
  -4  -3   5  449.26   49.20
   4  -3  -5  529.95   41.30
   4   3  -4  459.35   48.70
  -4   3   4  480.65   44.00
   4   3  -4  414.06   44.00
   4   3  -4  457.95   40.60
  -4   3   4  451.65   47.90
   4  -3  -4  417.16   40.30
   4  -3  -4  452.25   47.80
   4  -3  -4  460.55   43.80
  -4  -3   4  465.35   48.80
  -4   3   3  695.03   68.59
  -4   3   3  616.54   62.39
   4   3  -3  646.64   69.09
   4   3  -3  670.13   62.69
  -4  -3   3  702.83   69.29
   4  -3  -3  654.83   62.29
   4  -3  -3  593.64   57.39
   4  -3  -3  655.03   68.39
   4   3  -2  133.09   16.70
   4   3  -2  162.48   15.50
  -4   3   2  147.89   15.20
  -4  -3   2  163.18   15.80
  -4  -3   2  111.79   13.50
   4  -3  -2  141.39   15.10
  -4  -3   2  145.79   17.10
  -4   3   1  635.04   71.59
   4   3  -1  750.52   79.79
  -4  -3   1  816.62   72.19
   4  -3  -1  715.93   71.79
   4  -3  -1  857.81   79.49
   4  -3  -1  773.82   66.09
  -4  -3   1  772.52   79.79
  -4   3   0   35.10    6.00
   4   3   0   36.40    7.30
   4  -3   0   42.60    6.40
   4  -3   0   45.40    5.30
  -4  -3   0   45.10    6.40
  -4  -3   0   56.39    5.70
  -4   3  -1  241.88   26.30
  -4   3  -1  252.17   23.40
  -4  -3  -1  275.47   24.00
   4  -3   1  247.38   26.30
  -4  -3  -1  307.27   26.50
   4  -3   1  266.77   23.70
   4   3   2 1279.47  119.49
  -4   3  -2 1256.57  109.69
   4   3   3 1256.47  125.69
  -4   3  -3 1368.96  115.69
  -4  -3  -3 1368.26  116.09
  -4   3  -4   44.70    6.00
   4   3   4   41.00    7.40
   4  -3   4   44.50    7.70
  -4  -3  -4   46.70    6.60
   4   3   5  254.67   28.00
   4  -3   5  279.17   28.40
  -4  -3  -5  279.57   25.60
   4   3   6   57.49   10.20
  -4   3  -6   58.39    7.90
  -4  -3  -6   51.99    8.30
  -4   3  -7   89.29   11.20
   4   3   7   96.49   14.10
  -4  -3  -7  120.59   12.50
  -4   3  -8   -7.60    4.10
   4   3   8    2.70    6.30
  -4  -3  -8    0.80    5.20
  -4   3  -9   10.20    5.80
   4   3   9   30.60    8.80
  -4  -3  -9   11.30    6.30
   4   3  10   60.89   12.20
  -4  -3 -10   54.29   10.20
   4  -3  10   53.69   12.00
   4   3  11    7.00    8.50
  -4  -3 -11   17.70    7.80
   4  -3  11   19.30    9.40
   4   4 -12   77.99   13.90
   4  -4 -12  106.69   15.20
   4   4 -11   30.30    8.60
   4  -4 -11   47.40    9.70
   4   4 -10    9.10    6.20
  -4  -4  10    7.20    8.10
   4  -4 -10   14.90    6.70
  -4   4   9   -2.20    5.90
   4   4  -9   -0.70    5.40
  -4  -4   9    1.60    7.00
   4  -4  -9    7.10    5.90
   4   4  -8  272.67   27.30
  -4   4   8  281.77   31.70
   4  -4  -8  292.57   27.70
  -4  -4   8  260.37   32.60
  -4   4   7  630.44   68.99
   4   4  -7  623.04   58.59
  -4  -4   7  698.63   70.19
   4   4  -6   22.30    5.60
  -4   4   6   22.00    5.50
   4  -4  -6   24.60    5.30
  -4  -4   6   14.60    6.00
   4   4  -5  239.08   22.70
   4   4  -5  218.78   27.20
  -4   4   5  242.48   26.30
  -4  -4   5  233.88   27.50
   4  -4  -5  255.67   22.80
   4   4  -4  767.02   72.59
  -4   4   4  879.81   78.59
   4   4  -4  810.02   78.89
   4   4  -4  837.72   87.19
   4  -4  -4  814.72   72.49
   4  -4  -4  862.31   78.39
  -4  -4   4  827.42   87.29
   4  -4  -4  808.02   86.09
  -4   4   3  723.43   80.19
   4   4  -3  685.33   67.49
   4   4  -3  724.53   73.29
   4   4  -3  786.52   81.09
   4  -4  -3  834.62   73.09
   4  -4  -3  802.82   67.39
  -4  -4   3  828.12   81.29
   4  -4  -3  780.12   80.19
   4   4  -2 1175.28  116.39
  -4   4   2 1101.79  104.69
  -4  -4   2  995.70  116.29
  -4  -4   2 1190.48  105.29
   4  -4  -2 1115.49  104.79
   4  -4  -2 1109.09  115.69
  -4   4   1   32.00    5.10
   4   4  -1   23.90    6.00
  -4  -4   1   26.90    6.00
   4  -4  -1   38.60    4.20
  -4  -4   1   32.40    4.60
   4  -4  -1   27.80    5.30
   4  -4   0  568.04   46.30
  -4  -4   0  510.45   46.50
  -4  -4   0  500.95   50.59
  -4   4  -1  106.79   14.40
  -4   4  -1  156.08   12.40
   4  -4   1  132.99   14.70
   4  -4   1  131.59   12.70
  -4  -4  -1  132.49   14.60
  -4   4  -2  625.44   56.79
   4   4   2  750.92   62.79
   4  -4   2  684.03   62.69
  -4  -4  -2  576.94   57.39
  -4   4  -3  102.49    9.00
   4   4   3   72.89   11.20
  -4  -4  -3   99.69   10.00
   4  -4   3   60.99   10.70
   4   4   4  374.16   37.70
  -4   4  -4  402.66   34.20
  -4  -4  -4  364.16   34.70
   4   4   5  121.79   15.40
   4  -4   5  120.29   15.50
  -4  -4  -5  146.49   14.00
  -4   4  -6  115.59   12.00
   4   4   6  117.39   15.20
  -4  -4  -6   96.59   12.80
   4   4   7   38.30    9.10
  -4   4  -7   41.60    6.90
  -4  -4  -7   38.10    7.70
  -4   4  -8   85.69   11.00
   4   4   8  102.29   13.80
  -4  -4  -8   69.79   11.50
   4   4   9   10.20    7.20
  -4   4  -9   14.40    5.50
  -4  -4  -9    9.00    6.00
   4   4  10   10.10    7.90
  -4  -4 -10   18.40    7.10
   4   4  11   15.50    9.50
   4  -4  11   15.20    9.00
  -4  -4 -11    7.00    7.20
   4   5 -12    4.80    6.90
   4  -5 -12    4.40    7.40
   4   5 -11   28.90    8.60
   4  -5 -11   23.30    8.30
   4   5 -10   62.59   11.00
  -4  -5  10   71.89   14.00
   4  -5 -10   69.89   11.40
  -4   5   9    5.50    6.40
   4   5  -9    7.10    5.50
  -4  -5   9   10.70    7.70
   4  -5  -9    5.00    5.70
   4   5  -8   10.80    5.60
  -4   5   8    3.70    5.80
  -4  -5   8    1.40    7.00
  -4   5   7  164.48   20.00
   4   5  -7  169.28   17.80
  -4  -5   7  171.68   21.60
  -4   5   6   78.29   10.50
   4   5  -6   60.79    9.70
  -4  -5   6   79.89   11.90
   4  -5  -6   86.39   10.30
   4   5  -5    4.50    4.40
   4   5  -5   -3.80    3.30
  -4   5   5   -0.30    3.40
   4  -5  -5    0.00    3.60
  -4  -5   5    3.60    4.90
   4   5  -3    2.40    4.20
   4   5  -3    5.60    3.30
  -4   5   3   10.10    4.10
  -4   5   3    8.30    3.40
   4  -5  -3    3.00    3.40
  -4  -5   3    2.50    3.10
   4  -5  -3    6.00    3.00
   4  -5  -3   14.90    3.30
  -4  -5   3   14.60    5.60
   4   5  -2  731.73   80.79
  -4   5   2  716.53   72.49
   4  -5  -2  798.12   79.99
   4  -5  -2  813.92   72.69
  -4  -5   2  775.12   80.99
   4   5  -1  148.39   15.90
   4  -5  -1  129.09   13.60
  -4  -5   1  111.59   15.60
  -4  -5   1  118.49   13.90
  -4   5   0  497.35   49.60
  -4  -5   0  548.55   55.49
   4  -5   0  515.15   49.70
   4   5   2   12.60    5.50
  -4   5  -2   15.40    2.70
  -4  -5  -2   11.90    3.70
   4  -5   2    7.60    5.10
   4  -5   2   15.90    3.40
   4   5   3    1.20    4.60
  -4   5  -3    3.40    2.40
  -4  -5  -3    4.20    3.40
   4  -5   3   -0.60    4.40
   4   5   4   10.80    5.00
  -4   5  -4   24.10    3.80
  -4  -5  -4   19.00    4.80
   4   5   5   85.79   13.00
  -4   5  -5  109.39   10.80
  -4  -5  -5  106.29   11.70
   4   5   6   -3.60    5.00
  -4   5  -6    2.90    3.10
  -4  -5  -6   -7.10    3.70
   4   5   7    4.00    6.10
  -4   5  -7    4.30    4.20
  -4  -5  -7    8.60    5.10
  -4   5  -8    1.10    4.30
   4   5   8    5.40    6.50
  -4  -5  -8   -6.00    4.60
   4   5   9   94.29   15.00
  -4  -5  -9  100.99   13.90
   4   5  10   64.89   12.60
  -4  -5 -10   56.39   10.80
   4   5  11    0.90    8.30
  -4  -5 -11   -1.30    6.70
   4   6 -12   -0.60    7.00
   4  -6 -12   14.30    7.80
   4   6 -11    9.30    6.60
   4  -6 -11   -0.80    5.90
   4   6 -10    1.10    5.60
   4  -6 -10   -4.10    5.60
  -4  -6  10   -6.70    7.10
   4   6  -9  413.26   39.50
  -4   6   9  416.76   46.20
  -4  -6   9  419.76   47.70
   4  -6  -9  425.56   39.80
   4   6  -8   66.49   10.60
  -4  -6   8   77.19   13.20
   4   6  -7   85.39   10.60
  -4   6   7   64.89    9.80
  -4  -6   7   53.39   11.40
   4   6  -6  178.08   18.30
  -4   6   6  179.08   20.50
  -4  -6   6  182.28   22.30
   4  -6  -6  185.28   18.20
  -4   6   5   47.20    6.80
   4   6  -5   56.89    9.20
   4   6  -5   42.20    7.00
   4  -6  -5   48.20    7.20
  -4  -6   5   42.50    8.60
  -4   6   4   93.29   11.40
  -4   6   4   90.79   11.70
   4   6  -4   77.49   13.00
   4   6  -4   89.59   10.40
   4  -6  -4  104.29   10.20
   4  -6  -4   99.69   11.40
  -4  -6   4   90.99   13.40
   4   6  -3  191.08   22.40
  -4   6   3  194.88   19.80
   4   6  -3  192.08   18.10
  -4  -6   3  163.68   22.70
   4  -6  -3  195.68   20.60
   4  -6  -3  187.88   17.70
   4   6  -2  161.78   18.50
  -4   6   2  137.59   15.80
   4  -6  -2  160.68   16.00
   4  -6  -2  152.58   17.00
  -4  -6   2  161.58   18.60
  -4   6   1  250.27   25.30
   4   6  -1  265.27   28.80
  -4  -6   1  237.38   28.70
  -4  -6   1  251.17   25.80
   4  -6  -1  279.47   25.50
  -4   6   0  207.18   23.00
   4  -6   0  248.88   23.10
  -4  -6   0  202.88   23.10
  -4  -6   0  291.17   26.50
   4  -6   0  219.88   20.40
   4  -6   1  822.52   73.69
  -4  -6  -1  766.72   80.29
   4  -6   1  972.80   80.69
   4   6   2    6.30    5.10
   4  -6   2    0.20    2.50
  -4  -6  -2    6.40    3.20
   4  -6   2   -2.70    4.50
   4   6   3   95.79   12.00
  -4   6  -3   87.69    9.20
   4  -6   3  111.49   12.60
  -4  -6  -3  100.59   10.70
   4   6   4  109.89   13.90
  -4   6  -4  123.89   11.80
   4  -6   4  154.68   15.20
  -4  -6  -4  110.89   12.80
   4   6   5  242.68   27.90
  -4   6  -5  279.37   24.90
  -4  -6  -5  291.47   26.00
   4   6   6  115.29   14.50
  -4  -6  -6  114.29   13.10
  -4   6  -7   29.00    5.50
   4   6   7   27.40    7.80
  -4  -6  -7   25.00    6.80
  -4   6  -8    0.60    4.30
   4   6   8    1.90    6.10
  -4  -6  -8    0.30    5.30
   4   6   9   12.40    7.70
  -4  -6  -9   17.20    7.10
   4   6  10   -7.40    6.00
  -4  -6 -10    7.00    6.50
   4   6  11   13.00    8.80
  -4  -6 -11   27.00    8.80
   4   7 -12    2.80    6.90
   4  -7 -12   -4.10    6.40
   4   7 -11   -4.80    6.10
   4  -7 -11    3.30    6.80
   4   7 -10   43.50    9.00
   4  -7 -10   27.70    8.30
   4   7  -9   10.20    5.90
   4  -7  -9    2.50    5.30
  -4  -7   9   10.10    7.70
  -4   7   8   96.29   13.70
   4   7  -8  114.49   12.50
  -4  -7   8   78.49   14.90
   4   7  -7  248.38   25.40
  -4   7   7  258.47   28.90
  -4  -7   7  273.97   31.00
   4   7  -6   16.40    5.30
  -4   7   6   18.10    4.70
  -4  -7   6    4.30    6.00
   4  -7  -6   21.00    5.30
  -4   7   5  168.28   19.80
   4   7  -5  177.28   17.80
   4   7  -5  185.58   22.00
  -4   7   5  181.08   19.10
   4  -7  -5  204.68   17.90
  -4  -7   5  177.78   22.00
   4   7  -4  157.28   17.60
  -4   7   4  183.88   19.20
  -4   7   4  179.58   19.80
   4   7  -4  225.68   22.50
   4  -7  -4  212.18   18.90
  -4  -7   4  175.88   22.30
   4  -7  -4  153.58   17.20
  -4   7   3  497.35   46.60
   4   7  -3  499.55   52.49
   4   7  -3  431.66   43.20
  -4  -7   3  479.35   52.69
   4  -7  -3  475.05   42.90
   4  -7  -3  568.64   46.70
   4  -7  -3  461.05   50.69
   4   7  -2  111.79   15.40
  -4   7   2  122.99   13.20
   4  -7  -2  130.09   14.00
  -4  -7   2  112.29   15.70
   4  -7  -2  134.99   13.40
  -4   7   1  639.24   57.09
  -4  -7   1  573.84   63.89
   4  -7  -1  614.74   57.09
  -4  -7   1  571.34   57.49
   4  -7   0  981.00   98.19
  -4  -7   0 1101.99  109.49
  -4  -7   0 1052.79   98.49
  -4  -7  -1 1514.05  145.39
   4  -7   1 1596.54  145.49
   4  -7   1 1541.85  133.89
   4   7   2   18.10    5.40
   4   7   2   39.00    8.10
   4  -7   2   26.00    5.90
  -4  -7  -2   14.40    4.40
   4  -7   2   23.80    3.80
   4   7   3  262.47   28.40
  -4   7  -3  280.67   24.40
   4  -7   3  304.17   28.90
  -4  -7  -3  270.87   25.90
  -4   7  -4   66.79    7.50
   4   7   4   90.79   10.50
  -4  -7  -4   79.39    9.60
  -4   7  -5   13.40    3.40
   4   7   5   10.40    5.30
  -4  -7  -5    8.50    4.50
  -4   7  -6   -2.90    3.10
   4   7   6    2.70    5.00
  -4  -7  -6   -0.30    4.20
   4   7   7   45.60    9.60
  -4  -7  -7   59.39    9.30
   4   7   8    2.30    6.10
  -4  -7  -8   -0.10    5.20
   4   7   9   78.39   13.40
  -4  -7  -9   78.09   12.00
   4   7  10   19.40    8.80
  -4  -7 -10   23.10    8.30
   4   7  11    4.00    8.00
  -4  -7 -11    3.60    6.80
   4   8 -12    1.20    7.40
   4  -8 -12    3.30    7.20
   4   8 -11    0.30    6.10
   4  -8 -11    5.10    6.80
   4   8 -10   71.89   11.00
   4  -8 -10   63.19   11.30
   4   8  -9   62.39   10.70
   4  -8  -9   70.19   10.90
  -4  -8   9   69.89   13.60
   4   8  -8  125.19   15.60
  -4   8   8  136.89   17.60
  -4  -8   8  170.88   20.70
   4  -8  -8  148.79   16.20
   4   8  -7    6.40    4.80
  -4   8   7   -2.90    4.20
  -4  -8   7   -8.10    5.70
   4  -8  -7   -5.70    4.40
   4   8  -6    4.60    4.40
  -4   8   6    0.10    3.60
   4  -8  -6    0.20    3.80
  -4  -8   6   11.10    6.10
   4   8  -5    0.90    4.80
  -4   8   5   -2.20    3.60
   4   8  -5    8.30    3.90
  -4   8   5   -0.80    2.70
  -4  -8   5    5.20    5.40
   4  -8  -5    6.00    3.80
  -4   8   4   26.00    5.60
   4   8  -4   15.70    6.70
   4   8  -4   17.40    4.70
  -4  -8   4   22.20    4.80
  -4  -8   4   14.80    7.00
   4  -8  -4   21.60    4.90
   4  -8  -4   14.70    4.30
   4   8  -3  103.19   17.20
  -4   8   3  157.18   14.90
   4   8  -3  120.59   13.50
   4  -8  -3  147.79   14.70
   4  -8  -3  146.09   13.30
   4   8  -2   30.20    6.10
   4   8  -2   39.80    7.50
  -4   8   2   38.00    5.50
   4  -8  -2   36.50    5.70
   4  -8  -2   29.10    5.00
  -4   8   1  158.28   15.70
   4  -8  -1  153.18   15.80
  -4  -8   1  145.19   18.40
  -4   8   0   25.00    4.60
  -4  -8   0   11.30    5.40
  -4  -8   0   22.10    5.00
   4  -8   0   19.20    4.50
   4  -8   1  313.77   29.50
   4  -8   1  285.87   26.00
   4   8   2  323.27   37.60
   4   8   2  334.07   33.30
  -4  -8  -2  345.37   30.30
   4  -8   2  320.97   29.50
   4  -8   2  341.77   33.50
   4   8   3  106.69   15.60
   4  -8   3  156.38   16.30
  -4  -8  -3  162.28   14.60
  -4   8  -4   92.89    8.90
   4   8   4   96.39   11.80
  -4  -8  -4   99.59   10.90
   4   8   5    7.20    5.20
  -4   8  -5    8.20    2.90
  -4  -8  -5    7.10    4.50
  -4   8  -6  145.09   14.10
   4   8   6  134.79   16.40
  -4  -8  -6  148.49   15.70
   4   8   7  156.58   18.60
  -4  -8  -7  160.88   17.40
   4   8   8  113.59   15.40
  -4  -8  -8   99.09   13.90
   4   8   9    6.70    6.50
  -4  -8  -9    4.50    6.10
   4   8  10   19.30    8.50
  -4  -8 -10   15.60    7.20
   4   8  11   29.50   10.20
  -4  -8 -11   37.20    9.80
   4  -9 -12   64.29   12.50
   4   9 -11    1.30    6.10
   4  -9 -11    5.50    7.00
   4   9 -10   -0.90    5.50
   4  -9 -10    2.00    5.70
   4   9  -9  175.08   19.40
   4  -9  -9  200.88   19.70
  -4  -9   9  159.08   23.90
   4   9  -8  124.89   14.80
  -4   9   8  121.49   16.10
   4  -9  -8  138.09   15.40
  -4  -9   8  145.59   19.30
  -4   9   7   11.20    4.50
   4   9  -7    5.00    4.70
  -4  -9   7   15.40    7.30
   4  -9  -7   12.00    5.80
  -4   9   6   39.90    5.90
   4   9  -6   39.60    7.00
  -4  -9   6   36.00    9.30
   4  -9  -6   25.30    6.30
  -4   9   5  191.08   18.90
   4   9  -5  147.09   17.50
   4   9  -5  184.28   22.10
  -4  -9   5  192.98   22.50
   4  -9  -5  190.48   17.70
  -4   9   4 1056.89   99.09
   4   9  -4  920.31  110.69
   4   9  -4 1061.19   92.19
   4  -9  -4 1129.69   91.79
   4  -9  -4 1075.29   98.89
   4   9  -3  272.57   24.00
   4   9  -3  195.38   26.00
  -4   9   3  216.18   22.30
   4  -9  -3  213.88   22.20
   4  -9  -3  226.58   20.40
  -4   9   2  100.49   11.50
   4   9  -2  112.29   13.10
   4  -9  -2   97.09   11.50
  -4   9   1  117.79   13.70
   4   9  -1  107.49   14.50
   4   9  -1  122.59   12.80
  -4  -9   1  147.99   17.20
   4  -9  -1  162.58   14.20
   4   9   0   -2.80    3.40
   4  -9   0   13.40    4.20
   4   9   1  247.88   26.50
   4  -9   1  228.28   19.40
   4  -9   1  184.68   22.50
   4   9   2  255.87   27.30
   4   9   2  281.87   31.50
  -4  -9  -2  291.47   25.20
   4  -9   2  264.57   27.70
   4  -9   2  262.67   24.10
   4  -9   3 1700.13  162.18
  -4  -9  -3 1743.13  149.88
   4   9   4   27.10    6.20
  -4  -9  -4   23.80    5.40
   4   9   5   -4.20    4.40
  -4   9  -5    0.80    2.00
  -4  -9  -5    1.90    4.10
  -4   9  -6   50.79    6.30
   4   9   6   52.59    9.00
  -4  -9  -6   44.00    8.20
   4   9   7   38.30    8.50
  -4  -9  -7   40.90    8.20
   4   9   8   49.90    9.70
  -4  -9  -8   42.60    9.00
   4   9   9   35.50    9.50
  -4  -9  -9   58.79   10.00
   4   9  10   34.40    9.90
  -4  -9 -10   43.40    9.80
   4   9  11   39.20   10.80
  -4  -9 -11   42.70   10.70
   4 -10 -12    3.40    7.20
   4  10 -11   55.79   10.70
   4 -10 -11   61.39   11.30
   4  10 -10   96.19   13.00
   4 -10 -10   79.69   12.80
   4  10  -9   31.50    7.50
   4 -10  -9   18.30    6.50
  -4 -10   9   25.60    9.40
   4  10  -8   15.70    6.30
  -4  10   8    7.60    5.10
   4 -10  -8   13.80    6.30
  -4 -10   8   10.30    8.00
  -4  10   7   63.19    8.90
   4  10  -7   70.99    9.80
   4 -10  -7   63.19    9.80
  -4 -10   7   59.19   11.90
   4  10  -6    5.60    4.30
   4 -10  -6    1.80    4.10
  -4 -10   6   -2.00    5.80
   4  10  -5  135.89   14.60
   4  10  -5  144.19   18.50
  -4  10   5  143.79   15.40
   4 -10  -5  143.49   14.50
  -4 -10   5  141.09   18.60
  -4  10   4  418.46   40.30
   4  10  -4  387.56   45.90
   4  10  -4  422.96   37.80
  -4 -10   4  419.96   46.10
   4 -10  -4  403.46   40.10
   4 -10  -4  450.85   37.50
   4  10  -3  358.66   33.50
   4  10  -3  253.87   29.60
  -4  10   3  297.47   28.40
  -4 -10   3  274.87   33.20
   4 -10  -3  296.77   28.40
   4 -10  -3  286.87   26.10
  -4 -10   3  275.07   26.70
  -4  10   2  739.83   69.39
   4 -10  -2  673.03   69.39
  -4 -10   2  812.12   78.49
  -4  10   1    6.20    4.20
   4  10  -1    9.80    3.60
   4  10  -1   16.00    5.50
  -4 -10   1   12.10    7.10
   4  10   0   38.00    7.40
   4  10   1   12.90    4.90
   4  10   1   18.30    7.60
   4 -10   1   15.30    5.30
   4  10   2   67.29   13.00
   4  10   2   91.19   11.30
   4 -10   2  127.19   12.10
  -4 -10  -2   52.29    8.80
   4 -10   2   89.79    8.30
   4  10   3  719.53   74.69
   4  10   3  702.53   66.79
   4 -10   3  675.03   60.89
   4  10   4  247.48   24.40
  -4 -10  -4  219.78   22.40
   4  10   5  187.28   21.20
  -4 -10  -5  206.78   19.90
   4  10   6   11.10    6.40
  -4 -10  -6   19.60    6.10
   4  10   7    4.70    5.30
  -4 -10  -7    7.20    5.50
   4  10   8    3.30    5.60
  -4 -10  -8    5.00    5.70
   4  10   9   10.20    6.50
  -4 -10  -9   -3.50    5.40
   4  10  10   24.00    8.40
  -4 -10 -10   33.00    9.20
   4  10  11   25.20    8.90
  -4 -10 -11   10.30    8.10
   4 -11 -12   28.30    9.70
   4  11 -11    3.90    6.10
   4 -11 -11    9.60    7.00
   4  11 -10    3.40    5.90
   4 -11 -10   -1.10    5.50
   4  11  -9   -1.30    5.00
   4 -11  -9    1.10    5.60
   4  11  -8   13.40    5.50
  -4 -11   8   10.30    7.70
   4 -11  -8    8.90    6.10
  -4  11   7   -0.30    3.60
   4  11  -7   -0.20    4.10
   4 -11  -7   -7.90    4.70
  -4 -11   7   -3.80    6.60
   4  11  -6  149.29   15.50
  -4  11   6  150.88   16.20
  -4 -11   6  143.49   19.80
   4 -11  -6  144.69   15.30
   4  11  -5    6.00    4.00
   4  11  -5    8.80    5.60
  -4  11   5   14.70    4.30
  -4 -11   5   13.30    6.60
   4 -11  -5   16.60    4.20
   4  11  -4    2.90    5.10
  -4  11   4    6.80    3.40
   4  11  -4   18.10    4.30
  -4 -11   4    5.80    5.50
   4 -11  -4   19.80    3.80
  -4 -11   4   16.00    4.10
   4  11  -3   20.80    6.30
   4  11  -3   21.50    7.50
  -4 -11   3   22.30    5.20
   4 -11  -3   29.60    4.10
   4 -11  -3   32.60    4.90
  -4 -11   3    6.70    7.70
   4  11  -2   32.00    5.80
   4  11  -2   42.60    8.30
  -4  11   2   46.80    6.30
  -4 -11   2   48.40    6.70
   4 -11  -2   52.09    6.60
  -4 -11   2   53.39    9.90
  -4  11   1  193.28   20.40
   4  11  -1  198.88   21.20
   4  11  -1  185.48   18.80
  -4 -11   1  206.78   19.10
   4 -11  -1  222.78   20.50
   4  11   0  594.04   81.79
   4 -11   0  783.42   73.29
  -4 -11   0  868.51   82.49
  -4 -11   0  858.11   68.19
   4  11   1  603.24   69.49
  -4 -11  -1  691.03   57.59
   4  11   2   31.60    9.70
   4  11   2   65.99    8.90
   4 -11   2   50.79    5.40
   4 -11   2   48.10    8.20
   4  11   3  305.07   29.90
   4  11   3  293.77   33.70
   4 -11   3  289.87   26.50
   4  11   4  351.56   41.70
   4  11   4  352.16   36.80
  -4 -11  -4  408.46   34.40
   4  11   5  135.09   16.30
  -4 -11  -5  140.19   15.00
   4  11   6  113.79   14.50
  -4 -11  -6  114.29   13.20
   4  11   7   37.10    8.40
  -4 -11  -7   37.70    8.10
   4  11   8   16.70    6.70
  -4 -11  -8   20.40    6.70
   4  11   9   34.60    9.30
  -4 -11  -9   64.49   10.60
   4  11  10   66.69   12.40
  -4 -11 -10   76.89   12.70
   4  11  11    7.80    8.00
  -4 -11 -11    7.80    8.10
   4 -12 -12   12.80    7.70
   4 -12 -11  114.89   16.00
   4  12 -10   66.49   11.30
   4 -12 -10   70.79   11.60
   4  12  -9   52.49    9.50
   4 -12  -9   66.29   10.80
   4  12  -8  151.78   16.30
   4 -12  -8  150.98   17.20
  -4 -12   8  132.79   20.70
   4  12  -7   77.29   10.70
   4 -12  -7   92.89   11.90
  -4 -12   7   76.89   14.20
  -4  12   6  195.38   19.80
   4  12  -6  176.08   18.60
   4 -12  -6  197.28   18.70
  -4 -12   6  173.38   23.70
   4  12  -5   19.80    7.00
  -4  12   5   19.30    5.00
   4  12  -5   30.50    5.80
  -4 -12   5   16.50    7.30
   4 -12  -5   22.80    4.90
   4  12  -4   61.79    7.70
   4  12  -4   72.49   10.70
  -4  12   4   56.29    7.30
  -4 -12   4   50.89   10.10
   4 -12  -4   52.49    7.00
  -4 -12   4   53.49    7.70
   4  12  -3  255.17   25.40
  -4  12   3  259.17   23.90
  -4 -12   3  254.47   22.90
   4 -12  -3  241.48   21.90
   4 -12  -3  242.18   23.80
  -4 -12   3  196.38   28.10
  -4  12   2   40.40    6.60
   4  12  -2   48.40    6.80
   4  12  -2   58.19    8.70
  -4 -12   2   50.49   10.00
  -4 -12   2   59.29    7.10
   4 -12  -2   65.59    7.30
   4  12  -1  715.33   75.49
   4  12  -1  635.94   67.59
   4  12  -1  637.04   62.09
   4 -12  -1  748.33   66.99
  -4 -12   1  822.32   76.09
   4  12   0  799.12   93.89
   4  12   0 1144.09  104.99
   4  12   0 1038.20   86.89
  -4 -12   0 1105.19   87.09
   4 -12   0  901.11   93.59
   4  12   1  414.86   41.90
   4 -12   1  434.36   41.80
  -4 -12  -1  426.46   46.90
  -4 -12  -1  430.96   38.50
   4  12   2  669.83   69.09
   4  12   2  589.04   61.69
   4 -12   2  729.33   55.79
  -4 -12  -2  673.83   57.09
   4 -12   2  521.55   61.59
   4  12   3   25.80    7.20
   4  12   3   20.40    5.70
   4 -12   3   21.20    3.60
   4  12   4    9.60    5.00
   4  12   4   12.20    7.50
  -4 -12  -4   10.50    4.40
   4  12   5    8.00    5.70
  -4 -12  -5    4.70    4.60
   4  12   6  183.28   20.00
  -4 -12  -6  171.88   18.70
   4  12   7    4.00    5.70
  -4 -12  -7   -1.20    5.00
   4  12   8  102.99   14.80
  -4 -12  -8  106.29   14.20
   4  12   9    4.10    6.30
  -4 -12  -9   10.90    7.00
   4  12  10   20.80    8.60
  -4 -12 -10   31.90    9.00
  -4 -12 -11   39.20   10.50
   4 -13 -12   31.40   10.00
   4 -13 -11    8.90    6.70
   4  13 -10    9.80    6.50
   4 -13 -10   15.30    7.20
   4  13  -9  210.48   20.40
   4 -13  -9  174.38   20.70
   4  13  -8    9.90    5.40
  -4 -13   8    4.70    7.70
   4 -13  -8   -3.30    5.10
   4  13  -7   49.60    8.70
   4 -13  -7   79.69   10.30
  -4 -13   7   63.49   12.60
   4  13  -6   17.20    5.50
  -4  13   6   17.00    4.90
  -4 -13   6   -1.20    7.10
   4 -13  -6   15.20    5.10
   4  13  -5  264.87   32.00
   4  13  -5  242.78   25.40
  -4  13   5  282.47   26.90
   4 -13  -5  277.37   25.40
  -4 -13   5  275.47   25.80
  -4 -13   5  288.37   32.40
   4  13  -4   12.20    4.00
  -4  13   4   35.80    4.60
   4  13  -4   17.50    6.50
   4 -13  -4   24.10    4.30
  -4 -13   4   22.30    7.20
  -4 -13   4   23.80    5.30
   4  13  -3    3.10    2.80
  -4  13   3    5.30    2.70
   4  13  -3   10.10    4.90
   4 -13  -3   10.40    3.10
  -4 -13   3    5.50    3.60
   4 -13  -3   10.40    2.60
  -4 -13   3    1.00    5.10
   4  13  -2   12.50    5.40
   4  13  -2   28.20    4.50
  -4  13   2   13.40    4.00
  -4 -13   2   22.70    4.50
   4 -13  -2   12.00    4.00
  -4 -13   2   15.20    7.10
   4  13  -1  133.99   15.40
   4  13  -1  104.29   10.50
   4 -13  -1   93.19   10.90
  -4 -13   1   79.89   10.20
  -4 -13   1   84.89   14.20
   4  13   0  488.15   40.40
   4  13   0  451.85   44.10
   4  13   0  494.05   49.50
  -4 -13   0  357.86   49.00
   4 -13   0  435.66   43.40
  -4 -13   0  469.35   40.40
   4  13   1   56.59    7.90
   4  13   1   49.40    9.10
   4 -13   1   41.00    6.90
  -4 -13  -1   12.10    7.40
  -4 -13  -1   36.00    5.90
   4  13   2  454.65   54.39
   4  13   2  428.86   48.40
  -4 -13  -2  555.04   45.10
   4 -13   2  522.35   43.40
   4 -13   2  526.85   48.80
   4  13   3  111.59   16.00
   4  13   3  115.69   13.50
   4 -13   3  109.99   10.80
   4  13   4    5.80    6.80
   4  13   4    2.80    5.10
   4  13   5  166.38   18.80
   4  13   5  174.48   22.90
   4  13   6    6.90    5.50
  -4 -13  -6    2.50    4.90
   4  13   7   -0.20    5.30
  -4 -13  -7    0.90    4.90
   4  13   8   11.70    6.70
  -4 -13  -8    7.20    6.20
   4  13   9  102.59   14.50
  -4 -13  -9   85.49   13.50
   4  13  10   14.10    7.80
  -4 -13 -10   20.80    8.00
  -4 -13 -11    3.40    7.40
   4 -14 -12  104.89   16.20
   4 -14 -11    6.20    6.50
   4 -14 -10   -0.50    6.00
   4  14  -9    5.50    5.50
   4 -14  -9   -5.50    5.50
   4  14  -8  227.48   24.60
   4 -14  -8  289.37   26.00
   4  14  -7   -0.20    4.50
   4 -14  -7    0.40    5.00
  -4 -14   7   -5.00    6.80
  -4  14   6   58.29    7.70
   4  14  -6   45.90    7.50
  -4 -14   6   34.10   10.20
   4 -14  -6   47.10    7.80
   4  14  -5   96.89   15.80
  -4  14   5  103.99   11.40
   4  14  -5  114.39   11.60
  -4 -14   5  111.09   15.80
  -4 -14   5  105.39   12.10
   4 -14  -5   84.69   11.00
   4  14  -4    0.60    2.40
  -4  14   4    3.50    2.70
   4  14  -4   12.20    5.70
  -4 -14   4    2.00    3.80
   4 -14  -4    2.50    2.80
  -4 -14   4    2.30    5.60
   4  14  -3  109.39   11.20
  -4  14   3  105.99   11.20
   4 -14  -3  123.59   10.50
  -4 -14   3   93.69   15.00
   4 -14  -3  100.69   11.30
  -4 -14   3  106.89   11.70
   4  14  -2  130.49   19.50
   4  14  -2  195.68   17.70
  -4  14   2  199.68   18.50
  -4 -14   2  198.38   17.90
   4 -14  -2  191.98   18.50
   4 -14  -2  184.08   20.10
  -4 -14   2  185.38   22.60
   4  14  -1    5.30    6.00
   4  14  -1    0.80    3.00
   4  14  -1   -1.10    4.30
  -4 -14   1   -0.10    2.90
   4 -14  -1   -1.00    3.00
  -4 -14   1   -2.60    6.10
   4  14   0  235.68   23.50
   4  14   0  189.48   18.10
   4  14   0  174.58   20.00
  -4 -14   0  169.58   18.00
  -4 -14   0  204.58   23.20
   4 -14   0  181.48   19.30
   4  14   1    5.10    4.10
   4  14   1   -0.60    5.10
   4 -14   1    4.30    3.90
  -4 -14  -1   10.50    3.80
   4  14   2   92.29   13.40
   4  14   2   92.89   11.40
   4 -14   2   83.19   10.80
  -4 -14  -2   80.49    9.90
   4  14   3   43.30    7.70
   4  14   3   35.50    8.90
   4 -14   3   35.20    4.70
   4  14   4    4.80    5.10
   4  14   4    9.60    7.30
   4  14   5   84.69   14.30
   4  14   5   79.79   11.40
   4  14   6   31.60    9.70
  -4 -14  -6   34.30    7.50
   4  14   7   34.50    8.20
  -4 -14  -7   38.10    8.10
   4  14   8   32.00    8.30
  -4 -14  -8   33.20    8.30
   4  14   9    9.50    6.90
  -4 -14  -9    9.70    6.60
  -4 -14 -10   14.60    8.20
   4 -15 -12    1.50    7.00
   4 -15 -11   34.40    9.30
   4 -15 -10   72.49   12.20
   4  15  -9   66.29    9.80
   4 -15  -9   42.40    9.80
   4  15  -8   -3.10    4.70
   4 -15  -8    4.10    5.60
   4  15  -7   92.39   11.80
   4 -15  -7   94.09   12.60
  -4 -15   7  105.29   16.40
   4  15  -6  236.78   23.20
  -4  15   6  261.07   24.50
   4 -15  -6  220.28   23.20
  -4 -15   6  253.87   30.20
  -4  15   5  229.98   21.60
   4  15  -5  180.78   20.70
  -4 -15   5  192.98   26.60
   4 -15  -5  240.98   21.00
  -4 -15   5  240.68   21.50
  -4  15   4  120.29   12.50
   4 -15  -4  134.49   12.20
  -4 -15   4  125.89   13.00
  -4 -15   4   91.19   16.60
  -4  15   3  114.29   13.30
   4  15  -3  153.98   13.40
   4 -15  -3  139.89   12.40
  -4 -15   3  129.89   13.60
  -4 -15   3  117.59   17.30
   4 -15  -3  135.19   13.40
   4  15  -2   25.00    6.50
   4  15  -2   33.50    5.00
   4  15  -2   27.70    6.90
  -4 -15   2   33.20    5.40
   4 -15  -2   18.10    4.50
   4 -15  -2   27.20    4.40
  -4 -15   2   40.30    8.10
   4  15  -1   17.70    5.20
   4  15  -1   14.80    4.10
   4  15  -1   18.10    6.40
  -4 -15   1    7.80    6.20
  -4 -15   1   21.70    4.40
   4 -15  -1   23.30    4.10
   4  15   0  112.29   12.40
   4  15   0  104.19   14.50
   4  15   0   95.59   10.70
   4 -15   0   91.69   11.10
  -4 -15   0  115.79   11.10
  -4 -15   0   84.99   13.90
   4  15   1   87.39   13.20
   4  15   1  144.89   16.10
   4  15   1  129.59   12.20
  -4 -15  -1  147.79   16.10
  -4 -15  -1  116.59   12.20
   4 -15   1   91.79   12.90
   4  15   2  192.48   22.60
   4  15   2  276.77   26.70
   4 -15   2  236.08   22.90
  -4 -15  -2  187.58   20.60
   4  15   3   13.40    7.60
   4  15   3   16.10    5.90
   4 -15   3   17.40    3.20
  -4 -15  -3   19.10    5.20
   4  15   4  108.69   13.70
   4  15   4  120.99   17.30
   4  15   5   36.10    7.50
   4  15   5   18.30    9.10
   4  15   6  123.09   18.30
   4  15   6  129.39   14.70
  -4 -15  -6  106.69   14.40
   4  15   7    2.30    5.60
  -4 -15  -7    8.40    5.60
   4  15   8   95.59   13.10
  -4 -15  -8   67.29   11.80
   4  15   9    4.40    6.20
  -4 -15  -9   -5.50    5.90
  -4 -15 -10    9.80    7.70
   4 -16 -11    2.50    6.50
   4 -16 -10   16.10    7.30
   4 -16  -9   15.90    7.40
   4  16  -8  126.99   14.00
   4 -16  -8  120.59   15.60
   4  16  -7    6.50    4.70
  -4 -16   7   10.50    8.50
   4 -16  -7   12.60    5.80
   4  16  -6   10.60    4.90
   4 -16  -6   14.00    5.30
  -4 -16   6    5.40    7.90
  -4  16   5   33.80    5.20
   4 -16  -5   30.10    5.70
  -4 -16   5   33.90    9.60
  -4 -16   5   46.10    7.30
  -4  16   4   -4.80    2.00
   4  16  -4    0.10    3.20
  -4 -16   4    4.90    6.50
   4 -16  -4    1.70    3.00
  -4 -16   4   -2.30    3.70
   4  16  -3  281.57   28.40
  -4 -16   3  306.87   35.90
  -4 -16   3  322.57   28.90
   4 -16  -3  330.37   29.90
   4 -16  -3  316.27   27.70
   4  16  -2    8.80    5.70
   4  16  -2   24.10    5.90
   4  16  -2   33.50    4.70
   4 -16  -2   12.00    3.70
   4 -16  -2   22.30    3.80
  -4 -16   2   27.10    4.80
  -4 -16   2   12.90    6.60
   4  16  -1   -2.80    2.60
   4  16  -1   -3.40    4.60
   4  16  -1   -8.30    3.20
  -4 -16   1    3.00    5.50
  -4 -16   1   -3.50    2.70
   4 -16  -1    2.80    2.70
   4  16   0  486.45   41.00
   4  16   0  473.05   46.00
   4  16   0  456.85   37.20
  -4 -16   0  345.57   37.20
   4 -16   0  361.86   39.80
  -4 -16   0  390.16   45.50
   4  16   1    3.70    5.00
   4  16   1    3.30    3.10
   4  16   1    0.70    3.90
  -4 -16  -1   -2.40    4.80
   4 -16   1    0.90    3.70
  -4 -16  -1    5.40    3.40
   4  16   2  209.88   21.30
   4  16   2  184.38   24.30
  -4 -16  -2  215.88   19.40
   4 -16   2  178.68   20.90
   4  16   3  219.78   24.80
   4  16   3  204.28   28.50
   4 -16   3  254.37   21.40
  -4 -16  -3  249.48   23.10
   4  16   4   49.00   11.90
   4  16   4   74.99   10.30
   4  16   5   69.19   14.10
   4  16   5   98.69   12.60
   4  16   6    6.10    7.70
   4  16   6   -0.80    5.10
  -4 -16  -6    6.60    5.10
   4  16   7   35.90    8.50
  -4 -16  -7   54.79    9.30
   4  16   8   -6.20    5.50
  -4 -16  -8    2.70    5.90
  -4 -16  -9   16.60    7.40
  -4 -16 -10    2.00    7.00
   4 -17 -11   -1.20    6.40
   4 -17 -10   11.40    7.00
   4 -17  -9   38.60    9.30
   4 -17  -8   57.99   10.10
   4  17  -7    1.70    4.40
   4 -17  -7   -1.60    5.00
   4  17  -6    1.40    3.30
  -4 -17   6   -4.10    7.50
   4 -17  -6    3.20    4.50
   4  17  -5  142.89   14.90
   4 -17  -5  157.18   15.20
  -4 -17   5  154.88   16.00
  -4 -17   5  150.68   21.00
   4  17  -4   71.39    8.40
  -4 -17   4   62.09    8.60
  -4 -17   4   62.39   11.90
   4 -17  -4   60.49    7.50
   4  17  -3    3.60    3.40
   4  17  -3   13.70    6.40
   4 -17  -3    2.90    2.50
  -4 -17   3    6.80    4.10
  -4 -17   3   20.20    7.50
   4 -17  -3    9.80    2.50
   4  17  -2   50.19    5.60
   4  17  -2   36.30    7.00
   4  17  -2   15.70    7.00
  -4 -17   2   36.10    5.70
   4 -17  -2   25.00    5.10
   4 -17  -2   37.70    4.80
  -4 -17   2   24.90    7.80
   4  17  -1   18.00    6.20
   4  17  -1   12.70    3.50
   4  17  -1   10.70    4.70
  -4 -17   1   13.10    4.00
   4 -17  -1    8.80    3.40
  -4 -17   1   12.40    6.40
   4 -17  -1   14.60    4.20
   4  17   0   27.40    4.70
   4  17   0   27.30    7.20
   4  17   0   20.60    5.80
  -4 -17   0   24.40    5.20
  -4 -17   0   19.60    6.90
   4 -17   0   28.20    5.00
   4  17   1   16.30    6.50
   4  17   1   21.60    5.60
   4  17   1   11.40    4.30
  -4 -17  -1   29.10    5.20
  -4 -17  -1   19.00    6.90
   4 -17   1   25.40    5.50
   4  17   2    6.30    6.90
   4  17   2    9.20    5.80
  -4 -17  -2   22.30    5.10
   4 -17   2   11.80    5.40
   4  17   3  124.99   15.20
   4  17   3  135.19   18.60
  -4 -17  -3  125.79   14.00
   4 -17   3  132.69   12.20
   4  17   4   11.10    7.80
   4  17   4   10.70    5.80
   4  17   5  144.39   15.40
   4  17   5  100.99   18.10
   4  17   6   38.80   10.50
   4  17   6   41.80    8.30
  -4 -17  -6   30.90    7.50
   4  17   7    4.70    5.80
  -4 -17  -7    3.50    5.80
   4  17   8   35.70    8.80
  -4 -17  -8   48.20    9.70
  -4 -17  -9   22.20    8.10
  -4 -17 -10    7.10    7.20
   4 -18 -11   -3.60    6.30
   4 -18 -10   19.30    7.80
   4 -18  -9   -4.20    5.70
   4 -18  -8   -1.00    5.50
   4 -18  -7   99.59   13.10
   4  18  -6   -0.40    3.10
  -4 -18   6    8.00    8.00
   4 -18  -6   10.70    4.90
   4  18  -5   74.89    9.10
  -4 -18   5   70.79   13.80
  -4 -18   5   85.69   10.60
   4 -18  -5   71.29    9.20
   4  18  -4    2.00    3.60
  -4 -18   4    9.80    7.50
   4 -18  -4   13.00    3.60
  -4 -18   4    4.20    4.30
   4  18  -3  111.29   10.40
   4  18  -3   93.49   14.80
  -4 -18   3   82.99   10.80
   4 -18  -3   94.39    9.80
   4 -18  -3   92.09    9.30
  -4 -18   3  112.99   15.80
   4  18  -2    6.60    3.20
   4  18  -2    0.90    4.50
   4  18  -2   45.30    8.30
   4 -18  -2    6.40    3.60
   4 -18  -2   10.80    3.00
  -4 -18   2   14.30    7.00
  -4 -18   2   13.20    4.30
   4  18  -1   -1.20    4.40
   4  18  -1    3.30    5.30
   4  18  -1    0.10    2.80
   4 -18  -1   -2.50    3.60
  -4 -18   1   -3.40    5.70
   4 -18  -1    0.80    2.80
  -4 -18   1    1.40    3.30
   4  18   0  141.49   14.50
   4  18   0  126.79   17.20
   4  18   0  109.19   12.30
   4 -18   0  121.79   13.30
  -4 -18   0   92.89   16.40
  -4 -18   0  151.28   13.40
   4  18   1  198.78   19.20
   4  18   1  170.38   17.00
   4  18   1  176.18   22.40
  -4 -18  -1  190.38   17.40
  -4 -18  -1  144.29   21.80
   4 -18   1  168.18   18.70
   4  18   2   24.60    6.40
   4  18   2   18.30    7.80
   4  18   2   18.20    4.80
  -4 -18  -2   22.80    5.50
   4 -18   2   34.70    6.80
   4  18   3   -8.60    4.60
   4  18   3   -4.30    7.30
   4 -18   3    4.10    2.20
  -4 -18  -3   -5.00    4.20
   4  18   4   23.90    9.80
   4  18   4   40.90    7.80
  -4 -18  -4   35.70    7.00
   4  18   5  245.38   28.90
   4  18   5  240.58   24.70
  -4 -18  -5  205.78   22.70
   4  18   6   38.20    8.60
   4  18   6   45.20   11.40
  -4 -18  -6   36.50    7.80
   4  18   7   35.00    8.40
  -4 -18  -7   32.70    8.00
  -4 -18  -8    6.70    6.40
  -4 -18  -9   40.60    9.60
  -4 -18 -10    8.40    7.30
   4 -19 -11    6.90    7.00
   4 -19 -10   16.70    7.80
   4 -19  -9   69.69   11.50
   4 -19  -8  126.79   15.00
   4 -19  -7    0.70    5.40
   4  19  -6  184.98   16.80
  -4 -19   6  175.28   23.50
  -4 -19   6  144.99   17.50
   4 -19  -6  171.08   17.50
   4  19  -5  111.39   12.30
  -4 -19   5  110.19   18.30
  -4 -19   5  126.19   13.60
   4 -19  -5  125.89   12.60
   4  19  -4   41.40    5.90
  -4 -19   4   25.80    9.50
  -4 -19   4   46.10    7.30
   4 -19  -4   39.30    5.80
   4  19  -3   42.30    5.80
   4  19  -3   39.00    9.40
  -4 -19   3   44.70   10.20
   4 -19  -3   36.70    4.70
  -4 -19   3   43.80    6.80
   4  19  -2    9.90    3.20
   4  19  -2   14.10    6.90
  -4 -19   2   19.40    4.50
   4 -19  -2    2.40    3.50
   4 -19  -2   10.90    3.10
  -4 -19   2    7.70    7.30
   4  19  -1   -3.30    5.50
   4  19  -1    0.30    4.50
   4  19  -1   -0.90    2.70
   4 -19  -1   -2.50    3.80
   4 -19  -1   -2.20    2.80
  -4 -19   1    7.20    3.80
  -4 -19   1   -2.10    6.50
   4  19   0   30.10    6.60
   4  19   0   29.10    8.40
   4  19   0   21.50    4.40
   4 -19   0   23.00    5.30
  -4 -19   0   36.60    8.80
  -4 -19   0   43.90    6.30
   4 -19   0   18.40    6.20
   4  19   1   31.20    5.00
   4  19   1   20.90    6.20
   4  19   1   30.10    8.60
  -4 -19  -1   27.00    5.60
   4 -19   1   22.90    6.10
  -4 -19  -1   23.00    8.20
   4  19   2   45.80    9.40
   4  19   2   27.80    5.60
   4  19   2   35.70    7.20
   4 -19   2   29.20    7.20
  -4 -19  -2   43.90    6.90
   4  19   3   13.00    5.70
   4  19   3   13.40    7.80
  -4 -19  -3    1.30    4.40
   4  19   4   37.80   10.70
   4  19   4   45.50    8.10
  -4 -19  -4   31.60    7.30
   4  19   5   -4.40    8.00
   4  19   5   45.60    8.00
  -4 -19  -5   23.90    6.40
   4  19   6    9.60    8.80
   4  19   6    4.10    5.80
  -4 -19  -6    2.90    5.00
   4  19   7    8.60    6.70
  -4 -19  -7    8.70    5.90
  -4 -19  -8   60.89   10.90
  -4 -19  -9   -2.70    6.60
  -4 -19 -10   12.80    8.20
   4 -20 -11   21.30    8.20
   4 -20 -10    4.50    6.60
   4 -20  -9    5.50    6.10
   4 -20  -8    2.00    5.60
   4 -20  -7  430.26   40.20
   4 -20  -6  262.67   24.00
  -4 -20   6  227.68   24.20
   4 -20  -5   68.29    8.80
  -4 -20   5   67.79    9.80
  -4 -20   5   73.89   14.00
   4  20  -4   41.40    6.00
   4 -20  -4   49.70    6.30
  -4 -20   4   46.30    7.70
  -4 -20   4   38.50   10.50
   4  20  -3   -4.20    6.30
   4  20  -3   -1.00    3.00
   4 -20  -3    2.10    2.10
  -4 -20   3   -6.60    7.10
  -4 -20   3   -0.90    3.90
   4  20  -2    9.70    3.30
   4  20  -2    3.30    6.20
   4 -20  -2    7.30    4.10
  -4 -20   2    9.70    4.10
  -4 -20   2    3.70    7.10
   4 -20  -2   16.90    3.30
   4  20  -1  140.29   15.20
   4  20  -1  128.19   17.80
   4  20  -1  116.59   12.10
  -4 -20   1  114.09   13.10
   4 -20  -1  110.49   15.30
   4 -20  -1  140.49   13.30
  -4 -20   1  144.79   18.60
   4  20   0    0.60    6.40
   4  20   0   -1.60    4.60
   4  20   0    3.10    2.90
  -4 -20   0    8.00    4.30
   4 -20   0   -2.70    4.40
  -4 -20   0   -1.60    6.30
   4 -20   0   -6.00    3.00
   4  20   1   85.09   10.80
   4  20   1   86.69   13.00
   4  20   1   73.29    8.50
   4 -20   1   68.49   10.20
   4 -20   1   63.49   11.10
  -4 -20  -1   82.09    9.30
  -4 -20  -1   61.49   12.30
   4  20   2   98.99   10.80
   4  20   2   91.99   12.60
   4  20   2  102.09   15.30
  -4 -20  -2   94.39   11.30
   4  20   3   20.10    8.10
   4  20   3   14.40    6.00
  -4 -20  -3   13.60    5.60
   4  20   4  208.38   28.10
   4  20   4  189.48   23.50
  -4 -20  -4  271.17   22.70
   4  20   5   -0.20    5.00
   4  20   5   -7.60    7.50
  -4 -20  -5   -2.60    4.60
   4  20   6  110.89   13.90
  -4 -20  -6   84.49   12.70
  -4 -20  -7  201.08   21.60
  -4 -20  -8  156.98   18.40
  -4 -20  -9   29.20    8.80
  -4 -20 -10   20.60    9.30
   4 -21 -11    0.70    7.20
   4 -21 -10    8.50    7.40
   4 -21  -9   -3.00    5.70
   4 -21  -8   18.40    6.60
   4 -21  -7   11.30    6.10
  -4 -21   6    9.40    5.80
   4 -21  -6   10.20    5.40
  -4 -21   5    7.90    5.00
  -4 -21   5   18.00    8.70
   4 -21  -5   16.20    4.60
  -4 -21   4    9.20    5.00
  -4 -21   4    1.10    7.80
   4 -21  -4    9.60    3.70
   4  21  -3  109.39   18.70
   4  21  -3  134.49   12.70
   4 -21  -3  144.19   12.40
  -4 -21   3  132.99   14.10
  -4 -21   3  116.39   18.90
   4  21  -2  353.36   30.10
   4  21  -2  356.76   39.40
  -4 -21   2  305.07   39.00
  -4 -21   2  341.27   31.30
   4 -21  -2  328.47   32.30
   4 -21  -2  341.27   36.50
   4  21  -1   33.40    4.80
   4  21  -1   39.80    9.30
   4  21  -1   40.10    7.80
   4 -21  -1   38.10    5.80
  -4 -21   1   35.70    9.90
  -4 -21   1   37.40    6.40
   4 -21  -1   41.20    7.40
   4  21   0   -1.70    2.60
   4  21   0   -2.60    6.10
   4  21   0   -2.60    4.30
   4 -21   0    3.40    3.90
   4 -21   0   -4.00    4.50
  -4 -21   0    1.20    7.20
   4  21   1  155.98   15.90
   4  21   1  166.08   22.20
   4  21   1  204.68   18.90
  -4 -21  -1  155.68   21.80
   4 -21   1  173.38   18.40
   4 -21   1  152.98   20.60
   4  21   2  239.28   29.90
   4  21   2  260.67   25.80
   4  21   2  240.98   22.90
   4  21   3   42.80    6.70
   4  21   3   27.00    9.80
   4  21   3   44.40    8.50
   4 -21   3   45.40    5.20
  -4 -21  -3   57.99    8.30
   4  21   4    5.10    8.00
   4  21   4    9.70    6.40
  -4 -21  -4   12.60    5.50
   4  21   5   61.49   13.10
   4  21   5   60.09    9.90
  -4 -21  -5   54.09    9.40
   4  21   6   38.90    8.70
  -4 -21  -6   32.50    7.80
  -4 -21  -7  124.49   15.90
  -4 -21  -8    1.60    5.60
  -4 -21  -9   17.70    8.10
   4 -22 -10   -7.60    5.70
   4 -22  -9   27.80    8.10
   4 -22  -8  197.08   21.10
   4 -22  -7   26.90    7.60
  -4 -22   6    8.40    5.40
   4 -22  -6   14.50    5.80
  -4 -22   5  189.58   19.70
   4 -22  -5  196.68   18.90
  -4 -22   4   76.39   13.70
   4 -22  -4   66.29    8.10
  -4 -22   4   69.29    9.70
  -4 -22   3   35.40   11.10
  -4 -22   3   60.59    7.90
   4 -22  -3   48.50    5.70
   4  22  -2   53.79   11.50
  -4 -22   2   63.79   12.30
   4 -22  -2   64.69    7.20
  -4 -22   2   55.79    8.30
   4 -22  -2   58.39    8.70
   4  22  -1    0.20    4.60
   4  22  -1    3.70    6.50
   4  22  -1    5.50    2.20
   4 -22  -1    3.80    3.20
  -4 -22   1    2.90    4.10
   4 -22  -1    1.30    4.60
  -4 -22   1    6.30    7.40
   4  22   0   33.70    4.40
   4  22   0   24.00    7.00
   4  22   0   43.10    9.70
   4 -22   0   38.60    7.60
  -4 -22   0   27.60    9.40
  -4 -22   0   37.20    6.60
   4 -22   0   32.70    5.90
   4  22   1   18.40    8.40
   4  22   1   28.50    6.80
   4  22   1   28.60    4.40
  -4 -22  -1   32.90    9.30
   4 -22   1   24.50    7.30
  -4 -22  -1   27.20    5.90
   4 -22   1   26.10    6.30
   4  22   2   -9.40    6.70
   4  22   2    7.00    3.50
   4  22   2   -1.90    4.90
   4 -22   2    6.40    6.30
  -4 -22  -2    1.70    7.20
   4 -22   2    7.40    5.50
  -4 -22  -2    7.20    4.40
   4  22   3  255.67   25.00
   4  22   3  217.98   28.80
   4 -22   3  233.48   21.10
   4  22   4    8.90    7.70
   4  22   4    5.40    5.40
  -4 -22  -4   -5.00    4.30
   4  22   5   58.19   10.40
   4  22   5  100.99   15.10
  -4 -22  -5   58.39   10.20
  -4 -22  -6    5.20    5.90
  -4 -22  -7   -0.90    5.10
  -4 -22  -8   15.20    7.10
  -4 -22  -9   15.40    7.90
   4 -23 -10   13.20    7.60
   4 -23  -9    5.50    6.30
   4 -23  -8   -4.50    5.50
   4 -23  -7  542.95   49.90
   4 -23  -6  495.85   43.70
  -4 -23   6  454.15   43.90
  -4 -23   5  255.77   24.00
   4 -23  -5  228.98   22.80
   4 -23  -4   45.60    6.20
  -4 -23   4   44.20    7.80
  -4 -23   4   31.00   10.40
  -4 -23   3    1.20    8.70
  -4 -23   3   17.10    4.90
   4 -23  -3   14.50    2.90
   4  23  -2   19.20    8.50
  -4 -23   2   10.30    8.40
   4 -23  -2   12.10    3.20
  -4 -23   2   15.90    5.10
   4 -23  -2   16.20    5.40
   4  23  -1  514.65   53.19
  -4 -23   1  431.36   42.70
   4 -23  -1  458.95   45.10
   4 -23  -1  498.55   50.89
   4  23   0   40.40    8.10
   4  23   0   54.99   11.10
   4 -23   0   41.90    6.80
  -4 -23   0   28.90   10.20
   4 -23   0   42.30    8.70
  -4 -23   0   45.10    7.50
   4  23   1  182.38   22.90
   4  23   1  166.08   18.60
   4 -23   1  168.08   18.30
  -4 -23  -1  153.08   16.90
  -4 -23  -1  153.78   22.20
   4 -23   1  178.98   21.30
   4  23   2  139.69   17.40
   4  23   2  187.68   21.90
   4 -23   2  158.08   17.70
  -4 -23  -2  129.89   20.50
  -4 -23  -2  180.98   16.50
   4 -23   2  139.09   20.10
   4  23   3   -1.30    6.90
   4  23   3   -6.60    4.90
  -4 -23  -3   10.20    5.20
   4 -23   3    0.20    6.00
   4  23   4   36.10    7.50
   4  23   4   11.70    8.30
   4 -23   4   27.80    9.00
  -4 -23  -4   28.60    6.70
  -4 -23  -5   -3.80    4.90
  -4 -23  -6    8.70    6.00
  -4 -23  -7    9.60    6.10
  -4 -23  -8  117.09   16.20
  -4 -23  -9   14.00    7.20
   4 -24 -10   48.70   10.70
   4 -24  -9    3.50    6.40
   4 -24  -8    3.60    5.70
   4 -24  -7  162.18   17.70
  -4 -24   6   57.19    9.50
   4 -24  -6   53.79    8.70
   4 -24  -5  255.47   24.20
  -4 -24   5  253.57   25.00
  -4 -24   4   18.70    5.70
   4 -24  -4   12.30    4.10
   4 -24  -3   11.90    3.00
  -4 -24   3   22.30    8.90
  -4 -24   3   14.10    5.10
   4 -24  -2    2.90    4.60
  -4 -24   2  -15.90    7.40
  -4 -24   2    0.60    3.90
   4  24  -1    9.10    7.20
  -4 -24   1    4.40    8.20
   4 -24  -1   -4.50    3.10
   4 -24  -1    3.80    5.00
  -4 -24   1    5.70    4.50
   4  24   0   12.60    5.60
   4  24   0   -0.30    7.00
   4 -24   0    3.10    3.90
   4 -24   0    4.80    5.40
  -4 -24   0   -1.30    4.40
  -4 -24   0   -6.80    7.70
   4  24   1  200.28   21.20
   4  24   1  183.48   25.20
   4 -24   1  174.18   23.60
  -4 -24  -1  213.88   19.70
   4 -24   1  207.38   21.00
  -4 -24  -1  182.48   25.00
   4  24   2  314.17   37.50
   4  24   2  369.96   32.60
   4 -24   2  292.37   32.60
  -4 -24  -2  253.17   36.60
  -4 -24  -2  375.86   30.60
   4 -24   2  309.07   36.70
   4  24   3    3.70    5.30
   4  24   3    2.30    7.40
  -4 -24  -3    5.10    4.80
   4 -24   3   11.90    7.30
   4  24   4   47.20    8.80
   4  24   4   38.60   11.10
   4 -24   4   44.10   10.80
  -4 -24  -4   53.39    8.70
  -4 -24  -5    4.70    5.50
  -4 -24  -6   14.70    6.40
  -4 -24  -7   10.40    6.30
  -4 -24  -8    7.10    6.70
  -4 -24  -9    4.80    7.20
   4 -25 -10   49.90   10.70
   4 -25  -9   14.10    6.90
   4 -25  -8   -8.70    5.30
   4 -25  -7   36.60    7.90
  -4 -25   6   55.49    9.50
   4 -25  -6   52.09    8.70
  -4 -25   5   42.00    8.00
   4 -25  -5   45.10    7.30
  -4 -25   4  107.19   12.80
   4 -25  -4  108.89   11.20
   4 -25  -3    6.30    2.60
  -4 -25   3    3.80    8.30
  -4 -25   3    2.60    4.40
  -4 -25   2  210.68   20.60
   4 -25  -2  197.38   23.60
  -4 -25   2  227.18   27.40
   4 -25  -1   90.49   10.20
  -4 -25   1   94.29   11.00
  -4 -25   1   88.29   15.70
   4 -25  -1   84.89   12.70
   4  25   0    0.30    7.00
   4  25   0    4.50    5.30
  -4 -25   0   -7.20    6.90
   4 -25   0   22.70    6.30
  -4 -25   0    3.80    4.70
   4 -25   0    3.00    4.00
   4  25   1   14.60    5.80
   4  25   1    5.10    7.60
  -4 -25  -1   12.70    8.30
   4 -25   1    9.80    5.20
   4 -25   1   19.10    6.90
  -4 -25  -1   20.20    5.60
   4  25   2  231.08   29.10
   4  25   2  279.47   24.70
   4 -25   2  244.58   28.30
   4 -25   2  227.58   24.80
  -4 -25  -2  179.78   22.40
  -4 -25  -2  233.18   28.50
   4  25   3  234.58   29.60
   4  25   3  236.48   24.90
  -4 -25  -3  225.78   23.50
   4 -25   3  258.47   29.50
  -4 -25  -4   -0.70    4.80
  -4 -25  -5   13.00    6.10
  -4 -25  -6   -2.70    5.40
  -4 -25  -7   32.30    8.50
  -4 -25  -8    0.00    6.00
   4 -26  -9   -5.40    6.00
   4 -26  -8   12.00    6.50
   4 -26  -7   24.50    7.00
   4 -26  -6    9.60    5.40
  -4 -26   6    2.20    5.40
   4 -26  -5    1.30    4.30
  -4 -26   5    2.60    4.70
  -4 -26   4   24.00    6.00
   4 -26  -4    8.70    3.80
  -4 -26   3    4.90    4.60
  -4 -26   2   64.59   14.30
  -4 -26   2   86.39   10.50
   4 -26  -1    3.70    5.70
  -4 -26   1    4.20    4.50
  -4 -26   1    0.20    8.20
  -4 -26   0   78.79   15.30
   4 -26   0   90.49   10.90
  -4 -26   0   95.19   11.80
   4 -26   0   95.89   13.70
   4  26   1  174.98   19.30
  -4 -26  -1  187.78   23.50
  -4 -26  -1  195.78   18.10
   4 -26   1  170.78   22.00
   4 -26   1  146.09   18.60
   4  26   2   16.10    6.10
  -4 -26  -2   10.10    8.30
   4 -26   2   21.40    6.30
  -4 -26  -2   25.30    6.40
   4 -26   2   12.30    7.50
   4 -26   3    9.60    7.70
  -4 -26  -3   16.60    6.00
  -4 -26  -4   -0.50    4.90
  -4 -26  -5    2.90    5.30
  -4 -26  -6    7.00    6.00
  -4 -26  -7    5.90    6.40
  -4 -26  -8   -2.50    6.60
   4 -27  -9   14.50    7.20
   4 -27  -8   10.90    6.60
   4 -27  -7   19.80    6.90
   4 -27  -6   -1.20    5.00
  -4 -27   6    2.60    5.60
   4 -27  -5    6.00    4.50
  -4 -27   5    0.20    4.90
  -4 -27   4   16.10    5.90
   4 -27  -4   18.40    4.50
  -4 -27   3   15.00    5.60
  -4 -27   2   23.20    5.90
   4 -27  -1  127.19   16.10
  -4 -27   1  115.29   18.40
  -4 -27   1  106.79   13.00
   4 -27   0  204.98   21.70
  -4 -27   0  138.29   22.70
  -4 -27   0  159.18   17.80
   4  27   1   67.09    9.70
   4 -27   1   64.99    9.60
  -4 -27  -1   59.09   12.50
   4 -27   1   54.89   10.80
  -4 -27  -1   53.59    8.90
   4  27   2   89.89   13.50
  -4 -27  -2  124.19   13.30
  -4 -27  -2  129.69   17.90
   4 -27   2  120.99   14.20
   4 -27   2   92.09   16.20
   4 -27   3   27.50    9.00
  -4 -27  -3   19.80    6.60
  -4 -27  -4    1.50    5.50
  -4 -27  -5    3.90    5.50
  -4 -27  -6   -8.40    5.30
  -4 -27  -7   11.60    6.90
  -4 -27  -8   -0.40    6.80
   4 -28  -9    0.20    6.20
   4 -28  -8    3.90    5.90
   4 -28  -7   43.60    8.80
  -4 -28   6    8.90    6.10
   4 -28  -6    5.20    5.10
  -4 -28   5   14.80    6.20
   4 -28  -5   31.80    6.10
   4 -28  -4   28.10    5.30
  -4 -28   4   27.00    7.00
  -4 -28   3  380.26   35.40
  -4 -28   2    0.90    4.60
  -4 -28   1  106.99   17.50
  -4 -28   1  100.49   12.10
   4 -28   0   28.90    8.20
  -4 -28   0   26.60   10.20
  -4 -28   0   32.70    7.10
  -4 -28  -1    1.00    7.90
  -4 -28  -1    2.70    4.90
   4 -28   1   -3.40    6.40
   4 -28   1    1.10    4.60
   4 -28   2   27.70    8.60
  -4 -28  -2   24.80    9.50
  -4 -28  -2   21.90    6.20
   4 -28   2    8.50    6.10
   4 -28   3   -1.70    6.50
  -4 -28  -3    1.50    5.00
  -4 -28  -4    5.10    5.60
  -4 -28  -5    5.40    5.90
  -4 -28  -6    4.30    6.00
  -4 -28  -7   32.20    8.60
  -4 -28  -8   26.60    9.00
   4 -29  -8   11.50    6.80
   4 -29  -7   23.50    6.70
  -4 -29   7   12.00    6.50
   4 -29  -6    1.20    5.00
  -4 -29   6    5.10    6.00
   4 -29  -5   10.10    5.10
  -4 -29   5   16.90    6.30
  -4 -29   4    6.50    5.30
  -4 -29   3  130.29   14.50
  -4 -29   2   58.69    9.00
  -4 -29   1    6.80    4.80
  -4 -29   0   22.70    6.50
  -4 -29   0   18.40    9.60
  -4 -29  -1   19.10    9.70
  -4 -29  -1   -0.60    4.70
   4 -29   1    4.00    6.70
   4 -29   2    6.40    5.50
   4 -29   2   -2.00    6.60
  -4 -29  -2   14.30    8.50
  -4 -29  -2    3.30    4.80
  -4 -29  -3   51.19    8.90
  -4 -29  -4    9.20    5.80
  -4 -29  -5    5.90    6.10
  -4 -29  -6    9.60    6.50
  -4 -29  -7   -1.30    6.00
   4 -30  -8    5.50    6.10
  -4 -30   7    2.60    5.80
   4 -30  -7    3.30    5.40
  -4 -30   6    3.20    5.90
   4 -30  -6    1.30    5.30
   4 -30  -5   67.99    9.00
  -4 -30   5   44.80    9.00
  -4 -30   4  109.49   13.70
  -4 -30   3   39.50    7.70
  -4 -30   2  143.99   15.60
  -4 -30   1    1.50    4.70
  -4 -30   0   47.70    8.40
   4 -30   1   -1.50    6.60
  -4 -30  -1    5.70    5.30
   4 -30   2  163.58   21.20
  -4 -30  -2  143.49   16.60
  -4 -30  -3    0.70    5.30
  -4 -30  -4    5.70    5.70
  -4 -30  -5   -2.40    5.30
  -4 -30  -6    3.10    6.30
  -4 -30  -7   18.20    8.20
   4 -31  -8   36.40    8.90
   4 -31  -7   19.70    7.00
  -4 -31   7   26.60    7.90
   4 -31  -6    0.00    5.00
  -4 -31   6    6.50    6.20
  -4 -31   5   -4.00    4.80
   4 -31  -5    4.00    4.60
  -4 -31   4   -0.20    4.80
  -4 -31   3   30.30    6.90
  -4 -31   2   11.30    5.50
  -4 -31   1    6.80    5.30
  -4 -31   0   23.80    6.70
  -4 -31  -1   27.50    7.00
  -4 -31  -2   15.70    6.30
   4 -31   2   27.70    9.10
  -4 -31  -3    3.50    5.60
  -4 -31  -4    2.10    5.80
  -4 -31  -5   -1.60    6.10
  -4 -31  -6   52.29   10.80
   4 -32  -7   30.30    7.80
  -4 -32   7   23.90    8.40
  -4 -32   6   -3.70    5.20
   4 -32  -6    4.90    5.30
  -4 -32   5    8.00    5.80
  -4 -32   4    3.80    5.30
  -4 -32   3  121.19   14.00
  -4 -32   2    3.10    5.00
  -4 -32   1   17.50    6.00
  -4 -32   0   48.20    8.60
  -4 -32  -1   23.60    6.90
  -4 -32  -2   -4.70    4.70
  -4 -32  -3    3.80    5.60
  -4 -32  -4    8.10    6.10
  -4 -32  -5    1.60    6.00
  -4 -32  -6    5.80    6.40
  -4 -33   7    1.00    6.70
   4 -33  -7    1.70    6.00
  -4 -33   6    8.50    6.40
   4 -33  -6   -2.10    5.10
  -4 -33   5    6.50    5.70
  -4 -33   4   -0.20    5.20
  -4 -33   3    4.70    4.80
  -4 -33   2   15.80    5.80
  -4 -33   1   17.60    6.30
  -4 -33   0   16.40    6.30
  -4 -33  -1   22.70    6.90
  -4 -33  -2    2.30    5.30
  -4 -33  -3    1.00    5.20
  -4 -33  -4   10.30    5.90
  -4 -33  -5    0.00    6.20
  -4 -33  -6   34.70    9.30
  -4 -34   6    1.90    6.20
  -4 -34   5  -10.70    5.10
  -4 -34   4   -0.60    5.20
  -4 -34   3   48.60    8.70
  -4 -34   2   24.70    6.60
  -4 -34   1    2.00    5.20
  -4 -34   0    3.40    5.40
  -4 -34  -1   -1.90    5.40
  -4 -34  -2   10.50    5.90
  -4 -34  -3    8.30    6.30
  -4 -34  -4   14.70    6.90
  -4 -34  -5    3.00    6.10
  -4 -35   6   17.70    7.40
  -4 -35   5   25.00    7.80
  -4 -35   4   38.00    8.50
  -4 -35   3   23.30    6.80
  -4 -35   2   -0.30    5.40
  -4 -35   1   12.40    5.90
  -4 -35   0    1.40    5.60
  -4 -35  -1    1.10    6.10
  -4 -35  -2   -3.40    5.70
  -4 -35  -3    4.80    6.20
  -4 -35  -4    0.50    6.30
  -4 -36   5   -5.50    5.40
  -4 -36   4    3.10    5.70
  -4 -36   3   20.20    6.80
  -4 -36   2   14.50    6.50
  -4 -36   1    0.70    5.20
  -4 -36   0    5.40    5.70
  -4 -36  -1   -6.80    5.50
  -4 -36  -2   25.20    8.00
  -4 -36  -3   11.50    6.40
  -4 -36  -4   41.00    9.10
  -4 -37   4    2.90    6.40
  -4 -37   3   -1.40    5.20
  -4 -37   2    8.10    5.90
  -4 -37   1    9.70    6.30
  -4 -37   0    5.00    6.40
  -4 -37  -1   -1.80    5.80
  -4 -37  -2   -2.60    5.70
  -4 -37  -3   -1.70    5.90
  -4 -38   3    3.30    5.90
  -4 -38   2   11.90    6.30
  -4 -38   1   17.70    6.70
  -4 -38   0   -1.00    5.50
  -4 -38  -1   -6.10    5.70
  -4 -38  -2    4.70    6.40
  -4 -39   1    0.90    6.20
  -4 -39   0   24.10    7.60
   5   0 -12   -4.80    5.90
   5   0 -11    3.90    6.30
   5   0 -10   37.50    8.80
  -5   0  10   28.40    9.30
   5   0  -9    5.70    6.50
  -5   0   9   14.30    6.90
   5   0  -8  271.07   26.40
  -5   0   8  255.77   30.80
   5   0  -7    5.20    4.90
  -5   0   7   21.00    7.00
  -5   0   6  243.38   27.20
   5   0  -6  228.78   22.90
   5   0  -5   -0.20    2.30
  -5   0   5    1.30    4.50
   5   0  -5   -5.00    3.70
   5   0  -4  125.39   16.00
   5   0  -4  139.79   15.40
  -5   0   4  118.99   16.80
   5   0  -3    2.10    4.50
   5   0  -3   -1.80    3.00
   5   0  -3   -2.70    3.90
  -5   0   3   -2.10    5.00
   5   0  -2  279.57   30.00
   5   0  -2  333.47   32.90
  -5   0   2  283.37   32.70
   5   0  -1   -5.50    3.10
   5   0  -1   -0.80    3.90
  -5   0   1   -3.40    2.40
   5   0   0  185.08   20.00
  -5   0   0  190.28   17.70
  -5   0  -1   -1.00    3.00
   5   0   2  439.46   48.00
  -5   0  -2  537.55   43.80
   5   0   3   -3.80    3.70
  -5   0  -3    0.40    2.10
   5   0   4    4.30    4.20
  -5   0  -4    8.00    3.50
   5   0   5   -0.60    5.00
  -5   0  -5   -6.90    3.00
   5   0   6   86.69   13.50
  -5   0  -6   95.19   10.90
  -5   0  -7    2.50    4.40
   5   0   7   -5.30    6.10
  -5   0  -8   12.80    5.50
   5   0   8   19.80    7.70
  -5   0  -9    3.60    5.50
   5   0   9   -4.50    6.50
   5   0  10   58.99   13.20
   5   0  11    2.20    7.70
   5   1 -12    4.20    7.20
   5  -1 -12    5.60    7.20
   5   1 -11   62.39   11.20
   5  -1 -11   59.89   11.20
   5   1 -10   35.10    8.60
   5  -1 -10   22.20    7.60
  -5  -1  10   20.90    8.70
   5   1  -9   -3.00    5.40
  -5   1   9    4.20    6.60
   5  -1  -9   12.90    6.60
  -5  -1   9   -3.50    6.20
  -5   1   8   67.49   12.00
   5   1  -8   96.99   12.10
  -5  -1   8   69.39   12.40
   5  -1  -8   78.59   11.50
   5   1  -7   26.30    6.60
  -5   1   7   21.90    7.10
   5  -1  -7   22.90    6.20
  -5  -1   7   31.80    8.00
   5   1  -6   86.39   12.10
  -5   1   6  109.69   14.20
  -5  -1   6  121.09   15.00
   5   1  -5   32.10    6.60
  -5   1   5   33.10    6.70
   5   1  -5   27.60    5.60
   5  -1  -5   26.30    6.20
  -5  -1   5   30.40    7.00
   5  -1  -5   26.90    6.00
  -5   1   4  596.64   62.29
   5   1  -4  696.53   57.29
   5   1  -4  535.95   62.19
   5  -1  -4  533.35   51.99
   5  -1  -4  553.04   61.99
  -5  -1   4  653.73   62.69
   5  -1  -4  556.34   56.59
   5   1  -3   46.90    8.80
  -5   1   3   90.39   10.90
   5   1  -3   52.39    9.40
   5  -1  -3   59.19    7.70
   5  -1  -3   60.69    9.10
   5  -1  -3   64.79    9.20
  -5  -1   3   74.09   10.20
   5   1  -2   66.19   10.80
   5   1  -2   95.79   11.10
  -5   1   2   71.89   10.90
   5  -1  -2  101.09   11.40
  -5  -1   2   84.49   11.70
   5  -1  -2   80.59   10.60
   5   1  -1    4.90    4.30
   5   1  -1    0.90    3.60
   5  -1  -1   11.60    4.50
   5  -1  -1   -0.60    4.00
   5   1   0  532.15   53.29
  -5  -1   0  465.05   43.70
  -5   1  -1 1844.42  177.88
  -5  -1  -1 2280.97  178.28
   5   1   2    3.10    5.20
  -5   1  -2    7.60    3.10
  -5  -1  -2   -2.70    1.80
  -5   1  -3  190.28   19.00
   5   1   3  171.88   21.50
   5  -1   3  242.58   22.00
  -5  -1  -3  221.58   19.40
  -5   1  -4   84.79    8.40
   5   1   4   60.79    9.70
   5  -1   4   65.19   10.20
  -5  -1  -4   52.59    8.10
  -5   1  -5    0.70    3.60
   5   1   5   16.20    6.30
   5  -1   5   -0.10    5.30
  -5  -1  -5    3.60    3.70
   5   1   6   13.90    6.70
  -5   1  -6   25.30    5.40
   5  -1   6   33.50    8.30
  -5  -1  -6   18.40    5.40
  -5   1  -7   17.00    5.70
   5   1   7   19.80    7.90
  -5  -1  -7   18.30    5.90
   5  -1   7   31.60    8.70
   5   1   8   85.59   13.80
  -5   1  -8   79.79   11.20
   5  -1   8   84.09   14.30
  -5  -1  -8   79.49   11.20
   5   1   9   31.90    9.60
  -5   1  -9   19.80    6.60
   5  -1   9   16.40    8.70
  -5  -1  -9   12.20    6.40
   5   1  10   14.10    9.20
  -5  -1 -10   21.40    7.40
   5  -1  10   22.30    9.20
   5   1  11    7.70    9.30
   5  -1  11    7.60    9.30
   5   2 -12    2.40    6.80
   5  -2 -12    5.10    7.40
   5   2 -11   24.50    8.50
   5  -2 -11   35.60    8.90
   5   2 -10   24.90    8.20
  -5  -2  10   35.50    9.80
   5  -2 -10   46.50    9.30
  -5   2   9   72.09   12.30
   5   2  -9   65.19   11.30
  -5  -2   9   67.39   12.50
   5  -2  -9   73.19   11.90
   5   2  -8   23.20    6.80
  -5   2   8   23.20    7.30
   5  -2  -8   22.40    7.10
  -5  -2   8   10.80    7.50
   5   2  -7   49.60    8.70
  -5   2   7   57.89    9.80
  -5  -2   7   47.60   10.30
  -5   2   6   43.60    8.30
   5   2  -6   51.79    7.90
  -5  -2   6   50.69    9.50
   5   2  -5   30.30    5.60
  -5   2   5   23.10    5.60
   5   2  -5   20.30    5.80
  -5  -2   5   19.80    6.00
   5  -2  -5   15.70    5.20
   5  -2  -5   15.40    4.90
   5  -2  -5   20.00    4.80
   5   2  -4  116.19   12.70
   5   2  -4   93.79   15.20
   5   2  -4  132.49   14.60
  -5   2   4   98.19   15.30
  -5  -2   4  119.89   16.20
   5  -2  -4  128.59   14.60
   5  -2  -4  141.89   15.10
   5  -2  -4  134.39   12.80
   5   2  -3   98.29   12.40
   5   2  -3   75.39   10.70
  -5   2   3   79.79   11.10
   5  -2  -3   75.69   11.30
  -5  -2   3   76.89   11.80
   5  -2  -3   88.99    9.50
   5  -2  -3   79.59   10.90
   5   2  -2  342.07   34.30
   5   2  -2  270.97   31.00
   5  -2  -2  327.47   34.00
  -5  -2   2  272.37   34.30
   5  -2  -2  347.97   31.20
   5   2  -1  828.12   93.59
   5  -2  -1  859.01   93.39
   5  -2  -1 1038.70   84.79
  -5  -2   1  855.11   77.79
   5   2   0  366.36   41.60
  -5   2   0  358.56   33.80
   5  -2   0  403.06   37.70
  -5  -2   0  408.66   34.20
  -5   2  -1   -0.40    2.70
   5  -2   1   -5.20    4.50
  -5  -2  -1    6.10    3.00
   5   2   2 1571.84  135.69
  -5   2  -2 1321.87  124.39
   5   2   3  153.88   18.50
  -5   2  -3  158.08   15.80
  -5  -2  -3  191.68   16.60
   5   2   4   72.09   10.60
  -5  -2  -4   78.89    9.00
   5  -2   4   70.19   10.70
   5   2   5   16.00    5.80
  -5   2  -5   10.40    4.00
   5  -2   5    9.00    5.50
  -5  -2  -5    7.70    4.30
   5   2   6  236.38   25.90
  -5   2  -6  216.58   22.40
   5  -2   6  260.67   26.50
  -5  -2  -6  236.68   22.90
   5   2   7   -0.10    5.70
  -5   2  -7   -0.20    4.00
   5  -2   7    0.10    6.20
  -5  -2  -7    4.40    5.10
   5   2   8   -0.80    6.00
  -5   2  -8   12.30    5.30
  -5  -2  -8    6.20    5.30
   5  -2   8   10.40    7.50
  -5   2  -9    5.80    5.50
   5   2   9   10.80    8.00
  -5  -2  -9   10.80    6.30
   5  -2   9   15.50    8.30
   5   2  10    6.80    7.70
  -5  -2 -10    0.70    5.90
   5  -2  10   -6.40    7.30
   5   2  11   -6.50    7.80
   5  -2  11    3.70    8.30
   5   3 -12    8.60    7.00
   5  -3 -12   -2.00    6.20
   5   3 -11    2.50    6.30
   5  -3 -11    0.80    6.00
   5   3 -10  163.08   19.30
   5  -3 -10  189.58   19.70
  -5  -3  10  162.58   23.20
  -5   3   9   72.49   12.40
   5   3  -9   75.29   11.70
  -5  -3   9   69.69   13.00
   5  -3  -9   79.99   12.00
   5   3  -8    1.70    5.20
  -5   3   8   -2.30    5.70
  -5  -3   8    5.40    6.80
   5  -3  -8    3.90    5.20
   5   3  -7  339.27   34.90
  -5   3   7  391.66   41.20
  -5  -3   7  386.16   42.10
  -5   3   6   -4.90    4.60
   5   3  -6   -1.20    3.80
  -5  -3   6   -0.70    5.40
   5   3  -5  254.97   21.20
  -5   3   5  188.48   23.90
   5   3  -5  203.48   24.60
  -5  -3   5  206.58   24.80
   5  -3  -5  214.58   23.90
   5  -3  -5  225.08   22.70
   5  -3  -5  223.28   20.80
   5   3  -4  469.85   48.90
   5   3  -4  438.66   44.50
  -5   3   4  528.45   48.60
   5   3  -4  468.25   40.80
   5  -3  -4  417.36   40.50
   5  -3  -4  441.26   48.00
   5  -3  -4  430.16   44.10
  -5  -3   4  413.16   48.80
   5   3  -3  522.45   54.69
  -5   3   3  586.04   59.79
   5  -3  -3  621.24   50.29
   5  -3  -3  528.75   54.39
   5  -3  -3  561.24   59.59
  -5   3   2   19.50    5.80
   5   3  -2   21.00    6.00
   5   3  -2   26.00    5.90
   5  -3  -2   21.00    5.60
   5   3  -1 2776.82  335.37
  -5   3   1 3466.25  302.37
   5  -3  -1 2891.71  302.27
   5  -3  -1 3460.95  335.27
  -5  -3   1 3613.34  335.77
  -5   3   0    5.80    2.40
   5   3   0   -2.50    4.60
   5  -3   0    6.60    4.20
  -5  -3   0    1.10    2.00
  -5   3  -1  186.88   16.10
   5  -3   1  151.88   18.70
   5   3   2   16.10    6.10
  -5   3  -2   17.10    3.40
   5  -3   2   10.30    5.60
  -5  -3  -2   12.70    4.10
  -5   3  -3    9.30    3.00
   5   3   3    8.40    4.70
  -5  -3  -3    9.20    3.70
  -5   3  -4   18.80    3.90
   5   3   4   17.30    5.30
  -5  -3  -4   13.30    4.20
   5  -3   4    7.80    5.00
   5   3   5  470.45   46.50
  -5   3  -5  455.35   42.00
   5  -3   5  423.26   46.70
  -5  -3  -5  524.95   42.80
   5   3   6   61.09   10.70
  -5   3  -6   62.19    8.70
   5  -3   6   82.59   12.10
  -5  -3  -6   63.79    9.50
  -5   3  -7   -4.10    3.70
   5   3   7   -5.60    5.10
  -5  -3  -7   -2.30    4.60
   5  -3   7    4.60    6.20
  -5   3  -8   31.50    6.80
   5   3   8   48.20   10.40
  -5  -3  -8   45.70    8.50
   5  -3   8   35.50    9.80
   5   3   9   33.00    9.90
  -5  -3  -9   34.60    8.00
   5  -3   9   35.30    9.70
   5   3  10   10.40    7.60
  -5  -3 -10    6.70    6.30
   5  -3  10    7.70    7.80
   5   3  11   -5.20    7.10
   5  -3  11    1.90    8.60
   5   4 -12    1.10    7.20
   5  -4 -12    7.80    7.30
   5   4 -11   63.79   11.00
   5  -4 -11   41.90   10.20
   5   4 -10  116.59   15.20
   5  -4 -10  109.79   15.00
  -5  -4  10   99.49   16.90
   5   4  -9   35.20    8.80
  -5   4   9   35.30    8.90
   5  -4  -9   28.80    8.60
  -5  -4   9   82.19   11.70
  -5   4   8   26.40    7.40
   5   4  -8   26.30    7.20
  -5  -4   8   16.60    8.10
   5   4  -7  168.48   18.70
  -5   4   7  177.68   21.50
  -5  -4   7  197.18   23.10
   5   4  -6    5.40    4.40
  -5   4   6   16.80    5.40
   5   4  -6    4.20    5.70
  -5  -4   6    9.30    5.90
   5  -4  -6    7.20    4.30
   5   4  -5    1.40    4.40
   5   4  -5    5.00    4.00
  -5   4   5    2.40    3.90
   5  -4  -5   13.50    4.20
   5  -4  -5    5.00    4.20
  -5  -4   5   -0.90    4.60
   5  -4  -5   -1.70    3.20
   5   4  -4   28.30    5.50
  -5   4   4   24.40    6.00
   5   4  -4   21.00    6.80
   5   4  -4   17.80    6.40
   5  -4  -4   33.10    5.30
   5  -4  -4   25.10    5.90
   5  -4  -4   20.40    5.30
  -5  -4   4   14.20    7.30
   5   4  -3  686.93   75.29
  -5   4   3  806.12   82.69
   5   4  -3  766.72   83.39
   5   4  -3  747.03   69.49
   5  -4  -3  864.21   75.29
   5  -4  -3  822.52   69.29
   5  -4  -3  779.72   82.49
  -5  -4   3  819.22   69.49
  -5  -4   3  804.22   83.59
  -5   4   2  113.19   14.90
   5   4  -2  149.19   16.80
   5  -4  -2  126.99   14.90
  -5  -4   2  129.29   13.20
   5  -4  -2  132.59   16.00
  -5   4   1  213.58   22.40
   5   4  -1  227.68   25.20
   5  -4  -1  251.17   20.10
  -5  -4   1  214.48   25.20
   5  -4  -1  175.18   22.20
   5   4   0 1615.24  172.28
   5  -4   0 1688.63  155.18
   5   4   1   14.00    5.90
   5  -4   1    8.10    5.40
  -5  -4  -1   16.30    3.80
  -5   4  -2   99.69    9.80
   5   4   2   97.99   12.80
  -5  -4  -2   94.79   10.90
   5  -4   2  104.99   12.60
  -5   4  -3  247.68   23.50
   5   4   3  245.98   26.90
   5  -4   3  251.27   26.80
  -5  -4  -3  307.07   24.70
  -5   4  -4   -0.50    2.50
   5   4   4    0.80    4.60
   5  -4   4   -1.00    2.00
  -5  -4  -4    6.20    3.60
   5   4   5    2.20    4.80
  -5   4  -5    0.50    2.10
  -5  -4  -5   -0.20    4.00
   5   4   6  190.78   22.10
  -5   4  -6  208.48   19.40
   5  -4   6  185.18   22.70
  -5  -4  -6  208.18   20.20
  -5   4  -7    4.00    4.40
   5  -4   7   -1.50    5.70
  -5  -4  -7    8.70    5.20
   5   4   8   61.99   11.90
  -5   4  -8   59.09    9.20
   5  -4   8   68.89   12.90
  -5  -4  -8   77.29   11.00
   5   4   9    7.40    6.90
   5  -4   9    3.20    7.80
  -5  -4  -9   11.20    6.70
   5   4  10    1.70    7.20
   5  -4  10   21.90    9.20
  -5  -4 -10    4.70    6.70
   5   4  11    9.60    8.00
   5  -4  11   -2.10    8.70
  -5  -4 -11    1.60    6.90
   5   5 -12   -2.00    6.70
   5  -5 -12   -5.40    6.40
   5   5 -11   30.60    8.50
   5  -5 -11   20.70    8.10
   5   5 -10   66.79   11.20
  -5  -5  10   53.89   12.80
   5  -5 -10   69.89   11.50
   5   5  -9    2.70    5.60
  -5  -5   9    3.40    7.00
   5  -5  -9   -3.00    5.40
   5   5  -8  260.87   26.00
  -5   5   8  249.48   29.50
  -5  -5   8  268.97   31.20
  -5   5   7   81.49   11.70
   5   5  -7   82.29   11.50
  -5  -5   7   89.39   14.00
  -5   5   6   88.69   12.00
   5   5  -6   78.19   13.00
   5   5  -6  100.39   11.00
  -5  -5   6   73.99   13.00
   5  -5  -6   90.79   11.10
   5   5  -5  655.23   68.19
   5   5  -5  634.74   56.99
  -5   5   5  656.23   66.99
   5  -5  -5  621.64   56.69
  -5  -5   5  610.84   68.09
  -5   5   4  450.05   49.30
   5   5  -4  465.65   50.49
   5   5  -4  484.05   46.00
   5   5  -4  409.86   41.80
   5  -5  -4  467.15   41.70
  -5  -5   4  464.95   50.59
   5  -5  -4  461.45   49.20
   5  -5  -4  528.85   45.50
   5   5  -3  163.98   22.70
  -5   5   3  186.08   20.40
   5   5  -3  208.18   20.80
   5   5  -3  192.08   18.60
   5  -5  -3  204.88   20.30
  -5  -5   3  196.98   18.60
  -5  -5   3  203.98   23.50
   5  -5  -3  175.68   21.40
   5  -5  -3  202.58   18.20
   5   5  -2  191.88   16.40
  -5   5   2  135.79   17.60
   5   5  -2  158.38   20.30
  -5  -5   2  154.38   16.00
   5  -5  -2  178.68   19.20
   5  -5  -2  172.58   17.90
  -5  -5   2  152.38   20.40
   5   5  -1  308.97   33.50
  -5   5   1  259.47   29.30
   5  -5  -1  347.17   26.80
  -5  -5   1  301.67   33.30
  -5  -5   1  322.57   27.20
   5  -5  -1  235.18   29.40
   5  -5   0   97.49   11.50
   5  -5   0   77.09    9.00
  -5  -5   0   89.29    9.50
   5   5   1  221.78   24.00
   5  -5   1  254.57   21.10
   5  -5   1  180.98   23.50
  -5  -5  -1  253.57   21.60
   5   5   2   62.09    9.20
  -5   5  -2   54.69    6.10
  -5  -5  -2   54.79    7.60
   5  -5   2   53.09    8.80
   5   5   3  128.79   15.20
  -5   5  -3  121.39   12.30
  -5  -5  -3  149.79   13.70
   5  -5   3  129.09   15.20
   5   5   4  113.79   13.30
  -5   5  -4  111.39   10.70
  -5  -5  -4   93.89   11.60
   5   5   5   23.80    6.90
  -5   5  -5   16.00    4.00
  -5  -5  -5   14.90    5.20
  -5   5  -6   -2.60    2.50
   5   5   6   -3.90    4.80
  -5  -5  -6    5.80    4.90
   5   5   7   93.39   14.10
  -5   5  -7   98.79   11.40
   5  -5   7   93.99   15.00
  -5  -5  -7  103.79   13.00
   5   5   8    2.60    6.20
  -5  -5  -8    1.70    5.10
   5  -5   8    7.30    7.20
   5   5   9   14.50    7.70
  -5  -5  -9   13.50    6.60
   5  -5   9   19.20    9.20
   5   5  10   67.59   13.10
  -5  -5 -10   53.39   11.00
   5  -5  10   69.79   14.10
   5   5  11   -7.60    6.50
   5  -5  11   -2.20    7.40
  -5  -5 -11    7.70    7.20
   5   6 -12    6.80    7.40
   5  -6 -12   12.80    7.50
   5   6 -11   22.70    8.20
   5  -6 -11   38.30    9.50
   5   6 -10   57.79   10.30
   5  -6 -10   54.89   10.40
  -5  -6  10   47.50   12.00
   5   6  -9   35.80    8.10
   5  -6  -9   32.20    8.30
  -5  -6   9   41.50   10.70
   5   6  -8  104.49   14.30
  -5   6   8  120.89   15.50
  -5  -6   8  109.39   17.10
   5  -6  -8  121.29   13.90
   5   6  -7   79.89   11.20
  -5   6   7   79.99   11.30
  -5  -6   7   89.69   13.90
  -5   6   6  196.68   22.70
   5   6  -6  171.08   24.20
   5   6  -6  218.98   20.30
   5  -6  -6  240.38   20.40
  -5  -6   6  181.88   24.60
  -5   6   5  311.77   32.30
   5   6  -5  297.97   28.00
   5   6  -5  277.67   33.50
   5  -6  -5  326.27   28.00
  -5  -6   5  273.97   33.60
   5   6  -4   31.20    7.90
   5   6  -4   55.69    7.30
   5   6  -4   42.90    8.90
  -5   6   4   61.49    7.40
  -5  -6   4   60.19    9.80
   5  -6  -4   47.30    6.90
   5  -6  -4   54.39    7.90
   5  -6  -4   47.10    6.90
   5   6  -3  156.78   15.20
   5   6  -3  137.69   18.90
  -5   6   3  153.98   16.80
  -5  -6   3  200.78   20.10
   5  -6  -3  151.38   17.20
  -5  -6   3  137.79   15.10
   5  -6  -3  140.99   16.20
   5  -6  -3  142.09   14.60
   5   6  -2  930.81  108.59
  -5   6   2 1051.29   97.69
   5  -6  -2 1112.29  107.89
  -5  -6   2  959.70   90.29
  -5  -6   2 1133.79  109.09
   5  -6  -2 1018.90   97.69
   5   6  -1  477.65   57.79
  -5   6   1  644.14   51.99
   5  -6  -1  518.85   47.10
  -5  -6   1  514.95   47.60
  -5  -6   0   61.39    7.80
   5  -6   0   62.59    7.10
   5  -6   0   61.79    9.20
   5   6   1  224.28   22.50
  -5  -6  -1  219.78   19.70
   5  -6   1  212.08   22.10
   5  -6   1  184.48   18.90
   5   6   2   25.60    6.90
   5   6   2   27.50    8.90
   5  -6   2   18.30    6.20
  -5  -6  -2   28.20    5.60
  -5   6  -3   47.00    4.90
   5   6   3   40.60    7.50
  -5  -6  -3   34.60    6.40
   5  -6   3   39.80    8.00
   5   6   4   12.40    5.30
  -5   6  -4    4.00    2.60
  -5  -6  -4    1.10    3.70
   5  -6   4    6.40    5.20
  -5   6  -5  245.08   21.20
   5   6   5  211.68   24.70
  -5  -6  -5  221.48   22.30
  -5   6  -6  178.18   16.40
   5   6   6  141.69   18.90
  -5  -6  -6  179.38   18.00
   5   6   7  140.19   18.40
   5  -6   7  148.59   19.40
  -5  -6  -7  187.78   17.70
   5   6   8   53.39   10.90
   5  -6   8   68.99   12.50
  -5  -6  -8   57.89   10.10
   5   6   9   32.10    9.50
  -5  -6  -9   35.20    8.80
   5  -6   9   42.10   10.50
   5   6  10    4.20    7.40
  -5  -6 -10    2.10    6.30
   5  -6  10    6.90    8.70
   5   6  11   34.80   10.10
  -5  -6 -11    3.00    7.00
   5  -6  11   28.20   10.60
   5   7 -12   31.60    9.30
   5  -7 -12   14.60    8.20
   5   7 -11    6.40    6.20
   5  -7 -11   12.50    7.20
   5   7 -10    6.00    6.40
   5  -7 -10   17.20    7.00
   5   7  -9    1.50    5.30
   5  -7  -9   12.00    6.10
   5   7  -8   64.89   10.50
  -5   7   8   72.79   10.30
   5  -7  -8   56.59    9.70
  -5  -7   8   57.09   11.90
   5   7  -7   40.80    7.30
  -5   7   7   25.60    6.10
  -5  -7   7   18.20    8.30
   5  -7  -7   35.50    7.00
   5   7  -6   81.09   12.90
   5   7  -6   62.49    9.70
  -5   7   6   80.49   10.50
  -5  -7   6   70.09   12.40
   5  -7  -6   73.69    9.90
   5   7  -5  304.87   25.70
  -5   7   5  276.97   28.80
   5   7  -5  257.77   30.60
  -5  -7   5  243.38   30.60
   5  -7  -5  251.87   25.00
  -5   7   4  471.95   41.20
   5   7  -4  419.56   38.20
   5   7  -4  358.16   41.50
   5   7  -4  392.76   45.90
   5  -7  -4  426.26   44.30
   5  -7  -4  451.35   37.90
   5  -7  -4  444.76   41.10
  -5  -7   4  382.66   46.00
   5   7  -3   54.09   10.30
  -5   7   3   59.69    8.90
   5   7  -3   57.69    8.20
   5  -7  -3   70.99    9.20
  -5  -7   3   60.59    8.30
   5  -7  -3   69.59    7.70
   5  -7  -3   86.89    9.20
  -5  -7   3   52.79   11.00
  -5   7   2   19.30    5.20
   5   7  -2    6.80    6.20
   5   7  -2   12.20    4.20
  -5  -7   2   13.10    4.50
   5  -7  -2   32.20    5.80
  -5  -7   2   23.70    7.70
   5  -7  -2   21.10    5.50
   5   7  -1   -4.40    5.40
   5   7  -1    4.80    4.90
  -5   7   1   -1.10    3.80
  -5  -7   1   14.00    6.30
  -5  -7   1    3.30    3.10
   5  -7  -1    3.30    4.40
   5   7   0  204.98   22.10
   5  -7   0  228.58   21.70
  -5  -7   0  215.48   19.70
   5  -7   0  192.08   18.80
   5   7   1  169.38   22.90
   5  -7   1  232.98   23.30
  -5  -7  -1  268.67   21.20
   5  -7   1  212.78   19.90
   5   7   2  813.42   81.89
   5   7   2  758.12   90.89
  -5  -7  -2  994.90   75.79
   5   7   3  160.98   18.50
  -5  -7  -3  180.08   17.00
   5  -7   3  172.48   19.20
   5   7   4   78.89   11.60
  -5   7  -4   79.99    8.10
  -5  -7  -4   83.29   10.20
   5  -7   4   73.79   11.60
   5   7   5  130.29   15.30
  -5   7  -5  123.09   12.20
  -5  -7  -5  127.59   13.90
   5   7   6    7.80    5.80
  -5   7  -6   12.70    4.00
  -5  -7  -6   27.20    6.40
   5   7   7   16.20    6.30
  -5  -7  -7   15.60    6.00
   5  -7   7   16.60    7.50
   5   7   8  158.88   20.40
  -5  -7  -8  182.08   19.00
   5  -7   8  174.28   21.80
   5   7   9    9.20    7.00
  -5  -7  -9   -2.30    5.70
   5  -7   9    1.70    7.60
   5   7  10    0.90    7.10
   5  -7  10   -4.40    6.90
  -5  -7 -10   15.30    7.40
   5   7  11    4.60    7.60
  -5  -7 -11   13.00    7.70
   5   8 -12    4.20    7.40
   5  -8 -12    6.60    7.30
   5   8 -11   -1.50    6.30
   5  -8 -11   -4.90    5.90
   5   8 -10   -4.40    5.50
   5  -8 -10    1.90    5.50
   5   8  -9  285.17   26.70
  -5  -8   9  236.88   32.00
   5  -8  -9  260.87   26.60
  -5   8   8   25.70    6.50
   5   8  -8   30.70    7.30
  -5  -8   8   28.40    9.40
   5  -8  -8   20.40    6.70
  -5   8   7    5.20    4.80
   5   8  -7    8.60    5.30
   5  -8  -7    7.00    4.70
  -5  -8   7    2.80    7.10
   5   8  -6   17.40    5.30
  -5   8   6   12.10    4.60
   5   8  -6   13.40    6.60
  -5  -8   6   15.00    7.20
   5  -8  -6    9.50    4.70
   5   8  -5   86.29   13.60
  -5   8   5   84.59   11.10
   5   8  -5  118.09   11.40
  -5  -8   5   73.79   13.30
   5  -8  -5  124.89   11.20
   5   8  -4  110.79   11.50
  -5   8   4  108.69   12.30
   5   8  -4  118.59   14.40
  -5  -8   4   96.69   11.20
   5  -8  -4   89.99   11.50
   5  -8  -4   97.19   10.90
   5  -8  -4  107.09   12.00
  -5  -8   4  109.29   14.70
   5   8  -3  190.98   18.10
   5   8  -3  184.08   20.00
   5   8  -3  153.18   22.20
  -5   8   3  185.38   19.40
   5  -8  -3  218.18   19.40
   5  -8  -3  185.98   17.30
  -5  -8   3  135.19   22.20
  -5  -8   3  201.88   18.30
  -5   8   2   -2.90    3.50
   5   8  -2   -6.70    4.60
   5   8  -2   -1.90    3.20
  -5  -8   2    6.20    3.80
   5  -8  -2    3.60    4.40
   5  -8  -2    4.60    4.60
   5   8  -1  153.28   19.40
   5   8  -1  121.19   17.10
   5   8  -1  134.39   15.10
  -5   8   1  154.48   16.40
   5  -8  -1  151.48   16.40
  -5  -8   1  162.58   19.70
  -5  -8   1  174.98   15.10
   5   8   0  728.33   66.39
   5  -8   0  615.94   65.39
   5  -8   0  685.73   59.79
  -5  -8   0  720.63   73.59
  -5  -8   0  695.03   60.69
   5   8   1   -2.10    4.90
   5  -8   1    1.00    4.60
   5  -8   1   -0.40    2.20
  -5  -8  -1    3.90    3.60
   5   8   2   71.99   11.30
   5   8   2   45.50    9.10
   5  -8   2   58.49    7.10
  -5  -8  -2   70.09    8.50
   5  -8   2   78.89   10.00
   5   8   3  502.25   47.80
   5  -8   3  413.16   47.80
  -5  -8  -3  546.95   44.20
  -5   8  -4  294.37   26.10
   5   8   4  276.37   30.60
  -5  -8  -4  352.66   28.50
   5  -8   4  275.97   31.00
   5   8   5   74.19   11.40
  -5   8  -5   74.19    7.90
  -5  -8  -5   79.19   10.40
   5   8   6   23.20    7.70
  -5  -8  -6   32.70    7.20
   5   8   7  174.18   20.00
   5  -8   7  152.78   20.20
  -5  -8  -7  177.88   18.40
   5   8   8   41.00    9.90
   5  -8   8   52.99   11.80
  -5  -8  -8   57.79    9.70
   5   8   9  107.89   15.50
   5  -8   9   94.99   16.40
  -5  -8  -9   97.49   14.10
   5   8  10   17.50    8.40
   5  -8  10   18.20    9.90
  -5  -8 -10   10.50    7.40
   5   8  11   30.20    9.80
  -5  -8 -11   17.90    8.60
   5   9 -12    7.50    7.70
   5  -9 -12   24.70    8.40
   5   9 -11    8.30    6.70
   5  -9 -11   28.90    8.40
   5   9 -10   41.10    8.80
   5  -9 -10   19.90    7.50
   5   9  -9    2.20    5.60
  -5  -9   9   -4.80    7.80
   5  -9  -9    1.30    5.30
   5   9  -8   26.70    7.20
   5  -9  -8   31.20    7.70
  -5  -9   8   34.70    9.90
   5   9  -7   48.20    8.30
  -5   9   7   37.10    6.90
   5  -9  -7   39.10    7.60
  -5  -9   7   55.49   11.30
   5   9  -6   65.79   12.10
  -5   9   6   79.99    9.60
   5   9  -6   63.59    9.90
   5  -9  -6   83.09   10.10
  -5  -9   6   63.39   12.20
   5   9  -5    6.00    4.20
   5   9  -5    3.70    5.10
  -5  -9   5    3.70    5.80
   5  -9  -5    8.40    3.90
   5   9  -4   40.80    9.10
   5   9  -4   31.50    7.40
  -5   9   4   50.59    7.80
   5   9  -4   72.89    8.40
  -5  -9   4   63.69    7.80
   5  -9  -4   61.59    7.80
   5  -9  -4   67.79    7.30
  -5  -9   4   41.60    9.60
   5   9  -3    4.80    3.80
  -5   9   3   21.40    5.10
   5   9  -3   14.70    5.60
   5   9  -3   15.50    6.30
  -5  -9   3   19.10    7.30
  -5  -9   3   15.80    4.40
   5  -9  -3   12.40    3.50
  -5   9   2    3.00    3.70
   5   9  -2    2.60    5.50
   5   9  -2   -1.30    3.20
   5   9  -2    8.40    4.80
  -5  -9   2   -3.50    3.30
  -5  -9   2    1.60    5.90
   5  -9  -2    0.10    4.10
   5  -9  -2   11.20    4.30
  -5   9   1  250.97   28.20
   5   9  -1  276.77   26.40
   5   9  -1  280.27   29.20
   5  -9  -1  328.57   28.70
  -5  -9   1  221.28   32.30
  -5  -9   1  349.96   26.60
   5   9   0   -1.00    5.50
   5  -9   0   -0.30    4.40
   5  -9   0    4.40    2.30
  -5  -9   0    2.60    3.10
  -5  -9   0   -0.90    6.20
   5   9   1  325.37   40.60
   5   9   1  390.66   36.30
  -5  -9  -1  368.66   33.00
   5  -9   1  392.26   31.90
   5  -9   1  310.97   35.60
   5   9   2   11.90    5.30
   5   9   2   13.20    6.30
  -5  -9  -2   19.00    4.30
   5  -9   2   14.00    3.20
   5  -9   2   17.40    5.50
   5   9   3   76.99   11.20
   5   9   3  106.39   13.70
   5  -9   3   78.49   11.40
  -5  -9  -3   69.59    9.70
   5   9   4    7.50    5.00
  -5  -9  -4   -1.10    3.70
   5  -9   4   -0.30    5.30
  -5   9  -5  295.77   24.90
   5   9   5  302.27   29.90
  -5  -9  -5  305.37   27.40
   5  -9   5  212.58   29.50
   5   9   6   39.00    8.20
  -5  -9  -6   32.90    7.50
   5  -9   6   24.90    7.90
   5   9   7    0.20    5.90
  -5  -9  -7    6.80    5.60
   5  -9   7    0.80    5.80
   5   9   8    0.80    6.10
  -5  -9  -8    2.80    5.70
   5  -9   8    3.60    6.60
   5   9   9   29.00    8.80
  -5  -9  -9   26.20    8.30
   5  -9   9   33.20    9.90
   5   9  10   98.49   16.00
   5  -9  10  119.49   19.10
  -5  -9 -10  104.29   15.60
   5   9  11    3.30    7.80
  -5  -9 -11    5.80    7.70
   5 -10 -12   18.90    8.40
   5  10 -11   12.10    6.80
   5 -10 -11    7.00    6.80
   5  10 -10   15.90    7.40
   5 -10 -10   21.30    7.50
   5  10  -9    1.80    5.40
   5 -10  -9    1.20    5.90
   5  10  -8  287.77   28.10
  -5 -10   8  272.67   34.40
   5 -10  -8  294.67   28.30
   5  10  -7  160.68   16.70
  -5 -10   7  151.88   21.50
   5 -10  -7  145.59   16.40
   5  10  -6    3.10    5.90
   5  10  -6    9.80    4.70
   5 -10  -6    9.50    4.70
  -5 -10   6   -6.20    6.00
  -5  10   5   90.49   11.10
   5  10  -5   64.69   12.50
   5  10  -5   86.59   10.00
   5 -10  -5   92.89    9.90
  -5 -10   5   74.49   13.20
   5  10  -4   43.20    7.40
   5  10  -4   51.39    9.70
  -5  10   4   54.09    7.80
   5  10  -4   56.59    9.10
   5 -10  -4   61.19    7.80
   5 -10  -4   57.79    7.10
  -5 -10   4   47.20   10.00
  -5 -10   4   53.69    7.60
   5  10  -3   75.79   12.20
   5  10  -3   59.89   10.00
  -5  10   3   95.29   10.80
   5  10  -3  106.39   13.50
  -5 -10   3   90.49   13.70
   5 -10  -3  102.79   10.90
  -5 -10   3  107.59   10.40
   5 -10  -3   94.99    9.60
  -5  10   2   99.29   12.30
   5  10  -2  125.39   16.00
   5  10  -2  109.99   11.80
   5  10  -2   94.69   13.70
  -5 -10   2  117.69   15.90
   5 -10  -2   99.39   12.30
  -5 -10   2  108.39   11.40
   5  10  -1  214.48   20.60
   5  10  -1  166.08   18.10
  -5  10   1  222.88   19.80
   5 -10  -1  178.98   19.60
  -5 -10   1  167.18   17.90
   5  10   0    3.90    5.30
  -5 -10   0   -8.90    6.40
   5 -10   0    6.80    4.60
   5  10   1   97.69   14.90
   5  10   1  114.09   13.70
   5 -10   1   94.49   12.30
  -5 -10  -1   89.89   11.20
   5 -10   1  115.89   10.00
   5  10   2  258.67   31.50
   5  10   2  264.47   27.80
  -5 -10  -2  243.48   25.40
   5 -10   2  305.57   28.20
   5 -10   2  284.37   24.50
   5  10   3   59.39   10.00
   5  10   3   47.40    8.10
  -5 -10  -3   31.00    6.20
   5 -10   3   34.10    7.80
   5  10   4   99.99   13.50
   5 -10   4  106.89   14.90
  -5 -10  -4  118.39   12.50
   5  10   5   84.69   12.50
   5 -10   5   84.79   13.10
  -5 -10  -5   88.49   11.40
   5  10   6  287.77   28.40
   5 -10   6  269.57   29.00
  -5 -10  -6  237.98   25.80
   5  10   7    4.80    5.80
   5 -10   7    6.50    6.20
  -5 -10  -7   -1.40    5.10
   5  10   8    8.10    6.70
   5 -10   8    5.20    6.60
  -5 -10  -8    1.30    5.60
   5  10   9   60.59   12.20
   5 -10   9   77.29   14.10
  -5 -10  -9   75.19   12.00
   5  10  10   15.90    8.30
   5 -10  10   12.30   10.00
  -5 -10 -10    6.90    7.40
   5 -11 -12   28.30    9.30
   5  11 -11   87.89   13.30
   5 -11 -11   84.89   13.70
   5  11 -10   27.10    7.90
   5 -11 -10   21.50    7.80
   5  11  -9   41.30    8.90
   5 -11  -9   47.00    9.50
   5  11  -8  142.89   17.80
   5 -11  -8  182.78   18.80
  -5 -11   8  182.38   23.30
   5  11  -7   10.70    5.50
   5 -11  -7    6.30    5.20
  -5 -11   7    4.20    7.30
   5  11  -6  533.95   57.59
   5  11  -6  478.95   47.20
  -5 -11   6  547.25   57.79
   5 -11  -6  527.05   47.10
  -5  11   5   90.49   11.30
   5  11  -5   89.19   11.10
   5  11  -5  105.39   14.70
   5 -11  -5   84.89   10.30
  -5 -11   5   89.49   14.50
   5  11  -4  305.87   35.30
   5  11  -4  345.57   32.40
   5  11  -4  336.47   29.20
  -5  11   4  295.27   30.60
   5 -11  -4  320.47   28.40
  -5 -11   4  290.47   35.40
  -5 -11   4  274.07   28.70
   5 -11  -4  332.97   30.70
   5  11  -3  488.15   52.79
  -5  11   3  483.35   46.40
   5  11  -3  498.35   43.60
   5  11  -3  406.86   47.30
  -5 -11   3  501.85   52.99
   5 -11  -3  520.95   46.60
   5  11  -2   75.69    9.20
   5  11  -2  105.99   11.70
  -5  11   2   69.39    9.60
  -5 -11   2   61.89   12.00
   5 -11  -2   86.29    9.60
   5  11  -1   86.59   11.10
   5  11  -1  112.09   13.70
  -5  11   1  134.59   12.50
  -5 -11   1   95.69   14.90
   5 -11  -1   91.19   12.20
   5  11   0  125.99   16.40
   5  11   0  121.39   13.60
   5 -11   0  106.29   12.70
  -5 -11   0  118.69   15.80
  -5 -11   0   91.19   11.00
   5  11   1   69.29   10.40
   5  11   1   48.90    8.60
   5 -11   1   44.90    5.60
  -5 -11  -1   61.99    7.70
   5 -11   1   65.89    8.40
   5  11   2  220.18   20.30
   5  11   2  126.29   22.00
  -5 -11  -2  187.28   18.00
   5 -11   2  181.68   16.60
   5 -11   2  192.58   19.70
   5  11   3  426.46   42.10
   5  11   3  450.75   47.30
  -5 -11  -3  360.16   38.40
   5 -11   3  473.45   42.50
   5  11   4   13.90    5.90
   5  11   4   14.90    7.90
  -5 -11  -4   13.40    5.00
   5 -11   4   12.80    6.00
   5  11   5   16.40    5.90
  -5 -11  -5   17.50    5.90
   5 -11   5   16.50    6.90
   5  11   6   91.79   13.70
  -5 -11  -6   99.49   12.90
   5 -11   6  104.79   15.10
   5  11   7   43.90    9.60
  -5 -11  -7   54.89    9.60
   5  11   8   36.90    9.00
  -5 -11  -8   28.00    8.20
   5  11   9   11.60    7.50
  -5 -11  -9   33.30    8.50
   5  11  10   84.79   14.70
   5 -11  10   91.29   16.70
  -5 -11 -10   85.79   13.90
   5 -12 -12   33.60    9.60
   5 -12 -11    6.50    6.60
   5  12 -10  120.59   15.00
   5 -12 -10   96.39   14.80
   5  12  -9   19.60    6.80
   5 -12  -9    7.50    6.60
   5  12  -8    9.80    5.50
  -5 -12   8    5.10    8.10
   5 -12  -8    5.80    5.60
   5  12  -7  469.75   42.30
  -5 -12   7  441.16   51.49
   5 -12  -7  453.05   42.00
   5  12  -6   55.49    8.20
   5  12  -6   37.60    9.80
   5 -12  -6   49.70    7.60
  -5 -12   6   30.40   10.30
   5  12  -5   16.10    5.10
   5  12  -5   18.80    7.50
  -5  12   5   37.30    6.10
  -5 -12   5   18.40    7.90
   5 -12  -5   33.50    5.60
   5  12  -4   48.40    9.90
  -5  12   4   49.50    7.50
   5  12  -4   51.09    9.20
   5  12  -4   58.19    7.90
   5 -12  -4   60.59    7.20
   5 -12  -4   65.99    7.90
  -5 -12   4   50.09   10.20
   5  12  -3  174.48   17.10
  -5  12   3  181.08   17.90
   5  12  -3  190.68   21.60
   5  12  -3  177.28   19.60
  -5 -12   3  153.48   21.50
   5 -12  -3  168.08   17.80
   5  12  -2    7.30    4.70
  -5  12   2    7.20    3.40
   5  12  -2    4.60    3.30
  -5 -12   2    1.60    5.50
  -5 -12   2    3.50    2.30
   5 -12  -2    6.90    3.50
  -5  12   1  180.18   18.50
   5  12  -1  208.58   17.70
  -5 -12   1  185.08   22.00
   5 -12  -1  148.89   18.40
   5  12   0    8.80    4.90
   5  12   0    2.80    5.10
  -5 -12   0   -0.30    1.20
  -5 -12   0    6.00    5.70
   5 -12   0   -3.60    3.40
   5  12   1    9.30    6.30
   5  12   1   10.30    4.70
  -5 -12  -1    3.20    2.50
   5 -12   1    6.00    4.10
   5 -12   1    6.10    1.70
   5  12   2  119.19   15.80
   5  12   2   94.39   13.40
   5 -12   2  130.29   13.50
   5 -12   2   91.69   10.10
  -5 -12  -2  124.49   11.90
   5  12   3   39.80    9.90
   5  12   3   44.90    8.10
  -5 -12  -3   23.40    6.00
   5 -12   3   40.90    8.10
   5  12   4  106.89   13.60
   5  12   4  110.19   16.20
  -5 -12  -4  127.29   12.40
   5 -12   4   68.49   13.40
   5  12   5   -6.20    4.90
   5  12   5    8.10    8.40
  -5 -12  -5    0.90    4.60
   5 -12   5   -6.80    6.30
   5  12   6   40.00    8.50
  -5 -12  -6   30.40    7.70
   5  12   7    3.80    6.30
  -5 -12  -7   -1.80    5.50
   5  12   8   26.30    8.50
  -5 -12  -8   29.00    8.00
   5  12   9    0.10    6.90
  -5 -12  -9    3.10    6.20
   5  12  10   36.00   10.50
   5 -12  10   52.79   13.30
  -5 -12 -10   50.89   10.90
   5 -13 -12   23.50    8.90
   5 -13 -11   33.30    9.10
   5  13 -10   42.00    9.20
   5 -13 -10   47.80   10.00
   5  13  -9   98.19   13.20
   5 -13  -9   96.49   13.90
   5  13  -8   13.10    6.00
  -5 -13   8   -6.70    7.40
   5 -13  -8   10.20    5.90
   5  13  -7   20.30    6.10
  -5 -13   7    5.50    7.90
   5 -13  -7   18.10    5.80
   5  13  -6   17.90    5.70
   5  13  -6    5.10    6.80
  -5  13   6   22.80    5.60
   5 -13  -6    9.00    4.70
  -5 -13   6    2.90    7.40
   5  13  -5  110.59   16.90
  -5  13   5  115.49   13.10
   5  13  -5  108.89   12.60
  -5 -13   5   92.99   16.50
   5 -13  -5  143.99   12.80
   5  13  -4  197.88   23.20
  -5  13   4  238.28   24.60
   5  13  -4  210.38   28.90
   5 -13  -4  276.97   24.70
  -5 -13   4  247.78   29.60
   5 -13  -4  295.57   23.00
  -5  13   3   33.60    5.20
   5  13  -3   24.10    5.40
   5  13  -3   19.90    6.70
   5  13  -3   32.40    7.00
  -5 -13   3   30.70    5.50
   5 -13  -3   35.30    5.50
  -5 -13   3   28.20    7.60
  -5  13   2    9.50    3.50
   5  13  -2   10.10    4.80
   5  13  -2    4.20    3.40
  -5 -13   2   11.50    6.10
   5 -13  -2    9.10    3.80
  -5 -13   2   13.60    3.70
   5  13  -1   48.00    6.60
   5  13  -1   48.60    8.00
  -5 -13   1   41.30    6.20
  -5 -13   1   42.50    8.80
   5 -13  -1   38.90    6.60
   5  13   0   -1.30    3.00
   5  13   0    0.90    4.40
   5  13   0   -4.20    4.50
  -5 -13   0    1.40    2.60
  -5 -13   0    2.70    5.30
   5 -13   0   -0.30    3.30
   5  13   1  339.67   37.90
   5 -13   1  419.36   37.70
   5  13   2   -2.20    5.50
   5  13   2   -5.30    4.00
  -5 -13  -2    2.20    2.50
   5 -13   2    0.40    1.70
   5 -13   2    6.70    4.70
   5  13   3   27.30    9.40
   5  13   3   42.40    8.30
   5 -13   3   41.00    5.20
   5 -13   3   33.10    7.80
   5  13   4   32.30    7.70
   5  13   4   35.40    9.90
  -5 -13  -4   25.40    6.20
   5 -13   4   18.60    7.00
   5  13   5  128.79   20.70
   5  13   5  143.59   17.10
   5 -13   5  158.18   18.70
  -5 -13  -5  146.19   16.00
   5  13   6   47.60    9.40
  -5 -13  -6   45.00    8.60
   5  13   7    8.80    6.50
  -5 -13  -7    3.60    5.80
   5  13   8   13.00    7.20
  -5 -13  -8   -4.30    5.40
   5  13   9    4.60    6.90
  -5 -13  -9    9.40    6.90
   5  13  10   70.29   13.50
  -5 -13 -10   77.09   13.30
   5 -13  10   70.59   14.70
   5 -14 -12   -5.30    6.00
   5 -14 -11   18.10    7.70
   5 -14 -10   64.49   11.60
   5  14  -9   10.60    6.20
   5 -14  -9   15.70    7.40
   5  14  -8   80.99   12.50
   5 -14  -8  130.59   13.90
   5  14  -7    6.80    5.10
   5 -14  -7    4.60    5.00
  -5 -14   7    0.60    7.60
   5  14  -6   -3.90    6.50
   5  14  -6   11.20    5.20
   5 -14  -6   16.80    5.00
  -5 -14   6    6.80    8.00
   5  14  -5   17.90    5.10
  -5  14   5   17.80    4.60
   5  14  -5   11.60    6.90
  -5 -14   5   -7.20    6.60
   5 -14  -5   13.30    4.30
   5  14  -4  553.44   51.19
   5  14  -4  647.64   62.79
  -5  14   4  577.24   54.39
   5 -14  -4  581.74   50.59
   5 -14  -4  572.74   54.49
  -5 -14   4  502.15   62.29
   5  14  -3  988.60   88.49
   5  14  -3  836.42   80.69
  -5  14   3  947.21   86.59
  -5 -14   3  947.31   97.89
   5 -14  -3  914.01   86.59
  -5 -14   3  893.61   80.99
  -5  14   2  171.78   17.30
   5  14  -2  139.69   18.20
  -5 -14   2  158.18   21.00
  -5 -14   2  175.98   16.50
   5 -14  -2  177.68   17.20
   5  14  -1   39.70    8.40
   5  14  -1   23.90    5.30
   5  14  -1   38.70    7.20
   5 -14  -1   33.10    5.90
  -5 -14   1   37.40    5.80
  -5 -14   1   45.90    8.60
   5  14   0   87.29    9.80
   5  14   0   85.79   12.70
   5  14   0   75.99   11.10
  -5 -14   0   92.29    9.60
   5 -14   0   74.29   10.30
  -5 -14   0   69.79   12.30
   5  14   1   71.79   10.60
   5  14   1   67.89   11.80
   5 -14   1   60.09    9.50
  -5 -14  -1   88.29    9.10
   5  14   2   39.60    7.80
   5  14   2   29.00    9.20
   5 -14   2   42.40    8.10
   5 -14   2   37.80    4.50
   5  14   3  138.19   19.70
   5  14   3  157.78   16.90
   5 -14   3  140.59   16.60
   5 -14   3  132.49   13.40
   5  14   4  153.48   22.20
   5  14   4  151.68   18.70
   5 -14   4  195.98   20.10
   5  14   5   10.50    8.50
   5  14   5    6.40    6.10
   5 -14   5    9.50    6.70
  -5 -14  -5   10.10    5.50
   5  14   6    7.10    5.70
  -5 -14  -6   10.70    5.50
   5  14   7   11.30    6.90
  -5 -14  -7   14.40    6.40
   5  14   8   49.50   10.20
  -5 -14  -8   46.10    9.80
   5  14   9   -3.20    6.90
  -5 -14  -9   10.00    6.90
  -5 -14 -10   30.20    9.50
   5 -15 -11  -13.30    5.40
   5 -15 -10   33.20    9.00
   5  15  -9   44.00    8.60
   5 -15  -9   41.80    9.50
   5  15  -8   43.40    8.30
   5 -15  -8   42.00    8.90
   5  15  -7  168.88   19.00
   5 -15  -7  207.28   19.70
  -5 -15   7  185.88   25.20
   5  15  -6   37.30    6.80
   5 -15  -6   26.10    6.00
  -5 -15   6   14.70    8.80
  -5  15   5    0.90    3.60
   5  15  -5   -2.70    3.70
   5  15  -5   -7.30    6.00
   5 -15  -5    2.20    3.60
  -5 -15   5   33.60    8.90
  -5  15   4  163.38   16.90
   5  15  -4  138.79   16.20
  -5 -15   4  161.08   21.90
  -5 -15   4  160.28   16.70
   5 -15  -4  178.08   16.90
   5 -15  -4  176.68   15.90
   5  15  -3    9.90    3.90
  -5  15   3    9.10    3.50
   5  15  -3    6.40    5.10
  -5 -15   3   11.40    4.40
   5 -15  -3    6.30    3.60
  -5 -15   3    9.40    7.20
   5  15  -2   24.90    4.70
   5  15  -2   19.30    5.80
  -5  15   2   14.90    4.10
  -5 -15   2   19.60    7.10
   5 -15  -2   14.70    4.10
  -5 -15   2   19.80    4.70
   5  15  -1   82.99   12.60
   5  15  -1   66.89    9.10
   5  15  -1   65.59   10.60
  -5 -15   1  114.69    9.80
  -5 -15   1   77.79   12.40
   5 -15  -1   67.79    9.20
   5  15   0   82.29   15.10
   5  15   0  124.09   12.30
   5  15   0  122.19   13.90
  -5 -15   0  116.99   15.90
   5 -15   0  110.69   12.70
  -5 -15   0  116.99   12.20
   5  15   1   19.20    7.30
   5  15   1   26.50    6.60
  -5 -15  -1   15.80    6.90
   5 -15   1   31.20    6.10
  -5 -15  -1   24.80    5.40
   5  15   2  341.07   36.20
   5 -15   2  311.47   27.00
   5 -15   2  273.07   31.40
   5  15   3  106.69   14.90
   5  15   3   70.09   11.70
   5 -15   3   74.19    8.60
   5 -15   3  106.29   13.20
   5  15   4  312.57   34.60
   5  15   4  333.17   39.90
   5 -15   4  381.26   35.60
   5  15   5   65.49   13.60
   5  15   5   68.59   11.40
  -5 -15  -5   80.79   10.90
   5  15   6   12.50    6.10
  -5 -15  -6   12.70    6.00
   5  15   7   27.50    8.40
  -5 -15  -7   48.20    9.10
   5  15   8    3.00    6.10
  -5 -15  -8    5.30    6.20
   5  15   9   10.90    7.00
  -5 -15  -9    1.20    6.50
  -5 -15 -10    4.80    7.00
   5 -16 -11   48.40   10.60
   5 -16 -10  105.89   15.20
   5 -16  -9   -2.50    6.20
   5  16  -8  115.69   14.10
   5 -16  -8  109.99   14.70
   5  16  -7  363.46   35.70
   5 -16  -7  425.36   36.30
  -5 -16   7  363.46   44.70
   5  16  -6   29.80    6.80
  -5 -16   6   30.60   10.00
   5 -16  -6   36.80    6.60
  -5  16   5    0.30    3.20
   5  16  -5    4.70    4.10
   5 -16  -5    4.70    3.80
  -5 -16   5    3.80    3.90
  -5  16   4    1.60    3.00
   5  16  -4    0.20    3.70
  -5 -16   4    1.60    3.70
   5 -16  -4    4.80    3.10
  -5 -16   4   13.60    7.60
   5 -16  -4    3.50    3.20
   5  16  -3  229.48   21.00
  -5  16   3  197.48   18.30
   5  16  -3  147.89   17.30
   5 -16  -3  177.18   18.10
  -5 -16   3  214.98   23.60
  -5 -16   3  142.49   17.70
   5  16  -2  365.26   42.40
   5  16  -2  477.85   47.90
   5 -16  -2  447.36   41.10
  -5 -16   2  385.56   38.60
  -5 -16   2  477.25   48.20
   5  16  -1   76.19   10.20
   5  16  -1   56.49   10.70
  -5 -16   1   48.70    7.80
   5 -16  -1   59.89    8.00
  -5 -16   1   61.49   11.20
   5  16   0  167.98   15.80
   5  16   0  169.48   20.60
   5  16   0  178.58   18.10
  -5 -16   0  146.79   20.30
  -5 -16   0  152.78   16.00
   5 -16   0  139.19   16.70
   5  16   1   -0.90    3.70
   5  16   1    0.70    6.40
   5  16   1   -0.90    5.20
  -5 -16  -1   -0.20    6.40
  -5 -16  -1    9.30    4.40
   5 -16   1    0.00    4.20
   5  16   2   96.29   13.00
   5  16   2   97.39   15.30
   5 -16   2   94.49    8.80
   5 -16   2   83.99   12.50
   5  16   3    9.60    6.10
   5  16   3    4.90    7.90
   5 -16   3   -2.40    5.40
   5  16   4   42.30    9.30
   5  16   4   54.49   11.90
   5 -16   4   45.40   10.00
   5  16   5   55.99    9.80
   5  16   5   24.00   10.60
  -5 -16  -5   54.99    8.90
   5  16   6   76.29   12.40
  -5 -16  -6   85.89   12.00
   5  16   7   45.70    9.80
  -5 -16  -7   61.29   10.30
   5  16   8   11.90    7.10
  -5 -16  -8   -2.30    5.70
  -5 -16  -9   -0.10    6.40
  -5 -16 -10  164.58   21.00
   5 -17 -11   -2.00    6.50
   5 -17 -10    7.50    7.00
   5 -17  -9   -0.10    5.90
   5  17  -8   30.60    7.50
   5 -17  -8   31.20    8.10
   5  17  -7  177.18   18.20
   5 -17  -7  173.58   18.60
   5  17  -6  350.26   28.80
  -5 -17   6  244.48   35.50
   5 -17  -6  295.17   28.30
   5  17  -5   38.10    6.60
  -5 -17   5   33.00    7.00
  -5 -17   5   30.00   10.10
   5 -17  -5   40.80    6.30
   5  17  -4   15.10    4.60
  -5  17   4   14.20    3.80
  -5 -17   4   19.40    5.40
   5 -17  -4   21.40    4.10
  -5 -17   4   16.30    8.70
   5 -17  -4   16.00    4.00
   5  17  -3   28.80    6.90
  -5 -17   3   27.80    8.80
   5 -17  -3   25.50    4.90
  -5 -17   3   26.80    5.80
   5  17  -2    3.50    5.90
   5  17  -2    6.60    5.30
   5  17  -2   -0.30    2.30
   5 -17  -2   -3.00    3.20
  -5 -17   2    5.00    6.80
  -5 -17   2    3.70    3.80
   5  17  -1   54.49   11.40
   5  17  -1   51.89    9.20
  -5 -17   1   33.50   10.60
   5 -17  -1   64.89    7.90
  -5 -17   1   57.99    8.00
   5  17   0   30.50    7.10
   5  17   0   27.20    8.40
  -5 -17   0   19.40    8.20
  -5 -17   0   28.50    6.00
   5 -17   0   27.30    5.80
   5  17   1 1017.80  109.69
   5  17   1  977.00   98.49
   5  17   1  922.01   90.59
  -5 -17  -1 1108.79  109.79
   5 -17   1 1173.28   98.29
  -5 -17  -1 1014.00   91.09
   5  17   2  911.61   93.89
   5  17   2 1010.10  104.89
   5 -17   2 1029.00   94.09
   5  17   3   -2.00    5.60
   5  17   3   12.70    8.10
   5 -17   3   11.40    5.70
   5  17   4   16.50    9.70
   5  17   4   30.20    7.90
   5 -17   4   18.10    7.50
   5  17   5   13.40    6.90
  -5 -17  -5   23.60    6.60
   5  17   6   21.20    7.80
  -5 -17  -6   23.00    7.30
   5  17   7  166.68   21.20
  -5 -17  -7  213.18   20.90
   5  17   8   22.00    7.70
  -5 -17  -8   16.20    7.30
  -5 -17  -9   10.60    7.30
  -5 -17 -10   51.69   11.50
   5 -18 -11   16.70    8.00
   5 -18 -10    5.10    7.00
   5 -18  -9   67.69   11.60
   5 -18  -8    5.40    5.60
   5  18  -7   57.19    8.80
   5 -18  -7   58.39    9.50
   5  18  -6  224.98   20.90
   5 -18  -6  224.58   20.70
  -5 -18   6  179.38   27.10
  -5 -18   6  198.18   21.20
   5  18  -5  289.67   25.70
  -5 -18   5  224.58   32.50
  -5 -18   5  275.77   26.30
   5 -18  -5  275.67   25.30
  -5  18   4   15.20    3.50
   5  18  -4    1.00    2.90
  -5 -18   4   15.00    8.30
  -5 -18   4   14.80    4.90
   5 -18  -4   13.70    3.80
   5  18  -3   14.50    6.00
   5  18  -3    3.70    2.90
   5 -18  -3   11.90    3.50
  -5 -18   3    0.90    6.90
  -5 -18   3    4.70    4.60
   5  18  -2    2.30    5.90
   5  18  -2    0.40    5.00
   5  18  -2    3.00    3.10
  -5 -18   2   -9.00    6.10
   5 -18  -2    0.90    3.20
   5 -18  -2    2.90    3.50
  -5 -18   2    4.50    4.10
   5  18  -1  238.08   28.30
   5  18  -1  265.97   24.90
   5 -18  -1  211.58   23.10
  -5 -18   1  225.88   28.20
  -5 -18   1  225.08   22.00
   5  18   0  113.99   18.00
   5  18   0  153.78   16.00
   5 -18   0  120.99   14.50
  -5 -18   0  132.59   13.90
  -5 -18   0  130.09   18.50
   5  18   1  266.47   34.20
   5  18   1  389.86   39.50
   5  18   1  330.67   31.30
  -5 -18  -1  333.97   31.80
   5 -18   1  405.56   34.50
  -5 -18  -1  334.57   38.80
   5  18   2  174.18   17.90
   5  18   2  136.89   20.10
  -5 -18  -2  113.09   15.00
   5 -18   2  158.48   17.20
   5  18   3  223.18   32.00
   5  18   3  259.07   27.70
   5 -18   3  299.37   28.40
   5  18   4   53.59    9.70
   5  18   4   43.10   12.20
   5 -18   4   63.49   10.90
  -5 -18  -4   50.79    8.60
   5  18   5   72.49   12.70
  -5 -18  -5  114.09   13.10
   5  18   6    8.70    6.80
  -5 -18  -6    9.40    6.00
   5  18   7   44.00   10.10
  -5 -18  -7   47.10    9.50
  -5 -18  -8    4.10    6.30
  -5 -18  -9    1.80    7.00
   5 -19 -11    5.00    7.20
   5 -19 -10   45.50   10.20
   5 -19  -9   26.10    8.10
   5 -19  -8    2.50    5.80
   5 -19  -7   32.10    7.30
   5  19  -6  243.78   24.70
   5 -19  -6  279.37   25.00
  -5 -19   6  259.27   25.80
   5 -19  -5   54.49    8.40
  -5 -19   5   85.49   10.50
  -5 -19   5   87.39   14.20
   5 -19  -4   80.19    8.70
  -5 -19   4   63.79   14.00
  -5 -19   4   79.19   10.50
   5  19  -3  200.28   18.50
   5 -19  -3  192.98   19.20
  -5 -19   3  160.78   24.70
  -5 -19   3  204.28   19.30
   5  19  -2   73.09   12.20
   5  19  -2   51.59    9.90
   5  19  -2   66.99    8.10
   5 -19  -2   61.79    8.80
  -5 -19   2   74.89   12.80
   5 -19  -2   53.29    7.80
  -5 -19   2   61.79    8.70
   5  19  -1  217.68   19.80
   5  19  -1  198.88   25.70
   5  19  -1  194.48   22.40
  -5 -19   1  227.38   20.30
  -5 -19   1  265.57   27.00
   5 -19  -1  172.28   20.80
   5  19   0   31.00    7.00
   5  19   0   18.10    4.60
   5  19   0   24.10    8.40
  -5 -19   0   40.60    6.40
  -5 -19   0   22.30    8.60
   5 -19   0   23.10    5.70
   5  19   1  172.28   23.20
   5  19   1  144.79   19.50
  -5 -19  -1  198.28   18.40
   5 -19   1  202.68   19.50
  -5 -19  -1  168.28   22.90
   5  19   2  263.37   36.10
   5  19   2  347.07   32.50
   5  19   2  310.27   29.20
  -5 -19  -2  321.87   29.50
   5  19   3   59.49   14.00
   5  19   3   96.59   12.50
   5 -19   3   77.39   12.10
  -5 -19  -3   70.49   10.40
   5  19   4   13.10    6.50
   5  19   4   17.70    9.30
   5 -19   4   15.50    7.10
  -5 -19  -4    2.70    4.60
   5  19   5  140.99   18.50
  -5 -19  -5  172.98   17.40
   5  19   6  153.88   18.70
  -5 -19  -6  154.88   17.40
   5  19   7   49.30   10.20
  -5 -19  -7   36.60    8.70
  -5 -19  -8   17.30    7.60
  -5 -19  -9    5.40    6.90
   5 -20 -11   19.20    8.00
   5 -20 -10    5.10    7.00
   5 -20  -9   -2.90    5.40
   5 -20  -8  128.79   15.40
   5 -20  -7  208.68   21.40
  -5 -20   6   12.00    6.00
   5 -20  -6   18.80    5.50
  -5 -20   5  174.18   27.70
  -5 -20   5  238.88   22.50
   5 -20  -5  242.08   21.40
   5  20  -4  376.06   34.90
  -5 -20   4  351.86   44.10
   5 -20  -4  367.06   34.30
  -5 -20   4  446.66   36.10
   5  20  -3   24.30    5.00
  -5 -20   3   21.30    5.70
  -5 -20   3   25.00    9.60
   5 -20  -3   27.40    4.50
   5  20  -2  332.67   42.50
   5  20  -2  357.36   38.00
   5  20  -2  391.06   33.90
   5 -20  -2  374.96   36.10
   5 -20  -2  371.96   40.00
  -5 -20   2  398.16   43.10
  -5 -20   2  385.96   34.60
   5  20  -1   -3.40    3.20
   5  20  -1   -0.30    6.60
   5  20  -1    3.10    5.30
   5 -20  -1   11.00    4.80
  -5 -20   1  -14.80    6.50
   5 -20  -1   -6.50    3.30
  -5 -20   1    7.00    4.40
   5  20   0   45.50   10.80
   5  20   0   38.80    6.60
   5  20   0   45.90    8.60
   5 -20   0   52.79    7.70
  -5 -20   0   45.60   11.10
  -5 -20   0   48.30    7.80
   5  20   1   -1.10    2.70
   5  20   1    8.80    7.40
   5  20   1   14.30    5.90
  -5 -20  -1    6.80    4.70
   5 -20   1    8.20    4.80
  -5 -20  -1    2.50    6.70
   5  20   2    6.20    7.70
   5  20   2   13.60    4.80
   5  20   2   20.70    6.70
   5 -20   2   12.80    6.40
  -5 -20  -2   15.60    5.50
   5  20   3  118.09   19.10
   5  20   3  153.38   16.70
  -5 -20  -3  123.19   14.50
   5 -20   3  124.79   16.20
   5  20   4  193.58   19.40
  -5 -20  -4  143.69   17.10
   5 -20   4  149.39   19.50
   5  20   5   47.00    9.40
  -5 -20  -5   30.90    7.60
   5  20   6  291.27   30.30
  -5 -20  -6  273.17   28.10
  -5 -20  -7   50.99   10.00
  -5 -20  -8    6.50    7.10
  -5 -20  -9   -2.90    6.50
   5 -21 -10   24.80    8.30
   5 -21  -9   19.00    7.30
   5 -21  -8   33.30    8.20
   5 -21  -7   95.69   12.70
  -5 -21   6   66.59   10.10
   5 -21  -6   64.79    9.30
   5 -21  -5   71.19    8.90
  -5 -21   5   64.99   10.00
   5  21  -4   92.89   10.70
  -5 -21   4   94.49   16.10
  -5 -21   4   92.69   12.00
   5 -21  -4   95.59   10.20
   5  21  -3    4.10    3.70
   5 -21  -3    4.30    2.90
  -5 -21   3    4.50    8.80
  -5 -21   3    3.80    4.40
   5  21  -2    4.70    7.20
   5  21  -2    7.70    3.60
   5  21  -2    7.00    5.30
   5 -21  -2    6.30    3.60
   5 -21  -2   14.10    4.60
  -5 -21   2   11.00    9.00
  -5 -21   2    4.20    4.30
   5  21  -1    3.70    6.90
   5  21  -1    6.90    5.60
   5  21  -1    2.30    3.50
   5 -21  -1    6.30    4.60
  -5 -21   1    8.20    4.40
  -5 -21   1   -1.40    7.20
   5 -21  -1    9.40    3.90
   5  21   0    3.30    3.70
   5  21   0  -16.10    6.00
   5  21   0    2.80    5.10
  -5 -21   0   10.30    8.10
  -5 -21   0    1.50    4.30
   5 -21   0   -1.70    4.10
   5 -21   0    4.00    4.80
   5  21   1   -0.40    3.40
   5  21   1   -6.30    4.90
   5  21   1    2.20    7.60
   5 -21   1   12.10    5.40
  -5 -21  -1    8.50    7.30
  -5 -21  -1    5.40    4.90
   5  21   2   -0.30    7.40
   5  21   2    0.00    2.70
   5  21   2    2.80    6.00
  -5 -21  -2   15.10    5.50
   5 -21   2   -7.10    5.40
   5  21   3   86.69   14.30
   5  21   3   64.79   11.00
  -5 -21  -3   66.19   10.10
   5 -21   3   66.69   11.40
   5  21   4    5.60    6.10
   5 -21   4    4.90    6.50
  -5 -21  -4    1.20    4.80
   5  21   5    6.80    6.50
  -5 -21  -5    4.60    5.10
   5  21   6   22.30    8.00
  -5 -21  -6   21.10    7.10
  -5 -21  -7   18.30    7.00
  -5 -21  -8   45.80   10.00
  -5 -21  -9   12.60    7.70
   5 -22 -10   14.10    7.60
   5 -22  -9   -7.10    5.40
   5 -22  -8   36.90    8.60
   5 -22  -7  104.89   13.50
   5 -22  -6   21.60    6.10
  -5 -22   6   37.40    7.50
  -5 -22   5   26.50    7.10
   5 -22  -5   33.10    6.10
  -5 -22   4   13.00    9.10
   5 -22  -4    5.50    3.30
  -5 -22   4    9.00    5.30
  -5 -22   3  353.96   33.20
  -5 -22   3  357.36   41.50
   5  22  -2    6.20    3.50
   5  22  -2    0.80    5.80
   5 -22  -2    4.20    3.50
  -5 -22   2   10.90    4.80
   5 -22  -2    4.10    4.30
  -5 -22   2    2.30    9.00
   5  22  -1   38.90    8.80
   5  22  -1   40.20   10.90
   5  22  -1   44.50    6.40
  -5 -22   1   44.60    7.50
   5 -22  -1   56.39    8.50
   5 -22  -1   42.30    6.80
  -5 -22   1   38.90   11.10
   5  22   0  201.08   22.40
   5  22   0  135.09   17.70
   5  22   0  147.79   14.80
   5 -22   0  150.78   19.00
  -5 -22   0  134.29   15.70
   5 -22   0  161.68   16.60
  -5 -22   0  129.59   20.90
   5  22   1  -10.00    6.90
   5  22   1   -1.50    5.20
   5  22   1    5.50    3.80
  -5 -22  -1   -4.30    4.80
  -5 -22  -1   -0.20    7.50
   5 -22   1   10.80    5.20
   5  22   2  159.18   22.70
   5  22   2  160.98   18.80
  -5 -22  -2  166.48   17.20
   5 -22   2  163.18   19.00
   5  22   3   98.69   15.70
  -5 -22  -3  131.39   14.70
   5 -22   3  152.58   16.60
   5  22   4   14.50    6.80
  -5 -22  -4   19.00    6.10
   5 -22   4   -5.20    5.80
   5  22   5  141.09   17.50
  -5 -22  -5  142.79   16.50
  -5 -22  -6   14.80    6.60
  -5 -22  -7   73.89   12.00
  -5 -22  -8   -2.50    6.10
  -5 -22  -9    5.60    7.70
   5 -23 -10   35.30    9.20
   5 -23  -9   22.50    8.10
   5 -23  -8   94.49   13.30
   5 -23  -7   18.60    6.10
  -5 -23   6   52.09    9.10
   5 -23  -6   43.30    7.70
  -5 -23   5  225.18   21.10
   5 -23  -5  188.68   19.60
  -5 -23   4  132.19   14.70
   5 -23  -4  130.99   13.10
  -5 -23   3   17.20    9.50
  -5 -23   3    7.10    5.00
  -5 -23   2  227.78   30.50
   5 -23  -2  256.77   27.40
   5 -23  -2  244.78   24.20
  -5 -23   2  251.57   24.10
   5  23  -1   -5.00    4.80
  -5 -23   1    3.20    4.30
  -5 -23   1  -14.40    7.20
   5 -23  -1   -3.90    3.50
   5 -23  -1   -3.90    4.60
   5  23   0  108.49   14.00
  -5 -23   0  104.99   17.00
  -5 -23   0   99.59   12.40
   5 -23   0  105.19   14.50
   5 -23   0   91.09   12.10
   5  23   1   79.79   12.40
  -5 -23  -1   94.59   11.80
  -5 -23  -1  100.09   15.40
   5 -23   1   85.49   13.40
   5 -23   1   85.39   11.80
   5  23   2   -1.40    5.10
   5 -23   2   -3.50    5.40
  -5 -23  -2    7.90    4.80
   5  23   3   56.49    9.80
  -5 -23  -3   47.90    8.40
   5 -23   3   38.50    9.10
   5  23   4    0.10    6.40
   5 -23   4   -0.50    6.20
  -5 -23  -4    4.00    4.90
  -5 -23  -5    9.00    5.80
  -5 -23  -6   65.09   10.90
  -5 -23  -7  119.69   16.00
  -5 -23  -8    4.20    6.50
   5 -24 -10   22.90    8.40
   5 -24  -9   49.60   10.20
   5 -24  -8   34.40    8.30
   5 -24  -7  134.29   15.40
  -5 -24   6    7.30    5.70
   5 -24  -6   11.20    5.30
  -5 -24   5   34.00    7.40
   5 -24  -5   27.40    5.70
   5 -24  -4    5.70    3.30
  -5 -24   4   -5.90    4.20
  -5 -24   3   69.89    9.80
  -5 -24   2   43.40    7.20
  -5 -24   2   22.90   10.30
   5  24  -1   22.60    7.00
   5 -24  -1   11.00    4.30
  -5 -24   1   18.90    5.70
   5 -24  -1   18.80    6.30
  -5 -24   1   19.90    9.30
   5  24   0   29.20    7.20
   5 -24   0   14.20    6.30
   5 -24   0   22.80    5.50
  -5 -24   0   12.40    5.50
  -5 -24   0    5.90    8.50
   5  24   1   32.10    7.70
  -5 -24  -1   35.30    9.80
  -5 -24  -1   26.80    6.60
   5 -24   1   17.50    7.30
   5 -24   1   22.90    6.30
   5  24   2   47.60    8.90
   5 -24   2   35.50    9.30
  -5 -24  -2   37.80    7.70
   5 -24   2   59.99    9.50
   5  24   3    0.60    5.60
   5 -24   3   -0.30    6.00
  -5 -24  -3    7.60    5.40
   5  24   4   54.29   10.70
   5 -24   4   60.29   11.60
  -5 -24  -4   58.69    9.80
  -5 -24  -5   -5.00    5.10
  -5 -24  -6   18.50    7.00
  -5 -24  -7   -1.40    6.10
  -5 -24  -8   22.50    8.10
   5 -25  -9   51.49   10.30
   5 -25  -8    3.00    6.00
   5 -25  -7    4.70    5.90
   5 -25  -6  135.09   14.70
  -5 -25   6  128.29   15.40
  -5 -25   5   12.00    5.70
   5 -25  -5    7.30    4.30
  -5 -25   4   11.40    5.50
   5 -25  -4    4.00    3.50
  -5 -25   3   94.99   12.00
  -5 -25   2  146.49   16.40
  -5 -25   2  166.78   22.40
   5  25  -1   85.09   12.60
  -5 -25   1   83.69   15.40
  -5 -25   1  100.19   11.50
   5 -25  -1   82.39   10.10
   5 -25  -1   74.99   12.10
   5  25   0  108.99   13.30
  -5 -25   0   96.89   16.00
   5 -25   0   66.79   12.40
  -5 -25   0   86.49   11.20
   5 -25   0   80.29   11.00
   5  25   1  155.28   17.90
   5 -25   1  140.29   16.90
  -5 -25  -1  163.08   16.70
  -5 -25  -1  175.58   21.60
   5 -25   1  126.69   19.40
   5  25   2    7.40    6.00
   5 -25   2    3.50    6.50
  -5 -25  -2    3.90    5.10
   5 -25   2    3.90    5.90
   5  25   3  155.68   21.70
  -5 -25  -3  215.78   20.60
   5 -25   3  206.08   22.50
   5 -25   3  215.68   25.60
  -5 -25  -4   75.29   12.10
   5 -25   4  121.69   15.40
  -5 -25  -5   11.90    6.50
  -5 -25  -6   22.90    7.80
  -5 -25  -7   26.60    8.40
  -5 -25  -8    5.80    6.90
   5 -26  -9   17.90    7.40
   5 -26  -8   27.90    7.90
   5 -26  -7  137.59   15.80
   5 -26  -6    8.80    5.30
  -5 -26   6    0.20    5.40
   5 -26  -5   -4.90    3.80
  -5 -26   5   -3.20    4.60
   5 -26  -4    4.30    3.60
  -5 -26   4    2.50    5.10
  -5 -26   3   38.90    7.50
  -5 -26   2    2.30    4.70
  -5 -26   1   17.70    9.60
  -5 -26   1   17.40    5.90
   5  26   0   52.79    9.70
   5 -26   0   60.59    8.40
   5 -26   0   44.80    9.60
  -5 -26   0   49.00   12.40
  -5 -26   0   36.50    8.10
   5  26   1    3.10    5.80
   5 -26   1    7.20    6.10
  -5 -26  -1   16.60    8.70
   5 -26   1   18.80    5.90
  -5 -26  -1    8.60    5.50
   5  26   2    0.70    5.50
   5 -26   2    1.50    6.40
   5 -26   2   11.30    6.00
  -5 -26  -2    1.80    4.90
   5  26   3   48.30    9.50
   5 -26   3   40.70   10.10
   5 -26   3   57.59   11.40
  -5 -26  -3   60.59    9.50
  -5 -26  -4   61.59   10.20
   5 -26   4   63.59   11.90
  -5 -26  -5    6.60    6.10
  -5 -26  -6    5.80    6.30
  -5 -26  -7    9.00    6.90
  -5 -26  -8    4.40    6.90
   5 -27  -9    6.80    7.10
   5 -27  -8   33.60    8.60
   5 -27  -7   24.50    7.40
  -5 -27   7   31.00    7.80
  -5 -27   6   80.79   12.30
   5 -27  -6   95.19   11.80
   5 -27  -5   30.40    6.10
  -5 -27   5   30.30    7.40
  -5 -27   4  115.79   14.40
  -5 -27   3   69.69   10.20
  -5 -27   2   20.80    6.30
  -5 -27   1   16.90    5.70
   5  27   0    4.00    5.70
   5 -27   0   13.10    6.50
  -5 -27   0    9.70    5.40
   5  27   1    5.10    5.70
   5 -27   1    1.10    4.50
   5 -27   1    0.20    6.30
  -5 -27  -1    2.10    8.40
  -5 -27  -1    0.40    5.00
   5  27   2   38.90    8.40
   5 -27   2   29.00    8.00
   5 -27   2   26.90    8.90
  -5 -27  -2   34.20    7.60
  -5 -27  -3   11.40    5.60
   5 -27   3   -0.50    5.40
   5 -27   3   -0.40    6.80
   5 -27   4    1.80    6.40
  -5 -27  -4    0.70    5.20
   5 -27   5   10.90    7.60
  -5 -27  -5   -0.20    6.10
  -5 -27  -6    0.80    6.30
  -5 -27  -7   22.30    8.50
   5 -28  -9   12.40    7.40
   5 -28  -8    4.40    6.10
   5 -28  -7   -0.20    5.60
  -5 -28   7    0.30    5.60
   5 -28  -6   14.70    5.70
  -5 -28   6   15.20    6.60
  -5 -28   5    6.40    6.10
   5 -28  -5   12.90    4.90
  -5 -28   4    0.80    5.20
  -5 -28   3   26.00    6.50
  -5 -28   2  174.68   18.40
  -5 -28   1  245.78   24.30
  -5 -28   0   82.39   11.60
   5  28   1   16.00    6.70
   5 -28   1   20.30    5.80
  -5 -28  -1   17.70    6.70
   5 -28   1   12.50    7.10
   5 -28   2   19.80    6.80
  -5 -28  -2   16.30    6.10
   5 -28   2   12.90    7.60
  -5 -28  -3   92.79   12.70
   5 -28   3   96.29   14.00
   5 -28   4   24.80    8.30
  -5 -28  -4   15.90    6.40
   5 -28   5    1.20    7.50
  -5 -28  -5   -6.60    5.60
  -5 -28  -6    4.10    6.40
  -5 -28  -7    0.40    6.60
   5 -29  -8   11.70    7.10
  -5 -29   7    1.00    5.50
   5 -29  -7   -0.20    5.50
   5 -29  -6    6.40    5.50
  -5 -29   6   10.50    6.40
  -5 -29   5   14.50    6.40
   5 -29  -5   29.00    5.80
  -5 -29   4   -2.50    4.90
  -5 -29   3   22.60    6.30
  -5 -29   2   19.50    6.30
  -5 -29   1   38.10    7.60
  -5 -29   0    2.70    5.10
   5  29   1   21.40    6.90
  -5 -29  -1   24.30    7.10
  -5 -29  -2   28.20    7.80
   5 -29   2   41.00    8.60
   5 -29   2   30.60    9.70
  -5 -29  -3   25.30    7.30
   5 -29   3   37.00    8.90
  -5 -29  -4   -2.70    5.30
   5 -29   4    6.60    7.20
   5 -29   5   15.70    7.90
  -5 -29  -5    2.60    6.30
   5 -29   6   -8.20    6.20
  -5 -29  -6    3.10    6.40
  -5 -29  -7   -9.30    6.20
   5 -30  -8    9.70    6.40
  -5 -30   7   10.60    6.60
   5 -30  -7   23.80    7.00
  -5 -30   6   -1.20    5.90
   5 -30  -6   14.80    5.80
  -5 -30   5   -1.60    5.30
  -5 -30   4   -0.60    5.10
  -5 -30   3   46.00    8.20
  -5 -30   2  181.08   19.10
  -5 -30   1   28.00    7.00
  -5 -30   0   66.79   10.30
  -5 -30  -1   18.90    6.90
   5 -30   2    1.50    7.10
  -5 -30  -2   15.10    6.00
   5 -30   3   17.90    7.20
  -5 -30  -3   15.30    6.20
  -5 -30  -4   49.30    9.60
   5 -30   4   56.99   11.60
   5 -30   5    0.90    7.40
  -5 -30  -5   16.90    7.20
  -5 -30  -6   -0.60    6.30
   5 -30   6    6.70    7.90
   5 -31  -7    7.70    6.50
  -5 -31   7   27.40    7.90
   5 -31  -6   32.20    8.10
  -5 -31   6   51.09    9.70
  -5 -31   5    3.60    5.50
  -5 -31   4    3.60    5.60
  -5 -31   3   -3.80    4.30
  -5 -31   2    3.80    4.70
  -5 -31   1    8.60    5.50
  -5 -31   0    4.10    5.70
  -5 -31  -1   17.80    6.90
  -5 -31  -2   -2.30    5.10
  -5 -31  -3    7.60    6.10
   5 -31   4   71.69   13.00
  -5 -31  -4   63.99   10.90
  -5 -31  -5    7.90    6.50
   5 -31   5   -5.20    6.90
  -5 -31  -6    3.00    6.80
   5 -31   6    1.40    7.70
   5 -32  -7   -7.60    5.00
  -5 -32   7    8.00    6.80
  -5 -32   6    1.10    5.70
  -5 -32   5    7.00    6.00
  -5 -32   4   33.40    8.10
  -5 -32   3   38.40    8.00
  -5 -32   2    1.60    5.30
  -5 -32   1  126.79   14.80
  -5 -32   0   31.70    7.90
  -5 -32  -1    0.40    6.00
  -5 -32  -2    4.70    5.80
  -5 -32  -3    7.20    6.00
  -5 -32  -4    8.40    6.70
   5 -32   5    5.70    7.70
  -5 -32  -5    9.70    6.80
  -5 -33   7   11.80    6.60
  -5 -33   6   11.80    7.20
  -5 -33   5   13.10    6.70
  -5 -33   4   -7.60    5.40
  -5 -33   3   17.60    6.40
  -5 -33   2   -0.80    5.20
  -5 -33   1   19.90    6.70
  -5 -33   0   -1.80    5.40
  -5 -33  -1    2.30    6.00
  -5 -33  -2   17.50    7.20
  -5 -33  -3    5.10    5.80
  -5 -33  -4    1.40    6.00
  -5 -33  -5    2.10    6.50
  -5 -34   6   35.80    9.10
  -5 -34   5   28.70    8.10
  -5 -34   4    3.40    5.90
  -5 -34   3   18.50    6.70
  -5 -34   2   19.40    6.90
  -5 -34   1   19.10    6.80
  -5 -34   0    4.00    5.60
  -5 -34  -1   18.70    7.20
  -5 -34  -2    5.30    6.10
  -5 -34  -3   30.20    8.40
  -5 -34  -4  -10.20    5.30
  -5 -35   5    4.70    6.10
  -5 -35   4   15.80    6.90
  -5 -35   3   -2.20    5.30
  -5 -35   2   -0.40    5.70
  -5 -35   1    7.40    6.30
  -5 -35   0   -0.30    5.60
  -5 -35  -1   21.20    7.60
  -5 -35  -2    3.00    6.30
  -5 -35  -3    9.70    6.80
  -5 -35  -4   -3.50    5.70
  -5 -36   5   -2.90    5.80
  -5 -36   4   -4.50    5.80
  -5 -36   3    8.00    6.20
  -5 -36   2   -1.00    5.70
  -5 -36   1    0.80    5.70
  -5 -36   0    5.80    6.00
  -5 -36  -1    6.80    6.70
  -5 -36  -2   10.50    7.30
  -5 -36  -3    9.10    7.10
  -5 -37   4   -1.60    6.10
  -5 -37   3    8.30    6.50
  -5 -37   2    0.20    5.90
  -5 -37   1    0.00    5.80
  -5 -37   0    4.20    6.20
  -5 -37  -1   -4.80    5.90
  -5 -37  -2    9.20    7.30
  -5 -38   2   -5.20    5.80
  -5 -38   1    2.80    6.30
  -5 -38   0    1.20    5.90
   6   0 -12   10.60    7.80
   6   0 -11   -1.50    6.00
   6   0 -10    9.20    6.90
  -6   0   9   -5.00    6.40
   6   0  -9    1.70    5.80
  -6   0   8   11.10    6.80
   6   0  -8   12.80    6.20
   6   0  -7    3.90    4.60
  -6   0   7    6.50    6.80
  -6   0   6  128.69   16.80
   6   0  -6  123.59   16.50
   6   0  -5    1.10    1.70
   6   0  -5  -10.90    3.40
   6   0  -5    3.00    4.10
  -6   0   5    0.00    4.70
   6   0  -4  457.75   46.10
   6   0  -4  493.35   50.39
  -6   0   4  512.95   50.69
   6   0  -4  412.66   42.10
   6   0  -3    0.50    3.40
  -6   0   3   -1.00    5.80
   6   0  -3    3.10    5.60
   6   0  -3   -3.10    5.30
   6   0  -2  403.26   35.60
   6   0  -2  309.07   38.70
   6   0  -1   -8.00    6.90
  -6   0   1    0.60    3.20
   6   0   0    4.80    6.90
  -6   0   0    3.30    3.00
   6   0   0   -1.00    5.20
  -6   0  -1   -2.60    2.90
   6   0   1   -3.40    3.90
   6   0   3    2.30    4.30
  -6   0  -3   -1.20    2.50
   6   0   4  118.99   15.80
  -6   0  -4  120.19   12.70
   6   0   5    3.10    5.10
  -6   0  -5   -0.40    3.90
  -6   0  -6   14.60    5.10
   6   0   6   21.20    7.10
  -6   0  -7    3.70    4.90
   6   0   7   -7.20    5.40
   6   0   8    5.90    7.10
  -6   0  -8   -0.60    4.80
   6   0   9    3.10    7.20
   6   0  10    8.10    7.90
   6   1 -12   -8.80    6.10
   6  -1 -12   15.10    7.90
   6   1 -11    7.60    6.90
   6  -1 -11   -4.50    6.30
   6   1 -10    2.90    6.30
   6  -1 -10   11.10    7.20
   6   1  -9   19.60    7.20
  -6   1   9   16.20    8.30
   6  -1  -9   19.50    7.40
  -6  -1   9   20.40    8.70
  -6   1   8  155.38   20.00
   6   1  -8  159.48   17.40
   6  -1  -8  154.08   17.20
  -6  -1   8  146.79   20.30
   6   1  -7   33.60    6.90
  -6   1   7   31.80    8.40
  -6  -1   7   26.30    8.00
   6   1  -6   21.00    6.50
   6   1  -6   18.00    5.50
  -6   1   6   15.20    6.40
   6  -1  -6   18.60    6.10
  -6  -1   6   21.10    7.00
   6   1  -5   14.20    4.90
  -6   1   5    6.10    5.00
   6   1  -5   12.50    4.10
   6   1  -5   12.00    5.40
   6  -1  -5   -0.50    4.30
   6  -1  -5    5.30    3.70
   6  -1  -5    9.30    4.50
  -6  -1   5    4.90    5.10
  -6   1   4   79.19   11.40
   6   1  -4   88.19   10.90
   6   1  -4   69.89   11.20
   6  -1  -4   96.49   11.30
   6  -1  -4   67.29   10.80
  -6  -1   4   84.79   12.00
   6  -1  -4   92.79    9.90
   6   1  -3   11.80    6.50
  -6   1   3   16.60    6.60
   6   1  -3   27.30    4.90
   6  -1  -3   17.70    4.40
   6  -1  -3   22.80    6.50
   6  -1  -3    7.10    5.90
   6   1  -2  150.58   18.40
   6   1  -2  217.18   20.90
   6  -1  -2  169.48   18.60
  -6  -1   2  136.89   20.30
   6   1  -1  365.86   41.90
   6   1  -1  470.65   47.00
  -6   1   1  495.35   38.10
   6  -1  -1  435.96   46.60
   6  -1  -1  457.85   42.20
  -6  -1   1  345.77   37.90
  -6   1   0  395.06   36.90
   6   1   0  410.66   41.20
   6   1   0  437.46   45.80
  -6  -1   0  421.56   37.10
   6  -1   1   63.89   10.30
   6   1   2   75.19   10.00
  -6   1  -2   64.79    7.20
  -6  -1  -2   52.59    7.30
   6   1   3   63.19    9.70
   6  -1   3   61.69    9.60
  -6  -1  -3   58.59    7.60
   6   1   4   64.09   11.30
  -6   1  -4   84.09    9.10
   6  -1   4   78.39   11.80
  -6  -1  -4   76.09    9.50
  -6   1  -5  148.29   15.00
   6   1   5  137.29   17.70
  -6  -1  -5  151.48   15.50
   6  -1   5  142.99   17.40
  -6   1  -6   13.60    5.10
   6   1   6   19.40    6.70
  -6  -1  -6   16.20    5.40
   6  -1   6    8.10    6.40
  -6   1  -7   18.40    5.60
   6   1   7    9.00    6.60
   6  -1   7    4.70    6.60
  -6  -1  -7   19.70    5.90
  -6   1  -8  189.28   19.10
   6   1   8  168.98   22.10
   6  -1   8  163.28   22.20
  -6  -1  -8  189.98   19.20
   6   1   9   -6.50    6.80
   6  -1   9    3.40    6.80
  -6  -1  -9    2.60    5.50
   6   1  10    6.80    8.40
   6  -1  10   -8.70    8.00
   6   2 -12   98.99   15.50
   6  -2 -12  100.79   15.40
   6   2 -11    9.10    7.10
   6  -2 -11   -2.20    6.40
   6   2 -10   12.00    7.00
   6  -2 -10   17.70    7.70
  -6  -2  10   12.70    8.70
  -6   2   9   -1.20    6.50
   6   2  -9  -12.30    5.00
   6  -2  -9    3.50    5.60
  -6  -2   9   12.50    7.90
  -6   2   8  338.27   37.50
   6   2  -8  386.76   32.80
   6  -2  -8  311.07   32.00
  -6  -2   8  304.07   37.90
   6   2  -7   24.90    6.40
  -6   2   7   26.60    7.50
  -6  -2   7   26.30    8.10
   6   2  -6   36.50    7.90
   6   2  -6   36.40    6.90
  -6   2   6   23.80    7.60
  -6  -2   6   35.60    8.50
   6  -2  -6   43.80    7.60
  -6   2   5  309.97   36.00
   6   2  -5  356.36   36.50
   6   2  -5  296.87   33.40
   6   2  -5  314.87   30.60
   6  -2  -5  341.17   35.90
  -6  -2   5  318.37   36.50
   6  -2  -5  330.47   33.30
   6  -2  -5  354.56   30.70
   6   2  -4  391.56   34.30
   6   2  -4  362.36   40.80
  -6   2   4  312.57   40.40
   6   2  -4  416.26   37.80
  -6  -2   4  406.16   41.30
   6  -2  -4  348.87   34.10
   6  -2  -4  389.06   40.50
   6  -2  -4  388.06   37.30
  -6   2   3   -0.60    5.40
   6   2  -3    5.40    5.60
  -6  -2   3    3.40    6.10
   6  -2  -3    3.80    4.70
   6  -2  -3    6.20    3.60
   6  -2  -3    5.70    4.90
   6   2  -2   11.50    6.80
   6   2  -2   12.90    6.00
  -6  -2   2   15.50    3.80
   6  -2  -2    7.40    6.30
   6  -2  -2   13.00    5.80
  -6  -2   2   23.70    6.60
   6   2  -1  687.03   78.69
   6   2  -1  886.61   87.69
   6  -2  -1  965.20   79.29
   6  -2  -1  780.22   87.19
   6   2   0  499.35   56.99
  -6   2   0  493.35   46.40
   6  -2   0  605.44   51.69
   6   2   1   41.60    8.20
  -6   2  -1   49.70    5.90
  -6  -2  -1   40.50    5.90
   6  -2   1   33.60    7.90
   6   2   2  101.29   12.20
  -6   2  -2   95.89    9.60
   6  -2   2  118.19   12.60
  -6  -2  -2   74.29    9.90
  -6   2  -3   11.80    3.20
   6   2   3    2.00    4.40
  -6  -2  -3   11.60    3.70
   6  -2   3    0.20    2.20
  -6   2  -4    0.20    2.20
   6   2   4    1.40    5.10
  -6  -2  -4    2.00    3.70
   6   2   5  113.49   15.80
  -6   2  -5  120.99   12.70
  -6  -2  -5  134.49   13.60
   6  -2   5  105.29   15.50
   6   2   6  250.57   29.00
  -6   2  -6  288.57   25.90
  -6  -2  -6  259.87   26.10
   6  -2   6  279.67   29.40
   6   2   7   10.80    6.30
  -6   2  -7   -2.30    4.40
  -6  -2  -7    2.30    4.90
   6  -2   7    2.90    6.60
  -6   2  -8    3.40    5.10
   6   2   8    8.70    7.30
  -6  -2  -8    6.20    5.60
   6  -2   8    6.30    7.40
   6   2   9    8.70    8.00
  -6  -2  -9   13.20    6.40
   6  -2   9    2.70    7.90
   6   2  10   46.70   12.00
   6  -2  10   28.90   10.60
   6   3 -12   -5.00    6.70
   6  -3 -12   -1.80    7.20
   6   3 -11   10.50    7.10
   6  -3 -11    3.00    6.60
   6   3 -10    3.10    6.30
   6  -3 -10    7.30    6.50
  -6  -3  10   -1.50    7.50
   6   3  -9  115.49   14.50
  -6  -3   9  108.09   16.50
   6  -3  -9   83.69   13.80
  -6   3   8   10.80    6.40
   6   3  -8   19.30    6.50
   6  -3  -8   12.00    6.10
  -6  -3   8   14.70    7.60
  -6   3   7  114.69   15.30
   6   3  -7  110.69   13.10
  -6  -3   7  103.69   16.00
   6   3  -6  211.08   25.30
  -6   3   6  213.18   24.70
   6   3  -6  227.68   21.40
  -6  -3   6  196.88   25.60
   6   3  -5  193.28   21.80
   6   3  -5  161.28   20.20
   6   3  -5  200.38   18.40
  -6   3   5  182.88   21.30
  -6  -3   5  147.49   21.60
   6  -3  -5  207.78   20.20
   6  -3  -5  171.58   18.00
   6  -3  -5  189.38   21.00
   6   3  -4   67.19   10.50
  -6   3   4   64.79   10.20
   6   3  -4   79.99   11.20
   6   3  -4  107.59    9.90
   6  -3  -4   71.49    9.20
   6  -3  -4   75.19   10.40
  -6  -3   4   60.19   11.20
   6  -3  -4   72.19   10.30
   6   3  -3  251.47   26.60
   6   3  -3  226.68   24.60
   6   3  -3  187.98   21.60
  -6  -3   3  263.47   27.00
   6  -3  -3  208.88   25.70
   6  -3  -3  267.47   24.20
   6  -3  -3  220.28   21.70
   6   3  -2   43.60    8.30
   6   3  -2   33.40    7.30
   6  -3  -2   40.90    8.00
  -6  -3   2   13.80    7.30
  -6  -3   2   46.20    6.10
   6   3  -1  253.67   26.50
   6  -3  -1  272.47   28.90
   6  -3  -1  206.08   25.70
  -6  -3   1  272.37   23.50
  -6   3   0  496.85   40.00
   6   3   0  412.56   49.50
   6  -3   0  480.85   44.70
  -6  -3   0  412.56   40.40
   6   3   1  145.79   22.00
  -6   3  -1  211.38   16.40
   6   3   1  170.58   19.80
  -6  -3  -1  168.58   16.80
   6  -3   1  148.39   18.90
   6   3   2    8.50    4.70
  -6   3  -2   11.20    3.10
  -6  -3  -2    9.50    3.50
   6  -3   2   15.70    5.20
   6   3   3   -0.20    4.10
  -6   3  -3   -1.80    2.50
  -6  -3  -3    1.20    3.40
   6  -3   3    0.80    3.00
  -6   3  -4    3.50    2.70
   6   3   4   -3.30    5.20
[truncated: 351,324 more chars]
