# Supplementary material for: Exploring Mesoionic Imine‐Carbodiimide (MII‐CDI) Adducts: 1,3 H‐Shift, N(I) Compounds and Guanidinate‐Type Ligands
Source: Angew Chem Int Ed Engl. 2025 Jul 16;64(34):e202502097. doi: 10.1002/anie.202502097 (PMC12363636; doi:10.1002/anie.202502097)
Supplement: Supplementary file 2 — Supporting Information [file ANIE-64-e202502097-s001.zip › N(I)HOTf_Sar415.cif]

data_sar415
_audit_creation_date               2024-08-01
_audit_creation_method
;
Olex2 1.3
(compiled 2020.02.04 svn.rd84adfe8 for OlexSys, GUI svn.r6032)
;
_shelx_SHELXL_version_number       '2018/3'
_audit_contact_author_address      ?
_audit_contact_author_email        ?
_audit_contact_author_name         ''
_audit_contact_author_phone        ?
_publ_contact_author_id_orcid      ?
_publ_section_references
;
Bourhis, L.J., Dolomanov, O.V., Gildea, R.J., Howard, J.A.K., Puschmann, H.
 (2015). Acta Cryst. A71, 59-75.

Dolomanov, O.V., Bourhis, L.J., Gildea, R.J, Howard, J.A.K. & Puschmann, H.
 (2009), J. Appl. Cryst. 42, 339-341.

Sheldrick, G.M. (2015). Acta Cryst. C71, 3-8.
;
_chemical_name_common              ?
_chemical_name_systematic          ?
_chemical_formula_moiety           '2(C F3 O3 S), C42 H54 N6'
_chemical_formula_sum              'C44 H54 F6 N6 O6 S2'
_chemical_formula_weight           941.05
_chemical_melting_point            ?
loop_
  _atom_type_symbol
  _atom_type_description
  _atom_type_scat_dispersion_real
  _atom_type_scat_dispersion_imag
  _atom_type_scat_source
 'C' 'C' 0.0033 0.0016 'International Tables Vol C Tables 4.2.6.8 and 6.1.1.4'
 'H' 'H' 0.0000 0.0000 'International Tables Vol C Tables 4.2.6.8 and 6.1.1.4'
 'F' 'F' 0.0171 0.0103 'International Tables Vol C Tables 4.2.6.8 and 6.1.1.4'
 'N' 'N' 0.0061 0.0033 'International Tables Vol C Tables 4.2.6.8 and 6.1.1.4'
 'O' 'O' 0.0106 0.0060 'International Tables Vol C Tables 4.2.6.8 and 6.1.1.4'
 'S' 'S' 0.1246 0.1234 'International Tables Vol C Tables 4.2.6.8 and 6.1.1.4'

_shelx_space_group_comment
;
The symmetry employed for this shelxl refinement is uniquely defined
by the following loop, which should always be used as a source of
symmetry information in preference to the above space-group names.
They are only intended as comments.
;
_space_group_crystal_system        'triclinic'
_space_group_IT_number             2
_space_group_name_H-M_alt          'P -1'
_space_group_name_Hall             '-P 1'
loop_
  _space_group_symop_operation_xyz
 'x, y, z'
 '-x, -y, -z'

_cell_length_a                     13.7499(7)
_cell_length_b                     13.8457(6)
_cell_length_c                     14.0582(7)
_cell_angle_alpha                  85.903(2)
_cell_angle_beta                   74.112(2)
_cell_angle_gamma                  82.889(2)
_cell_volume                       2552.3(2)
_cell_formula_units_Z              2
_cell_measurement_reflns_used      34215
_cell_measurement_temperature      150.00
_cell_measurement_theta_max        26.415
_cell_measurement_theta_min        1.850
_shelx_estimated_absorpt_T_max     0.915
_shelx_estimated_absorpt_T_min     0.863
_exptl_absorpt_coefficient_mu      0.174
_exptl_absorpt_correction_T_max    0.7454
_exptl_absorpt_correction_T_min    0.6826
_exptl_absorpt_correction_type     multi-scan
_exptl_absorpt_process_details     'Blessing, 1995'
_exptl_absorpt_special_details     ?
_exptl_crystal_colour              colourless
_exptl_crystal_colour_primary      colourless
_exptl_crystal_density_diffrn      1.224
_exptl_crystal_density_meas        ?
_exptl_crystal_density_method      ?
_exptl_crystal_description         prism
_exptl_crystal_F_000               988
_exptl_crystal_size_max            0.87
_exptl_crystal_size_mid            0.58
_exptl_crystal_size_min            0.52
_exptl_transmission_factor_max     ?
_exptl_transmission_factor_min     ?
_diffrn_reflns_av_R_equivalents    0.0288
_diffrn_reflns_av_unetI/netI       0.0311
_diffrn_reflns_Laue_measured_fraction_full  0.994
_diffrn_reflns_Laue_measured_fraction_max  0.991
_diffrn_reflns_limit_h_max         17
_diffrn_reflns_limit_h_min         -17
_diffrn_reflns_limit_k_max         17
_diffrn_reflns_limit_k_min         -16
_diffrn_reflns_limit_l_max         17
_diffrn_reflns_limit_l_min         -17
_diffrn_reflns_number              34215
_diffrn_reflns_point_group_measured_fraction_full  0.994
_diffrn_reflns_point_group_measured_fraction_max  0.991
_diffrn_reflns_theta_full          25.242
_diffrn_reflns_theta_max           26.415
_diffrn_reflns_theta_min           1.850
_diffrn_ambient_temperature        150.00
_diffrn_detector_area_resol_mean   ?
_diffrn_measured_fraction_theta_full  0.994
_diffrn_measured_fraction_theta_max  0.991
_diffrn_measurement_device_type    'Bruker Kappa ApexII Duo'
_diffrn_measurement_method         'omega + phi scans'
_diffrn_radiation_type             MoK\a
_diffrn_radiation_wavelength       0.71073
_diffrn_source                     ?
_reflns_Friedel_coverage           0.000
_reflns_Friedel_fraction_full      .
_reflns_Friedel_fraction_max       .
_reflns_number_gt                  7482
_reflns_number_total               10392
_reflns_special_details
;
 Reflections were merged by SHELXL according to the crystal
 class for the calculation of statistics and refinement.
 
 Structure factors included contributions from the .fab file.
 
 _reflns_Friedel_fraction is defined as the number of unique
 Friedel pairs measured divided by the number that would be
 possible theoretically, ignoring centric projections and
 systematic absences.
;
_reflns_threshold_expression       'I > 2\s(I)'
_computing_cell_refinement         ?
_computing_data_collection         ?
_computing_data_reduction          ?
_computing_molecular_graphics      'Olex2 1.3 (Dolomanov et al., 2009)'
_computing_publication_material    'Olex2 1.3 (Dolomanov et al., 2009)'
_computing_structure_refinement    'SHELXL 2018/3 (Sheldrick, 2015)'
_computing_structure_solution      'olex2.solve 1.3 (Bourhis et al., 2015)'
_refine_diff_density_max           0.624
_refine_diff_density_min           -0.459
_refine_diff_density_rms           0.060
_refine_ls_extinction_coef         .
_refine_ls_extinction_method       none
_refine_ls_goodness_of_fit_ref     1.047
_refine_ls_hydrogen_treatment      constr
_refine_ls_matrix_type             full
_refine_ls_number_parameters       588
_refine_ls_number_reflns           10392
_refine_ls_number_restraints       0
_refine_ls_R_factor_all            0.0799
_refine_ls_R_factor_gt             0.0584
_refine_ls_restrained_S_all        1.047
_refine_ls_shift/su_max            0.001
_refine_ls_shift/su_mean           0.000
_refine_ls_structure_factor_coef   Fsqd
_refine_ls_weighting_details      
 'w=1/[\s^2^(Fo^2^)+(0.0890P)^2^+1.3313P] where P=(Fo^2^+2Fc^2^)/3'
_refine_ls_weighting_scheme        calc
_refine_ls_wR_factor_gt            0.1601
_refine_ls_wR_factor_ref           0.1796
_refine_special_details            ?
_olex2_refinement_description
;
1. Fixed Uiso
 At 1.2 times of:
  All C(H) groups, All N(H) groups
 At 1.5 times of:
  All C(H,H,H) groups
2.a Ternary CH refined with riding coordinates:
 C14(H14), C24(H24), C11(H11), C27(H27)
2.b Aromatic/amide H refined with riding coordinates:
 N4(H4), C42(H42), C9(H9), C38(H38), C8(H8), C7(H7), C32(H32), C40(H40),
 C39(H39), C41(H41), C22(H22), C20(H20), C21(H21), C33(H33), C36(H36), C34(H34),
  C35(H35)
2.c Idealised Me refined as rotating group:
 C4(H4a,H4b,H4c), C17(H17a,H17b,H17c), C15(H15a,H15b,H15c), C16(H16a,H16b,
 H16c), C25(H25a,H25b,H25c), C30(H30a,H30b,H30c), C29(H29a,H29b,H29c), C12(H12a,
 H12b,H12c), C28(H28a,H28b,H28c), C13(H13a,H13b,H13c), C26(H26a,H26b,H26c)
;
_atom_sites_solution_hydrogens     geom
_atom_sites_solution_primary       iterative
_atom_sites_solution_secondary     ?
loop_
  _atom_site_label
  _atom_site_type_symbol
  _atom_site_fract_x
  _atom_site_fract_y
  _atom_site_fract_z
  _atom_site_U_iso_or_equiv
  _atom_site_adp_type
  _atom_site_occupancy
  _atom_site_site_symmetry_order
  _atom_site_calc_flag
  _atom_site_refinement_flags_posn
  _atom_site_refinement_flags_adp
  _atom_site_refinement_flags_occupancy
  _atom_site_disorder_assembly
  _atom_site_disorder_group
 S1 S 0.29573(5) -0.02353(4) 0.75206(5) 0.04942(18) Uani 1 1 d . . . . .
 S2 S 0.69446(7) 0.34950(6) 0.66018(6) 0.0731(3) Uani 1 1 d . . . . .
 N6 N 0.33921(12) 0.39770(12) 0.86657(12) 0.0310(4) Uani 1 1 d . . . . .
 N4 N 0.30980(13) 0.24890(12) 0.81285(13) 0.0335(4) Uani 1 1 d . . . . .
 H4 H 0.261304 0.212106 0.815264 0.040 Uiso 1 1 calc R U . . .
 N5 N 0.17482(13) 0.34493(12) 0.90227(13) 0.0345(4) Uani 1 1 d . . . . .
 N1 N 0.47416(14) 0.15302(13) 0.80153(14) 0.0370(4) Uani 1 1 d . . . . .
 N2 N 0.55076(15) 0.11191(14) 0.73275(16) 0.0447(5) Uani 1 1 d . . . . .
 O2 O 0.26230(17) 0.06356(14) 0.80631(16) 0.0705(6) Uani 1 1 d . . . . .
 N3 N 0.53110(15) 0.14151(14) 0.64866(15) 0.0437(5) Uani 1 1 d . . . . .
 F1 F 0.10694(14) -0.03376(17) 0.75523(16) 0.0915(6) Uani 1 1 d . . . . .
 O3 O 0.38509(16) -0.01684(16) 0.67131(18) 0.0765(6) Uani 1 1 d . . . . .
 F3 F 0.21336(18) -0.10459(19) 0.63646(16) 0.1043(8) Uani 1 1 d . . . . .
 C3 C 0.27575(15) 0.33365(14) 0.86136(14) 0.0291(4) Uani 1 1 d . . . . .
 C1 C 0.40617(16) 0.20892(14) 0.76017(15) 0.0321(4) Uani 1 1 d . . . . .
 F4 F 0.82007(18) 0.25364(19) 0.51673(18) 0.1060(7) Uani 1 1 d . . . . .
 O6 O 0.6827(2) 0.44616(16) 0.69214(16) 0.0848(7) Uani 1 1 d . . . . .
 C5 C 0.31008(15) 0.48515(14) 0.92409(15) 0.0319(4) Uani 1 1 d . . . . .
 C18 C 0.10849(15) 0.27791(15) 0.88261(17) 0.0362(5) Uani 1 1 d . . . . .
 C10 C 0.28984(16) 0.57397(15) 0.87512(17) 0.0366(5) Uani 1 1 d . . . . .
 C2 C 0.44332(16) 0.20138(15) 0.66014(16) 0.0354(5) Uani 1 1 d . . . . .
 F5 F 0.8111(2) 0.40584(19) 0.49411(16) 0.1189(9) Uani 1 1 d . . . . .
 O1 O 0.2907(2) -0.11122(16) 0.8118(2) 0.0894(8) Uani 1 1 d . . . . .
 F2 F 0.1873(2) 0.0497(2) 0.6343(2) 0.1247(10) Uani 1 1 d . . . . .
 C6 C 0.31142(17) 0.47725(15) 1.02305(16) 0.0369(5) Uani 1 1 d . . . . .
 C4 C 0.44938(17) 0.38458(17) 0.82049(18) 0.0418(5) Uani 1 1 d . . . . .
 H4A H 0.481301 0.332916 0.856975 0.063 Uiso 1 1 calc R U . . .
 H4B H 0.478125 0.445577 0.822100 0.063 Uiso 1 1 calc R U . . .
 H4C H 0.462190 0.366475 0.751668 0.063 Uiso 1 1 calc R U . . .
 C23 C 0.07806(17) 0.20317(16) 0.95303(18) 0.0417(5) Uani 1 1 d . . . . .
 C37 C 0.47895(18) 0.14139(15) 0.90320(17) 0.0383(5) Uani 1 1 d . . . . .
 C14 C 0.34158(19) 0.38249(16) 1.07431(17) 0.0415(5) Uani 1 1 d . . . . .
 H14 H 0.355140 0.329355 1.026281 0.050 Uiso 1 1 calc R U . . .
 C42 C 0.39718(19) 0.11151(17) 0.97471(18) 0.0448(6) Uani 1 1 d . . . . .
 H42 H 0.337598 0.098356 0.958411 0.054 Uiso 1 1 calc R U . . .
 C17 C 0.11506(17) 0.42987(17) 0.9562(2) 0.0458(6) Uani 1 1 d . . . . .
 H17A H 0.139375 0.438671 1.013995 0.069 Uiso 1 1 calc R U . . .
 H17B H 0.043080 0.418968 0.977942 0.069 Uiso 1 1 calc R U . . .
 H17C H 0.123042 0.488341 0.912381 0.069 Uiso 1 1 calc R U . . .
 C9 C 0.26460(19) 0.65648(16) 0.93171(19) 0.0453(6) Uani 1 1 d . . . . .
 H9 H 0.249776 0.718095 0.901493 0.054 Uiso 1 1 calc R U . . .
 C38 C 0.5676(2) 0.16001(17) 0.9240(2) 0.0468(6) Uani 1 1 d . . . . .
 H38 H 0.622908 0.180895 0.873088 0.056 Uiso 1 1 calc R U . . .
 C8 C 0.2608(2) 0.65008(17) 1.03060(19) 0.0494(6) Uani 1 1 d . . . . .
 H8 H 0.241355 0.706982 1.068259 0.059 Uiso 1 1 calc R U . . .
 C7 C 0.28489(19) 0.56229(17) 1.07590(18) 0.0452(6) Uani 1 1 d . . . . .
 H7 H 0.283383 0.559690 1.143993 0.054 Uiso 1 1 calc R U . . .
 C31 C 0.40804(17) 0.24640(18) 0.57660(16) 0.0413(5) Uani 1 1 d . . . . .
 C19 C 0.06776(17) 0.29948(17) 0.80229(19) 0.0436(5) Uani 1 1 d . . . . .
 C32 C 0.40392(19) 0.3463(2) 0.5599(2) 0.0501(6) Uani 1 1 d . . . . .
 H32 H 0.421333 0.385400 0.604281 0.060 Uiso 1 1 calc R U . . .
 C24 C 0.1178(2) 0.18145(18) 1.04292(19) 0.0485(6) Uani 1 1 d . . . . .
 H24 H 0.183174 0.210989 1.030607 0.058 Uiso 1 1 calc R U . . .
 C40 C 0.4914(2) 0.11852(18) 1.0939(2) 0.0554(7) Uani 1 1 d . . . . .
 H40 H 0.495538 0.110639 1.160415 0.066 Uiso 1 1 calc R U . . .
 C39 C 0.5733(2) 0.14751(18) 1.0201(2) 0.0535(7) Uani 1 1 d . . . . .
 H39 H 0.633679 0.158771 1.036109 0.064 Uiso 1 1 calc R U . . .
 C11 C 0.29518(19) 0.58259(18) 0.76613(18) 0.0456(6) Uani 1 1 d . . . . .
 H11 H 0.299580 0.515487 0.742160 0.055 Uiso 1 1 calc R U . . .
 C41 C 0.4042(2) 0.10112(19) 1.0714(2) 0.0533(6) Uani 1 1 d . . . . .
 H41 H 0.348224 0.081774 1.122548 0.064 Uiso 1 1 calc R U . . .
 C27 C 0.09528(19) 0.38409(19) 0.7287(2) 0.0505(6) Uani 1 1 d . . . . .
 H27 H 0.154262 0.411369 0.741676 0.061 Uiso 1 1 calc R U . . .
 C22 C 0.0032(2) 0.15012(18) 0.9392(2) 0.0545(7) Uani 1 1 d . . . . .
 H22 H -0.019940 0.099090 0.985653 0.065 Uiso 1 1 calc R U . . .
 C20 C -0.0058(2) 0.24336(19) 0.7926(2) 0.0549(7) Uani 1 1 d . . . . .
 H20 H -0.034632 0.255954 0.738155 0.066 Uiso 1 1 calc R U . . .
 C15 C 0.4388(2) 0.38911(19) 1.1043(2) 0.0533(6) Uani 1 1 d . . . . .
 H15A H 0.493127 0.404446 1.045624 0.080 Uiso 1 1 calc R U . . .
 H15B H 0.459018 0.326654 1.134771 0.080 Uiso 1 1 calc R U . . .
 H15C H 0.426980 0.440492 1.151966 0.080 Uiso 1 1 calc R U . . .
 C16 C 0.2574(2) 0.3560(2) 1.1645(2) 0.0567(7) Uani 1 1 d . . . . .
 H16A H 0.244746 0.405964 1.213671 0.085 Uiso 1 1 calc R U . . .
 H16B H 0.278118 0.292820 1.193270 0.085 Uiso 1 1 calc R U . . .
 H16C H 0.195077 0.352040 1.144558 0.085 Uiso 1 1 calc R U . . .
 C21 C -0.0373(2) 0.1698(2) 0.8609(2) 0.0599(7) Uani 1 1 d . . . . .
 H21 H -0.087840 0.132330 0.853326 0.072 Uiso 1 1 calc R U . . .
 C33 C 0.3747(2) 0.3892(2) 0.4792(2) 0.0641(8) Uani 1 1 d . . . . .
 H33 H 0.371475 0.457888 0.468184 0.077 Uiso 1 1 calc R U . . .
 C43 C 0.1960(2) -0.0292(2) 0.6917(2) 0.0614(7) Uani 1 1 d . . . . .
 C25 C 0.1390(2) 0.0720(2) 1.0640(2) 0.0621(7) Uani 1 1 d . . . . .
 H25A H 0.074483 0.043318 1.086357 0.093 Uiso 1 1 calc R U . . .
 H25B H 0.175087 0.061463 1.115744 0.093 Uiso 1 1 calc R U . . .
 H25C H 0.180964 0.041235 1.003535 0.093 Uiso 1 1 calc R U . . .
 C30 C 0.6037(2) 0.1100(3) 0.5571(2) 0.0706(9) Uani 1 1 d . . . . .
 H30A H 0.666676 0.079504 0.571253 0.106 Uiso 1 1 calc R U . . .
 H30B H 0.618431 0.166491 0.511421 0.106 Uiso 1 1 calc R U . . .
 H30C H 0.574890 0.062869 0.526788 0.106 Uiso 1 1 calc R U . . .
 C29 C 0.0059(2) 0.4646(2) 0.7437(3) 0.0671(8) Uani 1 1 d . . . . .
 H29A H 0.025171 0.519609 0.697212 0.101 Uiso 1 1 calc R U . . .
 H29B H -0.011687 0.486494 0.811651 0.101 Uiso 1 1 calc R U . . .
 H29C H -0.052977 0.439254 0.731666 0.101 Uiso 1 1 calc R U . . .
 C36 C 0.3824(2) 0.1895(2) 0.5118(2) 0.0636(8) Uani 1 1 d . . . . .
 H36 H 0.384708 0.120882 0.522941 0.076 Uiso 1 1 calc R U . . .
 C12 C 0.2014(2) 0.6419(2) 0.7455(3) 0.0670(8) Uani 1 1 d . . . . .
 H12A H 0.140132 0.613031 0.783523 0.100 Uiso 1 1 calc R U . . .
 H12B H 0.205988 0.641517 0.674661 0.100 Uiso 1 1 calc R U . . .
 H12C H 0.197738 0.709056 0.764898 0.100 Uiso 1 1 calc R U . . .
 C28 C 0.1269(2) 0.3507(3) 0.6230(2) 0.0698(8) Uani 1 1 d . . . . .
 H28A H 0.070444 0.322621 0.609145 0.105 Uiso 1 1 calc R U . . .
 H28B H 0.185981 0.301496 0.614416 0.105 Uiso 1 1 calc R U . . .
 H28C H 0.144644 0.406555 0.577263 0.105 Uiso 1 1 calc R U . . .
 C13 C 0.3900(2) 0.6283(3) 0.7078(2) 0.0719(9) Uani 1 1 d . . . . .
 H13A H 0.388123 0.693679 0.731293 0.108 Uiso 1 1 calc R U . . .
 H13B H 0.392333 0.632927 0.637319 0.108 Uiso 1 1 calc R U . . .
 H13C H 0.450657 0.587874 0.717162 0.108 Uiso 1 1 calc R U . . .
 C26 C 0.0432(3) 0.2268(2) 1.1341(2) 0.0746(9) Uani 1 1 d . . . . .
 H26A H 0.033572 0.297653 1.123024 0.112 Uiso 1 1 calc R U . . .
 H26B H 0.070343 0.211562 1.191660 0.112 Uiso 1 1 calc R U . . .
 H26C H -0.022211 0.200469 1.146136 0.112 Uiso 1 1 calc R U . . .
 C44 C 0.8076(2) 0.3374(3) 0.5617(3) 0.0730(9) Uani 1 1 d . . . . .
 O4 O 0.6198(2) 0.3377(3) 0.6073(3) 0.1474(16) Uani 1 1 d . . . . .
 C34 C 0.3503(3) 0.3331(3) 0.4152(2) 0.0759(10) Uani 1 1 d . . . . .
 H34 H 0.330971 0.362841 0.359148 0.091 Uiso 1 1 calc R U . . .
 F6 F 0.8854(2) 0.3397(4) 0.5965(3) 0.1912(18) Uani 1 1 d . . . . .
 C35 C 0.3535(3) 0.2335(3) 0.4309(2) 0.0810(10) Uani 1 1 d . . . . .
 H35 H 0.335855 0.195037 0.386092 0.097 Uiso 1 1 calc R U . . .
 O5 O 0.7030(4) 0.2748(2) 0.7266(2) 0.179(2) Uani 1 1 d . . . . .

loop_
  _atom_site_aniso_label
  _atom_site_aniso_U_11
  _atom_site_aniso_U_22
  _atom_site_aniso_U_33
  _atom_site_aniso_U_23
  _atom_site_aniso_U_13
  _atom_site_aniso_U_12
 S1 0.0671(4) 0.0335(3) 0.0548(4) -0.0058(3) -0.0254(3) -0.0097(3)
 S2 0.0908(6) 0.0628(5) 0.0567(4) -0.0130(4) 0.0089(4) -0.0328(4)
 N6 0.0316(9) 0.0264(8) 0.0344(9) -0.0067(7) -0.0061(7) -0.0044(7)
 N4 0.0324(9) 0.0272(9) 0.0423(10) -0.0112(7) -0.0096(8) -0.0037(7)
 N5 0.0338(9) 0.0267(9) 0.0424(10) -0.0091(7) -0.0067(8) -0.0049(7)
 N1 0.0396(10) 0.0293(9) 0.0425(10) -0.0090(8) -0.0116(8) -0.0001(7)
 N2 0.0416(11) 0.0376(11) 0.0553(13) -0.0160(9) -0.0130(9) 0.0028(8)
 O2 0.0891(15) 0.0465(11) 0.0777(14) -0.0238(10) -0.0126(11) -0.0236(10)
 N3 0.0407(11) 0.0432(11) 0.0455(12) -0.0178(9) -0.0060(9) -0.0014(8)
 F1 0.0623(11) 0.1120(17) 0.0979(15) -0.0147(12) -0.0046(10) -0.0325(11)
 O3 0.0566(12) 0.0725(14) 0.0973(17) -0.0249(12) -0.0086(11) -0.0096(10)
 F3 0.1093(16) 0.1344(19) 0.0823(14) -0.0516(14) -0.0228(12) -0.0424(14)
 C3 0.0348(11) 0.0247(10) 0.0290(10) -0.0028(8) -0.0102(8) -0.0029(8)
 C1 0.0360(11) 0.0253(10) 0.0365(11) -0.0081(8) -0.0110(9) -0.0019(8)
 F4 0.0946(15) 0.1082(18) 0.0937(16) -0.0243(14) 0.0041(12) 0.0159(13)
 O6 0.143(2) 0.0617(13) 0.0531(12) -0.0092(10) -0.0264(13) -0.0208(13)
 C5 0.0341(11) 0.0250(10) 0.0359(11) -0.0071(8) -0.0053(9) -0.0069(8)
 C18 0.0298(10) 0.0288(11) 0.0504(13) -0.0084(9) -0.0098(9) -0.0036(8)
 C10 0.0354(11) 0.0299(11) 0.0441(12) -0.0016(9) -0.0080(9) -0.0079(8)
 C2 0.0369(11) 0.0318(11) 0.0379(12) -0.0100(9) -0.0071(9) -0.0064(9)
 F5 0.149(2) 0.1124(18) 0.0679(13) 0.0237(13) 0.0142(14) -0.0226(16)
 O1 0.142(2) 0.0488(12) 0.0986(18) 0.0223(12) -0.0710(17) -0.0197(13)
 F2 0.126(2) 0.140(2) 0.133(2) 0.0739(18) -0.0823(17) -0.0458(17)
 C6 0.0456(12) 0.0275(10) 0.0374(12) -0.0031(9) -0.0070(9) -0.0119(9)
 C4 0.0370(12) 0.0356(12) 0.0525(14) -0.0146(10) -0.0060(10) -0.0093(9)
 C23 0.0384(12) 0.0304(11) 0.0551(14) -0.0065(10) -0.0088(10) -0.0054(9)
 C37 0.0487(13) 0.0254(10) 0.0427(12) -0.0029(9) -0.0171(10) 0.0015(9)
 C14 0.0624(15) 0.0280(11) 0.0384(12) -0.0014(9) -0.0167(11) -0.0131(10)
 C42 0.0515(14) 0.0351(12) 0.0484(14) -0.0023(10) -0.0151(11) -0.0026(10)
 C17 0.0359(12) 0.0335(12) 0.0628(16) -0.0161(11) -0.0013(11) -0.0025(9)
 C9 0.0503(14) 0.0254(11) 0.0576(15) -0.0019(10) -0.0100(11) -0.0044(9)
 C38 0.0560(15) 0.0348(12) 0.0546(15) 0.0061(10) -0.0235(12) -0.0089(10)
 C8 0.0617(16) 0.0293(12) 0.0523(15) -0.0133(10) -0.0029(12) -0.0078(10)
 C7 0.0597(15) 0.0360(12) 0.0378(12) -0.0094(10) -0.0048(11) -0.0118(10)
 C31 0.0408(12) 0.0508(14) 0.0318(11) -0.0042(10) -0.0065(9) -0.0093(10)
 C19 0.0359(12) 0.0364(12) 0.0611(15) -0.0072(11) -0.0169(11) -0.0022(9)
 C32 0.0456(14) 0.0557(16) 0.0509(15) 0.0001(12) -0.0150(11) -0.0100(11)
 C24 0.0519(14) 0.0446(14) 0.0500(14) 0.0009(11) -0.0096(11) -0.0199(11)
 C40 0.085(2) 0.0364(13) 0.0516(15) 0.0042(11) -0.0325(15) -0.0031(13)
 C39 0.0710(17) 0.0382(13) 0.0628(17) 0.0083(11) -0.0373(14) -0.0116(12)
 C11 0.0552(15) 0.0377(12) 0.0450(13) 0.0022(10) -0.0158(11) -0.0056(10)
 C41 0.0670(17) 0.0428(14) 0.0469(14) 0.0019(11) -0.0119(13) -0.0030(12)
 C27 0.0447(14) 0.0515(15) 0.0622(16) 0.0028(12) -0.0244(12) -0.0113(11)
 C22 0.0485(14) 0.0356(13) 0.083(2) 0.0020(12) -0.0198(14) -0.0145(11)
 C20 0.0491(15) 0.0465(15) 0.0790(19) -0.0030(13) -0.0315(14) -0.0102(11)
 C15 0.0649(17) 0.0383(13) 0.0605(16) 0.0011(11) -0.0225(13) -0.0094(12)
 C16 0.0710(18) 0.0530(16) 0.0493(15) 0.0120(12) -0.0169(13) -0.0248(13)
 C21 0.0495(15) 0.0435(15) 0.098(2) -0.0028(14) -0.0343(15) -0.0149(12)
 C33 0.0540(16) 0.073(2) 0.0632(18) 0.0180(15) -0.0150(14) -0.0144(14)
 C43 0.0706(19) 0.0667(19) 0.0506(16) 0.0033(14) -0.0168(14) -0.0232(15)
 C25 0.0679(18) 0.0496(16) 0.0747(19) 0.0166(14) -0.0264(15) -0.0235(13)
 C30 0.0563(17) 0.086(2) 0.0621(18) -0.0349(16) 0.0006(14) 0.0028(15)
 C29 0.0694(19) 0.0500(16) 0.087(2) 0.0073(15) -0.0333(17) -0.0037(14)
 C36 0.085(2) 0.0670(18) 0.0460(15) -0.0130(13) -0.0243(14) -0.0169(15)
 C12 0.0723(19) 0.0603(18) 0.077(2) 0.0111(15) -0.0388(17) -0.0048(15)
 C28 0.0550(17) 0.093(2) 0.0654(19) 0.0015(17) -0.0220(14) -0.0133(16)
 C13 0.0652(19) 0.098(2) 0.0486(16) 0.0199(16) -0.0106(14) -0.0193(17)
 C26 0.083(2) 0.069(2) 0.0647(19) -0.0067(15) 0.0032(16) -0.0314(17)
 C44 0.0585(18) 0.103(3) 0.0620(19) 0.0070(19) -0.0223(15) -0.0192(18)
 O4 0.0559(15) 0.187(3) 0.203(4) -0.122(3) -0.0021(18) -0.0361(18)
 C34 0.072(2) 0.112(3) 0.0442(16) 0.0183(17) -0.0179(15) -0.0156(19)
 F6 0.0826(18) 0.322(5) 0.201(3) -0.023(3) -0.081(2) -0.038(2)
 C35 0.108(3) 0.101(3) 0.0459(17) -0.0102(17) -0.0349(18) -0.021(2)
 O5 0.322(6) 0.073(2) 0.0765(19) 0.0227(16) 0.048(3) -0.014(3)

_geom_special_details
;
 All esds (except the esd in the dihedral angle between two l.s. planes)
 are estimated using the full covariance matrix.  The cell esds are taken
 into account individually in the estimation of esds in distances, angles
 and torsion angles; correlations between esds in cell parameters are only
 used when they are defined by crystal symmetry.  An approximate (isotropic)
 treatment of cell esds is used for estimating esds involving l.s. planes.
;
loop_
  _geom_bond_atom_site_label_1
  _geom_bond_atom_site_label_2
  _geom_bond_distance
  _geom_bond_site_symmetry_2
  _geom_bond_publ_flag
 S1 O2 1.4314(19) . ?
 S1 O3 1.434(2) . ?
 S1 O1 1.424(2) . ?
 S1 C43 1.812(3) . ?
 S2 O6 1.418(2) . ?
 S2 C44 1.776(4) . ?
 S2 O4 1.453(3) . ?
 S2 O5 1.360(3) . ?
 N6 C3 1.338(3) . ?
 N6 C5 1.457(2) . ?
 N6 C4 1.469(3) . ?
 N4 H4 0.8800 . ?
 N4 C3 1.366(2) . ?
 N4 C1 1.397(3) . ?
 N5 C3 1.343(3) . ?
 N5 C18 1.467(3) . ?
 N5 C17 1.476(3) . ?
 N1 N2 1.319(3) . ?
 N1 C1 1.366(3) . ?
 N1 C37 1.445(3) . ?
 N2 N3 1.310(3) . ?
 N3 C2 1.354(3) . ?
 N3 C30 1.454(3) . ?
 F1 C43 1.309(3) . ?
 F3 C43 1.304(4) . ?
 C1 C2 1.365(3) . ?
 F4 C44 1.331(4) . ?
 C5 C10 1.401(3) . ?
 C5 C6 1.393(3) . ?
 C18 C23 1.400(3) . ?
 C18 C19 1.391(3) . ?
 C10 C9 1.392(3) . ?
 C10 C11 1.511(3) . ?
 C2 C31 1.461(3) . ?
 F5 C44 1.289(4) . ?
 F2 C43 1.324(4) . ?
 C6 C14 1.519(3) . ?
 C6 C7 1.393(3) . ?
 C4 H4A 0.9800 . ?
 C4 H4B 0.9800 . ?
 C4 H4C 0.9800 . ?
 C23 C24 1.507(4) . ?
 C23 C22 1.397(3) . ?
 C37 C42 1.372(3) . ?
 C37 C38 1.386(3) . ?
 C14 H14 1.0000 . ?
 C14 C15 1.523(4) . ?
 C14 C16 1.522(4) . ?
 C42 H42 0.9500 . ?
 C42 C41 1.384(4) . ?
 C17 H17A 0.9800 . ?
 C17 H17B 0.9800 . ?
 C17 H17C 0.9800 . ?
 C9 H9 0.9500 . ?
 C9 C8 1.374(4) . ?
 C38 H38 0.9500 . ?
 C38 C39 1.372(4) . ?
 C8 H8 0.9500 . ?
 C8 C7 1.378(4) . ?
 C7 H7 0.9500 . ?
 C31 C32 1.382(4) . ?
 C31 C36 1.386(3) . ?
 C19 C27 1.519(4) . ?
 C19 C20 1.390(3) . ?
 C32 H32 0.9500 . ?
 C32 C33 1.377(4) . ?
 C24 H24 1.0000 . ?
 C24 C25 1.530(4) . ?
 C24 C26 1.525(4) . ?
 C40 H40 0.9500 . ?
 C40 C39 1.385(4) . ?
 C40 C41 1.373(4) . ?
 C39 H39 0.9500 . ?
 C11 H11 1.0000 . ?
 C11 C12 1.527(4) . ?
 C11 C13 1.523(4) . ?
 C41 H41 0.9500 . ?
 C27 H27 1.0000 . ?
 C27 C29 1.533(4) . ?
 C27 C28 1.518(4) . ?
 C22 H22 0.9500 . ?
 C22 C21 1.362(4) . ?
 C20 H20 0.9500 . ?
 C20 C21 1.374(4) . ?
 C15 H15A 0.9800 . ?
 C15 H15B 0.9800 . ?
 C15 H15C 0.9800 . ?
 C16 H16A 0.9800 . ?
 C16 H16B 0.9800 . ?
 C16 H16C 0.9800 . ?
 C21 H21 0.9500 . ?
 C33 H33 0.9500 . ?
 C33 C34 1.362(5) . ?
 C25 H25A 0.9800 . ?
 C25 H25B 0.9800 . ?
 C25 H25C 0.9800 . ?
 C30 H30A 0.9800 . ?
 C30 H30B 0.9800 . ?
 C30 H30C 0.9800 . ?
 C29 H29A 0.9800 . ?
 C29 H29B 0.9800 . ?
 C29 H29C 0.9800 . ?
 C36 H36 0.9500 . ?
 C36 C35 1.383(5) . ?
 C12 H12A 0.9800 . ?
 C12 H12B 0.9800 . ?
 C12 H12C 0.9800 . ?
 C28 H28A 0.9800 . ?
 C28 H28B 0.9800 . ?
 C28 H28C 0.9800 . ?
 C13 H13A 0.9800 . ?
 C13 H13B 0.9800 . ?
 C13 H13C 0.9800 . ?
 C26 H26A 0.9800 . ?
 C26 H26B 0.9800 . ?
 C26 H26C 0.9800 . ?
 C44 F6 1.297(4) . ?
 C34 H34 0.9500 . ?
 C34 C35 1.378(5) . ?
 C35 H35 0.9500 . ?

loop_
  _geom_angle_atom_site_label_1
  _geom_angle_atom_site_label_2
  _geom_angle_atom_site_label_3
  _geom_angle
  _geom_angle_site_symmetry_1
  _geom_angle_site_symmetry_3
  _geom_angle_publ_flag
 O2 S1 O3 113.97(13) . . ?
 O2 S1 C43 102.68(14) . . ?
 O3 S1 C43 103.69(14) . . ?
 O1 S1 O2 114.57(15) . . ?
 O1 S1 O3 117.02(16) . . ?
 O1 S1 C43 102.22(14) . . ?
 O6 S2 C44 106.65(17) . . ?
 O6 S2 O4 110.55(19) . . ?
 O4 S2 C44 100.15(17) . . ?
 O5 S2 O6 118.30(19) . . ?
 O5 S2 C44 106.7(2) . . ?
 O5 S2 O4 112.6(3) . . ?
 C3 N6 C5 124.83(16) . . ?
 C3 N6 C4 123.80(16) . . ?
 C5 N6 C4 111.22(15) . . ?
 C3 N4 H4 113.6 . . ?
 C3 N4 C1 132.85(17) . . ?
 C1 N4 H4 113.6 . . ?
 C3 N5 C18 121.30(16) . . ?
 C3 N5 C17 126.58(17) . . ?
 C18 N5 C17 111.39(17) . . ?
 N2 N1 C1 111.01(18) . . ?
 N2 N1 C37 118.13(18) . . ?
 C1 N1 C37 130.53(18) . . ?
 N3 N2 N1 105.02(17) . . ?
 N2 N3 C2 113.22(18) . . ?
 N2 N3 C30 118.5(2) . . ?
 C2 N3 C30 128.2(2) . . ?
 N6 C3 N4 121.72(18) . . ?
 N6 C3 N5 124.56(17) . . ?
 N5 C3 N4 113.71(17) . . ?
 N1 C1 N4 124.67(19) . . ?
 C2 C1 N4 127.9(2) . . ?
 C2 C1 N1 106.37(18) . . ?
 C10 C5 N6 118.26(18) . . ?
 C6 C5 N6 118.20(18) . . ?
 C6 C5 C10 123.35(18) . . ?
 C23 C18 N5 118.2(2) . . ?
 C19 C18 N5 118.36(19) . . ?
 C19 C18 C23 122.8(2) . . ?
 C5 C10 C11 122.93(19) . . ?
 C9 C10 C5 116.8(2) . . ?
 C9 C10 C11 120.3(2) . . ?
 N3 C2 C1 104.4(2) . . ?
 N3 C2 C31 122.9(2) . . ?
 C1 C2 C31 132.7(2) . . ?
 C5 C6 C14 123.60(18) . . ?
 C5 C6 C7 117.0(2) . . ?
 C7 C6 C14 119.4(2) . . ?
 N6 C4 H4A 109.5 . . ?
 N6 C4 H4B 109.5 . . ?
 N6 C4 H4C 109.5 . . ?
 H4A C4 H4B 109.5 . . ?
 H4A C4 H4C 109.5 . . ?
 H4B C4 H4C 109.5 . . ?
 C18 C23 C24 123.6(2) . . ?
 C22 C23 C18 116.5(2) . . ?
 C22 C23 C24 119.8(2) . . ?
 C42 C37 N1 119.4(2) . . ?
 C42 C37 C38 122.6(2) . . ?
 C38 C37 N1 118.0(2) . . ?
 C6 C14 H14 108.2 . . ?
 C6 C14 C15 110.31(18) . . ?
 C6 C14 C16 111.9(2) . . ?
 C15 C14 H14 108.2 . . ?
 C16 C14 H14 108.2 . . ?
 C16 C14 C15 110.0(2) . . ?
 C37 C42 H42 121.0 . . ?
 C37 C42 C41 117.9(2) . . ?
 C41 C42 H42 121.0 . . ?
 N5 C17 H17A 109.5 . . ?
 N5 C17 H17B 109.5 . . ?
 N5 C17 H17C 109.5 . . ?
 H17A C17 H17B 109.5 . . ?
 H17A C17 H17C 109.5 . . ?
 H17B C17 H17C 109.5 . . ?
 C10 C9 H9 119.5 . . ?
 C8 C9 C10 121.0(2) . . ?
 C8 C9 H9 119.5 . . ?
 C37 C38 H38 120.8 . . ?
 C39 C38 C37 118.3(2) . . ?
 C39 C38 H38 120.8 . . ?
 C9 C8 H8 119.5 . . ?
 C9 C8 C7 120.9(2) . . ?
 C7 C8 H8 119.5 . . ?
 C6 C7 H7 119.6 . . ?
 C8 C7 C6 120.8(2) . . ?
 C8 C7 H7 119.6 . . ?
 C32 C31 C2 119.7(2) . . ?
 C32 C31 C36 119.7(2) . . ?
 C36 C31 C2 120.5(2) . . ?
 C18 C19 C27 123.4(2) . . ?
 C20 C19 C18 117.7(2) . . ?
 C20 C19 C27 118.8(2) . . ?
 C31 C32 H32 119.9 . . ?
 C33 C32 C31 120.3(3) . . ?
 C33 C32 H32 119.9 . . ?
 C23 C24 H24 108.2 . . ?
 C23 C24 C25 112.4(2) . . ?
 C23 C24 C26 110.8(2) . . ?
 C25 C24 H24 108.2 . . ?
 C26 C24 H24 108.2 . . ?
 C26 C24 C25 109.1(2) . . ?
 C39 C40 H40 119.8 . . ?
 C41 C40 H40 119.8 . . ?
 C41 C40 C39 120.3(3) . . ?
 C38 C39 C40 120.2(3) . . ?
 C38 C39 H39 119.9 . . ?
 C40 C39 H39 119.9 . . ?
 C10 C11 H11 108.1 . . ?
 C10 C11 C12 112.4(2) . . ?
 C10 C11 C13 110.7(2) . . ?
 C12 C11 H11 108.1 . . ?
 C13 C11 H11 108.1 . . ?
 C13 C11 C12 109.3(2) . . ?
 C42 C41 H41 119.7 . . ?
 C40 C41 C42 120.6(3) . . ?
 C40 C41 H41 119.7 . . ?
 C19 C27 H27 108.1 . . ?
 C19 C27 C29 110.2(2) . . ?
 C29 C27 H27 108.1 . . ?
 C28 C27 C19 111.2(2) . . ?
 C28 C27 H27 108.1 . . ?
 C28 C27 C29 110.9(2) . . ?
 C23 C22 H22 119.2 . . ?
 C21 C22 C23 121.6(3) . . ?
 C21 C22 H22 119.2 . . ?
 C19 C20 H20 119.7 . . ?
 C21 C20 C19 120.6(3) . . ?
 C21 C20 H20 119.7 . . ?
 C14 C15 H15A 109.5 . . ?
 C14 C15 H15B 109.5 . . ?
 C14 C15 H15C 109.5 . . ?
 H15A C15 H15B 109.5 . . ?
 H15A C15 H15C 109.5 . . ?
 H15B C15 H15C 109.5 . . ?
 C14 C16 H16A 109.5 . . ?
 C14 C16 H16B 109.5 . . ?
 C14 C16 H16C 109.5 . . ?
 H16A C16 H16B 109.5 . . ?
 H16A C16 H16C 109.5 . . ?
 H16B C16 H16C 109.5 . . ?
 C22 C21 C20 120.8(2) . . ?
 C22 C21 H21 119.6 . . ?
 C20 C21 H21 119.6 . . ?
 C32 C33 H33 120.1 . . ?
 C34 C33 C32 119.9(3) . . ?
 C34 C33 H33 120.1 . . ?
 F1 C43 S1 112.2(2) . . ?
 F1 C43 F2 106.5(3) . . ?
 F3 C43 S1 112.2(2) . . ?
 F3 C43 F1 107.4(2) . . ?
 F3 C43 F2 107.7(3) . . ?
 F2 C43 S1 110.6(2) . . ?
 C24 C25 H25A 109.5 . . ?
 C24 C25 H25B 109.5 . . ?
 C24 C25 H25C 109.5 . . ?
 H25A C25 H25B 109.5 . . ?
 H25A C25 H25C 109.5 . . ?
 H25B C25 H25C 109.5 . . ?
 N3 C30 H30A 109.5 . . ?
 N3 C30 H30B 109.5 . . ?
 N3 C30 H30C 109.5 . . ?
 H30A C30 H30B 109.5 . . ?
 H30A C30 H30C 109.5 . . ?
 H30B C30 H30C 109.5 . . ?
 C27 C29 H29A 109.5 . . ?
 C27 C29 H29B 109.5 . . ?
 C27 C29 H29C 109.5 . . ?
 H29A C29 H29B 109.5 . . ?
 H29A C29 H29C 109.5 . . ?
 H29B C29 H29C 109.5 . . ?
 C31 C36 H36 120.3 . . ?
 C35 C36 C31 119.4(3) . . ?
 C35 C36 H36 120.3 . . ?
 C11 C12 H12A 109.5 . . ?
 C11 C12 H12B 109.5 . . ?
 C11 C12 H12C 109.5 . . ?
 H12A C12 H12B 109.5 . . ?
 H12A C12 H12C 109.5 . . ?
 H12B C12 H12C 109.5 . . ?
 C27 C28 H28A 109.5 . . ?
 C27 C28 H28B 109.5 . . ?
 C27 C28 H28C 109.5 . . ?
 H28A C28 H28B 109.5 . . ?
 H28A C28 H28C 109.5 . . ?
 H28B C28 H28C 109.5 . . ?
 C11 C13 H13A 109.5 . . ?
 C11 C13 H13B 109.5 . . ?
 C11 C13 H13C 109.5 . . ?
 H13A C13 H13B 109.5 . . ?
 H13A C13 H13C 109.5 . . ?
 H13B C13 H13C 109.5 . . ?
 C24 C26 H26A 109.5 . . ?
 C24 C26 H26B 109.5 . . ?
 C24 C26 H26C 109.5 . . ?
 H26A C26 H26B 109.5 . . ?
 H26A C26 H26C 109.5 . . ?
 H26B C26 H26C 109.5 . . ?
 F4 C44 S2 112.3(2) . . ?
 F5 C44 S2 113.4(3) . . ?
 F5 C44 F4 106.7(3) . . ?
 F5 C44 F6 107.4(4) . . ?
 F6 C44 S2 109.3(3) . . ?
 F6 C44 F4 107.5(4) . . ?
 C33 C34 H34 119.7 . . ?
 C33 C34 C35 120.6(3) . . ?
 C35 C34 H34 119.7 . . ?
 C36 C35 H35 120.0 . . ?
 C34 C35 C36 120.0(3) . . ?
 C34 C35 H35 120.0 . . ?

loop_
  _geom_torsion_atom_site_label_1
  _geom_torsion_atom_site_label_2
  _geom_torsion_atom_site_label_3
  _geom_torsion_atom_site_label_4
  _geom_torsion
  _geom_torsion_site_symmetry_1
  _geom_torsion_site_symmetry_2
  _geom_torsion_site_symmetry_3
  _geom_torsion_site_symmetry_4
  _geom_torsion_publ_flag
 N6 C5 C10 C9 -178.50(19) . . . . ?
 N6 C5 C10 C11 1.1(3) . . . . ?
 N6 C5 C6 C14 0.0(3) . . . . ?
 N6 C5 C6 C7 178.95(19) . . . . ?
 N4 C1 C2 N3 -168.6(2) . . . . ?
 N4 C1 C2 C31 14.2(4) . . . . ?
 N5 C18 C23 C24 -6.3(3) . . . . ?
 N5 C18 C23 C22 170.7(2) . . . . ?
 N5 C18 C19 C27 5.3(3) . . . . ?
 N5 C18 C19 C20 -171.2(2) . . . . ?
 N1 N2 N3 C2 0.1(2) . . . . ?
 N1 N2 N3 C30 178.6(2) . . . . ?
 N1 C1 C2 N3 -0.1(2) . . . . ?
 N1 C1 C2 C31 -177.2(2) . . . . ?
 N1 C37 C42 C41 -180.0(2) . . . . ?
 N1 C37 C38 C39 -178.9(2) . . . . ?
 N2 N1 C1 N4 169.15(18) . . . . ?
 N2 N1 C1 C2 0.1(2) . . . . ?
 N2 N1 C37 C42 -130.4(2) . . . . ?
 N2 N1 C37 C38 48.8(3) . . . . ?
 N2 N3 C2 C1 0.0(2) . . . . ?
 N2 N3 C2 C31 177.5(2) . . . . ?
 O2 S1 C43 F1 -59.8(2) . . . . ?
 O2 S1 C43 F3 179.2(2) . . . . ?
 O2 S1 C43 F2 59.0(3) . . . . ?
 N3 C2 C31 C32 -113.2(3) . . . . ?
 N3 C2 C31 C36 64.3(3) . . . . ?
 O3 S1 C43 F1 -178.8(2) . . . . ?
 O3 S1 C43 F3 60.3(2) . . . . ?
 O3 S1 C43 F2 -59.9(3) . . . . ?
 C3 N6 C5 C10 -97.9(2) . . . . ?
 C3 N6 C5 C6 87.0(3) . . . . ?
 C3 N4 C1 N1 86.7(3) . . . . ?
 C3 N4 C1 C2 -106.6(3) . . . . ?
 C3 N5 C18 C23 99.0(2) . . . . ?
 C3 N5 C18 C19 -89.7(2) . . . . ?
 C1 N4 C3 N6 -1.0(3) . . . . ?
 C1 N4 C3 N5 179.2(2) . . . . ?
 C1 N1 N2 N3 -0.1(2) . . . . ?
 C1 N1 C37 C42 56.9(3) . . . . ?
 C1 N1 C37 C38 -123.9(2) . . . . ?
 C1 C2 C31 C32 63.5(3) . . . . ?
 C1 C2 C31 C36 -119.0(3) . . . . ?
 O6 S2 C44 F4 -171.8(2) . . . . ?
 O6 S2 C44 F5 -50.8(3) . . . . ?
 O6 S2 C44 F6 69.0(4) . . . . ?
 C5 N6 C3 N4 -174.29(18) . . . . ?
 C5 N6 C3 N5 5.4(3) . . . . ?
 C5 C10 C9 C8 0.5(3) . . . . ?
 C5 C10 C11 C12 131.5(2) . . . . ?
 C5 C10 C11 C13 -106.0(3) . . . . ?
 C5 C6 C14 C15 114.8(2) . . . . ?
 C5 C6 C14 C16 -122.4(2) . . . . ?
 C5 C6 C7 C8 -1.4(3) . . . . ?
 C18 N5 C3 N6 171.95(19) . . . . ?
 C18 N5 C3 N4 -8.3(3) . . . . ?
 C18 C23 C24 C25 -139.0(2) . . . . ?
 C18 C23 C24 C26 98.7(3) . . . . ?
 C18 C23 C22 C21 0.5(4) . . . . ?
 C18 C19 C27 C29 -108.1(3) . . . . ?
 C18 C19 C27 C28 128.5(2) . . . . ?
 C18 C19 C20 C21 0.5(4) . . . . ?
 C10 C5 C6 C14 -174.9(2) . . . . ?
 C10 C5 C6 C7 4.1(3) . . . . ?
 C10 C9 C8 C7 2.0(4) . . . . ?
 C2 C31 C32 C33 177.4(2) . . . . ?
 C2 C31 C36 C35 -177.2(3) . . . . ?
 O1 S1 C43 F1 59.2(3) . . . . ?
 O1 S1 C43 F3 -61.8(3) . . . . ?
 O1 S1 C43 F2 178.0(3) . . . . ?
 C6 C5 C10 C9 -3.6(3) . . . . ?
 C6 C5 C10 C11 176.0(2) . . . . ?
 C4 N6 C3 N4 0.9(3) . . . . ?
 C4 N6 C3 N5 -179.4(2) . . . . ?
 C4 N6 C5 C10 86.4(2) . . . . ?
 C4 N6 C5 C6 -88.8(2) . . . . ?
 C23 C18 C19 C27 176.2(2) . . . . ?
 C23 C18 C19 C20 -0.3(3) . . . . ?
 C23 C22 C21 C20 -0.3(4) . . . . ?
 C37 N1 N2 N3 -174.22(18) . . . . ?
 C37 N1 C1 N4 -17.7(3) . . . . ?
 C37 N1 C1 C2 173.3(2) . . . . ?
 C37 C42 C41 C40 -1.2(4) . . . . ?
 C37 C38 C39 C40 -1.0(4) . . . . ?
 C14 C6 C7 C8 177.6(2) . . . . ?
 C42 C37 C38 C39 0.3(4) . . . . ?
 C17 N5 C3 N6 2.6(3) . . . . ?
 C17 N5 C3 N4 -177.7(2) . . . . ?
 C17 N5 C18 C23 -90.1(2) . . . . ?
 C17 N5 C18 C19 81.2(2) . . . . ?
 C9 C10 C11 C12 -49.0(3) . . . . ?
 C9 C10 C11 C13 73.6(3) . . . . ?
 C9 C8 C7 C6 -1.5(4) . . . . ?
 C38 C37 C42 C41 0.9(3) . . . . ?
 C7 C6 C14 C15 -64.2(3) . . . . ?
 C7 C6 C14 C16 58.6(3) . . . . ?
 C31 C32 C33 C34 -0.4(4) . . . . ?
 C31 C36 C35 C34 0.0(5) . . . . ?
 C19 C18 C23 C24 -177.2(2) . . . . ?
 C19 C18 C23 C22 -0.2(3) . . . . ?
 C19 C20 C21 C22 -0.3(4) . . . . ?
 C32 C31 C36 C35 0.3(4) . . . . ?
 C32 C33 C34 C35 0.7(5) . . . . ?
 C24 C23 C22 C21 177.6(2) . . . . ?
 C39 C40 C41 C42 0.5(4) . . . . ?
 C11 C10 C9 C8 -179.1(2) . . . . ?
 C41 C40 C39 C38 0.7(4) . . . . ?
 C27 C19 C20 C21 -176.1(2) . . . . ?
 C22 C23 C24 C25 44.1(3) . . . . ?
 C22 C23 C24 C26 -78.2(3) . . . . ?
 C20 C19 C27 C29 68.4(3) . . . . ?
 C20 C19 C27 C28 -55.0(3) . . . . ?
 C33 C34 C35 C36 -0.5(5) . . . . ?
 C30 N3 C2 C1 -178.4(2) . . . . ?
 C30 N3 C2 C31 -0.9(4) . . . . ?
 C36 C31 C32 C33 -0.1(4) . . . . ?
 O4 S2 C44 F4 -56.6(3) . . . . ?
 O4 S2 C44 F5 64.4(3) . . . . ?
 O4 S2 C44 F6 -175.8(4) . . . . ?
 O5 S2 C44 F4 60.9(3) . . . . ?
 O5 S2 C44 F5 -178.1(3) . . . . ?
 O5 S2 C44 F6 -58.4(4) . . . . ?

_smtbx_masks_special_details       ?
loop_
  _smtbx_masks_void_nr
  _smtbx_masks_void_average_x
  _smtbx_masks_void_average_y
  _smtbx_masks_void_average_z
  _smtbx_masks_void_volume
  _smtbx_masks_void_count_electrons
  _smtbx_masks_void_content
 1 0.000 -0.052 0.500 376.6 84.9 ?

_smtbx_masks_void_probe_radius     1.2
_smtbx_masks_void_truncation_radius  1.2
_shelx_res_file
;
TITL sar415_a.res in P-1
    sar415.res
    created by SHELXL-2018/3 at 08:55:58 on 31-Jul-2024
REM Old TITL sar415 in P-1
REM SHELXT solution in P-1: R1 0.242, Rweak 0.008, Alpha 0.054
REM <I/s> 0.000 for 0 systematic absences, Orientation as input
REM Formula found by SHELXT: C50 N6 O7 F3 S2
CELL 0.71073 13.7499 13.8457 14.0582 85.903 74.112 82.889
ZERR 2 0.0007 0.0006 0.0007 0.002 0.002 0.002
LATT 1
SFAC C H F N O S
UNIT 88 108 12 12 12 4

L.S. 10 0 0
PLAN  13
SIZE 0.52 0.58 0.87
TEMP -123.15
CONF
BOND
list 4
MORE -1
BOND $H
ABIN
fmap 2 53
acta
REM <olex2.extras>
REM <HklSrc "%.\\sar415.hkl">
REM </olex2.extras>

WGHT    0.089000    1.331300
FVAR       0.49346
S1    6    0.295727   -0.023529    0.752065    11.00000    0.06709    0.03352 =
         0.05478   -0.00580   -0.02541   -0.00968
S2    6    0.694459    0.349502    0.660178    11.00000    0.09078    0.06280 =
         0.05669   -0.01297    0.00893   -0.03284
N6    4    0.339211    0.397704    0.866575    11.00000    0.03159    0.02639 =
         0.03438   -0.00672   -0.00606   -0.00435
N4    4    0.309795    0.248897    0.812849    11.00000    0.03240    0.02722 =
         0.04231   -0.01117   -0.00957   -0.00375
AFIX  43
H4    2    0.261304    0.212106    0.815264    11.00000   -1.20000
AFIX   0
N5    4    0.174819    0.344926    0.902267    11.00000    0.03384    0.02674 =
         0.04241   -0.00907   -0.00667   -0.00488
N1    4    0.474159    0.153020    0.801532    11.00000    0.03964    0.02931 =
         0.04246   -0.00905   -0.01160   -0.00011
N2    4    0.550765    0.111914    0.732747    11.00000    0.04158    0.03764 =
         0.05526   -0.01600   -0.01301    0.00278

O2    5    0.262298    0.063562    0.806306    11.00000    0.08909    0.04654 =
         0.07767   -0.02380   -0.01259   -0.02358
N3    4    0.531097    0.141510    0.648664    11.00000    0.04073    0.04323 =
         0.04553   -0.01783   -0.00604   -0.00139
F1    3    0.106941   -0.033763    0.755230    11.00000    0.06228    0.11200 =
         0.09787   -0.01469   -0.00461   -0.03251
O3    5    0.385087   -0.016842    0.671311    11.00000    0.05659    0.07253 =
         0.09730   -0.02491   -0.00863   -0.00962
F3    3    0.213365   -0.104593    0.636462    11.00000    0.10935    0.13443 =
         0.08225   -0.05164   -0.02279   -0.04241
C3    1    0.275750    0.333646    0.861359    11.00000    0.03484    0.02473 =
         0.02899   -0.00284   -0.01016   -0.00287
C1    1    0.406166    0.208923    0.760173    11.00000    0.03597    0.02529 =
         0.03652   -0.00809   -0.01099   -0.00192
F4    3    0.820065    0.253638    0.516732    11.00000    0.09463    0.10817 =
         0.09368   -0.02433    0.00407    0.01595
O6    5    0.682682    0.446161    0.692142    11.00000    0.14336    0.06172 =
         0.05308   -0.00916   -0.02640   -0.02078
C5    1    0.310084    0.485151    0.924091    11.00000    0.03410    0.02500 =
         0.03594   -0.00708   -0.00534   -0.00685
C18   1    0.108489    0.277907    0.882609    11.00000    0.02982    0.02882 =
         0.05044   -0.00841   -0.00976   -0.00358
C10   1    0.289843    0.573973    0.875125    11.00000    0.03544    0.02995 =
         0.04411   -0.00157   -0.00804   -0.00788
C2    1    0.443321    0.201378    0.660139    11.00000    0.03689    0.03181 =
         0.03787   -0.01004   -0.00705   -0.00644
F5    3    0.811053    0.405839    0.494112    11.00000    0.14882    0.11240 =
         0.06791    0.02370    0.01424   -0.02264
O1    5    0.290733   -0.111221    0.811775    11.00000    0.14235    0.04881 =
         0.09864    0.02229   -0.07098   -0.01967
F2    3    0.187295    0.049742    0.634315    11.00000    0.12618    0.14016 =
         0.13258    0.07392   -0.08227   -0.04579
C6    1    0.311423    0.477249    1.023054    11.00000    0.04559    0.02752 =
         0.03739   -0.00312   -0.00696   -0.01193
C4    1    0.449378    0.384575    0.820493    11.00000    0.03697    0.03565 =
         0.05253   -0.01464   -0.00605   -0.00933
AFIX 137
H4A   2    0.481301    0.332916    0.856975    11.00000   -1.50000
H4B   2    0.478125    0.445577    0.822100    11.00000   -1.50000
H4C   2    0.462190    0.366475    0.751668    11.00000   -1.50000
AFIX   0
C23   1    0.078058    0.203170    0.953033    11.00000    0.03844    0.03035 =
         0.05512   -0.00651   -0.00879   -0.00537
C37   1    0.478950    0.141393    0.903203    11.00000    0.04866    0.02541 =
         0.04267   -0.00285   -0.01714    0.00147
C14   1    0.341580    0.382494    1.074306    11.00000    0.06238    0.02795 =
         0.03840   -0.00142   -0.01673   -0.01313
AFIX  13
H14   2    0.355140    0.329355    1.026281    11.00000   -1.20000
AFIX   0
C42   1    0.397178    0.111507    0.974713    11.00000    0.05154    0.03514 =
         0.04844   -0.00227   -0.01514   -0.00259
AFIX  43
H42   2    0.337598    0.098356    0.958411    11.00000   -1.20000
AFIX   0
C17   1    0.115055    0.429867    0.956178    11.00000    0.03591    0.03352 =
         0.06277   -0.01605   -0.00132   -0.00249
AFIX 137
H17A  2    0.139375    0.438671    1.013995    11.00000   -1.50000
H17B  2    0.043080    0.418968    0.977942    11.00000   -1.50000
H17C  2    0.123042    0.488341    0.912381    11.00000   -1.50000
AFIX   0
C9    1    0.264604    0.656476    0.931712    11.00000    0.05034    0.02543 =
         0.05756   -0.00194   -0.01004   -0.00445
AFIX  43
H9    2    0.249776    0.718095    0.901493    11.00000   -1.20000
AFIX   0
C38   1    0.567554    0.160007    0.924046    11.00000    0.05598    0.03479 =
         0.05460    0.00608   -0.02353   -0.00895
AFIX  43
H38   2    0.622908    0.180895    0.873088    11.00000   -1.20000
AFIX   0
C8    1    0.260829    0.650080    1.030595    11.00000    0.06170    0.02935 =
         0.05234   -0.01329   -0.00291   -0.00783
AFIX  43
H8    2    0.241355    0.706982    1.068259    11.00000   -1.20000
AFIX   0
C7    1    0.284894    0.562285    1.075898    11.00000    0.05969    0.03597 =
         0.03784   -0.00937   -0.00483   -0.01176
AFIX  43
H7    2    0.283383    0.559690    1.143993    11.00000   -1.20000
AFIX   0
C31   1    0.408042    0.246398    0.576601    11.00000    0.04079    0.05085 =
         0.03182   -0.00424   -0.00646   -0.00933
C19   1    0.067758    0.299480    0.802288    11.00000    0.03593    0.03643 =
         0.06110   -0.00718   -0.01688   -0.00222
C32   1    0.403921    0.346253    0.559906    11.00000    0.04555    0.05575 =
         0.05095    0.00009   -0.01496   -0.01002
AFIX  43
H32   2    0.421333    0.385400    0.604281    11.00000   -1.20000
AFIX   0
C24   1    0.117838    0.181450    1.042919    11.00000    0.05193    0.04462 =
         0.04999    0.00086   -0.00957   -0.01991
AFIX  13
H24   2    0.183174    0.210989    1.030607    11.00000   -1.20000
AFIX   0
C40   1    0.491400    0.118521    1.093901    11.00000    0.08489    0.03638 =
         0.05157    0.00417   -0.03247   -0.00312
AFIX  43
H40   2    0.495538    0.110639    1.160415    11.00000   -1.20000
AFIX   0
C39   1    0.573324    0.147509    1.020136    11.00000    0.07099    0.03816 =
         0.06277    0.00833   -0.03731   -0.01163
AFIX  43
H39   2    0.633679    0.158771    1.036109    11.00000   -1.20000
AFIX   0
C11   1    0.295176    0.582586    0.766135    11.00000    0.05522    0.03769 =
         0.04496    0.00225   -0.01582   -0.00558
AFIX  13
H11   2    0.299580    0.515487    0.742160    11.00000   -1.20000
AFIX   0
C41   1    0.404215    0.101118    1.071358    11.00000    0.06700    0.04281 =
         0.04689    0.00187   -0.01194   -0.00298
AFIX  43
H41   2    0.348224    0.081774    1.122548    11.00000   -1.20000
AFIX   0
C27   1    0.095279    0.384090    0.728730    11.00000    0.04469    0.05153 =
         0.06222    0.00284   -0.02443   -0.01132
AFIX  13
H27   2    0.154262    0.411369    0.741676    11.00000   -1.20000
AFIX   0
C22   1    0.003233    0.150124    0.939245    11.00000    0.04847    0.03564 =
         0.08269    0.00196   -0.01984   -0.01450
AFIX  43
H22   2   -0.019940    0.099090    0.985653    11.00000   -1.20000
AFIX   0
C20   1   -0.005807    0.243357    0.792569    11.00000    0.04912    0.04648 =
         0.07896   -0.00298   -0.03145   -0.01015
AFIX  43
H20   2   -0.034632    0.255954    0.738155    11.00000   -1.20000
AFIX   0
C15   1    0.438850    0.389112    1.104345    11.00000    0.06495    0.03828 =
         0.06050    0.00113   -0.02253   -0.00944
AFIX 137
H15A  2    0.493127    0.404446    1.045624    11.00000   -1.50000
H15B  2    0.459018    0.326654    1.134771    11.00000   -1.50000
H15C  2    0.426980    0.440492    1.151966    11.00000   -1.50000
AFIX   0
C16   1    0.257381    0.355967    1.164483    11.00000    0.07104    0.05305 =
         0.04925    0.01201   -0.01691   -0.02476
AFIX 137
H16A  2    0.244746    0.405964    1.213671    11.00000   -1.50000
H16B  2    0.278118    0.292820    1.193270    11.00000   -1.50000
H16C  2    0.195077    0.352040    1.144558    11.00000   -1.50000
AFIX   0
C21   1   -0.037255    0.169845    0.860866    11.00000    0.04950    0.04348 =
         0.09802   -0.00281   -0.03432   -0.01486
AFIX  43
H21   2   -0.087840    0.132330    0.853326    11.00000   -1.20000
AFIX   0
C33   1    0.374671    0.389208    0.479192    11.00000    0.05397    0.07348 =
         0.06320    0.01800   -0.01502   -0.01440
AFIX  43
H33   2    0.371475    0.457888    0.468184    11.00000   -1.20000
AFIX   0

C43   1    0.195954   -0.029237    0.691661    11.00000    0.07056    0.06670 =
         0.05064    0.00328   -0.01677   -0.02323
C25   1    0.138995    0.072029    1.064037    11.00000    0.06790    0.04956 =
         0.07472    0.01659   -0.02639   -0.02348
AFIX 137
H25A  2    0.074483    0.043318    1.086357    11.00000   -1.50000
H25B  2    0.175087    0.061463    1.115744    11.00000   -1.50000
H25C  2    0.180964    0.041235    1.003535    11.00000   -1.50000
AFIX   0
C30   1    0.603686    0.110029    0.557071    11.00000    0.05634    0.08567 =
         0.06206   -0.03490    0.00064    0.00284
AFIX 137
H30A  2    0.666676    0.079504    0.571253    11.00000   -1.50000
H30B  2    0.618431    0.166491    0.511421    11.00000   -1.50000
H30C  2    0.574890    0.062869    0.526788    11.00000   -1.50000
AFIX   0
C29   1    0.005881    0.464628    0.743662    11.00000    0.06937    0.04997 =
         0.08710    0.00727   -0.03332   -0.00369
AFIX 137
H29A  2    0.025171    0.519609    0.697212    11.00000   -1.50000
H29B  2   -0.011687    0.486494    0.811651    11.00000   -1.50000
H29C  2   -0.052977    0.439254    0.731666    11.00000   -1.50000
AFIX   0
C36   1    0.382429    0.189516    0.511831    11.00000    0.08547    0.06704 =
         0.04604   -0.01303   -0.02431   -0.01694
AFIX  43
H36   2    0.384708    0.120882    0.522941    11.00000   -1.20000
AFIX   0
C12   1    0.201359    0.641854    0.745452    11.00000    0.07229    0.06027 =
         0.07692    0.01114   -0.03880   -0.00476
AFIX 137
H12A  2    0.140132    0.613031    0.783523    11.00000   -1.50000
H12B  2    0.205988    0.641517    0.674661    11.00000   -1.50000
H12C  2    0.197738    0.709056    0.764898    11.00000   -1.50000
AFIX   0
C28   1    0.126889    0.350734    0.623018    11.00000    0.05502    0.09322 =
         0.06543    0.00146   -0.02204   -0.01327
AFIX 137
H28A  2    0.070444    0.322621    0.609145    11.00000   -1.50000
H28B  2    0.185981    0.301496    0.614416    11.00000   -1.50000
H28C  2    0.144644    0.406555    0.577263    11.00000   -1.50000
AFIX   0
C13   1    0.390028    0.628346    0.707775    11.00000    0.06524    0.09842 =
         0.04861    0.01993   -0.01063   -0.01933
AFIX 137
H13A  2    0.388123    0.693679    0.731293    11.00000   -1.50000
H13B  2    0.392333    0.632927    0.637319    11.00000   -1.50000
H13C  2    0.450657    0.587874    0.717162    11.00000   -1.50000
AFIX   0
C26   1    0.043219    0.226839    1.134079    11.00000    0.08304    0.06923 =
         0.06467   -0.00669    0.00315   -0.03140
AFIX 137
H26A  2    0.033572    0.297653    1.123024    11.00000   -1.50000
H26B  2    0.070343    0.211562    1.191660    11.00000   -1.50000
H26C  2   -0.022211    0.200469    1.146136    11.00000   -1.50000
AFIX   0

C44   1    0.807591    0.337418    0.561742    11.00000    0.05848    0.10327 =
         0.06203    0.00701   -0.02231   -0.01922
O4    5    0.619765    0.337678    0.607316    11.00000    0.05593    0.18748 =
         0.20256   -0.12169   -0.00210   -0.03611
C34   1    0.350332    0.333051    0.415172    11.00000    0.07172    0.11156 =
         0.04416    0.01830   -0.01794   -0.01561
AFIX  43
H34   2    0.330971    0.362841    0.359148    11.00000   -1.20000
AFIX   0

F6    3    0.885449    0.339677    0.596486    11.00000    0.08259    0.32189 =
         0.20113   -0.02263   -0.08137   -0.03846
C35   1    0.353519    0.233493    0.430876    11.00000    0.10817    0.10128 =
         0.04588   -0.01021   -0.03489   -0.02145
AFIX  43
H35   2    0.335855    0.195037    0.386092    11.00000   -1.20000
AFIX   0

O5    5    0.703015    0.274786    0.726642    11.00000    0.32225    0.07307 =
         0.07653    0.02271    0.04797   -0.01369
HKLF 4


REM  sar415_a.res in P-1
REM wR2 = 0.1796, GooF = S = 1.047, Restrained GooF = 1.047 for all data
REM R1 = 0.0584 for 7482 Fo > 4sig(Fo) and 0.0799 for all 10392 data
REM 588 parameters refined using 0 restraints

END

WGHT      0.0889      1.3342

REM Highest difference peak  0.624,  deepest hole -0.459,  1-sigma level  0.060
Q1    1   0.8044  0.3187  0.7061  11.00000  0.05    0.62
Q2    1   0.7834  0.3085  0.7176  11.00000  0.05    0.58
Q3    1   0.6604  0.3395  0.5158  11.00000  0.05    0.53
Q4    1   0.7608  0.4252  0.6778  11.00000  0.05    0.43
Q5    1   0.8590  0.4207  0.5600  11.00000  0.05    0.37
Q6    1   0.7366  0.3813  0.5009  11.00000  0.05    0.37
Q7    1   0.2846 -0.1435  0.6468  11.00000  0.05    0.33
Q8    1   0.6421  0.0677  0.7019  11.00000  0.05    0.30
Q9    1   0.2255  0.1006  0.7563  11.00000  0.05    0.28
Q10   1   0.5584  0.3351  0.7483  11.00000  0.05    0.27
Q11   1   0.6479  0.2854  0.6677  11.00000  0.05    0.23
Q12   1   0.2542  0.0052  0.5963  11.00000  0.05    0.22
Q13   1   0.3637  0.1147  1.1206  11.00000  0.05    0.19
;
_shelx_res_checksum                42995
_shelx_hkl_file
;
  -2   0   0 1570.54   52.69
  -2   0   0 1531.95   49.30
  -2   0   0 1578.44   52.69
  -2   0   0 1590.64   46.90
  -2   0   0 1569.64   46.90
   2   0   0 1539.35   46.90
   2   0   0 1532.95   49.30
   2   0   0 1584.44   52.69
   2   0   0 1509.25   52.69
   2   0   0 1616.84   46.90
  -3   0   0  614.94   21.60
  -3   0   0  624.74   20.20
  -3   0   0  651.73   19.20
  -3   0   0  627.64   21.60
  -3   0   0  642.24   19.30
   3   0   0  640.44   19.20
   3   0   0  655.03   19.30
   3   0   0  629.04   21.60
   3   0   0  635.84   20.10
   3   0   0  613.34   21.60
  -4   0   0  584.24   18.00
  -4   0   0  586.44   17.90
  -4   0   0  604.14   20.20
  -4   0   0  591.84   18.80
  -4   0   0  601.24   20.20
   4   0   0  576.94   17.90
   4   0   0  578.24   20.20
   4   0   0  572.24   18.80
   4   0   0  558.34   17.90
   4   0   0  611.64   20.20
  -5   0   0  306.17   11.20
  -5   0   0  328.57   10.00
  -5   0   0  317.47   11.30
  -5   0   0  317.97   10.00
   5   0   0  313.17   11.30
   5   0   0  314.37   10.00
   5   0   0  308.57   11.20
   5   0   0  312.17   10.40
   5   0   0  316.17   10.00
  -6   0   0   -0.50    0.80
  -6   0   0   -0.60    0.30
  -6   0   0    0.00    0.80
   6   0   0   -0.30    0.20
   6   0   0   -0.30    0.80
   6   0   0   -0.70    0.80
  -7   0   0  535.25   19.10
  -7   0   0  546.85   19.20
  -7   0   0  548.35   17.00
   7   0   0  534.45   19.20
   7   0   0  534.05   17.70
   7   0   0  559.24   17.00
   7   0   0  540.95   19.10
  -8   0   0   92.89    3.80
  -8   0   0   95.19    4.30
  -8   0   0   97.99    4.40
   8   0   0  103.09    4.40
   8   0   0   92.39    4.30
   8   0   0   90.39    3.80
   8   0   0   92.89    3.80
  -9   0   0    9.70    1.40
  -9   0   0    6.70    1.40
  -9   0   0    7.00    1.20
   9   0   0    7.40    1.40
   9   0   0    8.90    1.40
   9   0   0    7.20    1.20
 -10   0   0  413.16   13.70
 -10   0   0  410.56   15.40
 -10   0   0  426.36   15.40
  10   0   0  417.36   15.40
  10   0   0  413.86   13.60
  10   0   0  413.86   15.30
 -11   0   0   41.60    3.00
 -11   0   0   48.30    3.60
 -11   0   0   42.90    2.90
 -11   0   0   43.50    3.30
  11   0   0   42.60    3.30
  11   0   0   43.40    2.90
  11   0   0   45.10    3.30
 -12   0   0   39.60    3.30
 -12   0   0   46.00    3.70
 -12   0   0   40.70    3.00
 -12   0   0   39.80    3.00
  12   0   0   47.00    3.40
  12   0   0   40.10    3.30
  12   0   0   45.00    3.00
 -13   0   0    1.30    1.60
 -13   0   0    0.70    1.30
  13   0   0    0.00    1.40
  13   0   0    1.00    1.30
 -14   0   0   19.00    2.20
  14   0   0   23.40    2.70
 -15   0   0    4.20    1.70
  15   0   0    4.50    1.80
 -16   0   0    3.00    1.80
  16   0   0    2.70    1.70
  16  -1   0    5.00    1.80
 -16   1   0    2.40    1.70
  15  -1   0    4.70    1.80
 -15   1   0    5.10    1.80
  14  -1   0    5.70    1.70
 -14   1   0    7.10    1.80
  13  -1   0   23.80    2.70
  13  -1   0   25.40    3.10
 -13   1   0   27.90    2.60
 -13   1   0   22.90    2.70
  12  -1   0   18.00    2.10
  12  -1   0   22.70    2.70
  12  -1   0   18.60    2.00
 -12   1   0   18.00    2.20
 -12   1   0   16.80    2.40
 -12   1   0   17.60    2.00
 -12   1   0   17.90    2.30
  11  -1   0   47.00    3.30
  11  -1   0   43.10    3.40
  11  -1   0   49.30    3.00
 -11   1   0   47.00    3.00
 -11   1   0   44.60    3.20
 -11   1   0   48.40    3.60
 -11   1   0   47.50    3.30
  10  -1   0    1.30    1.30
  10  -1   0    2.70    1.20
  10  -1   0    3.40    1.40
 -10   1   0    4.10    1.30
 -10   1   0    1.70    1.40
 -10   1   0    1.20    1.30
 -10   1   0    1.30    1.30
   9  -1   0    0.80    1.10
   9  -1   0    0.20    1.00
   9  -1   0    0.50    1.10
  -9   1   0    0.10    1.10
  -9   1   0   -0.50    0.90
  -9   1   0   -0.20    1.10
  -9   1   0    2.00    1.20
   8  -1   0    9.10    1.30
   8  -1   0    6.20    1.10
   8  -1   0   10.70    1.30
  -8   1   0    7.80    1.10
  -8   1   0    7.40    1.20
  -8   1   0    9.10    1.20
  -8   1   0    7.00    1.20
   7  -1   0  133.29    5.10
   7  -1   0  131.29    4.60
   7  -1   0  128.29    5.20
   7  -1   0  120.79    4.70
  -7   1   0  119.49    5.10
  -7   1   0  130.19    5.20
  -7   1   0  103.09    4.40
   6  -1   0  183.88    6.40
   6  -1   0  176.48    6.90
   6  -1   0  182.68    7.00
   6  -1   0  182.48    6.20
   6  -1   0  186.28    6.10
  -6   1   0  183.68    7.00
  -6   1   0  172.08    6.80
   5  -1   0  163.78    5.50
   5  -1   0  162.28    6.10
   5  -1   0  159.88    6.10
  -5   1   0  158.98    5.40
  -5   1   0  163.58    6.20
  -5   1   0  156.18    6.10
  -5   1   0  167.88    5.40
   4  -1   0   94.99    3.30
   4  -1   0   90.89    3.40
   4  -1   0   97.89    3.30
   4  -1   0   84.29    3.60
   4  -1   0   90.09    3.70
  -4   1   0   95.99    3.30
  -4   1   0   86.69    3.60
  -4   1   0   91.49    3.70
  -4   1   0   96.99    3.20
   3  -1   0  585.94   18.20
   3  -1   0  567.44   19.50
   3  -1   0  575.84   17.40
   3  -1   0  540.25   19.50
   3  -1   0  564.74   17.40
  -3   1   0  567.14   19.50
  -3   1   0  594.64   17.40
  -3   1   0  595.44   23.30
  -3   1   0  577.44   17.40
  -3   1   0  572.84   18.20
  -3   1   0  527.25   19.50
   2  -1   0 1923.11   65.49
   2  -1   0 1913.11   58.29
   2  -1   0 1917.11   65.49
  -2   1   0 1924.81   58.29
  -2   1   0 1933.31   65.49
  -2   1   0 1954.60   61.29
  -2   1   0 1970.80   78.69
  -2   1   0 1993.30   58.29
  -2   1   0 1972.40   65.49
   1  -1   0   53.29    1.80
   1  -1   0   52.79    2.00
   1  -1   0   55.99    2.00
   1  -1   0   54.59    2.40
  -1   1   0   53.99    2.00
  -1   1   0   53.29    1.80
  -1   1   0   54.39    1.80
  -1   1   0   57.89    1.90
  -1   1   0   54.39    2.40
  -1  -1   0    9.40    0.50
   1   1   0    9.10    0.60
   1   1   0   13.30    1.10
   1   1   0   10.70    0.50
   1   1   0   11.40    0.50
  -2  -1   0  835.22   28.00
  -2  -1   0  817.42   26.10
  -2  -1   0  834.42   24.90
  -2  -1   0  810.72   28.00
   2   1   0  837.12   28.00
   2   1   0  829.92   28.00
   2   1   0  831.12   26.10
   2   1   0  840.92   24.90
   2   1   0  811.22   24.90
  -3  -1   0 9981.20  277.37
  -3  -1   0 9107.39  277.67
  -3  -1   0 8892.91  311.57
  -3  -1   0 9130.69  291.07
  -3  -1   0 8878.61  311.57
   3   1   0 8845.12  311.27
   3   1   0 9033.00  277.47
   3   1   0 9999.00  311.67
   3   1   0 9317.77  277.07
   3   1   0 9057.29  290.87
  -4  -1   0   77.69    2.80
  -4  -1   0   68.89    3.10
  -4  -1   0   73.59    2.70
  -4  -1   0   69.99    3.00
  -4  -1   0   71.69    2.80
   4   1   0   75.29    3.10
   4   1   0   85.99    2.80
   4   1   0   71.79    3.10
   4   1   0   72.99    2.70
   4   1   0   80.29    2.70
  -5  -1   0  510.15   17.70
  -5  -1   0  487.45   17.60
  -5  -1   0  526.25   15.70
   5   1   0  510.85   17.60
   5   1   0  505.65   16.30
   5   1   0  514.65   15.70
   5   1   0  501.05   15.70
   5   1   0  504.55   17.70
  -6  -1   0   91.79    3.60
  -6  -1   0   99.09    4.20
  -6  -1   0   97.69    3.70
  -6  -1   0   97.19    4.10
   6   1   0  101.59    4.10
   6   1   0   92.49    4.10
   6   1   0   94.09    3.60
  -7  -1   0   21.50    1.80
  -7  -1   0   25.70    2.10
  -7  -1   0   24.90    2.00
   7   1   0   24.60    2.00
   7   1   0   25.40    2.00
  -8  -1   0  172.88    7.10
  -8  -1   0  179.38    6.30
  -8  -1   0  177.88    7.00
   8   1   0  174.08    6.30
   8   1   0  177.98    7.00
   8   1   0  172.88    7.00
   8   1   0  177.18    6.20
  -9  -1   0   77.69    3.80
  -9  -1   0   72.39    3.90
  -9  -1   0   68.99    3.30
   9   1   0   73.39    3.30
   9   1   0   76.19    3.80
   9   1   0   65.99    3.20
   9   1   0   69.49    3.80
 -10  -1   0   10.90    1.70
 -10  -1   0    9.80    1.50
 -10  -1   0   10.20    1.60
  10   1   0   11.20    1.50
  10   1   0    9.70    1.70
  10   1   0   13.30    1.70
 -11  -1   0   25.10    2.80
 -11  -1   0   24.60    2.50
 -11  -1   0   25.60    3.00
  11   1   0   27.80    2.80
  11   1   0   26.30    3.00
  11   1   0   23.20    2.50
 -12  -1   0    0.20    1.40
 -12  -1   0   -1.30    1.40
 -12  -1   0    0.00    1.30
  12   1   0   -0.80    1.40
  12   1   0   -0.30    1.40
  12   1   0   -1.30    1.20
 -13  -1   0    3.80    1.60
 -13  -1   0    4.90    1.50
  13   1   0    4.20    1.60
  13   1   0    5.10    1.50
 -14  -1   0   11.90    1.90
  14   1   0   11.70    1.90
 -15  -1   0   -0.50    1.50
  15   1   0   -1.10    1.50
 -16  -1   0    1.00    1.70
  16  -2   0   -0.70    1.60
  15  -2   0   -0.30    1.60
 -15   2   0    1.20    1.60
  14  -2   0   -2.00    1.40
 -14   2   0    2.30    1.60
  13  -2   0   10.20    2.00
  13  -2   0    9.30    1.80
 -13   2   0    7.70    1.70
  12  -2   0  155.28    6.80
  12  -2   0  148.39    6.90
  12  -2   0  141.39    5.90
 -12   2   0  144.39    6.00
 -12   2   0  136.49    7.10
 -12   2   0  155.28    7.00
  11  -2   0   32.60    3.10
  11  -2   0   35.70    2.70
  11  -2   0   38.10    3.10
 -11   2   0   38.90    3.10
 -11   2   0   39.90    3.50
 -11   2   0   34.10    3.00
 -11   2   0   39.50    2.80
  10  -2   0   -1.40    1.20
  10  -2   0    0.70    1.30
  10  -2   0   -0.10    1.10
 -10   2   0   -0.60    1.20
 -10   2   0    0.10    1.10
 -10   2   0    0.10    1.30
 -10   2   0   -0.60    1.20
   9  -2   0    3.50    1.20
   9  -2   0    2.00    1.10
   9  -2   0    3.40    1.20
  -9   2   0    2.70    1.20
  -9   2   0    3.10    1.20
  -9   2   0    3.00    1.20
  -9   2   0    3.70    1.10
   8  -2   0   81.79    4.00
   8  -2   0   85.29    3.60
   8  -2   0   85.19    4.00
  -8   2   0   89.39    4.40
  -8   2   0   83.79    4.10
  -8   2   0   83.79    3.60
  -8   2   0   83.79    4.00
   7  -2   0    6.10    1.00
   7  -2   0    6.10    1.00
   7  -2   0    6.10    1.10
  -7   2   0    5.50    1.10
  -7   2   0    7.00    1.10
  -7   2   0    5.80    1.00
   6  -2   0  103.89    4.50
   6  -2   0  112.09    4.50
   6  -2   0  110.59    4.00
   6  -2   0  116.79    4.10
   6  -2   0  110.59    4.20
  -6   2   0  104.79    4.60
  -6   2   0  103.49    4.50
  -6   2   0  106.79    4.00
  -6   2   0  109.79    5.10
   5  -2   0  434.96   15.90
   5  -2   0  455.25   15.80
   5  -2   0  457.25   14.10
  -5   2   0  447.26   15.80
  -5   2   0  451.75   14.10
  -5   2   0  457.75   18.80
  -5   2   0  463.25   15.90
   4  -2   0   85.99    3.10
   4  -2   0   84.49    3.50
   4  -2   0   79.99    3.40
  -4   2   0   94.49    4.10
  -4   2   0   84.59    3.50
  -4   2   0   86.59    3.10
  -4   2   0   93.09    3.10
  -4   2   0   80.59    3.40
   3  -2   0  851.41   26.40
   3  -2   0  845.22   29.60
   3  -2   0  843.32   29.70
  -3   2   0  883.91   26.40
  -3   2   0  855.11   29.60
  -3   2   0  903.01   26.40
  -3   2   0  932.51   35.60
  -3   2   0  859.91   29.70
   2  -2   0  911.91   35.60
   2  -2   0  858.61   26.40
   2  -2   0  854.81   29.60
   2  -2   0  843.42   29.60
  -2   2   0  982.20   35.70
  -2   2   0  862.61   26.40
  -2   2   0  840.52   29.60
  -2   2   0  887.41   26.40
  -2   2   0  832.12   29.60
   1  -2   0  199.98    7.00
   1  -2   0  201.98    7.00
   1  -2   0  204.08    8.50
   1  -2   0  230.18    6.70
   1  -2   0  195.98    6.20
   1  -2   0  203.78    6.20
  -1   2   0  211.48    8.60
  -1   2   0  198.38    7.00
  -1   2   0  195.18    6.20
  -1   2   0  199.58    6.20
   0  -2   0  120.19    4.10
   0   2   0  117.89    5.30
  -1  -2   0  443.46   12.90
  -1  -2   0  425.16   14.50
  -1  -2   0  398.26   17.60
  -1  -2   0  412.36   14.50
  -1  -2   0  443.66   24.00
  -1  -2   0  420.46   12.90
   1   2   0  406.36   14.50
   1   2   0  483.85   24.00
   1   2   0  420.66   12.90
   1   2   0  439.46   12.90
  -2  -2   0 2394.96   87.19
  -2  -2   0 2495.05   77.59
  -2  -2   0 2563.24   87.19
  -2  -2   0 2795.72  142.39
  -2  -2   0 2310.07   77.79
   2   2   0 2492.65   77.59
   2   2   0 2916.61   87.19
   2   2   0 2587.64   77.59
   2   2   0 2776.62  142.39
  -3  -2   0  943.61   28.40
  -3  -2   0  954.30   32.00
  -3  -2   0  925.41   29.70
  -3  -2   0  917.21   31.90
   3   2   0  927.71   31.90
   3   2   0  933.31   32.00
   3   2   0  931.81   28.40
   3   2   0  929.01   29.70
   3   2   0 1011.10   52.19
   3   2   0  949.40   28.40
  -4  -2   0    1.20    0.40
  -4  -2   0    1.20    0.50
   4   2   0    0.40    0.40
   4   2   0    0.70    0.30
   4   2   0    0.40    0.50
   4   2   0    0.90    0.40
   4   2   0   -0.40    0.50
   4   2   0    0.90    1.00
  -5  -2   0   45.10    2.20
  -5  -2   0   38.00    2.10
  -5  -2   0   44.50    2.00
   5   2   0   39.60    2.20
   5   2   0   43.90    2.20
   5   2   0   43.50    1.80
   5   2   0   49.20    2.00
  -6  -2   0  126.59    5.00
  -6  -2   0  124.49    5.00
  -6  -2   0  122.89    4.40
  -6  -2   0  121.99    4.40
   6   2   0  116.59    4.30
   6   2   0  128.99    4.40
   6   2   0  124.69    4.90
   6   2   0  119.99    5.00
  -7  -2   0  219.98    8.40
  -7  -2   0  223.18    8.50
  -7  -2   0  226.78    7.50
  -7  -2   0  231.28    7.50
   7   2   0  217.98    8.40
   7   2   0  212.38    8.30
   7   2   0  230.88    7.40
  -8  -2   0  152.38    5.60
  -8  -2   0  155.78    6.20
  -8  -2   0  157.38    6.40
   8   2   0  149.19    6.20
   8   2   0  153.08    6.20
  -9  -2   0   13.10    1.50
  -9  -2   0   19.90    2.10
  -9  -2   0   16.80    2.10
   9   2   0   13.20    1.40
   9   2   0   13.50    1.70
   9   2   0   16.40    1.80
   9   2   0   18.90    2.00
 -10  -2   0  177.28    7.60
 -10  -2   0  180.68    6.70
 -10  -2   0  184.88    7.50
  10   2   0  191.78    7.60
  10   2   0  181.98    7.60
  10   2   0  172.18    6.60
 -11  -2   0   93.29    4.30
 -11  -2   0   92.09    4.80
 -11  -2   0   91.69    4.90
  11   2   0   92.89    4.30
  11   2   0   88.99    4.80
  11   2   0   85.09    4.80
 -12  -2   0   -1.10    1.30
 -12  -2   0    0.10    1.40
 -12  -2   0   -0.90    1.50
  12   2   0   -0.40    1.40
  12   2   0   -1.90    1.40
  12   2   0    0.00    1.30
 -13  -2   0   -0.50    1.40
 -13  -2   0   -0.20    1.30
  13   2   0    1.10    1.30
 -14  -2   0    3.00    1.50
 -14  -2   0    5.20    1.80
  14   2   0    2.50    1.50
 -15  -2   0    9.10    2.00
 -16  -2   0    1.20    1.70
  15  -3   0   -1.80    1.50
  14  -3   0    6.20    1.70
  13  -3   0   -1.80    1.30
  13  -3   0    1.00    1.60
 -13   3   0   -0.40    1.30
  12  -3   0   -1.90    1.20
  12  -3   0    0.50    1.40
 -12   3   0    0.90    1.60
 -12   3   0    0.80    1.30
  11  -3   0   -0.50    1.30
  11  -3   0   -0.20    1.20
  11  -3   0   -0.40    1.30
 -11   3   0   -1.20    1.10
 -11   3   0   -0.20    1.40
 -11   3   0   -0.50    1.30
 -11   3   0    0.80    1.40
  10  -3   0   25.50    2.30
  10  -3   0   23.00    2.60
  10  -3   0   25.60    2.60
 -10   3   0   22.90    2.80
 -10   3   0   25.80    2.70
 -10   3   0   25.00    2.50
 -10   3   0   21.10    2.20
   9  -3   0   32.00    2.60
   9  -3   0   31.70    2.30
   9  -3   0   36.80    2.60
  -9   3   0   26.00    2.70
  -9   3   0   31.40    2.70
  -9   3   0   32.00    2.50
  -9   3   0   31.90    2.20
   8  -3   0   16.70    2.00
   8  -3   0   20.00    1.80
   8  -3   0   16.70    1.90
  -8   3   0   16.20    2.00
  -8   3   0   14.40    1.90
  -8   3   0   20.10    2.20
   7  -3   0   11.10    1.10
   7  -3   0    8.20    1.10
   7  -3   0    8.70    1.20
   7  -3   0    8.20    1.10
  -7   3   0    8.60    1.20
  -7   3   0    8.40    1.10
  -7   3   0    9.60    1.20
  -7   3   0    9.40    1.40
   6  -3   0   -0.50    0.70
   6  -3   0    0.50    0.70
   6  -3   0    0.70    0.60
   6  -3   0    0.80    0.70
   6  -3   0   -0.30    0.70
  -6   3   0    0.30    0.70
  -6   3   0   -0.20    0.90
  -6   3   0    0.30    0.60
  -6   3   0    0.00    0.70
   5  -3   0  380.26   13.50
   5  -3   0  378.96   13.40
   5  -3   0  382.56   12.00
  -5   3   0  380.66   16.00
  -5   3   0  387.46   12.00
  -5   3   0  366.16   13.40
  -5   3   0  383.76   13.50
   4  -3   0 1608.04   48.10
   4  -3   0 1598.14   54.09
   4  -3   0 1568.94   54.09
  -4   3   0 1604.54   54.09
  -4   3   0 1585.74   54.09
  -4   3   0 1600.34   48.10
  -4   3   0 1605.44   64.99
   3  -3   0    4.20    0.60
   3  -3   0    7.20    0.90
   3  -3   0    5.40    0.50
   3  -3   0    2.80    0.50
  -3   3   0    4.70    0.50
  -3   3   0    5.40    0.50
  -3   3   0    3.20    0.60
   2  -3   0 3616.14  122.49
   2  -3   0 3344.67  108.99
   2  -3   0 3575.84  122.49
   2  -3   0 3653.93  114.79
   2  -3   0 3881.11  147.49
   2  -3   0 3659.93  109.09
  -2   3   0 3541.95  122.49
  -2   3   0 3826.02  147.49
  -2   3   0 3596.14  109.09
  -2   3   0 3732.93  109.09
   1  -3   0   42.10    1.40
   1  -3   0   36.00    1.50
   1  -3   0   39.20    1.70
   1  -3   0   38.40    1.40
  -1   3   0   38.80    1.50
  -1   3   0   44.40    2.30
  -1   3   0   38.80    1.30
  -1   3   0   40.90    1.30
  -1   3   0   37.30    1.50
   0  -3   0 1974.70   62.29
   0   3   0 1982.70   80.29
  -1  -3   0 1860.31   72.59
  -1  -3   0 1731.43   56.19
   1   3   0 1769.62   72.49
  -2  -3   0 6592.04  201.08
  -2  -3   0 6642.64  225.88
  -2  -3   0 6173.98  271.87
  -2  -3   0 6714.23  201.38
  -2  -3   0 6503.25  225.98
   2   3   0 6814.02  200.88
   2   3   0 7071.49  367.46
   2   3   0 6834.02  200.68
   2   3   0 6942.71  225.38
  -3  -3   0   32.70    1.50
  -3  -3   0   32.50    2.80
  -3  -3   0   32.40    1.30
  -3  -3   0   29.40    1.50
  -3  -3   0   31.90    1.30
   3   3   0   30.90    1.30
   3   3   0   33.40    1.30
   3   3   0   29.50    1.50
   3   3   0   32.10    1.30
  -4  -3   0    0.00    0.40
  -4  -3   0    1.80    0.60
   4   3   0    1.00    0.50
   4   3   0    0.50    0.50
   4   3   0    2.40    1.10
   4   3   0   -0.30    0.40
   4   3   0   -0.20    0.50
  -5  -3   0  105.99    3.70
  -5  -3   0  105.59    4.20
   5   3   0  104.09    4.20
   5   3   0  101.79    4.20
   5   3   0  108.39    3.60
   5   3   0  109.69    7.00
   5   3   0  105.19    3.70
  -6  -3   0  196.28    6.70
  -6  -3   0  207.18    7.50
  -6  -3   0  202.98    6.70
  -6  -3   0  197.08    7.50
   6   3   0  190.48    7.40
   6   3   0  205.88   12.30
   6   3   0  204.08    7.50
   6   3   0  199.68    6.60
   6   3   0  195.08    6.60
  -7  -3   0   14.30    1.60
  -7  -3   0   14.50    1.50
  -7  -3   0   12.50    1.60
  -7  -3   0   14.50    1.60
   7   3   0   14.30    1.50
   7   3   0   15.80    1.20
   7   3   0   16.90    3.10
   7   3   0   15.30    1.60
   7   3   0   17.10    1.70
  -8  -3   0   36.60    2.50
  -8  -3   0   32.80    2.40
  -8  -3   0   35.40    2.20
   8   3   0   34.40    2.10
   8   3   0   30.60    2.30
   8   3   0   40.80    4.30
   8   3   0   36.40    2.40
  -9  -3   0  689.83   24.10
  -9  -3   0  693.93   24.00
  -9  -3   0  668.83   21.30
   9   3   0  664.33   24.00
   9   3   0  682.53   23.90
 -10  -3   0    4.80    1.60
 -10  -3   0    4.60    1.50
 -10  -3   0    5.50    1.60
  10   3   0    5.90    1.60
  10   3   0   -0.30    1.70
  10   3   0    1.60    1.40
  10   3   0    3.40    1.20
 -11  -3   0  213.68    9.00
 -11  -3   0  215.28    7.90
 -11  -3   0  216.98    8.80
  11   3   0  228.98    8.90
  11   3   0  209.68    9.00
  11   3   0  219.68    7.90
 -12  -3   0   33.30    2.80
 -12  -3   0   34.20    3.10
  12   3   0   32.10    2.90
 -13  -3   0   71.89    4.30
 -13  -3   0   63.69    3.80
  13   3   0   71.59    3.90
 -14  -3   0   -1.10    1.50
 -14  -3   0    1.00    1.40
  14   3   0   -0.80    1.40
 -15  -3   0    1.20    1.50
 -16  -3   0    1.20    1.70
  15  -4   0    0.50    1.60
  14  -4   0    0.50    1.50
  13  -4   0    1.60    1.70
  13  -4   0    1.10    1.50
  12  -4   0   -0.50    1.30
  12  -4   0    3.30    1.50
 -12   4   0    2.30    1.60
 -12   4   0    2.20    1.40
  11  -4   0   72.59    3.70
  11  -4   0   68.99    4.20
 -11   4   0   67.59    3.60
 -11   4   0   66.79    4.50
  10  -4   0   16.10    1.70
  10  -4   0   13.90    1.90
  10  -4   0   17.40    1.90
 -10   4   0   16.80    2.30
 -10   4   0   15.80    1.70
 -10   4   0   14.40    1.80
 -10   4   0   21.50    2.70
   9  -4   0    0.30    1.10
   9  -4   0   -0.10    1.00
   9  -4   0   -0.90    1.00
  -9   4   0   -1.70    1.00
  -9   4   0   -1.70    1.30
  -9   4   0   -1.00    1.10
  -9   4   0   -1.00    0.80
   8  -4   0    6.80    1.20
   8  -4   0    8.10    1.30
   8  -4   0    7.40    1.30
  -8   4   0   10.80    1.70
  -8   4   0    7.30    1.30
  -8   4   0    7.00    1.30
  -8   4   0    7.60    1.10
   7  -4   0   26.70    1.90
   7  -4   0   26.30    1.90
   7  -4   0   28.10    2.10
   7  -4   0   28.10    2.00
  -7   4   0   27.10    2.00
  -7   4   0   25.10    2.40
  -7   4   0   28.80    1.90
  -7   4   0   29.80    2.30
   6  -4   0   52.39    2.40
   6  -4   0   49.80    2.70
   6  -4   0   53.59    2.50
   6  -4   0   52.09    2.70
  -6   4   0   53.89    2.80
  -6   4   0   47.80    2.60
  -6   4   0   54.09    2.40
  -6   4   0   52.69    3.20
   5  -4   0    4.40    0.70
   5  -4   0    3.70    0.80
   5  -4   0    2.50    0.80
   5  -4   0    1.10    0.50
  -5   4   0    3.00    0.80
  -5   4   0    3.00    1.20
  -5   4   0    3.10    0.70
   4  -4   0   24.20    1.60
   4  -4   0   23.70    1.60
   4  -4   0   25.60    1.50
  -4   4   0   21.50    1.50
  -4   4   0   23.20    2.30
  -4   4   0   28.10    1.70
   3  -4   0   79.29    2.80
   3  -4   0   74.79    3.20
   3  -4   0   74.89    3.10
   3  -4   0   81.69    2.80
   3  -4   0   78.99    3.10
  -3   4   0   78.99    3.20
  -3   4   0   90.89    4.20
  -3   4   0   81.09    2.80
  -3   4   0   79.39    2.80
   2  -4   0    2.80    0.50
   2  -4   0    2.10    0.40
   2  -4   0    3.20    0.40
   2  -4   0    2.90    0.50
   2  -4   0    2.30    0.40
  -2   4   0    2.70    0.40
  -2   4   0    2.30    0.40
  -2   4   0    2.40    0.40
  -2   4   0    2.60    0.80
   1  -4   0 1372.26   46.50
   1  -4   0 1364.86   46.50
   1  -4   0 1396.16   41.40
   1  -4   0 1406.56   41.40
   1  -4   0 1372.86   43.70
  -1   4   0 1372.86   41.30
   0  -4   0 3816.82  119.79
   0   4   0 3794.82  154.18
  -1  -4   0 4157.78  155.68
  -1  -4   0 3406.76  120.89
   1   4   0 3965.70  155.58
  -2  -4   0  335.17   17.30
  -2  -4   0  294.97   10.20
  -2  -4   0  294.37    9.50
  -2  -4   0  303.27    9.10
  -2  -4   0  286.27   12.60
  -2  -4   0  285.17   10.20
  -2  -4   0  292.67    9.10
   2   4   0  295.77    9.00
  -3  -4   0 2167.58   64.59
  -3  -4   0 2006.00   87.29
  -3  -4   0 2182.88   72.49
  -3  -4   0 2164.48   72.49
  -3  -4   0 2156.88   64.49
  -3  -4   0 2265.67  118.69
   3   4   0 2143.39   64.49
   3   4   0 2162.08  118.69
   3   4   0 2122.19   72.39
   3   4   0 2142.89   64.49
  -4  -4   0    0.80    0.40
  -4  -4   0    1.50    0.40
  -4  -4   0    0.40    0.50
  -4  -4   0    2.80    1.30
   4   4   0    0.60    0.50
   4   4   0    2.60    1.20
   4   4   0    1.40    0.40
  -5  -4   0  156.78    5.20
  -5  -4   0  158.78    5.90
  -5  -4   0  157.28    5.90
   5   4   0  154.58    9.80
   5   4   0  156.58    5.80
   5   4   0  151.88    5.20
  -6  -4   0    0.30    0.30
  -6  -4   0    0.70    0.60
  -6  -4   0    0.60    0.70
   6   4   0    0.60    0.70
   6   4   0   -0.70    1.40
   6   4   0    2.80    0.80
   6   4   0   -0.70    0.60
  -7  -4   0   31.20    2.00
  -7  -4   0   30.20    1.80
  -7  -4   0   29.50    1.90
  -7  -4   0   29.10    2.10
   7   4   0   30.50    2.00
   7   4   0   29.20    1.80
   7   4   0   30.00    2.00
   7   4   0   23.60    3.50
  -8  -4   0  368.46   11.70
  -8  -4   0  352.96   13.10
  -8  -4   0  361.46   13.20
  -8  -4   0  365.26   11.70
   8   4   0  361.76   11.60
   8   4   0  362.66   21.40
   8   4   0  351.66   13.10
   8   4   0  357.26   13.00
  -9  -4   0    8.00    1.40
  -9  -4   0    8.50    1.40
  -9  -4   0    9.70    1.30
   9   4   0    6.10    1.40
   9   4   0    9.50    1.30
   9   4   0    8.30    1.40
 -10  -4   0  140.59    6.20
 -10  -4   0  143.39    6.20
 -10  -4   0  144.79    5.50
  10   4   0  138.09    6.10
  10   4   0  132.09    6.20
 -11  -4   0   11.70    1.70
 -11  -4   0   10.10    1.70
 -11  -4   0   11.30    1.70
  11   4   0    8.80    1.80
  11   4   0   10.40    1.60
  11   4   0   11.60    1.70
 -12  -4   0   -2.10    1.20
 -12  -4   0   -1.70    1.30
  12   4   0   -1.50    1.20
 -13  -4   0   10.60    1.80
 -13  -4   0   12.20    2.00
  13   4   0   12.90    1.80
 -14  -4   0   14.60    2.00
 -14  -4   0   12.70    2.10
 -15  -4   0   49.30    3.70
 -16  -4   0    8.20    2.00
  15  -5   0   30.40    3.20
  14  -5   0    4.30    1.70
  13  -5   0    1.50    1.50
  12  -5   0   13.10    1.80
  12  -5   0   13.80    2.10
 -12   5   0   13.40    2.30
  11  -5   0    1.20    1.40
  11  -5   0    1.60    1.30
 -11   5   0    2.10    1.30
 -11   5   0    1.90    1.70
  10  -5   0   58.09    3.70
  10  -5   0   59.29    3.20
 -10   5   0   57.39    4.10
   9  -5   0   -0.20    1.10
   9  -5   0   -1.70    1.00
   9  -5   0   -1.00    1.10
  -9   5   0   -1.50    1.10
  -9   5   0   -1.60    1.00
  -9   5   0   -1.30    1.40
   8  -5   0    8.40    1.30
   8  -5   0    8.90    1.30
   8  -5   0    8.80    1.40
  -8   5   0    7.10    1.30
  -8   5   0    9.50    1.80
  -8   5   0    8.90    1.20
  -8   5   0    7.40    1.40
   7  -5   0    3.30    1.00
   7  -5   0    4.60    1.10
   7  -5   0    3.30    0.90
  -7   5   0    4.00    1.00
  -7   5   0    4.30    1.10
  -7   5   0    3.60    0.90
  -7   5   0    6.40    1.50
   6  -5   0    1.70    0.80
   6  -5   0   -0.10    0.50
   6  -5   0    0.40    0.80
   6  -5   0    1.80    0.70
  -6   5   0    0.20    0.80
  -6   5   0    1.50    0.80
  -6   5   0    1.20    0.70
  -6   5   0    1.00    1.20
   5  -5   0   34.60    2.10
   5  -5   0   32.80    2.00
   5  -5   0   28.60    1.80
   5  -5   0   35.40    2.00
  -5   5   0   40.20    2.10
  -5   5   0   37.00    1.80
  -5   5   0   35.10    2.10
  -5   5   0   42.70    2.90
   4  -5   0  176.98    8.20
   4  -5   0  180.28    6.70
   4  -5   0  181.08    6.70
   4  -5   0  177.78    5.90
   4  -5   0  185.78    6.00
   4  -5   0  179.98    6.50
  -4   5   0  172.08    8.30
  -4   5   0  183.38    5.90
  -4   5   0  186.68    6.70
   3  -5   0  116.39    4.00
   3  -5   0  116.39    4.00
   3  -5   0  117.09    4.50
   3  -5   0  116.79    5.80
   3  -5   0  131.39    4.50
   3  -5   0  118.89    4.40
  -3   5   0  122.29    4.50
  -3   5   0  110.09    5.80
  -3   5   0  117.39    3.90
   2  -5   0    7.30    0.80
   2  -5   0    4.20    0.60
   2  -5   0    5.00    0.50
   2  -5   0    7.00    0.90
   2  -5   0    6.40    0.80
  -2   5   0    4.80    0.50
  -2   5   0    2.20    1.10
  -2   5   0    5.90    0.70
   1  -5   0    1.80    0.40
   1  -5   0    0.90    0.30
   1  -5   0    1.30    0.30
  -1   5   0   -0.10    0.80
   0  -5   0  306.97   10.00
   0   5   0  303.77   13.10
  -1  -5   0   18.20    1.00
  -1  -5   0   18.80    1.80
   1   5   0   20.90    1.80
  -2  -5   0   93.59    3.20
  -2  -5   0   96.09    3.30
  -2  -5   0  106.89    3.60
  -2  -5   0   90.19    4.80
  -2  -5   0  100.19    3.20
  -2  -5   0  110.09    3.60
  -3  -5   0   14.00    1.70
  -3  -5   0   17.00    1.00
  -3  -5   0   16.60    1.10
  -3  -5   0   14.80    1.10
  -3  -5   0   17.80    1.00
   3   5   0   17.20    0.90
   3   5   0   17.00    0.90
  -4  -5   0  259.27    8.10
  -4  -5   0  248.18    9.10
  -4  -5   0  257.27    8.10
  -4  -5   0  273.77   15.40
  -4  -5   0  244.08   11.10
  -4  -5   0  258.07    9.10
   4   5   0  264.47   15.40
   4   5   0  255.77    8.00
  -5  -5   0   76.69    5.80
  -5  -5   0   78.69    3.30
  -5  -5   0   73.99    2.80
  -5  -5   0   76.69    4.00
  -5  -5   0   74.89    3.20
  -5  -5   0   73.99    2.90
   5   5   0   73.49    2.70
   5   5   0   80.69    3.20
   5   5   0   72.39    5.70
  -6  -5   0   79.39    3.30
  -6  -5   0   75.49    3.30
  -6  -5   0   72.49    2.90
  -6  -5   0   73.29    2.90
   6   5   0   73.09    3.10
   6   5   0   68.39    2.80
   6   5   0   65.49    5.70
   6   5   0   74.79    3.30
  -7  -5   0    9.00    1.00
  -7  -5   0    8.30    1.10
  -7  -5   0    8.00    1.10
   7   5   0    6.90    1.10
   7   5   0    5.90    2.00
   7   5   0   10.60    1.30
   7   5   0    6.60    0.90
  -8  -5   0   33.30    2.10
  -8  -5   0   34.10    2.40
  -8  -5   0   30.80    2.20
   8   5   0   29.50    2.30
   8   5   0   32.90    2.20
   8   5   0   32.40    2.00
  -9  -5   0   40.30    2.40
  -9  -5   0   39.80    2.80
  -9  -5   0   41.50    2.70
   9   5   0   41.40    2.70
   9   5   0   41.00    2.80
   9   5   0   43.40    2.50
 -10  -5   0   69.89    3.90
 -10  -5   0   70.09    4.00
 -10  -5   0   68.59    3.50
  10   5   0   67.69    3.40
  10   5   0   66.89    3.90
  10   5   0   68.39    3.80
 -11  -5   0   37.70    3.00
 -11  -5   0   32.20    2.70
 -12  -5   0    1.40    1.40
 -12  -5   0    0.60    1.20
 -13  -5   0    2.90    1.60
 -13  -5   0    3.30    1.40
 -14  -5   0   -0.50    1.30
 -15  -5   0    2.80    1.60
 -16  -5   0    3.20    1.80
  14  -6   0   -1.60    1.50
  13  -6   0    0.10    1.50
  12  -6   0    3.40    1.50
 -12   6   0    6.20    2.20
  11  -6   0   40.80    3.40
  11  -6   0   39.60    2.80
 -11   6   0   39.70    3.90
  10  -6   0    4.10    1.50
  10  -6   0    3.50    1.30
 -10   6   0    2.20    1.80
   9  -6   0    1.00    1.10
   9  -6   0    0.00    1.10
   9  -6   0   -0.10    1.10
  -9   6   0    0.40    1.10
  -9   6   0    1.40    1.00
  -9   6   0    0.80    1.60
   8  -6   0    1.00    1.00
   8  -6   0    0.80    1.00
  -8   6   0    1.20    1.10
  -8   6   0    1.90    1.10
  -8   6   0    3.40    1.00
  -8   6   0    5.60    1.70
   7  -6   0    7.70    1.30
   7  -6   0    9.00    1.30
   7  -6   0    9.70    1.20
  -7   6   0    8.80    1.30
  -7   6   0    9.80    1.80
  -7   6   0    9.50    1.10
  -7   6   0    8.90    1.30
   6  -6   0    4.10    0.90
  -6   6   0    1.60    1.40
  -6   6   0    6.50    1.00
  -6   6   0    4.10    0.80
   5  -6   0    2.20    0.80
   5  -6   0    1.00    0.70
  -5   6   0    1.70    0.80
  -5   6   0    2.30    1.30
  -5   6   0    0.60    0.40
  -5   6   0    1.50    0.60
   4  -6   0   36.60    1.90
   4  -6   0   34.00    2.00
   4  -6   0   31.80    1.80
   4  -6   0   31.10    1.70
  -4   6   0   30.00    1.60
  -4   6   0   32.00    1.80
  -4   6   0   26.10    2.80
  -4   6   0   32.90    1.80
   3  -6   0   64.99    2.50
   3  -6   0   64.39    2.70
   3  -6   0   61.79    2.80
   3  -6   0   65.39    2.50
   3  -6   0   62.69    3.00
  -3   6   0   63.49    2.60
  -3   6   0   61.99    2.30
  -3   6   0   62.19    4.00
  -3   6   0   63.59    2.60
   2  -6   0   53.99    2.30
   2  -6   0   53.49    2.10
   2  -6   0   51.69    2.30
   2  -6   0   52.09    2.60
   2  -6   0   57.99    2.10
  -2   6   0   57.29    1.90
  -2   6   0   55.99    1.90
  -2   6   0   56.49    3.60
   1  -6   0   58.89    2.30
   1  -6   0   58.99    2.00
   1  -6   0   60.59    2.60
   1  -6   0   58.99    2.10
   1  -6   0   59.79    2.30
  -1   6   0   62.99    3.70
   0  -6   0  163.58    5.60
   0   6   0  163.58    7.60
  -1  -6   0  345.27   11.30
  -1  -6   0  358.66   15.00
   1   6   0  341.17   15.00
  -2  -6   0  471.25   14.30
  -2  -6   0  472.75   15.10
  -2  -6   0  449.36   19.90
  -2  -6   0  473.65   14.30
  -2  -6   0  490.75   16.10
   2   6   0  477.95   19.90
  -3  -6   0   15.50    0.90
  -3  -6   0   11.40    1.00
  -3  -6   0   16.50    0.90
  -3  -6   0   12.70    1.90
  -4  -6   0  272.77   12.20
  -4  -6   0  262.77    9.80
  -4  -6   0  275.57    9.90
  -4  -6   0  282.47    8.80
  -4  -6   0  299.67    8.80
   4   6   0  276.57    9.70
   4   6   0  294.07    8.70
  -5  -6   0  248.08    7.90
  -5  -6   0  259.37    8.90
  -5  -6   0  224.78   15.00
  -5  -6   0  261.97    8.90
  -5  -6   0  253.47    7.90
  -5  -6   0  250.37   10.90
   5   6   0  227.88   15.00
   5   6   0  237.38    7.80
   5   6   0  257.27    8.80
  -6  -6   0   14.90    1.50
  -6  -6   0   14.60    1.40
  -6  -6   0   17.00    1.50
  -6  -6   0   17.90    2.00
  -6  -6   0   14.40    1.30
   6   6   0   15.60    1.30
   6   6   0   15.70    1.20
   6   6   0   15.50    1.50
  -7  -6   0    1.20    0.80
  -7  -6   0    1.70    0.80
  -7  -6   0    2.30    1.00
  -7  -6   0    1.00    0.70
   7   6   0    2.20    0.70
   7   6   0    1.40    0.90
  -8  -6   0   30.40    2.10
  -8  -6   0   29.60    2.00
  -8  -6   0   26.00    2.10
  -8  -6   0   29.70    2.50
   8   6   0   28.40    2.20
   8   6   0   22.70    1.80
  -9  -6   0   65.29    3.60
  -9  -6   0   66.19    3.50
   9   6   0   74.49    3.20
   9   6   0   65.79    3.40
   9   6   0   68.49    3.60
 -10  -6   0    8.10    1.40
 -10  -6   0   10.80    1.60
 -10  -6   0    6.60    1.50
  10   6   0    8.30    1.60
  10   6   0    7.90    1.30
 -11  -6   0  195.98    8.00
 -11  -6   0  196.98    7.20
  11   6   0  188.88    7.00
 -12  -6   0   72.19    4.20
 -12  -6   0   68.69    3.70
 -13  -6   0    3.80    1.40
 -14  -6   0    4.00    1.50
 -15  -6   0    0.50    1.50
 -16  -6   0   -3.10    1.40
  14  -7   0    2.50    1.70
  13  -7   0    1.00    1.50
  12  -7   0   17.50    2.10
 -12   7   0   20.10    2.90
  11  -7   0    2.00    1.40
 -11   7   0   -0.50    1.90
  10  -7   0   -0.50    1.30
  10  -7   0    1.00    1.20
 -10   7   0    1.10    1.80
   9  -7   0    7.50    1.60
   9  -7   0   10.80    1.50
  -9   7   0    8.80    2.20
   8  -7   0    0.90    1.10
   8  -7   0   -0.70    1.00
   8  -7   0    0.90    1.00
  -8   7   0   -0.30    0.90
  -8   7   0    0.10    1.60
  -8   7   0   -0.90    1.00
   7  -7   0    4.70    1.20
   7  -7   0    4.80    1.10
  -7   7   0    4.70    0.90
  -7   7   0    2.20    1.70
  -7   7   0    3.60    1.10
   6  -7   0   42.10    2.50
   6  -7   0   33.90    2.10
   6  -7   0   32.70    2.30
  -6   7   0   35.20    3.30
  -6   7   0   34.40    1.90
  -6   7   0   33.60    2.20
   5  -7   0   72.59    3.10
   5  -7   0   75.29    3.50
   5  -7   0   77.79    3.40
   5  -7   0   74.99    3.10
  -5   7   0   72.79    2.90
  -5   7   0   72.19    4.60
  -5   7   0   82.09    3.40
   4  -7   0   11.70    1.30
   4  -7   0   12.30    1.30
   4  -7   0   11.90    1.30
   4  -7   0   13.80    1.40
  -4   7   0   11.90    1.20
  -4   7   0   13.10    1.20
  -4   7   0   11.50    1.80
  -4   7   0   11.90    1.10
   3  -7   0  171.88    5.60
   3  -7   0  168.88    5.60
   3  -7   0  175.18    6.30
   3  -7   0  169.98    6.30
  -3   7   0  169.18    8.20
  -3   7   0  171.68    5.40
  -3   7   0  165.18    6.00
   2  -7   0 1291.47   44.30
   2  -7   0 1310.27   44.30
   2  -7   0 1347.57   39.40
   2  -7   0 1305.47   39.40
   2  -7   0 1300.77   41.70
  -2   7   0 1294.17   53.89
   1  -7   0  117.69    3.70
   1  -7   0  108.09    4.10
   1  -7   0  116.69    4.30
   1  -7   0  113.19    4.20
   1  -7   0  117.89    3.70
  -1   7   0  117.29    5.90
   0  -7   0   29.80    1.80
   0   7   0   39.00    2.90
  -1  -7   0   12.80    1.10
   1   7   0   11.60    1.70
  -2  -7   0    3.90    1.70
  -2  -7   0   -0.30    0.40
   2   7   0    0.70    1.10
  -3  -7   0   56.69    2.20
  -3  -7   0   49.99    1.90
  -3  -7   0   50.59    1.90
  -3  -7   0   55.49    2.10
  -3  -7   0   40.20    4.70
  -3  -7   0   53.79    1.90
  -4  -7   0  466.75   14.20
  -4  -7   0  456.85   27.00
  -4  -7   0  460.75   16.00
  -4  -7   0  472.45   14.20
  -4  -7   0  454.15   15.90
  -5  -7   0  252.27    7.90
  -5  -7   0  257.47    8.90
  -5  -7   0  248.98    7.90
  -5  -7   0  231.68   15.20
  -5  -7   0  251.57    8.90
   5   7   0  239.18    7.70
   5   7   0  246.68    8.70
  -6  -7   0    2.20    2.00
  -6  -7   0    0.00    0.70
  -6  -7   0   -0.30    0.60
  -6  -7   0    0.00    0.60
  -6  -7   0   -0.90    0.60
   6   7   0    0.60    0.60
   6   7   0    0.20    0.50
  -7  -7   0   15.60    1.60
  -7  -7   0   15.20    1.50
  -7  -7   0   16.80    1.70
  -7  -7   0   16.10    1.60
   7   7   0   16.60    1.40
  -8  -7   0    3.60    0.80
  -8  -7   0    1.60    0.90
  -8  -7   0    2.10    0.90
   8   7   0    3.70    0.80
  -9  -7   0    0.10    1.00
  -9  -7   0   -0.30    1.00
   9   7   0    0.00    0.80
   9   7   0   -2.70    1.20
 -10  -7   0   54.19    3.30
 -10  -7   0   52.79    3.00
  10   7   0   46.40    3.30
 -11  -7   0   22.30    2.50
 -11  -7   0   22.10    2.30
 -12  -7   0    6.80    1.50
 -13  -7   0    0.00    1.20
 -14  -7   0    8.80    1.70
 -15  -7   0    5.50    1.70
  13  -8   0   14.50    2.10
  12  -8   0    4.80    1.70
 -12   8   0    4.90    2.40
  11  -8   0    3.70    1.50
 -11   8   0    7.60    2.40
  10  -8   0   10.50    1.70
 -10   8   0   14.50    2.70
   9  -8   0   81.29    3.90
  -9   8   0   78.59    5.40
   8  -8   0  177.78    6.50
   8  -8   0  175.48    7.50
  -8   8   0  178.18    9.10
   7  -8   0    0.10    1.00
   7  -8   0   -0.30    1.00
   7  -8   0   -0.50    1.00
  -7   8   0   -0.80    1.70
  -7   8   0    0.00    1.00
   6  -8   0   48.80    2.70
   6  -8   0   50.39    2.90
   6  -8   0   47.50    2.50
   6  -8   0   47.90    2.60
  -6   8   0   46.30    2.30
  -6   8   0   47.90    3.90
   5  -8   0    9.00    1.10
   5  -8   0    8.90    1.20
   5  -8   0    8.70    1.10
   5  -8   0   10.40    1.10
  -5   8   0   10.10    2.00
  -5   8   0    9.80    0.90
  -5   8   0    9.50    1.00
   4  -8   0    5.40    0.90
   4  -8   0    5.90    0.90
   4  -8   0    7.90    0.90
   4  -8   0    5.90    0.90
  -4   8   0    8.60    0.80
  -4   8   0    5.60    0.80
  -4   8   0    7.00    1.80
   3  -8   0    0.50    0.60
   3  -8   0    0.70    0.60
   3  -8   0   -0.20    0.60
   3  -8   0   -0.80    0.60
  -3   8   0   -0.10    0.40
  -3   8   0   -0.40    1.30
   2  -8   0  143.19    5.10
   2  -8   0  133.69    4.60
   2  -8   0  135.59    5.10
   2  -8   0  140.19    4.50
  -2   8   0  139.09    7.00
   1  -8   0 1027.50   32.60
   1  -8   0 1029.20   30.70
   1  -8   0 1004.20   34.50
   1  -8   0 1019.00   34.40
  -1   8   0 1011.10   42.30
   0  -8   0  337.57   10.90
   0   8   0  321.57   14.50
  -1  -8   0   93.69    3.50
   1   8   0   96.59    5.20
  -2  -8   0    5.10    1.80
  -2  -8   0    6.80    0.70
  -3  -8   0  108.59    3.70
  -3  -8   0  109.59    3.60
  -3  -8   0  109.79    3.50
  -3  -8   0  102.39    7.90
  -3  -8   0  108.79    4.00
  -3  -8   0  111.99    4.00
  -4  -8   0   -0.30    0.50
  -4  -8   0   -0.50    0.40
  -4  -8   0   -0.60    0.50
  -4  -8   0    1.80    1.90
  -4  -8   0   -0.50    0.50
  -5  -8   0   20.70    1.40
  -5  -8   0   19.40    1.40
  -5  -8   0   18.80    1.40
  -5  -8   0   20.50    1.50
  -5  -8   0   25.60    3.70
  -6  -8   0   52.69    2.30
  -6  -8   0   49.30    2.30
  -6  -8   0   48.70    2.50
  -6  -8   0   48.40    2.60
  -6  -8   0   59.59    5.50
   6   8   0   52.49    2.10
   6   8   0   45.70    2.30
  -7  -8   0    0.50    0.80
  -7  -8   0   -0.60    0.80
  -7  -8   0    1.30    0.70
  -7  -8   0   -0.30    0.70
  -7  -8   0    4.40    2.50
   7   8   0    1.00    0.70
   7   8   0   -0.80    0.70
  -8  -8   0  121.29    5.10
  -8  -8   0  119.49    4.90
  -8  -8   0  109.89    4.40
   8   8   0  110.39    4.20
  -9  -8   0    1.70    1.00
  -9  -8   0    2.60    1.10
  -9  -8   0    1.20    1.00
 -10  -8   0   24.60    2.40
 -10  -8   0   23.90    2.30
 -11  -8   0    1.30    1.10
 -12  -8   0   -1.10    1.00
 -13  -8   0   13.00    1.80
 -14  -8   0    8.10    1.70
 -15  -8   0    1.60    1.50
  13  -9   0    0.90    1.60
  12  -9   0    6.00    1.70
 -12   9   0    7.20    2.60
  11  -9   0    1.70    1.50
 -11   9   0    1.60    2.20
  10  -9   0   33.70    2.80
 -10   9   0   37.40    4.10
   9  -9   0   29.20    2.60
  -9   9   0   31.10    3.90
   8  -9   0   -0.40    1.10
  -8   9   0    1.70    2.10
   7  -9   0   95.59    4.00
   7  -9   0   90.19    4.50
  -7   9   0   91.89    6.00
   6  -9   0   12.80    1.40
   6  -9   0    8.60    1.40
   6  -9   0   10.50    1.40
  -6   9   0   13.50    2.50
   5  -9   0    3.40    1.00
   5  -9   0    4.00    1.00
   5  -9   0    5.20    1.00
   5  -9   0    4.70    1.00
  -5   9   0    6.10    2.00
  -5   9   0    4.70    0.80
  -5   9   0    4.70    0.80
  -5   9   0    4.00    0.90
   4  -9   0    4.70    0.90
   4  -9   0    4.60    1.00
   4  -9   0    5.50    1.00
   4  -9   0    7.30    0.90
  -4   9   0    8.20    1.00
  -4   9   0    7.60    0.70
  -4   9   0    4.70    1.90
   3  -9   0   -1.20    0.70
   3  -9   0   -1.00    0.70
   3  -9   0    2.30    0.70
   3  -9   0   -2.00    0.60
  -3   9   0    0.20    1.50
   2  -9   0   78.39    2.80
   2  -9   0   73.49    3.10
   2  -9   0   73.09    3.20
  -2   9   0   79.59    4.90
   1  -9   0  393.86   12.20
   1  -9   0  393.96   12.20
   1  -9   0  389.36   13.70
   1  -9   0  400.26   13.30
   1  -9   0  409.66   13.70
  -1   9   0  411.46   17.60
   0  -9   0   80.39    3.30
   0   9   0   79.29    4.80
  -1  -9   0   23.40    1.60
   1   9   0   23.30    2.70
  -2  -9   0   97.99    3.60
  -3  -9   0  266.17    8.90
  -3  -9   0  252.07    7.90
  -3  -9   0  254.87    8.40
  -3  -9   0  257.37    7.90
  -3  -9   0  252.67    8.90
  -4  -9   0   78.59    3.20
  -4  -9   0   77.39    2.80
  -4  -9   0   80.99    6.80
  -4  -9   0   78.19    3.10
  -4  -9   0   81.39    2.80
  -5  -9   0    9.10    1.00
  -5  -9   0   10.10    2.80
  -5  -9   0    8.60    0.90
  -5  -9   0   11.30    1.20
  -5  -9   0   11.30    0.90
  -6  -9   0   31.20    2.00
  -6  -9   0   29.90    4.70
  -6  -9   0   30.80    2.10
  -6  -9   0   30.60    1.90
  -6  -9   0   30.00    1.90
  -7  -9   0   -1.00    2.50
  -7  -9   0   -1.30    0.80
  -7  -9   0   -1.40    0.80
  -7  -9   0   -0.60    0.70
  -7  -9   0    0.20    0.80
   7   9   0   -0.90    0.70
  -8  -9   0   -0.30    0.90
  -8  -9   0    0.50    0.90
  -8  -9   0   -0.80    0.90
  -9  -9   0  214.18    8.40
  -9  -9   0  217.58    7.60
 -10  -9   0   45.00    2.70
 -11  -9   0    0.40    1.10
 -12  -9   0   -0.20    1.10
 -13  -9   0    4.80    1.40
 -14  -9   0    1.50    1.40
  12 -10   0   -0.50    1.50
 -12  10   0    0.60    2.30
  11 -10   0   24.60    2.70
 -11  10   0   24.80    3.50
  10 -10   0    0.30    1.30
 -10  10   0    2.20    2.30
   9 -10   0   26.00    2.50
  -9  10   0   30.50    4.00
   8 -10   0    4.00    1.30
  -8  10   0    9.00    2.50
   7 -10   0   64.59    3.30
  -7  10   0   66.99    5.20
   6 -10   0   11.50    1.30
   6 -10   0    7.30    1.40
  -6  10   0    8.70    2.50
  -6  10   0    9.80    1.20
   5 -10   0   -0.60    0.90
   5 -10   0    0.00    0.90
   5 -10   0    1.60    1.00
  -5  10   0    2.40    2.00
  -5  10   0    0.60    0.60
   4 -10   0  367.56   11.60
   4 -10   0  352.06   13.00
   4 -10   0  360.86   12.90
   4 -10   0  371.86   11.50
  -4  10   0  359.76   16.50
   3 -10   0   45.90    2.50
   3 -10   0   47.80    2.30
   3 -10   0   48.50    2.20
   3 -10   0   45.40    2.40
  -3  10   0   48.70    4.10
   2 -10   0  145.79    4.90
   2 -10   0  145.49    5.50
   2 -10   0  145.49    4.90
   2 -10   0  148.19    5.50
  -2  10   0  151.68    7.80
   1 -10   0  361.36   12.70
   1 -10   0  362.16   11.30
   1 -10   0  377.06   12.70
   1 -10   0  364.86   11.30
  -1  10   0  372.66   16.50
   0 -10   0  165.78    6.10
   0  10   0  175.68    8.70
  -1 -10   0  254.27    8.70
   1  10   0  256.97   12.00
  -2 -10   0   16.40    1.40
  -3 -10   0   28.00    1.60
  -4 -10   0   14.20    1.10
  -4 -10   0   15.80    1.10
  -4 -10   0   14.60    1.20
  -4 -10   0   14.70    3.20
  -4 -10   0   14.30    1.10
  -5 -10   0   15.90    1.40
  -5 -10   0   14.10    3.40
  -5 -10   0   15.30    1.50
  -5 -10   0   17.10    1.50
  -5 -10   0   15.80    1.40
  -6 -10   0  536.05   33.60
  -6 -10   0  565.04   19.90
  -6 -10   0  596.64   17.70
  -6 -10   0  592.44   19.90
  -6 -10   0  565.04   17.70
  -7 -10   0   85.19    3.40
  -7 -10   0   74.59    7.50
  -7 -10   0   85.99    3.70
  -7 -10   0   81.09    3.80
  -8 -10   0    7.00    1.10
  -8 -10   0    5.90    1.10
  -8 -10   0    9.30    3.30
  -9 -10   0   18.00    1.90
 -10 -10   0   31.10    2.40
 -11 -10   0   16.70    1.80
 -12 -10   0    1.10    1.20
 -13 -10   0    1.60    1.30
 -14 -10   0   42.60    3.20
  11 -11   0   12.00    1.90
 -11  11   0   15.20    3.10
  10 -11   0    0.00    1.40
 -10  11   0    3.00    2.50
   9 -11   0    0.90    1.30
  -9  11   0    2.80    2.40
   8 -11   0    0.10    1.10
  -8  11   0    0.70    2.20
   7 -11   0    0.80    1.10
  -7  11   0    1.50    2.10
   6 -11   0    0.10    1.10
  -6  11   0    2.10    2.20
   5 -11   0   25.90    2.00
  -5  11   0   27.40    3.80
   4 -11   0    2.60    1.00
   4 -11   0    1.60    0.90
   4 -11   0    3.50    1.00
  -4  11   0    1.30    2.00
   3 -11   0  104.59    4.20
   3 -11   0   96.99    3.70
   3 -11   0   98.69    4.30
   3 -11   0  102.09    3.90
  -3  11   0  105.29    6.40
   2 -11   0   83.59    3.50
   2 -11   0   83.29    3.00
   2 -11   0   83.39    3.10
   2 -11   0   82.79    3.40
  -2  11   0   74.79    5.40
   1 -11   0   30.20    1.60
   1 -11   0   30.10    1.40
   1 -11   0   28.90    1.60
   0  11   0   -1.10    1.70
  -1 -11   0    0.60    0.80
   1  11   0   -1.20    1.70
  -2 -11   0    0.90    0.80
  -3 -11   0   16.90    1.50
  -4 -11   0   84.49    3.00
  -4 -11   0   90.69    3.40
  -4 -11   0   89.29    3.00
  -4 -11   0   83.99    7.70
  -4 -11   0   81.69    3.40
  -5 -11   0   18.90    1.60
  -5 -11   0   19.80    1.40
  -5 -11   0   19.00    1.50
  -5 -11   0   18.70    3.80
  -5 -11   0   18.70    1.40
  -6 -11   0   34.30    1.90
  -6 -11   0   39.00    2.10
  -6 -11   0   33.40    2.20
  -6 -11   0   27.60    4.90
  -7 -11   0    4.90    1.00
  -7 -11   0    2.80    2.90
  -7 -11   0    4.00    0.90
  -8 -11   0   16.90    1.80
  -8 -11   0   18.70    4.20
  -9 -11   0   20.60    2.10
 -10 -11   0    2.10    1.20
 -11 -11   0    3.70    1.30
 -12 -11   0    1.70    1.30
 -13 -11   0    1.10    1.30
  10 -12   0    6.20    1.60
 -10  12   0   10.30    3.00
   9 -12   0   -0.10    1.30
  -9  12   0    0.50    2.40
   8 -12   0    0.20    1.20
  -8  12   0    0.20    2.30
   7 -12   0    6.10    1.30
  -7  12   0    9.10    2.70
   6 -12   0   71.39    3.30
  -6  12   0   68.79    5.50
   5 -12   0    7.20    1.20
  -5  12   0    5.60    2.50
   4 -12   0   58.69    2.70
  -4  12   0   62.49    5.00
   3 -12   0  171.78    6.80
   3 -12   0  171.58    5.90
   3 -12   0  179.08    6.60
  -3  12   0  184.98    9.50
   2 -12   0   11.00    1.00
   2 -12   0    9.00    1.00
   2 -12   0    8.80    0.90
  -2  12   0    8.80    2.50
   1 -12   0  228.88    8.00
   1 -12   0  211.38    7.10
  -1  12   0  240.28   11.30
   0  12   0    1.80    2.00
  -1 -12   0  382.36   23.90
  -2 -12   0  345.37   21.80
  -3 -12   0   85.39    7.90
  -4 -12   0  319.17   20.60
  -4 -12   0  324.37   11.20
  -5 -12   0    7.40    0.80
  -5 -12   0    6.60    0.90
  -5 -12   0    7.40    3.20
  -5 -12   0    9.60    1.00
  -6 -12   0   19.90    1.80
  -6 -12   0   24.50    5.00
  -6 -12   0   22.40    1.60
  -7 -12   0  326.67   10.20
  -7 -12   0  302.47   20.40
  -8 -12   0    9.70    3.80
  -8 -12   0    9.70    1.20
  -9 -12   0   41.30    2.60
 -10 -12   0   -0.70    1.00
 -11 -12   0    4.40    1.30
 -12 -12   0   13.00    1.70
 -13 -12   0   15.00    1.90
   9 -13   0   12.40    1.80
  -9  13   0   16.60    3.30
   8 -13   0   -2.10    1.10
  -8  13   0    1.30    2.40
   7 -13   0    6.10    1.30
  -7  13   0    6.20    2.70
   6 -13   0    9.60    1.30
  -6  13   0   12.00    2.90
   5 -13   0    0.00    0.90
  -5  13   0   -0.60    2.20
   4 -13   0    5.40    1.00
  -4  13   0    2.70    2.40
  -3  13   0    1.00    2.20
   2 -13   0   39.20    1.90
   2 -13   0   37.30    2.10
  -2  13   0   39.90    4.20
  -1  13   0    2.30    2.10
   0 -13   0   79.49    8.30
   0  13   0  101.39    6.20
  -1 -13   0    0.50    2.80
  -2 -13   0  367.56   23.30
  -3 -13   0    9.20    3.30
  -4 -13   0    3.60    3.10
  -5 -13   0  159.18    5.90
  -5 -13   0  160.08    5.20
  -5 -13   0  150.78   12.00
  -6 -13   0   21.90    4.40
  -6 -13   0   21.70    1.60
  -7 -13   0   36.80    2.20
  -7 -13   0   36.60    6.10
  -8 -13   0    9.40    1.30
  -8 -13   0    6.70    3.80
  -9 -13   0   56.69    7.40
  -9 -13   0   50.49    2.90
 -10 -13   0  124.39    5.00
 -11 -13   0    1.90    1.10
 -12 -13   0   31.60    2.60
   8 -14   0    0.90    1.20
  -8  14   0    0.10    2.50
   7 -14   0   -1.20    1.00
  -7  14   0   -1.60    2.40
   6 -14   0    1.40    1.00
  -6  14   0   -2.00    2.30
   5 -14   0    2.30    1.00
  -5  14   0    0.60    2.40
   4 -14   0    0.50    0.90
  -4  14   0    1.90    2.40
   3 -14   0   18.30    1.60
  -3  14   0   19.80    3.30
   2 -14   0    1.80    0.60
  -2  14   0    1.00    2.20
   1 -14   0   10.40    3.70
  -1  14   0   11.30    2.80
   0 -14   0    0.30    2.90
  -1 -14   0   39.10    5.80
  -2 -14   0    9.70    3.50
  -3 -14   0   10.80    3.70
  -4 -14   0   23.10    4.70
  -5 -14   0   14.30    4.10
  -6 -14   0   18.60    1.50
  -6 -14   0   15.00    4.30
  -7 -14   0   -0.90    3.40
  -7 -14   0    1.30    0.80
  -8 -14   0   35.50    6.60
  -8 -14   0   29.00    2.10
  -9 -14   0   47.80    7.10
  -9 -14   0   42.90    2.60
 -10 -14   0    1.40    1.10
 -11 -14   0    4.00    1.30
   6 -15   0    7.50    1.30
  -6  15   0    5.70    2.90
   5 -15   0   -0.30    0.90
  -5  15   0   -1.10    2.40
   4 -15   0    6.80    1.10
  -4  15   0    4.70    2.70
   3 -15   0   -0.40    0.70
  -3  15   0   -0.60    2.40
  -2  15   0   39.70    4.60
   1 -15   0   44.50    6.50
   0 -15   0   -0.40    2.80
  -1 -15   0   15.20    4.00
  -2 -15   0   23.40    4.60
  -3 -15   0   20.20    4.50
  -4 -15   0    1.90    3.20
  -5 -15   0    2.50    3.30
  -6 -15   0    4.90    3.60
  -7 -15   0    1.40    0.80
  -7 -15   0    0.10    3.40
  -8 -15   0   10.40    1.20
  -9 -15   0    4.00    1.10
   4 -16   0   18.30    1.70
  -4  16   0   15.50    3.50
   3 -16   0   -0.60    0.70
  -7 -16   0   17.50    1.50
  -7 -16   1   -1.90    0.80
   3 -16   1    3.10    0.80
   4 -16   1    3.60    0.90
  -9 -15   1    4.90    1.10
  -8 -15   1    2.10    1.00
  -7 -15   1    0.70    0.80
  -6 -15   1    1.70    0.80
  -6 -15   1   -1.50    3.10
  -5 -15   1    1.20    3.30
  -4 -15   1   -1.80    2.80
  -3 -15   1   -0.30    2.90
  -2 -15   1   26.70    5.50
  -1 -15   1    0.40    2.80
   0 -15   1    0.30    2.90
   1 -15   1    2.60    3.10
   3 -15   1   17.20    1.50
   4 -15   1    1.00    0.90
   5 -15   1    5.30    1.10
  -6  15  -1    0.90    2.60
   6 -15   1   -0.10    1.00
 -10 -14   1   10.40    1.50
  -9 -14   1   93.79    9.80
  -9 -14   1  100.79    4.20
  -8 -14   1    1.90    1.00
  -8 -14   1    1.30    3.70
  -7 -14   1   62.69    7.60
  -7 -14   1   67.79    3.00
  -6 -14   1   50.69    2.30
  -6 -14   1   40.10    6.40
  -5 -14   1    6.10    3.60
  -5 -14   1    6.90    0.80
  -4 -14   1   40.00    6.20
  -3 -14   1   23.30    4.60
  -2 -14   1   43.80    6.10
  -1 -14   1   41.90    6.20
   0 -14   1   43.80    6.40
   2 -14   1   17.80    1.40
   3 -14   1   16.70    1.50
  -4  14  -1   57.69    5.00
   4 -14   1   41.00    2.30
  -5  14  -1    1.40    2.40
   5 -14   1    3.90    1.00
  -6  14  -1    2.30    2.50
   6 -14   1    0.50    1.00
  -7  14  -1   -0.70    2.40
   7 -14   1   -1.80    1.00
  -8  14  -1    0.10    2.50
   8 -14   1   -2.10    1.10
 -11 -13   1    0.00    1.10
 -10 -13   1    0.70    1.10
  -9 -13   1   17.60    4.50
  -9 -13   1   16.70    1.60
  -8 -13   1   15.90    4.30
  -8 -13   1   12.70    1.40
  -7 -13   1    0.90    3.10
  -7 -13   1   -1.60    0.80
  -6 -13   1    8.10    1.00
  -6 -13   1    9.60    3.70
  -5 -13   1   -1.20    0.60
  -5 -13   1   -2.20    2.70
  -4 -13   1   -0.20    2.80
  -4 -13   1   -1.60    0.70
  -3 -13   1   11.20    3.60
  -2 -13   1   42.90    5.90
  -1 -13   1   40.40    6.10
   1 -13   1   25.00    1.60
   1 -13   1   27.70    1.40
   2 -13   1    1.80    0.70
   2 -13   1    1.10    0.80
  -3  13  -1   -1.00    2.10
   3 -13   1    0.20    0.80
  -4  13  -1    3.70    2.40
   4 -13   1    2.30    0.90
  -5  13  -1    1.20    2.20
   5 -13   1   -0.30    0.90
  -6  13  -1   -0.10    2.20
   6 -13   1   -0.20    1.00
  -7  13  -1   11.90    3.00
   7 -13   1   12.00    1.50
  -8  13  -1   18.50    3.40
   8 -13   1   17.10    1.80
  -9  13  -1    2.10    2.50
   9 -13   1   -1.20    1.30
 -12 -12   1    2.70    1.30
 -11 -12   1    6.60    1.40
 -10 -12   1    2.80    1.20
  -9 -12   1   -0.60    1.00
  -9 -12   1    1.20    3.30
  -8 -12   1    7.80    1.20
  -8 -12   1    7.00    3.40
  -7 -12   1   66.59    7.00
  -7 -12   1   59.09    2.80
  -6 -12   1   -1.40    2.80
  -6 -12   1    0.70    0.80
  -5 -12   1    5.90    0.90
  -5 -12   1    7.20    0.80
  -5 -12   1    5.80    1.00
  -5 -12   1    3.90    3.00
  -4 -12   1  134.09    4.80
  -4 -12   1  121.09    4.80
  -4 -12   1  126.39    4.30
  -4 -12   1  112.69    9.80
  -4 -12   1  127.59    4.20
  -3 -12   1    3.90    2.90
  -2 -12   1   12.10    3.50
  -1 -12   1   -2.40    2.70
   1 -12   1    1.50    0.60
   1 -12   1    0.80    0.70
   1 -12   1    1.80    0.70
  -2  12  -1   16.70    2.90
   2 -12   1   15.90    1.50
   2 -12   1   14.10    1.30
  -3  12  -1    6.00    2.30
   3 -12   1    6.10    1.00
   3 -12   1    6.70    0.90
  -4  12  -1   18.70    3.10
   4 -12   1   17.90    1.70
  -5  12  -1   82.29    5.70
   5 -12   1   76.69    3.40
  -6  12  -1    2.00    2.30
   6 -12   1    4.20    1.20
  -7  12  -1    5.10    2.50
   7 -12   1    3.40    1.20
  -8  12  -1    8.20    2.70
   8 -12   1    3.70    1.30
  -9  12  -1    9.50    2.90
   9 -12   1    5.80    1.50
 -10  12  -1   -0.10    2.40
  10 -12   1    1.80    1.40
 -13 -11   1    3.40    1.40
 -12 -11   1    9.80    1.60
 -11 -11   1    5.70    1.40
 -10 -11   1   14.00    1.60
  -9 -11   1    7.30    1.30
  -8 -11   1    2.10    2.90
  -8 -11   1    0.80    0.90
  -7 -11   1   78.59    7.70
  -7 -11   1   86.29    3.40
  -6 -11   1   12.40    1.50
  -6 -11   1    4.70    2.80
  -6 -11   1    7.30    1.00
  -6 -11   1    7.60    1.10
  -5 -11   1   89.89    3.30
  -5 -11   1   91.59    3.30
  -5 -11   1   90.49    3.70
  -5 -11   1   88.69    3.80
  -5 -11   1   81.89    7.70
  -4 -11   1   80.79    7.90
  -4 -11   1   93.59    3.30
  -4 -11   1   95.09    3.30
  -4 -11   1   91.09    3.70
  -4 -11   1   93.89    3.70
  -3 -11   1   58.89    2.30
  -3 -11   1   69.99    2.60
  -3 -11   1   60.49    2.30
  -3 -11   1   55.09    6.40
  -3 -11   1   59.29    2.60
  -2 -11   1   64.69    2.90
  -1 -11   1   10.70    1.10
  -1  11  -1    1.00    1.90
   1 -11   1    1.40    0.60
   1 -11   1    1.30    0.70
   1 -11   1    1.10    0.70
  -2  11  -1  226.78   11.20
   2 -11   1  232.38    8.20
   2 -11   1  230.78    7.30
   2 -11   1  226.58    7.40
  -3  11  -1   82.69    5.40
   3 -11   1   81.89    3.50
   3 -11   1   73.69    3.20
   3 -11   1   76.19    3.10
  -4  11  -1    2.60    2.10
   4 -11   1    0.50    0.90
   4 -11   1    2.50    1.10
   4 -11   1    0.50    0.90
  -5  11  -1    1.20    2.00
   5 -11   1    0.80    1.00
  -6  11  -1   59.29    4.90
   6 -11   1   53.49    2.90
  -7  11  -1   -0.10    2.10
   7 -11   1   -1.30    1.10
  -8  11  -1    3.00    2.30
   8 -11   1    1.50    1.20
  -9  11  -1   26.80    4.00
   9 -11   1   26.60    2.50
 -10  11  -1   29.50    4.10
  10 -11   1   19.20    2.10
 -11  11  -1    3.70    2.50
  11 -11   1    0.30    1.40
 -14 -10   1    3.60    1.50
 -13 -10   1    2.30    1.30
 -12 -10   1    3.50    1.30
 -11 -10   1   15.60    1.80
 -10 -10   1   80.19    3.80
  -9 -10   1    9.90    1.40
  -8 -10   1   80.19    3.50
  -8 -10   1   79.29    7.60
  -7 -10   1    3.70    2.80
  -7 -10   1    3.80    0.90
  -7 -10   1    1.80    0.90
  -7 -10   1    3.60    1.00
  -6 -10   1   14.60    1.80
  -6 -10   1   15.80    1.60
  -6 -10   1   15.50    1.60
  -6 -10   1   22.30    4.40
  -5 -10   1  271.47   17.80
  -5 -10   1  278.37   10.10
  -5 -10   1  280.57    8.90
  -5 -10   1  283.87    8.90
  -5 -10   1  282.47   10.00
  -4 -10   1   61.69    2.40
  -4 -10   1   64.29    2.40
  -4 -10   1   62.59    2.80
  -4 -10   1   60.69    2.30
  -4 -10   1   61.49    6.30
  -4 -10   1   61.89    2.70
  -3 -10   1   49.40    2.10
  -3 -10   1   48.80    2.20
  -3 -10   1   50.09    5.50
  -3 -10   1   49.50    1.90
  -3 -10   1   50.09    1.90
  -3 -10   1   47.00    2.20
  -2 -10   1   14.00    1.40
  -1 -10   1    5.00    0.90
   0 -10   1  168.18    6.10
  -1  10  -1    4.20    1.90
   1 -10   1    2.90    0.60
   1 -10   1    2.40    0.70
   1 -10   1    4.20    0.70
  -2  10  -1   64.99    4.60
   2 -10   1   61.99    2.60
   2 -10   1   64.19    2.80
   2 -10   1   61.09    2.50
  -3  10  -1  200.88   10.10
   3 -10   1  208.78    7.50
   3 -10   1  202.78    7.70
   3 -10   1  206.88    6.70
   3 -10   1  205.48    6.80
  -4  10  -1    2.90    2.10
   4 -10   1    5.20    1.00
   4 -10   1    4.70    1.00
   4 -10   1    4.60    1.10
   4 -10   1    6.60    1.00
  -5  10  -1   35.70    3.80
   5 -10   1   40.80    2.70
   5 -10   1   39.60    2.20
   5 -10   1   39.30    2.40
  -6  10  -1   69.49    3.10
  -6  10  -1   65.89    5.00
   6 -10   1   65.59    3.70
   6 -10   1   66.99    3.20
  -7  10  -1   -3.40    1.90
   7 -10   1   -0.80    1.10
  -8  10  -1   18.50    2.90
   8 -10   1   15.40    1.70
  -9  10  -1    0.70    2.20
   9 -10   1   -1.00    1.20
 -10  10  -1   11.40    2.80
  10 -10   1   11.10    1.70
 -11  10  -1   13.10    2.90
  11 -10   1   10.20    1.80
 -12  10  -1    1.70    2.40
  12 -10   1    0.30    1.50
 -14  -9   1    4.50    1.50
 -13  -9   1    1.90    1.30
 -12  -9   1    8.40    1.60
 -11  -9   1    1.10    1.10
 -10  -9   1    4.60    1.30
  -9  -9   1  130.89    5.10
  -9  -9   1  132.69    5.70
  -8  -9   1    6.20    1.20
  -8  -9   1    5.70    1.10
  -8  -9   1    4.40    2.90
   7   9  -1  197.78    7.10
  -7  -9   1  182.48    7.30
  -7  -9   1  190.18    7.50
  -7  -9   1  190.88    6.60
  -7  -9   1  195.28   13.10
  -6  -9   1  181.68    7.10
  -6  -9   1  191.08   12.80
  -6  -9   1  192.28    6.50
  -6  -9   1  189.88    7.30
  -6  -9   1  200.28    6.50
  -5  -9   1    4.40    0.90
  -5  -9   1    5.70    0.80
  -5  -9   1    6.40    2.50
  -5  -9   1    5.20    0.80
  -5  -9   1    5.20    0.90
  -4  -9   1    1.70    0.50
  -4  -9   1    3.80    0.60
  -4  -9   1    3.00    0.70
  -4  -9   1    0.80    2.10
  -3  -9   1   49.20    2.20
  -3  -9   1   47.60    2.00
  -3  -9   1   46.40    2.20
  -3  -9   1   57.09    5.30
  -3  -9   1   51.29    2.00
  -3  -9   1   48.90    1.90
  -2  -9   1   14.90    1.30
  -2  -9   1   14.10    1.10
  -2  -9   1   13.50    1.00
  -2  -9   1   16.50    1.10
  -2  -9   1   14.80    1.00
  -1  -9   1   21.50    1.50
   0   9  -1   15.50    2.20
   0  -9   1   14.60    1.60
   0  -9   1   16.00    1.00
   0  -9   1   15.50    1.00
  -1   9  -1   35.10    3.30
   1  -9   1   37.70    1.80
   1  -9   1   36.10    2.30
   1  -9   1   39.20    1.70
   1  -9   1   40.20    1.60
  -2   9  -1  308.27   14.60
   2  -9   1  330.37   10.10
   2  -9   1  335.77   10.20
   2  -9   1  320.27   11.30
  -3   9  -1  184.88    9.30
   3  -9   1  191.08    7.10
   3  -9   1  190.68    7.00
   3  -9   1  190.08    6.20
   3  -9   1  194.18    6.30
  -4   9  -1    3.10    0.60
  -4   9  -1    3.20    0.60
  -4   9  -1    3.30    1.80
   4  -9   1    3.30    0.80
   4  -9   1    2.00    0.90
   4  -9   1    2.80    0.90
   4  -9   1    2.70    0.80
  -5   9  -1   -1.10    0.70
  -5   9  -1    0.50    0.60
  -5   9  -1    1.20    0.70
  -5   9  -1   -0.50    1.60
   5  -9   1   -0.20    0.80
   5  -9   1   -1.10    0.90
   5  -9   1   -0.50    0.80
   5  -9   1    0.30    0.90
  -6   9  -1   73.29    5.00
   6  -9   1   68.29    3.70
   6  -9   1   75.69    3.30
   6  -9   1   72.29    3.60
  -7   9  -1   13.40    2.60
   7  -9   1   13.60    1.50
   7  -9   1   14.10    1.70
  -8   9  -1   39.60    4.10
   8  -9   1   41.70    2.70
  -9   9  -1  166.18    8.70
   9  -9   1  154.48    6.20
 -10   9  -1   11.60    2.60
  10  -9   1    8.30    1.70
 -11   9  -1   33.10    4.10
  11  -9   1   27.00    2.70
 -12   9  -1    5.00    2.50
  12  -9   1    1.10    1.50
  13  -9   1    6.50    1.80
 -15  -8   1    6.50    1.80
 -14  -8   1    8.10    1.70
 -13  -8   1    6.70    1.50
 -12  -8   1    0.80    1.10
 -11  -8   1    4.70    1.30
 -10  -8   1   42.20    2.80
 -10  -8   1   48.70    3.20
   9   8  -1   27.90    2.40
  -9  -8   1   28.20    2.40
  -9  -8   1   27.60    2.20
   8   8  -1    5.30    1.00
  -8  -8   1    4.70    1.10
  -8  -8   1    4.80    1.00
  -8  -8   1    5.10    1.20
   7   8  -1  186.38    6.90
   7   8  -1  183.18    6.10
  -7  -8   1  184.78    6.40
  -7  -8   1  178.78    7.20
  -7  -8   1  180.78    7.10
  -7  -8   1  188.78    6.30
  -7  -8   1  180.18   12.40
   6   8  -1   30.00    1.60
   6   8  -1   35.30    1.90
  -6  -8   1   24.60    4.10
  -6  -8   1   32.20    1.90
  -6  -8   1   34.00    2.00
  -6  -8   1   32.30    2.10
  -6  -8   1   29.60    1.90
   5   8  -1   19.00    1.20
  -5  -8   1   18.70    1.40
  -5  -8   1   19.00    1.60
  -5  -8   1   19.20    1.40
  -5  -8   1   16.10    1.50
  -5  -8   1   21.20    3.50
  -4  -8   1    0.60    0.50
  -4  -8   1    0.30    0.60
  -4  -8   1    0.00    0.50
  -4  -8   1    2.00    2.00
  -4  -8   1    1.30    0.60
  -3  -8   1  231.78    8.10
  -3  -8   1  217.68    8.10
  -3  -8   1  230.48    7.20
  -3  -8   1  228.48    7.50
  -3  -8   1  234.38    7.20
  -3  -8   1  230.98   14.50
  -2  -8   1   39.70    1.80
  -2  -8   1   40.80    1.80
  -2  -8   1   37.40    1.70
  -2  -8   1   40.80    1.60
  -2  -8   1   38.10    1.50
  -2  -8   1   42.00    4.50
  -1  -8   1  146.79    4.70
  -1  -8   1  151.18    5.20
   0   8  -1   66.39    4.10
   0  -8   1   62.99    2.20
   0  -8   1   64.99    2.50
   0  -8   1   59.99    2.70
   0  -8   1   62.29    2.20
  -1   8  -1  161.58    7.90
   1  -8   1  165.28    5.30
   1  -8   1  167.88    5.20
   1  -8   1  162.78    5.80
   1  -8   1  158.98    5.90
  -2   8  -1   41.20    3.40
   2  -8   1   46.10    2.20
   2  -8   1   43.20    2.10
   2  -8   1   44.20    2.50
   2  -8   1   45.50    1.90
   2  -8   1   46.70    2.00
  -3   8  -1  165.98    5.20
  -3   8  -1  167.78    8.20
   3  -8   1  165.48    6.30
   3  -8   1  169.48    5.60
   3  -8   1  170.88    5.50
   3  -8   1  162.18    6.20
  -4   8  -1   23.60    2.80
  -4   8  -1   23.10    1.30
  -4   8  -1   22.10    1.50
   4  -8   1   24.40    1.70
   4  -8   1   23.60    1.60
   4  -8   1   20.60    1.80
   4  -8   1   24.20    1.70
  -5   8  -1   51.19    2.50
  -5   8  -1   49.50    2.20
  -5   8  -1   57.09    3.90
   5  -8   1   53.79    2.70
   5  -8   1   50.39    2.40
   5  -8   1   48.30    2.50
   5  -8   1   50.69    2.80
  -6   8  -1    5.80    1.80
  -6   8  -1    3.90    0.90
   6  -8   1    3.60    1.00
   6  -8   1    3.80    1.10
   6  -8   1    5.50    1.10
   6  -8   1    3.70    1.00
  -7   8  -1   66.69    3.00
  -7   8  -1   69.59    4.70
  -7   8  -1   66.59    3.40
   7  -8   1   64.89    3.20
   7  -8   1   66.69    3.40
   7  -8   1   69.29    3.70
  -8   8  -1  153.38    8.00
  -8   8  -1  150.08    6.30
   8  -8   1  148.29    6.60
   8  -8   1  150.28    5.70
  -9   8  -1   13.80    2.50
   9  -8   1    8.70    1.50
   9  -8   1   11.40    1.80
 -10   8  -1   51.59    4.40
  10  -8   1   46.40    3.10
 -11   8  -1    5.40    2.30
  11  -8   1    4.40    1.60
 -12   8  -1   -0.10    2.00
  12  -8   1    0.40    1.40
  13  -8   1   17.10    2.20
 -15  -7   1    4.50    1.60
 -14  -7   1    3.00    1.50
 -13  -7   1    0.60    1.30
 -12  -7   1   -0.30    1.20
 -11  -7   1   59.89    3.40
 -11  -7   1   62.29    3.80
 -10  -7   1  145.09    5.70
 -10  -7   1  143.39    6.30
   9   7  -1  190.28    6.50
   9   7  -1  184.08    7.40
  -9  -7   1  182.78    7.60
  -9  -7   1  176.48    6.60
  -9  -7   1  188.28    7.40
   8   7  -1    1.10    1.00
   8   7  -1    1.90    0.80
  -8  -7   1    0.30    0.80
  -8  -7   1    0.10    0.90
  -8  -7   1   -0.10    0.90
   7   7  -1   21.40    1.80
   7   7  -1   19.40    1.50
  -7  -7   1   16.00    3.20
  -7  -7   1   21.90    1.90
  -7  -7   1   20.10    1.70
  -7  -7   1   18.70    1.70
  -7  -7   1   19.60    1.60
   6   7  -1   83.49    3.50
   6   7  -1   83.69    3.60
   6   7  -1   84.99    3.10
  -6  -7   1   83.99    3.70
  -6  -7   1   85.29    6.80
  -6  -7   1   82.29    3.60
  -6  -7   1   84.69    3.30
  -6  -7   1   87.49    3.30
   5   7  -1    4.70    0.70
   5   7  -1    3.00    0.60
  -5  -7   1    3.20    0.80
  -5  -7   1    3.30    0.60
  -5  -7   1    5.00    0.80
  -5  -7   1    3.50    1.90
   4   7  -1 1439.46   43.30
  -4  -7   1 1478.45   43.50
  -4  -7   1 1427.46   48.80
  -4  -7   1 1427.26   43.40
  -4  -7   1 1437.06   80.39
  -4  -7   1 1427.96   48.80
  -3  -7   1  203.08    6.60
  -3  -7   1  240.98   13.40
  -3  -7   1  198.28    7.40
  -3  -7   1  189.78    7.40
  -3  -7   1  219.08    6.70
  -2  -7   1   66.29    2.60
  -2  -7   1   69.99    2.30
  -2  -7   1   67.59    2.60
  -2  -7   1   68.49    2.30
  -2  -7   1   64.99    2.60
  -2  -7   1   67.49    5.70
  -1  -7   1   29.80    1.20
  -1  -7   1   32.30    1.60
  -1  -7   1   30.40    1.30
  -1  -7   1   28.60    1.40
   0   7  -1   11.00    1.70
   0  -7   1   10.10    0.80
   0  -7   1   10.20    0.90
   0  -7   1   11.80    0.90
   0  -7   1   13.90    0.90
  -1   7  -1  239.88   11.40
   1  -7   1  257.07    8.70
   1  -7   1  248.18    8.90
   1  -7   1  266.47    7.90
   1  -7   1  265.37    8.00
  -2   7  -1  220.78   10.50
   2  -7   1  242.78    7.30
   2  -7   1  225.88    8.00
   2  -7   1  221.68    8.20
   2  -7   1  230.18    8.20
   2  -7   1  245.28    7.30
  -3   7  -1   14.70    1.00
  -3   7  -1   13.60    1.90
  -3   7  -1   15.60    1.00
   3  -7   1   13.60    1.30
   3  -7   1   14.50    1.30
   3  -7   1   14.10    1.30
   3  -7   1   17.50    1.20
  -4   7  -1  178.28    5.80
  -4   7  -1  181.98    8.60
  -4   7  -1  179.98    6.50
  -4   7  -1  181.88    6.60
   4  -7   1  176.28    6.00
   4  -7   1  186.58    6.70
   4  -7   1  172.88    6.70
   4  -7   1  179.98    5.90
  -5   7  -1  118.49    4.20
  -5   7  -1  123.39    4.80
  -5   7  -1  119.99    6.40
   5  -7   1  121.59    4.50
   5  -7   1  118.59    5.00
   5  -7   1  124.09    4.40
   5  -7   1  124.59    4.90
  -6   7  -1   91.89    5.30
  -6   7  -1   91.79    4.00
  -6   7  -1   92.89    3.50
   6  -7   1   94.19    3.80
   6  -7   1   94.19    4.10
   6  -7   1   87.49    4.10
  -7   7  -1   17.20    1.90
  -7   7  -1   20.80    2.70
  -7   7  -1   19.60    1.60
   7  -7   1   15.50    2.00
   7  -7   1   16.10    1.80
   7  -7   1   17.70    1.90
  -8   7  -1   -0.50    0.80
  -8   7  -1   -0.80    1.40
  -8   7  -1   -0.20    1.00
   8  -7   1   -0.50    1.00
   8  -7   1    0.90    1.10
  -9   7  -1   48.40    3.90
   9  -7   1   39.60    2.70
   9  -7   1   40.60    3.10
 -10   7  -1   14.00    2.40
  10  -7   1   17.00    2.10
  10  -7   1   11.10    1.70
 -11   7  -1   31.80    3.60
  11  -7   1   33.20    2.80
 -12   7  -1   45.40    4.20
  12  -7   1   45.70    3.20
  13  -7   1    5.30    1.70
  14  -7   1    1.00    1.60
 -15  -6   1    4.60    1.70
 -14  -6   1   -0.20    1.30
 -13  -6   1    4.80    1.50
 -12  -6   1    3.40    1.60
 -12  -6   1    5.90    1.50
 -11  -6   1   93.99    4.80
 -11  -6   1   91.59    4.30
  10   6  -1   12.50    1.70
  10   6  -1   11.90    1.40
 -10  -6   1   13.40    1.60
 -10  -6   1   12.60    1.70
   9   6  -1    0.40    1.10
   9   6  -1   -1.20    1.10
   9   6  -1    2.20    1.00
  -9  -6   1    1.20    1.10
  -9  -6   1    0.20    1.10
   8   6  -1   14.80    1.50
   8   6  -1   23.50    2.10
  -8  -6   1   20.00    2.00
  -8  -6   1   18.10    1.80
  -8  -6   1   22.90    2.00
   7   6  -1   33.30    2.20
   7   6  -1   31.50    1.80
  -7  -6   1   31.30    1.90
  -7  -6   1   32.10    2.10
  -7  -6   1   31.20    2.20
   6   6  -1    1.70    1.60
   6   6  -1    0.30    0.60
   6   6  -1    0.60    0.70
  -6  -6   1    0.70    1.70
  -6  -6   1    0.60    0.70
  -6  -6   1    0.90    0.70
  -6  -6   1    0.40    0.60
  -6  -6   1    2.40    0.80
   5   6  -1    4.20    0.80
   5   6  -1    5.00    0.70
   5   6  -1    4.70    0.70
  -5  -6   1    4.10    0.80
  -5  -6   1    4.50    0.70
  -5  -6   1    4.60    0.80
  -5  -6   1    5.50    1.20
  -5  -6   1    5.10    1.90
  -5  -6   1    5.10    0.70
   4   6  -1  276.27    8.40
   4   6  -1  257.37    9.40
   4   6  -1  266.27    9.40
  -4  -6   1  279.57    8.50
  -4  -6   1  268.37    9.60
  -4  -6   1  286.47   16.30
  -4  -6   1  267.07    8.50
  -4  -6   1  262.57    9.50
  -4  -6   1  250.57   11.70
   3   6  -1   17.70    1.00
  -3  -6   1   20.50    1.30
  -3  -6   1   18.60    1.20
  -3  -6   1   19.20    1.10
  -3  -6   1   21.10    2.30
  -3  -6   1   20.50    1.30
  -3  -6   1   16.90    3.10
  -2  -6   1   75.69    2.70
  -2  -6   1   72.69    2.70
  -2  -6   1   80.29    3.00
  -2  -6   1   86.69    4.30
  -2  -6   1   85.89    3.00
  -1  -6   1   51.69    1.80
  -1  -6   1   54.29    3.30
  -1  -6   1   49.60    2.00
  -1  -6   1   51.89    1.80
   0   6  -1  272.77   11.80
   0  -6   1  268.57    8.20
   0  -6   1  265.47    9.30
   0  -6   1  270.47    8.30
   1  -6   1    3.40    0.70
   1  -6   1    1.90    0.40
   1  -6   1    1.90    0.40
  -2   6  -1   73.39    2.40
  -2   6  -1   70.19    4.20
  -2   6  -1   72.09    2.70
   2  -6   1   75.69    2.60
   2  -6   1   70.49    2.60
   2  -6   1   70.79    2.90
   2  -6   1   75.49    3.10
   2  -6   1   67.69    2.90
  -3   6  -1   14.60    1.00
  -3   6  -1   13.70    1.20
  -3   6  -1   13.30    1.20
   3  -6   1   14.30    1.30
   3  -6   1   12.10    1.30
   3  -6   1   13.10    1.20
   3  -6   1   12.50    1.10
   3  -6   1   14.60    1.30
  -4   6  -1  141.49    5.20
  -4   6  -1  136.89    6.70
  -4   6  -1  130.79    4.60
  -4   6  -1  136.39    5.20
   4  -6   1  141.99    5.20
   4  -6   1  133.19    4.60
   4  -6   1  135.09    5.30
   4  -6   1  131.19    4.70
  -5   6  -1   29.80    2.70
  -5   6  -1   27.10    1.60
  -5   6  -1   29.60    1.90
   5  -6   1   27.50    1.80
   5  -6   1   32.90    2.00
   5  -6   1   30.50    2.00
   5  -6   1   31.60    1.90
  -6   6  -1   26.70    1.70
  -6   6  -1   28.10    2.00
  -6   6  -1   27.70    2.60
   6  -6   1   25.90    2.10
   6  -6   1   26.90    2.00
   6  -6   1   27.40    2.00
  -7   6  -1   15.70    2.30
  -7   6  -1    9.90    1.30
  -7   6  -1   12.50    1.20
   7  -6   1   14.90    1.70
   7  -6   1   15.90    2.00
   7  -6   1   11.20    1.30
  -8   6  -1   -0.60    1.00
  -8   6  -1    0.50    0.90
  -8   6  -1   -0.10    1.00
  -8   6  -1    0.90    1.40
   8  -6   1    0.40    1.00
   8  -6   1    1.50    1.00
  -9   6  -1    4.40    1.70
  -9   6  -1    3.30    1.20
  -9   6  -1    3.00    1.10
   9  -6   1    3.20    1.20
   9  -6   1    4.60    1.20
   9  -6   1    4.10    1.30
 -10   6  -1    9.40    2.00
  10  -6   1    6.70    1.60
  10  -6   1    8.60    1.50
 -11   6  -1   -2.00    1.50
  11  -6   1   -1.30    1.20
  11  -6   1   -1.60    1.30
 -12   6  -1    4.40    2.00
  12  -6   1    1.60    1.40
  13  -6   1   -0.20    1.40
  14  -6   1    0.80    1.60
  15  -6   1    2.70    1.80
 -15  -5   1    0.10    1.50
 -14  -5   1    0.70    1.50
 -13  -5   1    1.20    1.30
 -12  -5   1   65.99    4.20
 -12  -5   1   71.69    3.80
 -11  -5   1    7.50    1.60
 -11  -5   1    7.20    1.50
  10   5  -1   27.20    2.70
  10   5  -1   26.70    2.60
 -10  -5   1   27.30    2.40
 -10  -5   1   27.00    2.80
 -10  -5   1   25.30    2.60
   9   5  -1   45.10    2.80
   9   5  -1   42.20    2.50
   9   5  -1   41.70    2.90
  -9  -5   1   44.10    2.90
  -9  -5   1   42.60    3.00
  -9  -5   1   41.80    2.60
   8   5  -1  150.28    5.90
   8   5  -1  146.39    6.00
   8   5  -1  138.29    5.20
  -8  -5   1  147.39    6.00
  -8  -5   1  146.09    5.40
  -8  -5   1  145.59    6.10
   7   5  -1   20.30    3.50
   7   5  -1   19.50    1.50
   7   5  -1   20.20    1.80
   7   5  -1   18.00    1.70
  -7  -5   1   19.80    1.80
  -7  -5   1   20.40    1.60
  -7  -5   1   15.90    1.60
   6   5  -1   58.19    2.70
   6   5  -1   58.39    2.70
   6   5  -1   54.69    2.30
   6   5  -1   51.99    4.80
  -6  -5   1   58.19    2.50
  -6  -5   1   53.59    2.70
  -6  -5   1   52.89    2.40
  -6  -5   1   56.89    2.80
  -6  -5   1   57.19    2.10
   5   5  -1  286.77   15.90
   5   5  -1  254.87    8.30
   5   5  -1  254.57    9.40
  -5  -5   1  257.67    8.40
  -5  -5   1  251.57    9.50
  -5  -5   1  240.88    9.40
  -5  -5   1  271.37    8.40
  -5  -5   1  281.17   15.80
  -5  -5   1  259.57    8.40
   4   5  -1    2.10    0.50
  -4  -5   1    3.30    0.60
  -4  -5   1    0.90    0.60
  -4  -5   1    2.30    0.50
  -4  -5   1    4.00    1.60
   3   5  -1  895.61   27.90
   3   5  -1  916.31   31.30
   3   5  -1  912.51   27.90
  -3  -5   1  938.21   28.00
  -3  -5   1  921.31   31.40
  -3  -5   1  926.01   28.00
  -3  -5   1  915.41   31.40
  -3  -5   1  982.30   51.79
  -3  -5   1  912.51   38.00
   2   5  -1  861.31   25.10
  -2  -5   1  897.31   47.00
  -2  -5   1  844.42   28.40
  -2  -5   1  795.82   28.30
  -2  -5   1  833.22   25.20
  -2  -5   1  868.71   25.20
  -2  -5   1  758.32   34.40
  -1  -5   1  297.47   13.30
  -1  -5   1  315.67    9.50
  -1  -5   1  314.27   10.70
  -1  -5   1  318.57    9.50
   0   5  -1    4.50    1.00
   0  -5   1    4.10    0.40
   0  -5   1    3.60    0.40
  -1   5  -1  528.45   22.20
   1  -5   1  530.05   16.10
   1  -5   1  531.85   18.00
   1  -5   1  534.35   16.10
   1  -5   1  527.05   18.10
  -2   5  -1   77.59    2.60
  -2   5  -1   77.99    4.10
  -2   5  -1   77.99    2.70
  -2   5  -1   80.89    3.00
   2  -5   1   81.59    3.10
   2  -5   1   79.89    3.10
   2  -5   1   79.59    2.70
   2  -5   1   79.99    2.80
   2  -5   1   76.89    3.10
  -3   5  -1  114.59    5.60
  -3   5  -1  113.09    3.80
  -3   5  -1  111.69    4.30
   3  -5   1  108.49    4.30
   3  -5   1  113.19    4.30
   3  -5   1  113.59    3.80
   3  -5   1  109.79    4.30
   3  -5   1  116.49    3.90
  -4   5  -1   11.50    1.30
  -4   5  -1   11.60    1.10
  -4   5  -1   10.50    1.60
   4  -5   1   12.90    1.30
   4  -5   1    9.70    1.40
   4  -5   1   10.90    1.00
   4  -5   1   11.40    1.10
   4  -5   1   12.00    1.30
   4  -5   1    9.80    0.90
   4  -5   1   10.00    1.00
  -5   5  -1  393.06   13.60
  -5   5  -1  370.66   13.50
  -5   5  -1  405.46   16.50
  -5   5  -1  391.96   12.00
   5  -5   1  395.06   12.10
   5  -5   1  370.16   13.50
   5  -5   1  395.06   16.30
   5  -5   1  376.56   13.60
   5  -5   1  348.17   12.00
  -6   5  -1   97.79    5.30
  -6   5  -1  105.39    4.40
  -6   5  -1  103.79    3.90
  -6   5  -1  107.09    4.40
   6  -5   1  104.59    4.40
   6  -5   1  106.79    4.00
   6  -5   1  101.49    4.40
  -7   5  -1   12.50    1.80
  -7   5  -1   15.60    1.70
  -7   5  -1   12.20    1.40
  -7   5  -1   14.70    1.50
   7  -5   1   14.40    1.40
   7  -5   1   15.20    1.80
   7  -5   1   16.00    1.40
   7  -5   1   14.40    1.60
  -8   5  -1   15.90    1.70
  -8   5  -1   13.60    1.60
  -8   5  -1   13.10    1.50
  -8   5  -1   18.00    2.30
   8  -5   1   13.00    1.50
   8  -5   1   12.70    1.60
   8  -5   1   16.10    1.80
  -9   5  -1    3.60    1.00
  -9   5  -1    2.70    1.20
  -9   5  -1    6.20    1.60
  -9   5  -1    1.90    1.20
   9  -5   1    4.20    1.20
   9  -5   1    3.90    1.20
   9  -5   1    3.30    1.20
 -10   5  -1    3.20    1.40
 -10   5  -1    3.30    1.60
  10  -5   1    4.90    1.50
  10  -5   1    1.00    1.20
  10  -5   1    4.10    1.40
 -11   5  -1    5.90    1.80
 -11   5  -1    6.70    1.40
  11  -5   1    5.50    1.50
  11  -5   1    6.90    1.70
 -12   5  -1   19.20    2.90
  12  -5   1   15.20    1.90
  12  -5   1   19.20    2.30
  13  -5   1    4.60    1.60
  14  -5   1    9.90    1.90
  15  -5   1    1.50    1.80
 -16  -4   1    3.70    1.80
 -15  -4   1    2.10    1.70
 -14  -4   1   49.90    3.50
 -13  -4   1   80.99    4.30
 -13  -4   1   87.79    4.90
  12   4  -1   16.50    1.90
 -12  -4   1   13.90    1.80
 -12  -4   1   13.20    2.00
  11   4  -1  127.79    5.30
  11   4  -1  128.39    6.00
 -11  -4   1  129.09    5.30
 -11  -4   1  125.89    5.90
  10   4  -1   51.39    3.10
  10   4  -1   66.99    3.80
  10   4  -1   61.19    3.80
 -10  -4   1   66.29    3.40
 -10  -4   1   70.39    3.80
 -10  -4   1   62.19    3.80
   9   4  -1  297.37   11.20
   9   4  -1  300.67   11.20
   9   4  -1  265.87    9.90
  -9  -4   1  310.27   11.40
  -9  -4   1  309.67   10.10
  -9  -4   1  297.97   11.20
   8   4  -1  203.08   12.50
   8   4  -1  190.08    7.70
   8   4  -1  190.58    7.60
   8   4  -1  193.38    6.80
  -8  -4   1  201.58    6.90
  -8  -4   1  197.68    7.80
  -8  -4   1  198.88    6.80
  -8  -4   1  190.78    7.60
   7   4  -1    2.20    1.60
   7   4  -1    1.20    0.80
   7   4  -1    1.20    0.80
   7   4  -1    1.90    0.80
  -7  -4   1    3.00    0.80
  -7  -4   1    1.90    0.80
  -7  -4   1    1.40    0.80
  -7  -4   1    2.40    0.60
  -7  -4   1    0.70    0.80
   6   4  -1  150.28    6.00
   6   4  -1  143.49    5.90
   6   4  -1  176.08   10.10
   6   4  -1  158.18    5.30
  -6  -4   1  144.79    5.90
  -6  -4   1  158.88    5.20
  -6  -4   1  147.89    6.00
  -6  -4   1  161.68    5.40
   5   4  -1    9.30    1.00
   5   4  -1    8.10    0.90
   5   4  -1    5.80    0.90
   5   4  -1   13.30    2.70
  -5  -4   1    7.70    0.90
  -5  -4   1    6.10    0.70
  -5  -4   1    6.70    0.90
  -5  -4   1    8.90    0.80
  -5  -4   1   10.90    2.00
   4   4  -1   49.99    2.00
   4   4  -1   47.20    2.20
  -4  -4   1   45.50    2.30
  -4  -4   1   49.10    2.00
  -4  -4   1   51.79    2.00
  -4  -4   1   56.69    4.10
  -4  -4   1   49.10    1.80
  -4  -4   1   47.00    2.20
   3   4  -1    4.00    0.50
   3   4  -1    5.60    0.50
  -3  -4   1    6.90    0.90
  -3  -4   1    4.60    0.50
  -3  -4   1    7.90    0.90
  -3  -4   1    5.70    0.60
  -3  -4   1    2.20    1.30
   2   4  -1 1504.45   51.09
   2   4  -1 1516.05   45.50
   2   4  -1 1495.25   45.50
  -2  -4   1 1510.05   51.19
  -2  -4   1 1428.76   51.19
  -2  -4   1 1633.94   83.99
  -2  -4   1 1515.45   45.60
  -2  -4   1 1538.85   45.60
  -1  -4   1  158.88    5.50
  -1  -4   1  172.28    7.10
  -1  -4   1  149.49    4.90
  -1  -4   1  156.18    4.90
   0  -4   1   22.10    1.00
   0  -4   1   22.70    0.90
   0  -4   1   23.40    1.00
  -1   4  -1  982.80   33.40
  -1   4  -1 1003.20   33.40
  -1   4  -1  987.60   29.70
  -1   4  -1  993.90   29.70
   1  -4   1  995.50   29.80
   1  -4   1  985.60   33.50
   1  -4   1  970.70   33.50
   1  -4   1 1009.30   29.80
  -2   4  -1  681.63   20.50
  -2   4  -1  673.83   20.50
  -2   4  -1  673.73   23.00
  -2   4  -1  659.93   28.00
   2  -4   1  680.83   23.00
   2  -4   1  690.83   20.50
   2  -4   1  682.43   20.50
   2  -4   1  672.83   23.10
  -3   4  -1  443.26   19.00
  -3   4  -1  458.75   15.60
  -3   4  -1  462.15   13.90
  -3   4  -1  460.55   13.90
   3  -4   1  450.85   14.00
   3  -4   1  446.76   15.70
   3  -4   1  447.46   13.90
   3  -4   1  461.25   15.70
   3  -4   1  453.75   14.80
  -4   4  -1   48.80    2.30
  -4   4  -1   47.90    2.90
  -4   4  -1   48.20    2.00
   4  -4   1   49.20    2.10
   4  -4   1   50.09    2.30
   4  -4   1   45.40    2.30
  -5   4  -1   22.20    2.10
  -5   4  -1   22.70    1.70
  -5   4  -1   18.80    1.40
  -5   4  -1   19.90    1.60
   5  -4   1   20.30    1.60
   5  -4   1   19.30    1.60
   5  -4   1   19.70    1.50
  -6   4  -1    7.00    0.90
  -6   4  -1    7.50    1.00
  -6   4  -1    7.70    1.00
  -6   4  -1    9.50    1.40
   6  -4   1    5.80    1.00
   6  -4   1    9.90    1.00
   6  -4   1    6.60    1.00
   6  -4   1    7.50    0.90
  -7   4  -1   35.10    2.40
  -7   4  -1   31.20    2.00
  -7   4  -1   40.80    2.40
  -7   4  -1   32.00    2.60
   7  -4   1   33.60    2.10
   7  -4   1   37.00    2.40
   7  -4   1   42.40    2.40
   7  -4   1   33.00    2.10
  -8   4  -1  178.68    6.30
  -8   4  -1  192.28    8.30
  -8   4  -1  165.88    7.00
  -8   4  -1  177.28    7.10
   8  -4   1  166.68    7.10
   8  -4   1  188.98    6.40
   8  -4   1  168.58    7.00
  -9   4  -1    0.00    1.00
  -9   4  -1   -0.30    0.60
  -9   4  -1   -0.40    1.20
  -9   4  -1    0.20    1.10
   9  -4   1   -0.40    1.00
   9  -4   1   -1.30    0.90
   9  -4   1    0.40    1.10
 -10   4  -1   32.30    2.90
 -10   4  -1   36.00    2.80
 -10   4  -1   35.00    3.10
 -10   4  -1   31.60    2.50
  10  -4   1   35.10    2.90
  10  -4   1   29.80    2.50
  10  -4   1   34.60    2.70
 -11   4  -1   -1.50    1.10
 -11   4  -1    0.00    1.40
  11  -4   1   -1.60    1.20
  11  -4   1    0.00    1.30
 -12   4  -1   32.60    2.70
 -12   4  -1   31.90    3.20
  12  -4   1   33.00    3.10
  12  -4   1   28.30    2.60
 -13   4  -1    0.30    1.30
  13  -4   1   -1.60    1.30
  13  -4   1   -1.40    1.50
  14  -4   1    5.50    1.70
  15  -4   1    6.30    1.90
 -16  -3   1    8.60    2.10
 -15  -3   1   -1.30    1.50
 -14  -3   1   30.60    3.00
 -14  -3   1   30.60    3.40
  13   3  -1    3.90    1.50
 -13  -3   1    2.30    1.60
 -13  -3   1    3.10    1.50
  12   3  -1   -1.90    1.20
 -12  -3   1   -2.50    1.20
 -12  -3   1   -2.40    1.30
  11   3  -1   -3.50    1.30
  11   3  -1   -1.00    1.30
  11   3  -1   -3.50    1.50
 -11  -3   1   -2.70    1.30
 -11  -3   1    0.30    1.40
 -11  -3   1   -2.20    1.40
  10   3  -1    6.00    1.60
  10   3  -1    5.90    1.70
  10   3  -1    5.90    1.50
 -10  -3   1    7.70    1.70
 -10  -3   1    6.50    1.50
 -10  -3   1    7.10    1.70
   9   3  -1   24.70    4.30
   9   3  -1   15.00    1.90
   9   3  -1   13.30    1.80
   9   3  -1   15.30    1.70
  -9  -3   1   14.90    1.80
  -9  -3   1   17.60    1.90
  -9  -3   1   19.00    1.80
   8   3  -1   11.50    1.30
   8   3  -1   14.30    1.60
   8   3  -1   13.00    1.50
   8   3  -1   16.20    3.30
  -8  -3   1   16.90    2.00
  -8  -3   1   16.20    1.80
  -8  -3   1   16.70    1.90
   7   3  -1   51.19    2.80
   7   3  -1   46.60    2.50
   7   3  -1   53.59    2.90
  -7  -3   1   59.19    3.00
  -7  -3   1   49.40    2.50
  -7  -3   1   62.39    2.30
  -7  -3   1   52.29    2.80
   6   3  -1  243.18    8.10
   6   3  -1  243.18    9.10
   6   3  -1  249.28    9.10
   6   3  -1  236.48   14.60
  -6  -3   1  248.98    8.10
  -6  -3   1  245.88    8.10
  -6  -3   1  259.07    8.20
  -6  -3   1  248.48    9.10
  -6  -3   1  239.38    9.10
   5   3  -1   15.40    1.30
   5   3  -1   11.40    1.40
   5   3  -1   17.30    2.90
  -5  -3   1   16.20    1.30
  -5  -3   1   11.60    1.30
  -5  -3   1   18.30    1.50
   4   3  -1 1135.99   37.70
   4   3  -1 1096.59   33.60
   4   3  -1 1089.99   61.59
   4   3  -1 1139.89   37.80
   4   3  -1 1105.29   33.60
  -4  -3   1 1117.39   37.80
  -4  -3   1 1113.19   37.80
  -4  -3   1 1083.29   61.59
  -4  -3   1 1097.49   33.60
  -4  -3   1 1122.19   35.10
   3   3  -1  893.61   28.20
   3   3  -1  917.31   31.70
   3   3  -1  992.90   51.99
   3   3  -1  926.71   28.20
  -3  -3   1  885.51   31.70
  -3  -3   1  924.51   28.20
  -3  -3   1 1020.20   51.89
  -3  -3   1  913.11   31.70
   2   3  -1  583.74   17.90
   2   3  -1  578.04   20.00
   2   3  -1  575.64   17.80
  -2  -3   1  587.74   17.90
  -2  -3   1  600.04   17.90
  -2  -3   1  642.44   33.10
  -2  -3   1  568.34   20.10
  -2  -3   1  586.04   20.10
   1   3  -1 1677.23   50.59
   1   3  -1 1709.83   50.69
   1   3  -1 1719.43   56.89
  -1  -3   1 1697.63   56.89
  -1  -3   1 1681.03   56.89
  -1  -3   1 1658.93   50.69
  -1  -3   1 1690.13   50.69
   0   3  -1  629.14   19.10
   0   3  -1  637.34   19.20
   0   3  -1  652.53   21.50
   0  -3   1  633.04   21.60
   0  -3   1  630.74   19.20
   0  -3   1  643.34   19.20
  -1   3  -1 1050.29   31.40
  -1   3  -1 1040.50   31.40
  -1   3  -1  989.10   42.60
  -1   3  -1 1047.50   35.20
   1  -3   1 1061.79   35.30
   1  -3   1 1060.29   31.40
   1  -3   1 1057.79   31.40
   1  -3   1 1050.09   35.30
  -2   3  -1 1895.01   56.79
  -2   3  -1 1840.62   76.89
  -2   3  -1 1886.01   56.79
  -2   3  -1 1846.12   63.79
   2  -3   1 1864.91   56.79
   2  -3   1 1866.01   63.89
   2  -3   1 2054.69   76.99
   2  -3   1 1860.71   63.79
   2  -3   1 1933.21   56.79
  -3   3  -1  940.71   27.90
  -3   3  -1  912.71   27.90
  -3   3  -1  924.31   37.80
  -3   3  -1  888.01   31.30
   3  -3   1  903.91   31.30
   3  -3   1  897.51   31.40
   3  -3   1  966.60   37.80
   3  -3   1  929.21   27.90
   3  -3   1  940.21   28.00
  -4   3  -1    2.60    0.70
  -4   3  -1    3.80    0.70
  -4   3  -1    4.80    0.90
   4  -3   1    3.40    0.70
   4  -3   1    5.40    0.90
   4  -3   1    2.80    0.60
   4  -3   1    1.70    0.60
  -5   3  -1    3.00    0.80
  -5   3  -1    5.30    0.70
   5  -3   1    3.50    0.80
   5  -3   1    3.30    0.80
   5  -3   1    2.90    0.70
  -6   3  -1   31.20    2.00
  -6   3  -1   30.00    2.00
  -6   3  -1   32.00    2.30
  -6   3  -1   30.40    1.80
   6  -3   1   30.00    2.00
   6  -3   1   27.90    2.00
   6  -3   1   31.70    1.80
   6  -3   1   32.10    1.80
   6  -3   1   27.30    1.90
  -7   3  -1    5.20    1.00
  -7   3  -1    8.60    1.00
  -7   3  -1    7.50    1.20
   7  -3   1   10.40    1.10
   7  -3   1    5.40    1.00
   7  -3   1    7.80    1.00
   7  -3   1    6.30    1.10
  -8   3  -1   -2.30    0.90
  -8   3  -1    1.30    1.10
  -8   3  -1   -0.50    0.30
  -8   3  -1   -2.30    0.90
   8  -3   1   -1.90    0.90
   8  -3   1   -2.20    0.90
  -9   3  -1   44.50    3.10
  -9   3  -1   45.60    2.60
  -9   3  -1   42.50    2.90
  -9   3  -1   48.00    3.10
   9  -3   1   44.20    3.00
   9  -3   1   46.50    2.60
   9  -3   1   44.60    2.90
 -10   3  -1   -0.40    1.20
 -10   3  -1    0.70    1.10
 -10   3  -1   -0.70    1.20
 -10   3  -1   -0.40    1.20
  10  -3   1   -2.60    1.00
  10  -3   1   -0.50    1.10
  10  -3   1    0.80    1.20
 -11   3  -1   18.20    2.10
 -11   3  -1   15.00    1.80
 -11   3  -1   16.90    2.00
 -11   3  -1   13.60    2.00
  11  -3   1   16.90    2.00
  11  -3   1   14.40    1.80
  11  -3   1   15.50    2.00
 -12   3  -1   -1.80    1.40
 -12   3  -1   -1.60    1.20
  12  -3   1   -1.60    1.20
  12  -3   1   -1.80    1.30
 -13   3  -1   -0.30    1.30
  13  -3   1    0.10    1.50
  13  -3   1    0.60    1.40
 -14   3  -1    0.90    1.50
  14  -3   1   -0.40    1.40
  15  -3   1    3.00    1.70
  16  -3   1   -1.10    1.60
 -16  -2   1    2.70    1.70
 -15  -2   1   27.90    3.10
  14   2  -1    0.70    1.50
 -14  -2   1   -0.10    1.40
  13   2  -1    0.40    1.40
 -13  -2   1   -1.70    1.30
 -13  -2   1    0.40    1.50
  12   2  -1    3.40    1.60
  12   2  -1    3.20    1.40
 -12  -2   1    2.90    1.40
 -12  -2   1    3.10    1.60
 -12  -2   1    2.30    1.60
  11   2  -1  293.97   10.90
  11   2  -1  272.67    9.60
  11   2  -1  268.97   10.90
 -11  -2   1  261.37    9.60
 -11  -2   1  271.27   10.90
 -11  -2   1  270.27   10.80
  10   2  -1  244.38    8.70
  10   2  -1  247.78    9.90
  10   2  -1  246.18    9.80
 -10  -2   1  253.27    8.80
 -10  -2   1  249.38   10.00
 -10  -2   1  246.48    9.80
   9   2  -1   18.10    3.00
   9   2  -1   17.70    1.70
   9   2  -1   14.10    1.80
   9   2  -1   17.10    1.80
  -9  -2   1   19.20    2.40
  -9  -2   1   17.80    2.20
  -9  -2   1   20.10    2.00
   8   2  -1   96.89    3.80
   8   2  -1   97.79    4.50
   8   2  -1  101.29    4.60
   8   2  -1  109.39    7.30
  -8  -2   1  101.79    4.60
  -8  -2   1   99.09    4.10
  -8  -2   1   96.69    4.50
   7   2  -1  473.65   26.10
   7   2  -1  390.16   14.30
   7   2  -1  454.05   16.20
   7   2  -1  459.85   16.20
  -7  -2   1  465.95   14.50
  -7  -2   1  463.55   14.40
  -7  -2   1  466.75   16.30
  -7  -2   1  455.35   14.80
  -7  -2   1  457.35   16.10
   6   2  -1  117.79    7.80
   6   2  -1  114.39    4.30
   6   2  -1  116.89    4.90
   6   2  -1  119.49    4.90
  -6  -2   1  117.79    4.40
  -6  -2   1  116.39    4.80
  -6  -2   1  129.19    4.30
  -6  -2   1  121.39    4.30
  -6  -2   1  122.99    5.00
   5   2  -1 1484.35   50.59
   5   2  -1 1474.65   82.29
   5   2  -1 1480.05   45.00
   5   2  -1 1529.35   50.59
  -5  -2   1 1479.75   47.10
  -5  -2   1 1474.75   50.49
  -5  -2   1 1490.15   50.59
  -5  -2   1 1489.25   45.00
   4   2  -1 2812.12   94.39
   4   2  -1 2858.71  153.88
   4   2  -1 2762.02   94.39
   4   2  -1 2755.72   84.09
   4   2  -1 2798.92   84.09
  -4  -2   1 2773.92   88.19
  -4  -2   1 2772.82   94.39
  -4  -2   1 2796.02   94.49
  -4  -2   1 2869.81   84.09
   3   2  -1 1422.76   48.30
   3   2  -1 1427.06   42.90
   3   2  -1 1420.56   43.00
   3   2  -1 1405.56   48.30
   3   2  -1 1468.25   78.69
  -3  -2   1 1364.76   48.30
  -3  -2   1 1419.36   48.30
  -3  -2   1 1436.96   45.00
  -3  -2   1 1394.66   43.00
  -3  -2   1 1506.35   78.69
   2   2  -1  633.14   18.70
   2   2  -1  617.74   18.70
   2   2  -1  567.44   21.00
   2   2  -1  598.84   21.00
   2   2  -1  714.53   34.40
  -2  -2   1  565.74   21.00
  -2  -2   1  615.64   21.00
  -2  -2   1  630.64   18.70
   1   2  -1   54.69    1.80
   1   2  -1   53.69    1.90
   1   2  -1   54.29    2.10
  -1  -2   1   53.79    1.80
  -1  -2   1   52.99    1.80
  -1  -2   1   64.39    2.10
  -1  -2   1   55.29    2.10
   0   2  -1 1175.38   39.70
   0   2  -1 1202.38   35.40
   0   2  -1 1151.58   35.30
   0  -2   1 1199.18   35.40
   0  -2   1 1163.88   35.30
   0  -2   1 1183.48   39.70
  -1   2  -1  441.86   19.80
  -1   2  -1  488.35   14.60
  -1   2  -1  504.95   14.60
  -1   2  -1  479.85   16.40
   1  -2   1  481.65   14.60
   1  -2   1  492.05   16.40
   1  -2   1  484.45   19.90
   1  -2   1  500.55   14.60
  -2   2  -1 2101.39   72.39
  -2   2  -1 2112.79   87.19
  -2   2  -1 2122.19   64.49
  -2   2  -1 2235.38   64.49
  -2   2  -1 2131.49   72.39
   2  -2   1 2157.08   64.49
   2  -2   1 2281.27   87.19
   2  -2   1 2074.89   72.39
   2  -2   1 2140.79   72.49
  -3   2  -1    7.50    0.70
  -3   2  -1    9.80    0.80
  -4   2  -1  265.67    9.20
  -4   2  -1  268.47   10.90
  -4   2  -1  249.58    8.10
  -4   2  -1  249.28    9.10
  -4   2  -1  265.27    8.10
   4  -2   1  265.77   10.80
   4  -2   1  251.67    9.20
   4  -2   1  252.87    8.20
   4  -2   1  248.88    9.10
  -5   2  -1  350.56   11.10
  -5   2  -1  365.26   14.80
  -5   2  -1  345.17   12.50
  -5   2  -1  359.46   12.50
   5  -2   1  345.67   11.10
   5  -2   1  351.26   12.40
   5  -2   1  347.67   12.50
  -6   2  -1   97.39    4.30
  -6   2  -1  100.09    4.90
  -6   2  -1  104.89    3.80
  -6   2  -1  109.79    4.40
   6  -2   1  104.99    3.90
   6  -2   1  102.19    4.30
   6  -2   1  103.59    4.10
   6  -2   1  105.69    3.80
   6  -2   1  102.99    4.40
  -7   2  -1   42.90    2.50
  -7   2  -1   44.80    2.50
  -7   2  -1   45.80    2.70
   7  -2   1   41.80    2.20
   7  -2   1   42.70    2.50
   7  -2   1   46.10    2.50
  -8   2  -1    5.50    1.10
  -8   2  -1    7.40    1.20
  -8   2  -1    6.00    1.10
  -8   2  -1    6.50    1.00
   8  -2   1    6.30    1.20
   8  -2   1    6.50    1.10
   8  -2   1    7.10    1.20
  -9   2  -1   66.09    3.70
  -9   2  -1   68.79    3.60
  -9   2  -1   68.99    3.20
  -9   2  -1   65.99    3.70
   9  -2   1   66.29    3.50
   9  -2   1   66.09    3.60
   9  -2   1   63.59    3.10
 -10   2  -1    1.20    1.30
 -10   2  -1    0.30    1.20
 -10   2  -1    0.80    1.20
 -10   2  -1    1.40    1.10
  10  -2   1    2.00    1.30
  10  -2   1    0.20    1.10
  10  -2   1    0.90    1.20
 -11   2  -1   37.50    2.70
 -11   2  -1   33.70    2.90
 -11   2  -1   41.50    3.30
 -11   2  -1   31.40    2.90
  11  -2   1   39.20    2.70
  11  -2   1   34.70    3.10
  11  -2   1   37.60    3.10
 -12   2  -1   20.00    2.40
 -12   2  -1   20.50    2.40
 -12   2  -1   17.80    2.00
 -12   2  -1   14.70    2.10
  12  -2   1   20.30    2.40
  12  -2   1   15.00    2.10
  12  -2   1   18.00    2.00
 -13   2  -1    1.20    1.40
  13  -2   1   -1.70    1.20
  13  -2   1   -1.30    1.50
 -14   2  -1   -0.90    1.40
  14  -2   1   -1.30    1.40
 -15   2  -1    0.20    1.60
  15  -2   1    0.40    1.70
  16  -2   1    1.40    1.70
 -16  -1   1    2.40    1.70
  15   1  -1    2.40    1.70
 -15  -1   1   -0.60    1.50
  14   1  -1   10.40    1.90
 -14  -1   1   11.20    2.00
  13   1  -1   30.60    2.80
 -13  -1   1   25.20    2.70
 -13  -1   1   29.50    3.10
  12   1  -1   10.50    1.90
  12   1  -1    9.00    1.80
  12   1  -1   10.00    1.70
 -12  -1   1    9.50    2.00
 -12  -1   1    7.00    1.70
 -12  -1   1    8.70    1.70
  11   1  -1  203.28    8.80
  11   1  -1  212.18    7.80
  11   1  -1  218.98    8.80
 -11  -1   1  213.88    9.00
 -11  -1   1  210.58    7.80
 -11  -1   1  205.78    8.60
  10   1  -1   16.40    2.00
  10   1  -1   21.20    2.70
  10   1  -1   15.60    1.80
 -10  -1   1   16.20    1.80
 -10  -1   1   16.60    2.00
 -10  -1   1   14.90    1.90
   9   1  -1   12.40    1.60
   9   1  -1    9.00    1.50
   9   1  -1    8.50    1.30
  -9  -1   1    8.60    1.50
  -9  -1   1   10.00    1.40
  -9  -1   1   11.60    1.60
   8   1  -1  296.07    9.70
   8   1  -1  287.67   11.00
   8   1  -1  284.97    9.90
   8   1  -1  296.77   11.00
  -8  -1   1  294.77    9.80
  -8  -1   1  292.27   10.90
  -8  -1   1  306.17   11.10
   7   1  -1  398.76   14.20
   7   1  -1  389.36   14.20
   7   1  -1  398.96   13.00
  -7  -1   1  387.96   14.10
  -7  -1   1  397.36   12.70
  -7  -1   1  393.66   14.20
  -7  -1   1  393.06   13.00
   6   1  -1   17.60    1.80
   6   1  -1   19.20    1.90
   6   1  -1   22.20    1.60
  -6  -1   1   19.40    1.50
  -6  -1   1   16.90    1.80
  -6  -1   1   20.70    1.60
  -6  -1   1   18.90    1.80
  -6  -1   1   17.90    1.70
   5   1  -1  946.31   28.00
   5   1  -1  915.31   31.40
   5   1  -1  917.21   31.40
   5   1  -1  926.31   28.00
   5   1  -1  900.81   29.20
  -5  -1   1  892.11   29.20
  -5  -1   1  940.21   28.00
  -5  -1   1  889.41   31.40
  -5  -1   1  927.61   31.50
   4   1  -1  427.26   14.70
   4   1  -1  425.76   13.00
   4   1  -1  404.76   13.50
   4   1  -1  422.36   14.60
   4   1  -1  416.06   13.00
  -4  -1   1  402.86   14.60
  -4  -1   1  419.36   13.00
  -4  -1   1  427.46   13.10
  -4  -1   1  429.16   14.70
  -4  -1   1  422.76   13.50
   3   1  -1  823.62   43.30
   3   1  -1  758.32   26.60
   3   1  -1  790.32   23.70
   3   1  -1  783.42   23.70
   3   1  -1  780.72   26.70
  -3  -1   1  789.32   23.70
  -3  -1   1  735.93   26.60
  -3  -1   1  776.72   23.70
  -3  -1   1  783.92   24.80
  -3  -1   1  794.62   26.70
   2   1  -1   22.60    1.00
   2   1  -1   21.50    1.10
   2   1  -1   25.90    1.70
   2   1  -1   23.30    1.20
   2   1  -1   23.60    1.00
  -2  -1   1   20.00    1.00
  -2  -1   1   25.10    1.70
  -2  -1   1   22.80    1.00
  -2  -1   1   23.40    1.10
  -2  -1   1   22.10    1.10
   1   1  -1 1857.51   61.09
   1   1  -1 1818.22   61.09
   1   1  -1 1790.62   54.39
   1   1  -1 1854.61   54.39
  -1  -1   1 1768.02   99.59
  -1  -1   1 1819.62   54.39
  -1  -1   1 1782.12   61.09
  -1  -1   1 1824.42   61.09
   0   1  -1 3175.48  113.79
   0   1  -1 3481.95  101.29
   0   1  -1 3383.96  101.19
   0  -1   1 3419.46  101.19
   0  -1   1 3385.56  113.79
  -1   1  -1 3263.17   99.39
  -1   1  -1 3596.14   99.29
  -1   1  -1 3246.08  111.49
   1  -1   1 3247.07   99.29
   1  -1   1 3194.08  134.29
   1  -1   1 3299.97  111.49
  -2   1  -1   23.40    1.00
  -2   1  -1   24.10    1.00
  -2   1  -1   25.10    1.10
  -2   1  -1   24.90    1.10
  -2   1  -1   24.50    1.20
  -2   1  -1   25.10    1.00
   2  -1   1   23.70    1.20
   2  -1   1   26.40    1.30
   2  -1   1   26.80    1.00
   2  -1   1   23.50    1.10
  -3   1  -1 1853.21   65.79
  -3   1  -1 1929.71   58.59
  -3   1  -1 2027.30   78.99
  -3   1  -1 1974.70   65.89
  -3   1  -1 1985.80   58.59
   3  -1   1 2012.60   78.99
   3  -1   1 1887.71   65.79
   3  -1   1 1928.51   65.89
   3  -1   1 1960.00   58.69
   3  -1   1 1955.20   58.59
  -4   1  -1   11.00    0.90
  -4   1  -1    8.30    0.90
  -4   1  -1    9.20    1.10
  -4   1  -1   11.80    1.00
   4  -1   1   10.40    0.90
   4  -1   1   10.50    1.00
   4  -1   1    7.40    0.70
   4  -1   1    9.10    1.00
  -5   1  -1  171.38    5.60
  -5   1  -1  155.58    6.30
  -5   1  -1  172.98    5.70
  -5   1  -1  173.88    6.40
  -5   1  -1  188.88    7.30
   5  -1   1  167.48    6.40
   5  -1   1  155.98    6.30
   5  -1   1  171.28    5.70
  -6   1  -1   92.59    3.90
  -6   1  -1   90.79    4.20
  -6   1  -1   92.39    4.00
  -6   1  -1   84.79    3.50
   6  -1   1   94.39    3.90
   6  -1   1   95.49    3.60
   6  -1   1   91.59    4.00
   6  -1   1   86.79    3.40
  -7   1  -1   20.50    1.70
  -7   1  -1   15.10    1.70
  -7   1  -1   17.10    1.80
   7  -1   1   15.60    1.30
   7  -1   1   16.80    1.60
   7  -1   1   14.90    1.60
   7  -1   1   15.90    1.70
  -8   1  -1   38.50    2.20
  -8   1  -1   41.80    2.40
  -8   1  -1   40.90    2.60
  -8   1  -1   37.50    2.50
   8  -1   1   38.70    2.50
   8  -1   1   39.30    2.50
   8  -1   1   40.30    2.20
  -9   1  -1  235.38    9.00
  -9   1  -1  199.28    9.90
  -9   1  -1  242.78    9.00
  -9   1  -1  229.28    7.90
   9  -1   1  232.88    9.00
   9  -1   1  232.88    8.00
   9  -1   1  240.18    8.90
 -10   1  -1   23.80    2.40
 -10   1  -1   31.50    2.70
 -10   1  -1   31.00    2.40
 -10   1  -1   30.90    2.70
  10  -1   1   32.90    2.70
  10  -1   1   31.30    2.70
  10  -1   1   30.60    2.30
 -11   1  -1   36.20    3.20
 -11   1  -1   31.60    2.60
 -11   1  -1   36.90    2.60
 -11   1  -1   38.00    3.00
  11  -1   1   33.30    2.60
  11  -1   1   35.90    2.90
  11  -1   1   34.30    3.10
 -12   1  -1    3.40    1.40
 -12   1  -1    6.60    1.40
 -12   1  -1    2.40    1.50
 -12   1  -1    2.70    1.60
  12  -1   1    3.40    1.60
  12  -1   1    4.90    1.70
  12  -1   1    4.80    1.40
 -13   1  -1   -2.10    1.50
 -13   1  -1   -1.70    1.30
  13  -1   1   -1.10    1.30
  13  -1   1   -2.10    1.30
  13  -1   1   -0.60    1.50
 -14   1  -1   10.40    1.90
  14  -1   1   10.80    1.90
 -15   1  -1    8.30    1.90
  15  -1   1    8.40    1.90
 -16   1  -1    3.80    1.80
  16  -1   1    2.20    1.70
  16   0  -1    0.20    1.60
 -16   0   1    2.10    1.70
  15   0  -1    3.60    1.70
 -15   0   1    1.50    1.60
  14   0  -1    1.10    1.50
 -14   0   1    2.20    1.50
  13   0  -1   10.10    1.80
  13   0  -1   11.70    2.00
 -13   0   1   10.40    2.10
 -13   0   1    8.80    1.80
  12   0  -1   14.60    2.10
  12   0  -1   14.70    1.90
  12   0  -1   12.40    2.00
 -12   0   1   11.60    2.10
 -12   0   1   12.60    1.80
 -12   0   1   11.50    1.90
  11   0  -1   93.09    4.70
  11   0  -1   84.09    4.70
  11   0  -1   74.89    4.00
 -11   0   1   82.59    4.80
 -11   0   1   75.79    4.00
 -11   0   1   91.49    4.60
  10   0  -1    1.00    1.50
  10   0  -1    1.50    1.30
  10   0  -1    0.10    1.40
 -10   0   1    1.60    1.50
 -10   0   1    3.00    1.50
 -10   0   1    1.30    1.30
   9   0  -1  234.38    8.30
   9   0  -1  235.78    9.40
   9   0  -1  240.88    9.40
  -9   0   1  245.88    9.30
  -9   0   1  246.98    9.50
  -9   0   1  233.98    8.30
   8   0  -1    3.60    1.00
   8   0  -1    0.30    0.90
   8   0  -1    0.90    1.00
  -8   0   1    0.80    1.00
  -8   0   1    1.40    1.00
  -8   0   1    2.40    0.90
   7   0  -1  675.43   24.00
   7   0  -1  672.23   24.10
   7   0  -1  706.93   22.40
   7   0  -1  716.73   21.40
  -7   0   1  695.93   22.40
  -7   0   1  658.53   24.00
  -7   0   1  688.93   21.50
  -7   0   1  703.13   24.20
   6   0  -1    9.60    1.20
   6   0  -1    8.50    0.90
   6   0  -1   14.30    1.60
  -6   0   1   10.80    1.20
  -6   0   1   12.30    1.30
  -6   0   1   11.80    1.10
  -6   0   1   16.10    1.70
   5   0  -1 2126.29   63.89
   5   0  -1 2097.09   71.79
   5   0  -1 2152.18   63.89
   5   0  -1 2072.29   71.69
  -5   0   1 2210.68   63.89
  -5   0   1 2065.19   66.99
  -5   0   1 2140.79   71.79
  -5   0   1 2094.09   71.79
   4   0  -1 2473.75   74.29
   4   0  -1 2444.86   83.49
   4   0  -1 2495.35   74.39
   4   0  -1 2449.75   83.49
   4   0  -1 2422.06   77.99
  -4   0   1 2442.56   83.49
  -4   0   1 2448.75   74.39
  -4   0   1 2530.55   83.59
  -4   0   1 2535.75   78.09
  -4   0   1 2488.35   74.39
   3   0  -1  907.91   27.00
   3   0  -1  861.01   27.00
   3   0  -1  892.31   30.40
   3   0  -1  900.61   28.30
   3   0  -1  895.81   30.40
  -3   0   1  864.71   27.00
  -3   0   1  893.71   28.30
  -3   0   1  885.81   30.30
  -3   0   1  909.71   27.00
  -3   0   1  900.11   30.40
   2   0  -1  335.17   10.60
   2   0  -1  329.67   11.00
   2   0  -1  318.07   11.90
   2   0  -1  364.16   10.60
   2   0  -1  333.97   11.90
  -2   0   1  332.17   11.90
  -2   0   1  324.77   11.90
  -2   0   1  336.07   11.10
  -2   0   1  361.46   10.60
  -2   0   1  330.87   10.60
   1   0  -1 1657.73   48.00
   1   0  -1 1619.44   53.89
   1   0  -1 1551.84   48.00
   1   0  -1 1567.14   53.89
  -1   0   1 1565.24   53.89
  -1   0   1 1615.14   48.00
  -1   0   1 1611.84   48.00
  -1   0   1 1613.94   53.89
  -1   0  -1 1205.48   40.60
  -2   0  -1  139.39    4.50
  -2   0  -1  141.99    5.00
  -2   0  -1  143.89    4.50
  -2   0  -1  141.29    5.10
   2   0   1  149.69    5.80
   2   0   1  144.09    4.50
   2   0   1  140.09    5.10
   2   0   1  143.79    5.00
   2   0   1  138.89    4.50
  -3   0  -1   71.19    3.00
  -3   0  -1   70.49    2.80
  -3   0  -1   70.29    2.50
  -3   0  -1   70.29    2.50
  -3   0  -1   68.79    2.80
   3   0   1   69.79    2.50
   3   0   1   70.79    2.80
   3   0   1   70.69    2.80
   3   0   1   70.49    2.50
  -4   0  -1 1482.05   49.30
  -4   0  -1 1418.56   49.30
  -4   0  -1 1480.75   43.90
  -4   0  -1 1449.65   58.89
  -4   0  -1 1387.26   43.90
   4   0   1 1431.56   49.30
   4   0   1 1498.65   43.90
   4   0   1 1484.05   43.90
   4   0   1 1467.45   49.30
  -5   0  -1 1281.67   38.20
  -5   0  -1 1287.47   43.00
  -5   0  -1 1248.08   38.20
  -5   0  -1 1235.88   42.90
   5   0   1 1251.17   42.90
   5   0   1 1281.37   38.30
   5   0   1 1270.27   38.20
   5   0   1 1239.78   40.00
   5   0   1 1230.78   42.90
   5   0   1 1285.87   38.20
  -6   0  -1  225.38    8.40
  -6   0  -1  235.18    7.50
  -6   0  -1  227.58    8.50
   6   0   1  222.98    7.60
   6   0   1  224.78    8.50
   6   0   1  233.28    8.40
   6   0   1  229.48    7.50
  -7   0  -1  187.28    7.00
  -7   0  -1  186.88    6.20
  -7   0  -1  173.48    7.00
  -7   0  -1  178.38    7.70
   7   0   1  176.38    6.30
   7   0   1  180.68    6.20
   7   0   1  178.78    7.00
   7   0   1  179.78    6.90
  -8   0  -1   11.80    1.30
  -8   0  -1   13.20    1.30
  -8   0  -1   13.70    1.70
  -8   0  -1   14.80    1.80
   8   0   1   16.10    1.80
   8   0   1   14.30    1.20
   8   0   1   11.70    1.20
   8   0   1   15.00    1.60
  -9   0  -1  109.69    5.20
  -9   0  -1  113.19    5.00
  -9   0  -1  116.49    5.10
  -9   0  -1  120.89    4.50
   9   0   1  111.99    5.00
   9   0   1  114.79    4.50
   9   0   1  105.99    5.10
 -10   0  -1  123.29    4.90
 -10   0  -1  121.59    5.40
 -10   0  -1  113.09    5.50
 -10   0  -1  105.79    5.40
  10   0   1  106.19    5.40
  10   0   1  127.79    5.40
  10   0   1  117.29    4.80
 -11   0  -1   76.59    4.20
 -11   0  -1   79.49    4.40
 -11   0  -1   79.39    3.80
 -11   0  -1   71.69    4.00
  11   0   1   79.49    3.80
  11   0   1   73.69    4.30
  11   0   1   80.79    4.30
 -12   0  -1   11.80    1.80
 -12   0  -1   12.80    2.00
 -12   0  -1   12.00    2.00
 -12   0  -1   13.00    1.90
  12   0   1   11.40    2.00
  12   0   1   13.60    1.80
  12   0   1   14.60    2.00
 -13   0  -1    2.90    1.40
 -13   0  -1    4.00    1.70
 -13   0  -1    3.30    1.70
  13   0   1    1.00    1.40
  13   0   1    3.20    1.50
 -14   0  -1    0.50    1.40
  14   0   1    0.60    1.50
 -15   0  -1    1.80    1.60
  15   0   1    1.70    1.60
 -16   0  -1    1.40    1.70
  16   0   1   -0.70    1.60
  16  -1  -1    0.20    1.70
  15  -1  -1    0.80    1.60
 -15   1   1   -0.20    1.50
  14  -1  -1    7.60    1.80
 -14   1   1    6.20    1.70
  13  -1  -1   41.70    3.20
 -13   1   1   42.90    3.20
  12  -1  -1    3.00    1.60
  12  -1  -1    1.60    1.40
  12  -1  -1    1.70    1.50
 -12   1   1    3.10    1.70
 -12   1   1    5.20    1.50
 -12   1   1    2.30    1.50
 -12   1   1   -0.50    1.60
  11  -1  -1   -0.50    1.40
  11  -1  -1    0.60    1.30
  11  -1  -1    0.60    1.40
 -11   1   1   -0.40    1.40
 -11   1   1    1.50    1.40
 -11   1   1   -0.40    1.40
 -11   1   1   -0.90    1.20
  10  -1  -1    6.60    1.40
  10  -1  -1    5.50    1.60
  10  -1  -1    7.00    1.50
 -10   1   1    7.10    1.50
 -10   1   1    6.30    1.60
 -10   1   1    5.20    1.40
   9  -1  -1   10.50    1.40
   9  -1  -1   17.60    2.10
   9  -1  -1    9.70    1.50
  -9   1   1   11.40    1.60
  -9   1   1   11.60    1.60
  -9   1   1   10.50    1.40
   8  -1  -1   70.89    3.70
   8  -1  -1   68.29    3.50
   8  -1  -1   76.89    3.30
  -8   1   1   62.69    3.50
  -8   1   1   69.99    3.70
  -8   1   1   73.79    3.20
   7  -1  -1  495.05   17.90
   7  -1  -1  509.25   16.60
   7  -1  -1  501.15   17.90
   7  -1  -1  515.25   15.90
  -7   1   1  511.65   16.60
  -7   1   1  514.95   18.00
  -7   1   1  496.85   17.90
  -7   1   1  490.55   15.90
   6  -1  -1   -0.80    0.70
   6  -1  -1    1.80    0.90
   6  -1  -1   -1.10    0.80
  -6   1   1    0.20    0.30
  -6   1   1    1.50    0.90
  -6   1   1    1.00    0.90
  -6   1   1   -0.60    0.80
   5  -1  -1   66.09    2.90
   5  -1  -1   75.59    3.20
   5  -1  -1   77.29    3.30
  -5   1   1   76.69    3.20
  -5   1   1   66.99    3.00
  -5   1   1   69.99    2.80
  -5   1   1   73.19    3.30
   4  -1  -1  687.33   21.30
   4  -1  -1  682.93   23.90
   4  -1  -1  683.83   23.90
   4  -1  -1  696.43   21.30
  -4   1   1  715.13   21.30
  -4   1   1  692.73   21.30
  -4   1   1  689.33   24.00
  -4   1   1  685.63   22.30
  -4   1   1  735.43   23.90
   3  -1  -1  981.40   33.50
   3  -1  -1  977.50   33.50
   3  -1  -1  983.20   29.80
   3  -1  -1  988.30   29.80
   3  -1  -1  990.60   31.30
  -3   1   1  981.50   31.30
  -3   1   1  977.50   29.80
  -3   1   1 1009.60   33.50
  -3   1   1  986.80   29.80
  -3   1   1  972.10   33.50
   2  -1  -1 6379.66  221.18
   2  -1  -1 6398.66  220.98
   2  -1  -1 6571.94  196.78
   2  -1  -1 6528.75  196.78
  -2   1   1 6597.24  196.68
  -2   1   1 6488.15  220.98
  -2   1   1 6452.15  196.78
  -2   1   1 6667.33  206.88
  -2   1   1 6810.22  220.98
   1  -1  -1  290.67    9.80
   1  -1  -1  276.87    9.80
   1  -1  -1  280.97    8.70
  -1   1   1  293.97    9.80
  -1   1   1  288.17    8.80
  -1   1   1  285.77    8.70
  -1   1   1  295.27    9.20
  -1   1   1  273.67    9.80
   0  -1  -1 1834.62   52.09
   0  -1  -1 1820.82   58.49
   0  -1  -1 1902.21   58.59
   0  -1  -1 1645.34   95.69
   0   1   1 1562.24   58.49
   0   1   1 1619.04   52.09
   0   1   1 1803.02   52.09
  -1  -1  -1  416.96   14.70
  -1  -1  -1  418.96   13.10
   1   1   1  457.65   24.10
   1   1   1  443.06   17.70
   1   1   1  428.76   13.10
   1   1   1  428.76   13.10
  -2  -1  -1    0.50    0.20
  -2  -1  -1    0.60    0.20
   2   1   1    0.70    0.30
   2   1   1    1.10    0.20
   2   1   1    0.70    0.20
   2   1   1    0.40    0.20
  -3  -1  -1 1078.49   35.90
  -3  -1  -1 1065.19   35.90
  -3  -1  -1 1027.70   32.00
  -3  -1  -1 1057.09   32.00
   3   1   1 1068.49   32.00
   3   1   1 1053.29   35.90
   3   1   1 1049.59   31.90
   3   1   1 1080.09   35.90
  -4  -1  -1  239.18    7.50
  -4  -1  -1  235.98    8.40
  -4  -1  -1  235.18    7.50
  -4  -1  -1  238.78    8.40
   4   1   1  227.98    8.40
   4   1   1  233.08    8.40
   4   1   1  234.08    7.50
   4   1   1  236.98    7.40
  -5  -1  -1  144.99    5.50
  -5  -1  -1  140.49    4.80
  -5  -1  -1  131.59    5.30
   5   1   1  139.89    4.80
   5   1   1  132.69    5.30
   5   1   1  146.09    5.40
   5   1   1  143.99    4.80
   5   1   1  142.29    4.80
  -6  -1  -1   22.70    1.60
  -6  -1  -1   27.30    1.90
  -6  -1  -1   29.60    1.70
  -6  -1  -1   27.50    1.90
   6   1   1   25.10    1.90
   6   1   1   29.60    1.70
  -7  -1  -1   32.30    2.30
  -7  -1  -1   37.20    2.20
  -7  -1  -1   39.70    2.40
   7   1   1   38.50    2.40
   7   1   1   34.30    2.30
  -8  -1  -1  139.09    5.10
  -8  -1  -1  139.59    5.80
  -8  -1  -1  132.29    5.70
   8   1   1  143.69    5.10
   8   1   1  138.79    5.60
   8   1   1  136.79    5.80
   8   1   1  138.19    5.10
  -9  -1  -1   -0.60    1.00
  -9  -1  -1   -0.30    0.90
  -9  -1  -1    0.00    1.00
   9   1   1    1.40    0.90
   9   1   1   -1.40    1.00
   9   1   1    0.70    0.90
   9   1   1   -0.40    1.00
 -10  -1  -1   36.90    2.80
 -10  -1  -1   36.90    3.00
 -10  -1  -1   39.20    2.60
  10   1   1   35.00    2.90
  10   1   1   36.00    2.50
  10   1   1   39.30    2.90
 -11  -1  -1    1.70    1.10
 -11  -1  -1    0.30    1.40
 -11  -1  -1    0.80    1.40
 -11  -1  -1    1.70    1.30
  11   1   1    0.50    1.20
  11   1   1   -1.20    1.40
  11   1   1    0.60    1.30
 -12  -1  -1    9.80    1.90
 -12  -1  -1   11.00    1.90
 -12  -1  -1    9.20    1.60
  12   1   1    5.80    1.50
  12   1   1    9.40    1.80
  12   1   1    7.50    1.90
 -13  -1  -1   -2.70    1.40
 -13  -1  -1   -3.00    1.30
 -13  -1  -1   -1.70    1.20
  13   1   1   -0.70    1.40
  13   1   1   -2.40    1.20
 -14  -1  -1    0.20    1.40
  14   1   1   -0.10    1.40
 -15  -1  -1   16.10    2.20
  15   1   1   16.70    2.20
 -16  -1  -1   -0.40    1.60
  15  -2  -1   17.60    2.40
  14  -2  -1   20.40    2.30
 -14   2   1   20.10    2.30
  13  -2  -1   17.20    2.40
  13  -2  -1   27.40    2.70
 -13   2   1   18.00    2.20
  12  -2  -1   75.79    4.00
  12  -2  -1   73.89    4.60
 -12   2   1   74.89    4.00
 -12   2   1   78.29    4.80
 -12   2   1   76.89    4.60
  11  -2  -1    3.60    1.50
  11  -2  -1    3.20    1.40
  11  -2  -1    3.30    1.50
 -11   2   1    2.90    1.60
 -11   2   1    1.60    1.40
 -11   2   1    4.60    1.60
 -11   2   1    2.80    1.40
  10  -2  -1   58.09    3.80
  10  -2  -1   61.29    3.30
  10  -2  -1   64.99    3.80
 -10   2   1   63.99    4.00
 -10   2   1   68.59    4.00
 -10   2   1   62.29    3.40
 -10   2   1   61.59    3.70
   9  -2  -1   12.20    1.50
   9  -2  -1   14.00    1.70
   9  -2  -1   14.10    1.70
  -9   2   1   13.20    1.80
  -9   2   1   17.30    2.00
  -9   2   1   14.50    2.10
  -9   2   1   12.70    1.50
   8  -2  -1    4.70    1.00
   8  -2  -1    2.90    1.10
   8  -2  -1    3.80    1.10
  -8   2   1    5.50    1.30
  -8   2   1    4.60    1.00
  -8   2   1    3.90    1.20
  -8   2   1    2.90    1.10
   7  -2  -1  144.99    5.10
   7  -2  -1  143.39    5.70
   7  -2  -1  140.19    5.80
  -7   2   1  140.89    5.30
  -7   2   1  131.59    5.60
  -7   2   1  140.29    5.80
   6  -2  -1    1.30    0.80
   6  -2  -1    2.30    0.70
   6  -2  -1    0.20    0.70
   6  -2  -1    1.20    0.70
   6  -2  -1    1.00    0.80
  -6   2   1    0.70    0.80
  -6   2   1    1.20    0.70
  -6   2   1    1.60    0.80
  -6   2   1    0.20    0.80
   5  -2  -1  552.24   17.10
   5  -2  -1  549.54   17.10
   5  -2  -1  548.25   19.30
   5  -2  -1  544.05   19.20
  -5   2   1  576.64   19.30
  -5   2   1  553.34   19.20
  -5   2   1  543.75   18.00
  -5   2   1  546.35   17.10
   4  -2  -1  161.18    6.00
   4  -2  -1  157.08    5.30
   4  -2  -1  155.48    6.00
  -4   2   1  157.58    5.90
  -4   2   1  161.38    5.30
  -4   2   1  163.78    6.00
  -4   2   1  161.48    5.60
  -4   2   1  160.98    5.30
   3  -2  -1  138.19    5.30
   3  -2  -1  146.29    4.70
   3  -2  -1  128.69    5.20
  -3   2   1  149.09    5.00
  -3   2   1  145.19    5.30
  -3   2   1  148.59    4.70
  -3   2   1  129.09    5.20
  -3   2   1  156.38    4.70
   2  -2  -1   25.00    1.30
   2  -2  -1   27.50    1.30
   2  -2  -1   27.20    1.20
  -2   2   1   22.30    1.30
  -2   2   1   25.50    1.30
  -2   2   1   26.10    1.10
  -2   2   1   20.60    1.20
  -2   2   1   27.00    1.60
  -2   2   1   25.60    1.10
   1  -2  -1 7158.48  242.58
   1  -2  -1 7001.30  216.08
   1  -2  -1 6976.40  215.88
   1  -2  -1 7521.95  227.48
   1  -2  -1 7078.39  242.58
  -1   2   1 7298.47  292.27
  -1   2   1 7038.30  215.78
  -1   2   1 7195.08  227.48
  -1   2   1 7462.15  215.98
  -1   2   1 7186.48  242.48
   0  -2  -1   58.09    2.20
   0  -2  -1   59.49    2.00
   0  -2  -1   64.19    2.00
   0  -2  -1   56.79    2.30
   0  -2  -1   62.29    2.90
   0  -2  -1   60.99    2.30
   0   2   1   60.99    2.00
   0   2   1   61.29    2.20
   0   2   1   58.99    2.20
   0   2   1   67.79    2.90
   0   2   1   59.89    2.00
  -1  -2  -1  101.79    3.80
  -1  -2  -1  125.09    4.80
  -1  -2  -1  111.09    3.40
  -1  -2  -1  108.99    3.40
  -1  -2  -1   98.89    6.50
   1   2   1  128.69    6.60
   1   2   1   93.69    3.80
   1   2   1  112.09    3.40
   1   2   1  107.69    3.40
   1   2   1  122.09    4.80
  -2  -2  -1  309.57   12.30
  -2  -2  -1  299.87    9.20
  -2  -2  -1  303.17   10.30
  -2  -2  -1  294.57    9.10
   2   2   1  293.87    9.10
   2   2   1  297.87    9.10
   2   2   1  284.67   12.30
   2   2   1  294.67   16.90
  -3  -2  -1  169.48    6.10
  -3  -2  -1  168.88    5.40
  -3  -2  -1  163.98    7.10
  -3  -2  -1  169.58    6.10
   3   2   1  180.58   10.10
   3   2   1  171.18    5.40
   3   2   1  170.68    5.40
   3   2   1  173.58    6.10
  -4  -2  -1  828.02   28.80
  -4  -2  -1  853.91   25.60
  -4  -2  -1  821.12   28.80
   4   2   1  845.22   28.80
   4   2   1  884.31   25.70
   4   2   1  839.42   25.70
   4   2   1  844.92   28.80
  -5  -2  -1   19.90    1.40
  -5  -2  -1   22.40    1.50
  -5  -2  -1   20.80    1.60
   5   2   1   21.20    1.20
   5   2   1   23.20    1.60
   5   2   1   22.20    1.50
   5   2   1   19.60    1.50
   5   2   1   19.50    1.30
  -6  -2  -1    5.70    1.00
  -6  -2  -1    7.40    0.90
   6   2   1    8.20    1.10
   6   2   1    5.60    0.90
   6   2   1    6.30    0.90
  -7  -2  -1  479.15   17.10
  -7  -2  -1  490.15   15.20
  -7  -2  -1  482.25   15.10
  -7  -2  -1  478.05   17.00
   7   2   1  475.95   17.10
   7   2   1  480.35   17.00
   7   2   1  489.65   15.10
  -8  -2  -1   -0.90    0.90
  -8  -2  -1   -0.70    0.90
  -8  -2  -1   -1.50    0.80
   8   2   1   -0.80    0.80
   8   2   1   -0.50    0.30
   8   2   1   -0.10    1.00
  -9  -2  -1  104.49    4.60
  -9  -2  -1   94.99    4.10
  -9  -2  -1   95.69    4.60
   9   2   1  106.59    4.60
   9   2   1   94.39    3.90
   9   2   1   97.59    4.60
   9   2   1   93.59    4.00
 -10  -2  -1    3.90    1.40
 -10  -2  -1    6.60    1.50
 -10  -2  -1    5.60    1.30
  10   2   1    3.60    1.50
  10   2   1    4.90    1.10
  10   2   1    5.70    1.40
  10   2   1    3.20    1.20
 -11  -2  -1   17.80    1.90
 -11  -2  -1   16.20    2.00
 -11  -2  -1   16.30    2.10
  11   2   1   13.10    1.70
  11   2   1   20.20    2.50
  11   2   1   13.10    2.10
 -12  -2  -1   98.19    4.60
 -12  -2  -1   98.29    5.10
 -12  -2  -1   98.59    5.20
  12   2   1   90.39    4.40
  12   2   1  104.79    5.00
  12   2   1   93.99    5.20
 -13  -2  -1    2.00    1.60
 -13  -2  -1    2.70    1.40
  13   2   1    4.20    1.50
 -14  -2  -1   12.60    2.00
 -14  -2  -1   15.10    2.30
  14   2   1   18.00    2.10
 -15  -2  -1    4.50    1.80
  15   2   1    6.30    1.80
 -16  -2  -1   17.00    2.30
  15  -3  -1    3.70    1.80
  14  -3  -1   14.20    2.20
  13  -3  -1    2.50    1.70
  13  -3  -1    2.20    1.50
 -13   3   1    4.20    1.50
  12  -3  -1    1.70    1.60
  12  -3  -1    1.90    1.40
 -12   3   1    1.70    1.60
 -12   3   1    2.20    1.40
  11  -3  -1   43.30    2.90
  11  -3  -1   34.00    3.20
  11  -3  -1   40.90    3.30
 -11   3   1   33.20    3.40
 -11   3   1   40.70    2.90
 -11   3   1   42.20    3.50
  10  -3  -1  120.59    4.90
  10  -3  -1  113.99    5.60
  10  -3  -1  119.19    5.50
 -10   3   1  117.99    5.70
 -10   3   1  114.19    6.10
 -10   3   1  120.79    5.00
 -10   3   1  114.39    5.40
   9  -3  -1   37.50    2.80
   9  -3  -1   33.80    2.80
   9  -3  -1   38.40    2.50
  -9   3   1   33.10    2.90
  -9   3   1   39.30    2.70
  -9   3   1   40.50    2.50
  -9   3   1   38.00    2.90
   8  -3  -1   21.50    2.10
   8  -3  -1   21.10    2.10
   8  -3  -1   21.50    1.80
  -8   3   1   24.60    2.30
  -8   3   1   21.60    2.20
  -8   3   1   14.60    1.60
  -8   3   1   20.00    2.00
   7  -3  -1   23.30    2.00
   7  -3  -1   22.60    1.90
   7  -3  -1   23.70    1.80
  -7   3   1   22.00    2.00
  -7   3   1   15.70    1.50
  -7   3   1   19.50    1.80
  -7   3   1   22.20    2.10
   6  -3  -1    5.60    0.80
   6  -3  -1    4.80    0.90
   6  -3  -1    6.90    0.90
   6  -3  -1    6.00    1.00
  -6   3   1    6.20    0.90
  -6   3   1    6.10    1.00
  -6   3   1    7.00    1.30
  -6   3   1    6.50    1.00
  -6   3   1    5.80    1.00
   5  -3  -1   20.00    1.50
   5  -3  -1   19.90    1.70
   5  -3  -1   17.00    1.40
  -5   3   1   14.90    1.60
  -5   3   1   19.80    1.60
  -5   3   1   17.30    1.30
  -5   3   1   21.10    1.70
  -5   3   1   21.70    2.00
   4  -3  -1   36.70    2.00
   4  -3  -1   33.00    1.70
   4  -3  -1   38.30    2.00
  -4   3   1   34.80    2.40
  -4   3   1   35.20    1.90
  -4   3   1   35.50    1.90
  -4   3   1   35.70    1.90
  -4   3   1   35.10    1.70
   3  -3  -1   62.79    2.40
   3  -3  -1   66.79    2.60
   3  -3  -1   60.49    2.70
  -3   3   1   60.69    2.60
  -3   3   1   62.59    2.60
  -3   3   1   61.99    2.30
  -3   3   1   62.59    2.60
  -3   3   1   61.99    3.30
  -3   3   1   68.09    2.40
   2  -3  -1 1186.28   40.60
   2  -3  -1 1201.08   36.20
   2  -3  -1 1170.38   36.20
   2  -3  -1 1179.08   40.60
   2  -3  -1 1215.68   38.10
  -2   3   1 1277.47   49.00
  -2   3   1 1195.58   36.10
  -2   3   1 1201.18   40.60
  -2   3   1 1187.58   38.10
  -2   3   1 1185.38   36.10
   1  -3  -1   17.70    0.80
   1  -3  -1   20.00    1.00
   1  -3  -1   19.20    0.80
   1  -3  -1   17.40    1.20
  -1   3   1   16.20    0.80
  -1   3   1   14.80    1.10
  -1   3   1   14.30    0.90
  -1   3   1   20.20    1.50
  -1   3   1   16.70    0.80
   0  -3  -1 3835.22  129.49
   0  -3  -1 3820.62  138.09
   0  -3  -1 3952.80  123.09
   0  -3  -1 4477.35  137.89
   0  -3  -1 4308.27  122.79
   0   3   1 4598.54  166.28
   0   3   1 3756.42  129.49
  -1  -3  -1    0.80    0.40
  -1  -3  -1    1.10    0.20
  -1  -3  -1    0.70    0.20
  -1  -3  -1    0.60    0.20
   1   3   1    0.90    0.70
   1   3   1    0.40    0.40
   1   3   1    0.90    0.20
  -2  -3  -1 2072.19   61.79
  -2  -3  -1 2204.38   83.59
  -2  -3  -1 2039.30   61.79
  -2  -3  -1 1783.92   69.39
   2   3   1 2060.79   61.79
   2   3   1 1973.20   83.59
   2   3   1 2054.39   69.39
   2   3   1 2068.99   61.79
   2   3   1 2312.17  113.69
  -3  -3  -1  453.75   19.50
  -3  -3  -1  472.55   14.40
  -3  -3  -1  482.35   16.20
  -3  -3  -1  488.15   26.80
  -3  -3  -1  482.15   16.20
  -3  -3  -1  485.85   14.50
   3   3   1  463.35   14.40
   3   3   1  467.75   14.40
   3   3   1  469.25   26.70
  -4  -3  -1 1076.19   37.10
  -4  -3  -1 1099.89   33.00
  -4  -3  -1 1090.69   37.20
  -4  -3  -1 1024.90   44.50
   4   3   1 1166.48   60.79
   4   3   1 1103.69   33.00
   4   3   1 1104.29   33.10
   4   3   1 1084.99   34.50
  -5  -3  -1   26.50    1.80
  -5  -3  -1   28.30    1.70
  -5  -3  -1   25.50    1.50
  -5  -3  -1   26.90    1.70
   5   3   1   29.90    1.20
   5   3   1   26.20    1.50
   5   3   1   30.10    1.70
   5   3   1   27.80    3.10
   5   3   1   27.90    1.70
  -6  -3  -1    7.20    0.80
  -6  -3  -1    6.40    1.00
  -6  -3  -1    5.70    1.00
  -6  -3  -1    9.30    1.00
   6   3   1    8.40    1.00
   6   3   1    6.10    0.90
   6   3   1    6.70    0.60
   6   3   1    6.90    1.00
   6   3   1    7.50    1.90
  -7  -3  -1  147.29    5.20
  -7  -3  -1  144.09    5.80
  -7  -3  -1  140.29    5.70
  -7  -3  -1  148.69    5.20
   7   3   1  137.29    5.70
   7   3   1  138.09    5.80
   7   3   1  146.49    5.00
   7   3   1  147.09    5.10
   7   3   1  158.38    9.70
  -8  -3  -1  142.19    5.70
  -8  -3  -1  140.89    5.10
  -8  -3  -1  134.49    5.10
  -8  -3  -1  137.19    5.60
   8   3   1  147.29    5.60
   8   3   1  134.09    4.90
   8   3   1  124.69    9.10
   8   3   1  136.09    5.70
  -9  -3  -1   30.60    2.20
  -9  -3  -1   28.40    2.40
  -9  -3  -1   27.60    2.40
   9   3   1   29.30    2.30
   9   3   1   25.90    2.60
 -10  -3  -1 1165.48   39.90
 -10  -3  -1 1150.68   39.80
 -10  -3  -1 1147.49   35.50
  10   3   1 1162.28   39.80
  10   3   1 1160.28   35.30
  10   3   1 1106.89   39.90
  10   3   1 1151.58   36.70
 -11  -3  -1  201.48    7.50
 -11  -3  -1  205.48    8.50
 -11  -3  -1  207.58    8.40
  11   3   1  191.08    8.40
  11   3   1  198.08    7.30
  11   3   1  212.18    8.30
 -12  -3  -1  140.19    6.50
 -12  -3  -1  144.39    6.70
 -12  -3  -1  138.79    5.80
  12   3   1  141.39    5.70
  12   3   1  145.59    6.40
 -13  -3  -1   63.69    3.60
 -13  -3  -1   66.69    4.20
  13   3   1   63.89    3.70
 -14  -3  -1   -1.50    1.50
 -14  -3  -1   -0.40    1.40
  14   3   1   -0.60    1.30
 -15  -3  -1    4.40    1.70
 -16  -3  -1   35.00    3.30
  15  -4  -1   -0.90    1.60
  14  -4  -1    2.50    1.70
  13  -4  -1    7.40    2.00
  13  -4  -1    7.40    1.80
  12  -4  -1    4.30    1.70
  12  -4  -1    2.80    1.50
 -12   4   1    3.30    1.40
 -12   4   1    1.50    1.80
  11  -4  -1   17.20    1.90
  11  -4  -1   14.50    2.10
 -11   4   1   15.80    1.80
 -11   4   1   18.10    2.50
  10  -4  -1    1.30    1.20
  10  -4  -1    3.10    1.40
  10  -4  -1    4.20    1.40
 -10   4   1    5.10    1.50
 -10   4   1    4.60    1.40
 -10   4   1    3.00    1.20
   9  -4  -1   -0.50    1.00
   9  -4  -1    2.30    1.20
   9  -4  -1    0.60    1.10
  -9   4   1   -1.40    1.30
  -9   4   1    0.80    1.00
  -9   4   1    0.70    1.10
  -9   4   1   -0.10    1.10
   8  -4  -1    0.20    0.90
   8  -4  -1   -0.20    1.00
   8  -4  -1   -0.30    0.90
  -8   4   1   -0.20    0.50
  -8   4   1   -0.90    1.20
  -8   4   1    0.20    1.00
  -8   4   1   -0.90    1.00
   7  -4  -1   14.10    1.60
   7  -4  -1   15.00    1.80
   7  -4  -1   16.20    1.70
   7  -4  -1   16.40    1.80
  -7   4   1   14.70    1.50
  -7   4   1   16.30    1.70
  -7   4   1   13.30    2.10
  -7   4   1   17.00    1.90
   6  -4  -1  124.79    4.40
   6  -4  -1  120.59    4.40
   6  -4  -1  117.59    4.90
   6  -4  -1  114.59    4.90
  -6   4   1  119.89    5.80
  -6   4   1  115.19    4.30
  -6   4   1  117.49    4.90
  -6   4   1  111.39    4.80
   5  -4  -1  116.89    4.70
   5  -4  -1  109.79    4.60
   5  -4  -1  116.59    4.20
   5  -4  -1  104.09    4.10
  -5   4   1  106.69    4.40
  -5   4   1  118.29    4.70
  -5   4   1  107.09    4.50
  -5   4   1  115.59    4.10
  -5   4   1  127.09    5.70
   4  -4  -1  381.86   13.50
   4  -4  -1  378.26   13.40
   4  -4  -1  386.56   12.00
  -4   4   1  388.76   13.40
  -4   4   1  374.56   12.00
  -4   4   1  390.36   16.30
  -4   4   1  378.86   12.70
  -4   4   1  383.66   13.50
   3  -4  -1   10.40    1.20
   3  -4  -1    8.20    1.00
   3  -4  -1   12.10    1.10
   3  -4  -1   11.50    1.00
   3  -4  -1   11.10    1.10
  -3   4   1    9.40    1.00
  -3   4   1   11.80    1.70
  -3   4   1    7.70    1.00
  -3   4   1   11.50    0.90
   2  -4  -1  587.64   17.70
   2  -4  -1  581.04   17.70
   2  -4  -1  571.84   19.90
   2  -4  -1  590.04   19.90
   2  -4  -1  570.14   18.70
  -2   4   1  569.94   17.60
  -2   4   1  568.84   19.80
  -2   4   1  582.94   18.80
  -2   4   1  602.24   24.20
  -2   4   1  589.94   17.60
   1  -4  -1  837.12   27.70
   1  -4  -1  802.42   24.60
   1  -4  -1  806.12   27.70
   1  -4  -1  817.12   24.60
   1  -4  -1  819.92   26.10
  -1   4   1  805.72   24.60
  -1   4   1  820.92   33.70
  -1   4   1  817.32   27.60
  -1   4   1  819.62   26.10
  -1   4   1  831.22   24.60
   0  -4  -1 1054.39   37.70
   0  -4  -1 1095.29   37.70
   0  -4  -1 1159.38   33.60
   0  -4  -1 1117.99   33.60
   0  -4  -1 1142.59   35.50
   0   4   1 1088.69   35.50
   0   4   1 1186.98   45.90
  -1  -4  -1  739.53   29.70
  -1  -4  -1  735.13   22.90
   1   4   1  711.53   29.70
   1   4   1  704.83   22.90
  -2  -4  -1  828.72   32.90
  -2  -4  -1  809.62   24.10
  -2  -4  -1  760.72   27.00
  -2  -4  -1  798.02   24.10
   2   4   1  756.32   32.80
   2   4   1  776.12   25.30
   2   4   1  880.21   44.80
  -3  -4  -1   50.99    1.80
  -3  -4  -1   50.29    1.80
  -3  -4  -1   46.60    2.60
  -3  -4  -1   47.70    2.00
  -3  -4  -1   51.69    2.10
   3   4   1   60.89    4.10
   3   4   1   44.50    2.60
   3   4   1   52.69    1.80
   3   4   1   51.19    1.80
  -4  -4  -1    1.00    0.40
  -4  -4  -1    2.30    0.60
  -4  -4  -1    3.20    1.40
  -4  -4  -1    2.00    0.50
  -4  -4  -1    4.60    0.60
  -4  -4  -1    3.00    0.70
   4   4   1    1.60    1.30
   4   4   1    0.10    0.50
  -5  -4  -1  238.58    8.50
  -5  -4  -1  225.38    8.50
  -5  -4  -1  233.48    7.50
  -5  -4  -1  228.08   10.00
   5   4   1  255.07   14.20
   5   4   1  234.98    7.50
  -6  -4  -1  337.27   10.10
  -6  -4  -1  301.57   11.30
  -6  -4  -1  291.47   13.30
  -6  -4  -1  313.97   11.40
   6   4   1  320.47   10.00
   6   4   1  309.67   11.30
   6   4   1  353.86   18.90
   6   4   1  322.67   10.20
   6   4   1  301.87   11.20
  -7  -4  -1   -1.70    0.70
  -7  -4  -1   -2.00    0.70
  -7  -4  -1    0.40    0.60
   7   4   1    0.00    0.80
   7   4   1    0.40    0.40
   7   4   1   -0.30    1.50
  -8  -4  -1   91.99    3.60
  -8  -4  -1   86.89    3.60
  -8  -4  -1   86.99    4.00
  -8  -4  -1   92.59    4.10
   8   4   1   85.59    3.90
   8   4   1   90.19    3.50
   8   4   1   86.59    3.30
   8   4   1   88.19    4.10
  -9  -4  -1   83.39    4.20
  -9  -4  -1   91.99    4.30
  -9  -4  -1   93.19    3.90
   9   4   1   94.39    3.70
   9   4   1   84.39    4.10
   9   4   1   87.09    4.30
 -10  -4  -1  109.09    5.10
 -10  -4  -1  115.19    4.60
 -10  -4  -1  111.69    5.20
  10   4   1  109.59    5.00
  10   4   1  105.49    5.20
 -11  -4  -1    4.60    1.50
 -11  -4  -1    4.50    1.30
 -11  -4  -1    5.20    1.50
  11   4   1    4.20    1.30
  11   4   1    6.20    1.50
  11   4   1    5.30    1.00
  11   4   1    3.00    1.60
 -12  -4  -1   98.29    5.10
 -12  -4  -1  102.19    4.60
  12   4   1  107.79    4.60
 -13  -4  -1   47.10    3.50
 -13  -4  -1   46.10    3.10
  13   4   1   48.40    3.20
 -14  -4  -1    0.90    1.40
 -14  -4  -1    1.40    1.60
 -15  -4  -1   34.10    3.20
 -16  -4  -1    6.30    1.90
  14  -5  -1    0.60    1.60
  13  -5  -1    9.50    1.90
  12  -5  -1   47.00    3.80
  12  -5  -1   49.30    3.30
 -12   5   1   49.00    4.20
  11  -5  -1   39.30    3.40
  11  -5  -1   41.50    3.00
 -11   5   1   45.20    2.90
 -11   5   1   40.90    3.80
  10  -5  -1    1.60    1.30
  10  -5  -1   -0.20    1.20
 -10   5   1   -1.00    1.70
   9  -5  -1  107.09    5.00
   9  -5  -1  100.59    5.00
   9  -5  -1  103.09    4.40
  -9   5   1   99.79    4.80
  -9   5   1  109.29    5.00
  -9   5   1  101.49    5.80
   8  -5  -1    9.90    1.30
   8  -5  -1   10.30    1.50
   8  -5  -1   12.40    1.50
  -8   5   1    8.70    1.40
  -8   5   1   11.70    1.30
  -8   5   1    8.50    1.80
  -8   5   1    9.70    1.40
   7  -5  -1   58.89    3.30
   7  -5  -1   73.29    3.00
   7  -5  -1   58.19    3.30
   7  -5  -1   57.09    2.90
  -7   5   1   62.69    3.30
  -7   5   1   66.39    2.90
  -7   5   1   73.99    4.10
  -7   5   1   54.19    3.10
   6  -5  -1   95.99    4.10
   6  -5  -1   94.29    4.10
   6  -5  -1   84.59    3.60
   6  -5  -1   91.99    3.70
  -6   5   1   89.39    5.00
  -6   5   1   91.89    4.00
  -6   5   1   95.39    3.60
  -6   5   1   93.29    4.10
   5  -5  -1   79.59    3.70
   5  -5  -1   84.09    3.60
   5  -5  -1   84.29    3.30
  -5   5   1   89.69    4.60
  -5   5   1   80.49    3.60
  -5   5   1   84.09    3.60
  -5   5   1   82.39    3.20
   4  -5  -1  196.78    7.00
   4  -5  -1  185.88    6.20
   4  -5  -1  188.98    7.00
   4  -5  -1  187.28    6.20
   4  -5  -1  193.78    6.70
  -4   5   1  191.58    6.90
  -4   5   1  180.38    6.70
  -4   5   1  178.18    8.60
  -4   5   1  180.68    6.10
   3  -5  -1    1.20    0.50
   3  -5  -1   -0.10    0.70
   3  -5  -1    3.00    0.70
   3  -5  -1    0.90    1.10
  -3   5   1    0.80    0.80
  -3   5   1   -2.10    1.10
  -3   5   1    1.10    0.60
  -3   5   1    1.00    0.50
   2  -5  -1  372.96   11.20
   2  -5  -1  351.76   12.50
   2  -5  -1  373.36   11.20
   2  -5  -1  355.36   12.60
   2  -5  -1  362.46   12.00
  -2   5   1  347.27   12.50
  -2   5   1  354.56   12.00
  -2   5   1  352.76   11.10
  -2   5   1  389.36   15.60
  -2   5   1  372.56   11.10
   1  -5  -1   96.69    3.10
   1  -5  -1   94.19    3.50
   1  -5  -1   99.69    3.10
   1  -5  -1  103.89    3.50
   1  -5  -1   95.19    3.50
  -1   5   1   92.59    3.00
  -1   5   1   87.39    4.70
  -1   5   1   94.89    3.60
   0  -5  -1  309.97   10.20
   0   5   1  327.97   13.50
   0   5   1  304.07   10.20
  -1  -5  -1 1238.48   49.40
  -1  -5  -1 1201.28   38.10
   1   5   1 1189.08   49.30
   1   5   1 1194.98   38.20
  -2  -5  -1 1569.54   46.70
  -2  -5  -1 1511.05   63.59
  -2  -5  -1 1555.34   46.70
  -2  -5  -1 1606.64   52.49
   2   5   1 1553.44   63.59
  -3  -5  -1  328.17    9.90
  -3  -5  -1  306.67   13.70
  -3  -5  -1  324.67   11.20
  -3  -5  -1  326.97   11.10
  -3  -5  -1  333.67    9.90
   3   5   1  329.37   18.90
   3   5   1  309.17   13.70
   3   5   1  318.47    9.80
   3   5   1  322.37    9.80
  -4  -5  -1   20.00    1.80
  -4  -5  -1   15.80    1.10
  -4  -5  -1   16.20    1.20
  -4  -5  -1   14.00    1.20
  -4  -5  -1   14.70    1.10
   4   5   1   15.10    1.00
   4   5   1   21.00    3.00
  -5  -5  -1   72.49    3.80
  -5  -5  -1   74.39    5.60
  -5  -5  -1   72.09    2.70
  -5  -5  -1   70.99    3.10
  -5  -5  -1   74.79    2.80
  -5  -5  -1   66.89    3.00
   5   5   1   75.59    5.70
   5   5   1   70.69    2.70
  -6  -5  -1  140.49    5.50
  -6  -5  -1  138.09    6.40
  -6  -5  -1  140.49    5.50
  -6  -5  -1  144.39    4.90
  -6  -5  -1  144.89    4.90
   6   5   1  143.69    9.40
   6   5   1  139.89    4.80
  -7  -5  -1    0.50    0.70
  -7  -5  -1    1.40    0.60
  -7  -5  -1    0.60    0.70
  -7  -5  -1    1.20    0.50
  -7  -5  -1    0.90    0.70
   7   5   1    0.00    1.50
   7   5   1    1.10    0.60
   7   5   1    0.80    0.70
  -8  -5  -1    6.00    1.10
  -8  -5  -1    8.20    1.10
  -8  -5  -1    6.00    1.10
  -8  -5  -1    5.50    0.90
   8   5   1    4.80    1.10
   8   5   1    3.60    0.90
   8   5   1    5.20    1.00
  -9  -5  -1   17.50    1.90
  -9  -5  -1   16.20    1.40
  -9  -5  -1   11.90    1.50
  -9  -5  -1   11.80    1.50
   9   5   1   15.60    1.70
   9   5   1   12.60    1.50
   9   5   1   12.70    1.60
 -10  -5  -1  295.67   10.00
 -10  -5  -1  297.17   12.70
 -10  -5  -1  299.77   11.20
 -10  -5  -1  293.77   11.30
  10   5   1  301.27   11.20
  10   5   1  289.87    9.90
  10   5   1  293.57   11.30
 -11  -5  -1  110.79    5.20
 -11  -5  -1  101.39    4.50
 -11  -5  -1  109.79    5.30
  11   5   1   95.39    5.10
 -12  -5  -1   56.19    3.60
 -12  -5  -1   52.29    3.20
 -13  -5  -1   22.60    2.40
 -13  -5  -1   21.10    2.70
 -14  -5  -1   37.00    3.00
 -15  -5  -1   18.70    2.30
 -16  -5  -1    0.20    1.60
  14  -6  -1    1.40    1.60
  13  -6  -1   11.70    2.00
  12  -6  -1   79.19    4.20
 -12   6   1   82.09    5.50
  11  -6  -1   17.90    2.00
  11  -6  -1   18.90    2.30
 -11   6   1   19.50    2.80
  10  -6  -1   -0.50    1.20
  10  -6  -1    2.90    1.40
 -10   6   1   -0.70    1.70
   9  -6  -1   39.10    2.60
   9  -6  -1   37.00    3.00
  -9   6   1   42.40    3.80
   8  -6  -1   33.70    2.30
   8  -6  -1   32.30    2.60
   8  -6  -1   36.40    2.60
  -8   6   1   33.70    2.40
  -8   6   1   32.40    2.20
  -8   6   1   30.70    3.30
  -8   6   1   31.70    2.50
   7  -6  -1   23.70    2.20
   7  -6  -1   26.20    2.20
  -7   6   1   26.80    3.00
  -7   6   1   26.10    1.90
  -7   6   1   23.50    2.00
  -7   6   1   28.40    2.20
   6  -6  -1    2.60    0.90
   6  -6  -1    3.40    1.00
   6  -6  -1    3.20    0.80
  -6   6   1    3.00    0.90
  -6   6   1    1.90    1.70
  -6   6   1    4.10    0.80
   5  -6  -1  105.49    3.90
   5  -6  -1   99.19    4.30
   5  -6  -1  108.09    4.30
   5  -6  -1  106.59    3.90
  -5   6   1  100.19    5.50
  -5   6   1   99.99    3.70
  -5   6   1  103.39    4.20
   4  -6  -1  400.16   12.70
   4  -6  -1  388.86   14.20
   4  -6  -1  414.76   14.20
   4  -6  -1  410.36   12.70
  -4   6   1  401.36   12.60
  -4   6   1  409.76   14.10
  -4   6   1  399.26   17.50
   3  -6  -1  645.34   22.60
   3  -6  -1  658.03   21.40
   3  -6  -1  659.93   20.10
   3  -6  -1  673.73   22.60
   3  -6  -1  664.53   20.10
  -3   6   1  670.53   22.50
  -3   6   1  645.64   27.60
  -3   6   1  652.33   22.50
  -3   6   1  649.74   20.00
   2  -6  -1    4.40    0.60
   2  -6  -1    4.10    0.60
   2  -6  -1    4.70    0.70
   2  -6  -1    3.40    0.60
  -2   6   1    3.60    0.50
  -2   6   1    4.40    0.90
  -2   6   1    4.60    0.50
  -2   6   1    2.20    1.40
   1  -6  -1   53.29    2.00
   1  -6  -1   55.09    2.50
   1  -6  -1   53.59    2.20
   1  -6  -1   55.49    2.00
   1  -6  -1   58.49    2.20
  -1   6   1   57.19    2.50
  -1   6   1   60.19    3.60
   0  -6  -1  202.38    7.00
   0   6   1  213.68    9.40
  -1  -6  -1   10.20    1.50
  -1  -6  -1   12.70    1.00
   1   6   1    6.70    1.40
  -2  -6  -1  239.28   11.30
  -2  -6  -1  263.47    8.40
   2   6   1  274.07   11.40
  -3  -6  -1   34.80    1.50
  -3  -6  -1   33.50    1.50
  -3  -6  -1   29.40    1.30
  -3  -6  -1   25.60    1.20
   3   6   1   32.10    2.50
  -4  -6  -1   11.50    2.20
  -4  -6  -1    9.60    1.30
  -4  -6  -1    5.60    0.70
  -4  -6  -1   10.60    0.90
  -4  -6  -1    8.00    0.70
  -4  -6  -1    7.40    0.80
   4   6   1   10.40    2.20
   4   6   1    9.70    0.70
   4   6   1    6.20    0.80
  -5  -6  -1  292.57   18.30
  -5  -6  -1  315.77    9.60
  -5  -6  -1  314.17   10.80
  -5  -6  -1  307.67    9.60
  -5  -6  -1  315.97   10.90
  -5  -6  -1  300.07   13.10
   5   6   1  291.67   18.30
   5   6   1  299.27    9.50
   5   6   1  315.77   10.70
  -6  -6  -1   12.40    1.00
  -6  -6  -1   13.10    1.40
  -6  -6  -1   14.90    1.40
  -6  -6  -1   11.30    1.70
  -6  -6  -1   12.40    1.30
   6   6   1   13.20    1.20
   6   6   1   13.40    1.20
   6   6   1    7.60    2.10
  -7  -6  -1    2.60    1.00
  -7  -6  -1    2.30    0.70
  -7  -6  -1    4.30    0.90
  -7  -6  -1    2.10    0.80
  -7  -6  -1    2.80    0.80
   7   6   1    2.90    0.70
  -8  -6  -1   47.10    3.00
  -8  -6  -1   46.80    2.70
  -8  -6  -1   50.89    2.50
  -8  -6  -1   45.90    2.60
   8   6   1   47.30    2.30
  -9  -6  -1    3.90    1.10
  -9  -6  -1    4.30    1.10
  -9  -6  -1    5.50    1.10
   9   6   1    6.80    1.00
 -10  -6  -1   99.39    4.70
 -10  -6  -1   99.49    4.80
 -10  -6  -1   94.29    4.20
  10   6   1  101.39    4.70
  10   6   1   99.19    4.10
 -11  -6  -1   65.59    3.80
 -11  -6  -1   62.79    3.40
  11   6   1   62.99    3.30
 -12  -6  -1   29.40    2.60
 -12  -6  -1   36.50    3.10
 -13  -6  -1   -2.30    1.10
 -14  -6  -1    1.40    1.40
 -15  -6  -1   -1.00    1.40
 -16  -6  -1   -0.70    1.50
  14  -7  -1    8.20    2.00
  13  -7  -1    6.60    1.80
  12  -7  -1    0.30    1.40
 -12   7   1    0.80    2.10
  11  -7  -1   13.50    1.90
 -11   7   1   12.70    2.60
  10  -7  -1    3.60    1.40
 -10   7   1    4.00    2.10
   9  -7  -1    0.60    1.20
   9  -7  -1    0.10    1.30
  -9   7   1   -0.50    1.80
   8  -7  -1    9.10    1.50
   8  -7  -1    9.20    1.30
  -8   7   1    8.30    1.40
  -8   7   1   10.10    1.30
  -8   7   1    8.60    2.20
   7  -7  -1   11.50    1.50
   7  -7  -1   11.70    1.50
  -7   7   1   10.70    1.40
  -7   7   1   11.00    2.20
  -7   7   1   12.40    1.20
   6  -7  -1   -0.70    0.80
   6  -7  -1   -0.10    0.80
   6  -7  -1    0.30    0.70
  -6   7   1   -2.00    1.40
  -6   7   1   -0.40    0.70
  -6   7   1   -0.10    0.80
   5  -7  -1   32.50    2.00
   5  -7  -1   34.10    2.10
   5  -7  -1   32.40    2.10
   5  -7  -1   31.60    1.90
  -5   7   1   34.20    2.00
  -5   7   1   31.10    1.70
  -5   7   1   24.30    3.00
   4  -7  -1    1.20    0.70
   4  -7  -1    1.20    0.70
   4  -7  -1    0.10    0.60
   4  -7  -1    0.30    0.70
  -4   7   1    0.60    0.60
  -4   7   1    0.00    1.30
  -4   7   1    0.10    0.50
  -4   7   1   -0.10    0.60
   3  -7  -1   11.30    1.20
   3  -7  -1    8.30    0.80
   3  -7  -1    9.50    1.20
   3  -7  -1    9.40    0.80
  -3   7   1    4.60    1.70
  -3   7   1    9.60    1.00
  -3   7   1    9.90    1.10
  -3   7   1    7.00    0.90
   2  -7  -1  363.06   12.90
   2  -7  -1  381.86   11.60
   2  -7  -1  373.76   11.60
   2  -7  -1  361.66   13.00
   2  -7  -1  380.36   12.50
  -2   7   1  382.96   16.30
   1  -7  -1  215.78    6.70
   1  -7  -1  219.58    6.70
   1  -7  -1  209.68    7.50
   1  -7  -1  214.88    7.50
   1  -7  -1  223.78    7.40
  -1   7   1  208.08    9.90
   0  -7  -1   77.39    3.10
   0   7   1   78.19    4.50
  -1  -7  -1    6.10    1.90
   1   7   1    0.50    1.20
  -2  -7  -1    2.30    1.60
   2   7   1    2.00    1.20
  -3  -7  -1    7.40    0.90
  -3  -7  -1    7.50    0.70
   3   7   1    8.30    1.50
  -4  -7  -1   55.09    2.40
  -4  -7  -1   65.09    5.30
  -4  -7  -1   57.99    2.50
  -4  -7  -1   61.79    2.20
  -4  -7  -1   57.39    2.20
  -5  -7  -1   51.89    2.50
  -5  -7  -1   58.39    3.50
  -5  -7  -1   64.39    5.30
  -5  -7  -1   57.99    2.20
  -5  -7  -1   50.59    2.40
  -5  -7  -1   53.19    2.30
   5   7   1   54.99    2.00
   5   7   1   50.19    2.20
  -6  -7  -1   13.10    1.00
  -6  -7  -1   15.20    1.50
  -6  -7  -1   15.00    1.40
  -6  -7  -1   13.20    1.30
  -6  -7  -1   14.20    1.60
   6   7   1   15.00    1.30
   6   7   1   11.80    1.10
  -7  -7  -1   53.59    2.40
  -7  -7  -1   47.60    2.60
  -7  -7  -1   48.40    3.30
  -7  -7  -1   50.79    2.40
  -7  -7  -1   50.69    2.70
   7   7   1   52.19    2.20
  -8  -7  -1    4.30    1.00
  -8  -7  -1    4.00    0.90
  -8  -7  -1    4.40    1.00
   8   7   1    3.60    0.80
  -9  -7  -1    4.40    1.10
  -9  -7  -1    1.40    1.00
   9   7   1    2.90    0.90
 -10  -7  -1   30.60    2.30
 -10  -7  -1   30.30    2.60
 -11  -7  -1    3.70    1.40
 -11  -7  -1    4.00    1.20
 -12  -7  -1   15.80    1.80
 -13  -7  -1   23.40    2.40
 -14  -7  -1    6.30    1.60
 -15  -7  -1   -0.10    1.40
 -16  -7  -1    1.60    1.60
  13  -8  -1    2.40    1.70
  12  -8  -1   48.90    3.40
 -12   8   1   52.69    4.90
  11  -8  -1   15.50    2.00
 -11   8   1   24.60    3.70
  10  -8  -1   64.29    3.60
 -10   8   1   68.39    5.20
   9  -8  -1  213.88    7.90
  -9   8   1  229.38   11.10
   8  -8  -1    7.00    1.40
   8  -8  -1    6.10    1.50
  -8   8   1    7.50    2.30
   7  -8  -1  237.08    8.10
   7  -8  -1  250.87    9.20
   7  -8  -1  231.88    9.20
  -7   8   1  237.18    9.00
  -7   8   1  229.58   11.40
   6  -8  -1    7.90    1.10
   6  -8  -1    9.60    1.30
   6  -8  -1    7.40    1.20
   6  -8  -1    8.60    1.20
  -6   8   1    8.10    1.20
  -6   8   1    9.90    1.10
  -6   8   1   11.10    2.20
   5  -8  -1   85.89    3.40
   5  -8  -1   82.19    3.40
   5  -8  -1   84.89    3.90
   5  -8  -1   87.19    3.80
  -5   8   1   79.39    5.20
  -5   8   1   81.69    3.60
  -5   8   1   85.69    3.20
   4  -8  -1    1.10    0.80
   4  -8  -1    1.10    0.60
   4  -8  -1    0.80    0.70
   4  -8  -1    0.90    0.70
  -4   8   1   -1.20    1.50
  -4   8   1    1.30    0.50
  -4   8   1    1.00    0.60
   3  -8  -1   19.10    1.50
   3  -8  -1   16.40    1.30
   3  -8  -1   22.30    1.50
   3  -8  -1   20.10    1.40
  -3   8   1   19.30    1.10
  -3   8   1   17.30    1.10
  -3   8   1   15.30    2.20
   2  -8  -1  365.46   13.00
   2  -8  -1  375.26   11.50
   2  -8  -1  376.06   11.50
   2  -8  -1  369.86   12.90
  -2   8   1  374.16   16.40
   1  -8  -1  336.67   11.90
   1  -8  -1  346.97   11.90
   1  -8  -1  347.67   10.60
   1  -8  -1  355.16   11.60
   1  -8  -1  347.17   10.60
  -1   8   1  341.47   15.30
   0  -8  -1  208.78    7.10
   0   8   1  206.08    9.70
  -1  -8  -1   25.40    1.50
  -1  -8  -1   19.40    3.40
   1   8   1   22.90    2.60
  -2  -8  -1  101.79    3.60
  -2  -8  -1  107.19    7.50
   2   8   1   92.09    5.20
  -3  -8  -1   47.30    1.90
  -3  -8  -1   48.70    1.70
  -3  -8  -1   49.30    1.80
  -3  -8  -1   49.00    2.00
   3   8   1   42.10    3.20
  -4  -8  -1  254.87   17.90
  -4  -8  -1  295.27    9.20
  -4  -8  -1  314.87   10.40
  -4  -8  -1  295.77    9.20
  -4  -8  -1  318.47   10.40
  -5  -8  -1    1.80    2.00
  -5  -8  -1    0.80    0.50
  -5  -8  -1    0.60    0.50
  -5  -8  -1    2.20    0.60
  -5  -8  -1    1.30    0.60
  -6  -8  -1  127.99    8.90
  -6  -8  -1  114.59    4.60
  -6  -8  -1  113.39    4.70
  -6  -8  -1  116.39    4.20
  -6  -8  -1  118.79    4.10
   6   8   1  118.89    3.90
   6   8   1  108.49    4.30
  -7  -8  -1  165.98    5.70
  -7  -8  -1  138.69   11.20
  -7  -8  -1  175.78    6.50
  -7  -8  -1  178.78    6.40
  -7  -8  -1  164.78    5.80
   7   8   1  153.38    5.40
   7   8   1  177.68    6.20
  -8  -8  -1   67.09    3.30
  -8  -8  -1   66.69    3.40
  -8  -8  -1   69.69    3.00
  -8  -8  -1   69.69    3.10
   8   8   1   66.99    2.80
   8   8   1   64.79    3.10
  -9  -8  -1   44.50    2.70
  -9  -8  -1   42.70    2.50
  -9  -8  -1   43.30    2.80
 -10  -8  -1   91.89    4.50
 -10  -8  -1   93.79    4.00
 -11  -8  -1   32.70    2.50
 -12  -8  -1   -0.40    1.10
 -13  -8  -1   10.50    1.70
 -14  -8  -1    8.60    1.70
 -15  -8  -1   -0.60    1.40
  12  -9  -1    0.10    1.50
 -12   9   1    1.50    2.40
  11  -9  -1   23.90    2.70
 -11   9   1   26.20    4.00
  10  -9  -1   -0.50    1.30
 -10   9   1    1.00    2.20
   9  -9  -1   15.30    1.80
  -9   9   1   20.40    3.10
   8  -9  -1   11.20    1.60
  -8   9   1   14.20    2.70
   7  -9  -1  173.68    7.30
   7  -9  -1  175.68    6.40
  -7   9   1  180.38    9.30
   6  -9  -1   -1.20    1.00
   6  -9  -1    0.20    0.90
   6  -9  -1    0.80    1.00
  -6   9   1   -0.30    1.90
   5  -9  -1    4.40    1.10
   5  -9  -1    5.50    1.00
   5  -9  -1    4.60    1.10
   5  -9  -1    5.30    1.00
  -5   9   1    5.90    2.00
  -5   9   1    5.40    0.90
  -5   9   1    4.10    0.90
   4  -9  -1  156.08    6.10
   4  -9  -1  155.58    5.30
   4  -9  -1  145.29    5.40
   4  -9  -1  164.68    6.10
  -4   9   1  157.18    5.60
  -4   9   1  148.19    8.00
  -4   9   1  156.38    5.10
   3  -9  -1   41.00    2.20
   3  -9  -1   41.60    2.00
   3  -9  -1   39.80    2.20
   3  -9  -1   41.40    2.00
  -3   9   1   39.10    3.50
   2  -9  -1   18.30    1.40
   2  -9  -1   20.10    1.40
   2  -9  -1   17.30    1.30
   2  -9  -1   17.90    1.30
  -2   9   1   18.70    2.70
   1  -9  -1   48.40    1.90
   1  -9  -1   48.60    2.20
   1  -9  -1   50.09    2.10
   1  -9  -1   48.70    1.90
  -1   9   1   51.89    3.80
   0  -9  -1   31.80    2.00
   0   9   1   26.40    2.90
  -1  -9  -1   -0.40    1.80
  -1  -9  -1    2.10    0.80
   1   9   1    1.30    1.40
  -2  -9  -1  133.49    4.80
   2   9   1  138.29    7.00
   3   9   1   -0.20    1.30
  -4  -9  -1   31.10    1.60
  -4  -9  -1   28.10    1.40
  -4  -9  -1   30.20    1.60
  -4  -9  -1   28.40    1.40
  -5  -9  -1    1.10    0.60
  -5  -9  -1    2.00    0.60
  -5  -9  -1    2.30    0.60
  -5  -9  -1    1.80    0.70
  -6  -9  -1  206.98    6.70
  -6  -9  -1  199.88    7.50
  -6  -9  -1  201.28    7.60
  -6  -9  -1  206.58   13.60
  -6  -9  -1  203.38    6.70
  -7  -9  -1  128.39    4.60
  -7  -9  -1  128.49    4.60
  -7  -9  -1  122.49    9.60
  -7  -9  -1  129.39    5.10
  -7  -9  -1  120.99    5.10
   7   9   1  124.29    4.70
  -8  -9  -1   96.19    4.40
  -8  -9  -1  100.19    3.90
  -8  -9  -1   99.49    4.30
   8   9   1   97.39    4.00
  -9  -9  -1   46.90    2.80
  -9  -9  -1   44.50    2.50
 -10  -9  -1   47.10    2.70
 -11  -9  -1   11.40    1.50
 -12  -9  -1   12.90    1.70
 -13  -9  -1    3.40    1.30
 -14  -9  -1   31.60    2.80
 -15  -9  -1   24.90    2.70
  12 -10  -1    4.00    1.60
 -12  10   1    6.20    2.60
  11 -10  -1    0.80    1.40
 -11  10   1    1.00    2.30
  10 -10  -1   22.40    2.60
 -10  10   1   30.00    4.20
   9 -10  -1   16.80    1.90
  -9  10   1   21.20    3.20
   8 -10  -1    3.40    1.30
  -8  10   1    4.10    2.30
   7 -10  -1   55.09    3.10
  -7  10   1   68.49    5.10
   6 -10  -1   37.90    2.40
  -6  10   1   35.60    3.90
  -6  10   1   37.40    2.30
   5 -10  -1   79.19    3.90
   5 -10  -1   82.69    3.90
   5 -10  -1   78.79    3.40
  -5  10   1   84.99    3.30
  -5  10   1   74.99    5.30
   4 -10  -1  474.05   15.00
   4 -10  -1  489.45   16.90
   4 -10  -1  475.95   16.90
  -4  10   1  478.55   21.20
   3 -10  -1    1.40    0.80
   3 -10  -1    0.00    0.70
   3 -10  -1    0.00    0.70
   3 -10  -1   -0.40    0.80
  -3  10   1   -0.60    1.70
   2 -10  -1  161.98    5.40
   2 -10  -1  166.08    6.10
   2 -10  -1  165.58    5.40
   2 -10  -1  169.38    6.10
  -2  10   1  163.58    8.50
   1 -10  -1  166.38    5.40
   1 -10  -1  161.28    5.40
   1 -10  -1  172.98    6.10
   1 -10  -1  166.58    6.10
  -1  10   1  173.18    8.60
   0 -10  -1  135.09    5.10
   0  10   1  131.09    7.10
  -1 -10  -1   50.19    2.50
  -1 -10  -1   49.00    5.30
   1  10   1   48.60    3.80
  -2 -10  -1    4.50    0.80
   2  10   1    2.30    1.60
   3  10   1   88.89    5.20
  -4 -10  -1    7.50    0.70
  -4 -10  -1    6.70    0.60
  -4 -10  -1    7.30    0.70
  -4 -10  -1    8.10    0.90
  -5 -10  -1    2.90    0.60
  -5 -10  -1    3.50    0.80
  -5 -10  -1    4.20    0.80
  -5 -10  -1    3.00    0.70
  -6 -10  -1   69.29    2.90
  -6 -10  -1   65.99    6.90
  -6 -10  -1   74.49    3.30
  -6 -10  -1   69.29    3.20
  -6 -10  -1   69.49    2.90
  -7 -10  -1   12.80    1.60
  -7 -10  -1   14.90    1.30
  -7 -10  -1   14.30    1.50
  -7 -10  -1   15.90    3.70
  -8 -10  -1    1.70    2.90
  -8 -10  -1    3.50    0.90
  -8 -10  -1    2.50    1.00
  -9 -10  -1    3.80    1.10
 -10 -10  -1   14.50    1.60
 -11 -10  -1   69.49    3.60
 -12 -10  -1    6.70    1.50
 -13 -10  -1    2.30    1.30
 -14 -10  -1    4.20    1.50
  11 -11  -1    0.30    1.40
 -11  11   1   -1.00    2.30
  10 -11  -1    8.30    1.70
 -10  11   1   14.20    3.00
   9 -11  -1   -0.20    1.20
  -9  11   1   -0.10    2.20
   8 -11  -1   16.50    1.80
  -8  11   1   18.90    3.20
   7 -11  -1   12.90    1.60
  -7  11   1   15.90    2.90
   6 -11  -1   79.99    3.60
  -6  11   1   82.39    5.90
   5 -11  -1  115.69    4.50
  -5  11   1  120.69    7.20
   4 -11  -1    2.60    1.00
   4 -11  -1    1.90    1.00
   4 -11  -1    2.70    0.90
  -4  11   1    3.30    2.20
   3 -11  -1   58.39    2.90
   3 -11  -1   57.79    2.90
   3 -11  -1   54.49    2.60
  -3  11   1   60.59    4.70
   2 -11  -1   57.09    2.30
   2 -11  -1   52.39    2.40
   2 -11  -1   55.89    2.60
   2 -11  -1   53.59    2.70
  -2  11   1   55.49    4.50
   1 -11  -1  265.17    9.20
   1 -11  -1  265.97    8.20
   1 -11  -1  263.27    9.30
  -1  11   1  257.07   12.50
   0 -11  -1  231.28   16.80
   0  11   1  291.47   12.50
  -1 -11  -1   30.80    2.20
  -1 -11  -1   33.70    4.90
   1  11   1   26.50    3.50
  -2 -11  -1  461.15   30.30
  -2 -11  -1  526.75   16.60
   2  11   1  542.45   22.40
  -4 -11  -1  341.17   10.50
  -4 -11  -1  333.87   11.90
  -4 -11  -1  352.66   11.90
  -5 -11  -1    5.40    2.90
  -5 -11  -1    9.70    1.00
  -5 -11  -1    9.10    0.90
  -5 -11  -1    9.80    1.00
  -5 -11  -1    9.80    0.90
  -6 -11  -1   22.10    1.80
  -6 -11  -1   22.40    1.60
  -6 -11  -1   20.90    1.80
  -6 -11  -1   26.10    4.80
  -7 -11  -1   39.00    2.40
  -7 -11  -1   39.20    2.40
  -7 -11  -1   36.70    5.50
  -7 -11  -1   40.10    2.10
  -8 -11  -1    0.30    0.80
  -8 -11  -1   -3.10    2.90
  -9 -11  -1  122.19    4.80
 -10 -11  -1  156.18    6.00
 -11 -11  -1   33.20    2.60
 -12 -11  -1   16.90    1.80
 -13 -11  -1   17.40    2.00
 -14 -11  -1    0.10    1.30
  10 -12  -1    0.50    1.40
 -10  12   1   -0.70    2.40
   9 -12  -1    1.60    1.30
  -9  12   1   -0.90    2.30
   8 -12  -1    0.30    1.20
  -8  12   1    0.00    2.20
   7 -12  -1    1.60    1.20
  -7  12   1    5.40    2.50
   6 -12  -1   26.90    2.30
  -6  12   1   30.30    4.10
   5 -12  -1    0.90    0.90
  -5  12   1    0.90    2.20
   4 -12  -1   71.39    3.10
  -4  12   1   66.99    5.40
   3 -12  -1  100.19    4.00
   3 -12  -1   88.89    3.50
  -3  12   1   89.29    6.10
   2 -12  -1   26.20    1.90
   2 -12  -1   27.90    1.80
   2 -12  -1   27.90    1.60
  -2  12   1   27.50    3.70
   1 -12  -1   -0.10    0.60
   1 -12  -1   -0.40    0.60
   1 -12  -1    0.20    0.60
  -1  12   1   -2.50    1.90
   0 -12  -1   41.30    5.80
   0  12   1   55.29    4.40
   1  12   1   24.20    3.40
  -2 -12  -1   43.70    5.90
   2  12   1   38.60    3.90
  -3 -12  -1  145.99   11.10
  -4 -12  -1    6.80    3.10
  -5 -12  -1   13.90    3.60
  -5 -12  -1   13.10    1.10
  -5 -12  -1   11.30    1.30
  -5 -12  -1   11.90    1.30
  -5 -12  -1   12.30    1.20
  -6 -12  -1   38.40    1.90
  -6 -12  -1   32.00    5.30
  -6 -12  -1   33.50    2.10
  -6 -12  -1   36.30    2.10
  -7 -12  -1  122.89   10.60
  -7 -12  -1  142.09    4.80
  -8 -12  -1   -2.30    3.30
  -8 -12  -1    1.20    0.90
  -9 -12  -1   60.09    3.10
 -10 -12  -1   56.19    3.10
 -11 -12  -1   22.60    2.30
 -12 -12  -1   14.40    1.80
 -13 -12  -1    4.00    1.40
   9 -13  -1   -1.40    1.20
  -9  13   1   -2.40    2.40
   8 -13  -1    7.70    1.50
  -8  13   1    9.40    3.00
   7 -13  -1   -0.30    1.10
  -7  13   1   -0.30    2.40
   6 -13  -1   12.30    1.50
  -6  13   1   15.30    3.10
   5 -13  -1   12.50    1.40
  -5  13   1   14.00    3.00
   4 -13  -1    0.50    0.90
  -4  13   1    0.40    2.20
   3 -13  -1   25.80    1.70
  -3  13   1   23.70    3.70
   2 -13  -1   23.60    1.70
   2 -13  -1   20.10    1.50
  -2  13   1   25.20    3.70
   1 -13  -1   39.50    6.10
   1 -13  -1   45.70    2.10
  -1  13   1   41.20    4.30
   0 -13  -1   30.90    5.40
   0  13   1   38.40    4.00
  -1 -13  -1   32.20    5.40
   1  13   1   31.50    3.90
  -2 -13  -1   64.19    6.90
  -3 -13  -1   44.40    6.00
  -4 -13  -1    0.00    2.80
  -5 -13  -1  204.08    7.30
  -5 -13  -1  215.68    6.40
  -5 -13  -1  179.78   14.10
  -6 -13  -1   46.90    2.20
  -6 -13  -1   57.89    6.90
  -7 -13  -1    1.60    3.40
  -8 -13  -1   56.29    3.00
  -8 -13  -1   67.19    7.90
  -9 -13  -1  149.39    5.60
 -10 -13  -1   53.19    3.00
 -11 -13  -1   25.80    2.40
 -12 -13  -1    0.80    1.20
   7 -14  -1    5.30    1.30
  -7  14   1    6.40    2.80
   6 -14  -1    3.40    1.10
  -6  14   1    2.00    2.60
   5 -14  -1    1.40    1.00
  -5  14   1    1.20    2.40
   4 -14  -1   36.30    2.20
  -4  14   1   39.10    4.40
   3 -14  -1   73.69    3.10
  -3  14   1   77.39    5.80
   2 -14  -1    1.90    0.70
  -2  14   1    0.00    2.10
   1 -14  -1   17.40    4.10
  -1  14   1   30.00    3.80
   0 -14  -1    3.20    3.00
   0  14   1    8.30    2.50
  -1 -14  -1   37.90    5.90
   1  14   1   45.30    4.40
  -2 -14  -1   61.39    7.00
  -3 -14  -1    2.50    3.00
  -4 -14  -1    0.70    2.80
  -5 -14  -1   10.30    3.70
  -6 -14  -1    0.50    3.20
  -6 -14  -1    1.60    0.60
  -7 -14  -1    2.40    0.80
  -7 -14  -1    1.10    3.50
  -8 -14  -1   32.90    2.10
  -8 -14  -1   36.30    6.70
  -9 -14  -1    3.30    3.90
  -9 -14  -1    2.40    1.00
 -10 -14  -1    5.30    1.20
 -11 -14  -1   11.40    1.50
   6 -15  -1    2.40    1.10
  -6  15   1   -2.70    2.40
   5 -15  -1    7.70    1.20
  -5  15   1    8.80    3.10
   4 -15  -1    5.70    1.00
  -4  15   1    8.20    3.00
   3 -15  -1   31.90    1.90
  -3  15   1   32.80    4.30
   2 -15  -1   20.70    4.60
  -2  15   1   29.10    4.20
   1 -15  -1    0.60    2.90
  -1  15   1    1.20    2.30
   0 -15  -1    2.90    2.90
   0  15   1    6.20    2.60
  -1 -15  -1   -0.60    2.70
  -2 -15  -1    2.80    3.10
  -3 -15  -1    5.20    3.30
  -4 -15  -1   29.50    5.80
  -5 -15  -1    7.10    3.80
  -6 -15  -1   16.50    4.50
  -7 -15  -1   70.29    2.80
  -7 -15  -1   68.29    8.20
  -8 -15  -1    6.90    1.00
  -9 -15  -1   38.70    2.40
 -10 -15  -1    1.90    1.00
   4 -16  -1   -0.50    0.80
  -4  16   1    1.00    2.70
   3 -16  -1    5.30    0.80
  -3  16   1    5.10    2.80
  -2  16   1    4.90    2.80
   1 -16  -1    0.70    2.80
  -1  16   1   -0.20    2.30
   0 -16  -1    0.30    2.90
  -1 -16  -1   15.00    4.20
  -2 -16  -1    0.70    3.00
  -8 -16  -1    8.50    1.00
  -6 -16   2    1.00    0.80
   3 -16   2    1.30    0.80
   4 -16   2   -1.50    0.80
  -8 -15   2   28.50    2.20
  -7 -15   2    7.00    1.10
  -6 -15   2    8.00    3.80
  -6 -15   2    7.60    1.10
  -5 -15   2   11.10    4.00
  -5 -15   2   16.20    1.50
  -4 -15   2   10.50    3.90
  -3 -15   2   61.59    7.50
  -2 -15   2   25.60    5.40
  -1 -15   2   12.10    4.00
   0 -15   2    0.50    3.10
   2 -15   2   24.30    1.60
   3 -15   2   -0.10    0.70
   4 -15   2   61.69    2.80
   5 -15   2    9.40    1.30
   6 -15   2    3.30    1.10
 -10 -14   2   -1.20    1.00
  -9 -14   2    6.00    4.00
  -9 -14   2    8.50    1.40
  -8 -14   2    0.40    1.00
  -8 -14   2    1.60    3.60
  -7 -14   2   -0.30    0.90
  -7 -14   2    0.60    3.40
  -6 -14   2    1.90    3.30
  -6 -14   2    1.40    0.90
  -5 -14   2   14.50    1.50
  -5 -14   2   11.70    4.00
  -4 -14   2   -0.80    2.90
  -4 -14   2    0.60    0.70
  -3 -14   2    4.60    3.20
  -2 -14   2    4.80    3.20
  -1 -14   2    8.50    3.50
   2 -14   2    7.80    0.90
   3 -14   2   -0.90    0.70
   4 -14   2    0.40    0.80
   5 -14   2    7.60    1.20
   6 -14   2    0.70    1.00
   7 -14   2    0.10    1.10
   8 -14   2   -0.60    1.20
 -11 -13   2    1.00    1.20
 -10 -13   2    8.00    1.40
  -9 -13   2   -0.70    3.30
  -9 -13   2   -1.10    1.00
  -8 -13   2    2.60    3.40
  -8 -13   2    1.20    1.00
  -7 -13   2   21.50    4.50
  -7 -13   2   29.40    2.10
  -6 -13   2   -0.90    0.80
  -6 -13   2    0.70    2.90
  -5 -13   2   37.30    2.10
  -4 -13   2    3.80    3.10
  -4 -13   2    3.60    0.80
  -3 -13   2    2.00    2.90
  -3 -13   2    1.40    0.70
  -3 -13   2    1.20    0.80
  -2 -13   2   13.90    3.80
  -1 -13   2    1.00    2.90
   0 -13   2   15.40    1.20
   0 -13   2   14.20    1.40
   1 -13   2    5.50    0.90
   1 -13   2    3.80    0.70
   2 -13   2   51.59    2.30
   3 -13   2   -1.70    0.80
   4 -13   2    0.80    0.90
   5 -13   2    8.00    1.20
   6 -13   2    9.40    1.30
  -7  13  -2    1.80    2.40
   7 -13   2    5.80    1.30
  -8  13  -2   -0.40    2.40
   8 -13   2    0.50    1.20
  -9  13  -2   -0.40    2.40
   9 -13   2    0.50    1.30
 -12 -12   2   -0.70    1.20
 -11 -12   2   14.90    1.80
 -10 -12   2   13.60    1.60
  -9 -12   2   72.79    7.90
  -9 -12   2   74.89    3.60
  -8 -12   2    0.50    1.00
  -8 -12   2    4.10    3.30
  -7 -12   2    4.30    3.00
  -7 -12   2    4.70    1.00
  -6 -12   2   24.10    1.90
  -6 -12   2   20.10    4.20
  -5 -12   2    5.50    3.10
  -5 -12   2    7.40    1.00
  -4 -12   2    0.40    2.60
  -4 -12   2    0.20    0.70
  -4 -12   2    1.90    0.80
  -4 -12   2    1.90    0.80
  -3 -12   2   58.09    2.50
  -3 -12   2   51.39    2.60
  -3 -12   2   52.79    2.30
  -3 -12   2   51.19    2.20
  -3 -12   2   50.49    6.20
  -2 -12   2    1.90    0.80
  -2 -12   2    0.10    2.70
  -2 -12   2    2.10    0.70
  -2 -12   2    1.70    0.60
  -2 -12   2    2.30    0.70
  -1 -12   2  374.46   12.80
  -1 -12   2  367.56   11.40
  -1 -12   2  364.76   12.80
   0 -12   2  198.08    7.00
   0 -12   2  184.98    6.30
   0 -12   2  197.48    6.20
   1 -12   2   54.79    2.30
   1 -12   2   52.39    2.40
   1 -12   2   57.69    2.60
   2 -12   2   41.40    2.00
   2 -12   2   39.50    2.20
   3 -12   2   -0.40    0.90
   3 -12   2    0.50    0.80
   4 -12   2   20.60    1.70
  -5  12  -2   -2.40    2.00
   5 -12   2   -0.80    0.90
  -6  12  -2   39.80    4.30
   6 -12   2   37.40    2.40
  -7  12  -2   39.80    4.20
   7 -12   2   35.50    2.50
  -8  12  -2    0.50    2.20
   8 -12   2    0.40    1.10
  -9  12  -2    6.30    2.60
   9 -12   2    5.10    1.50
 -10  12  -2    0.60    2.50
  10 -12   2    1.90    1.40
 -13 -11   2    4.20    1.50
 -12 -11   2   -0.20    1.20
 -11 -11   2    4.10    1.30
 -10 -11   2   -0.10    1.10
  -9 -11   2   41.70    6.00
  -9 -11   2   31.90    2.50
  -8 -11   2    2.90    1.00
  -8 -11   2    2.80    3.00
  -7 -11   2    1.10    0.90
  -7 -11   2   -0.60    2.70
  -6 -11   2    1.60    0.90
  -6 -11   2    2.40    2.70
  -5 -11   2   10.00    1.20
  -5 -11   2    9.40    1.00
  -5 -11   2    5.20    2.90
  -5 -11   2   11.80    1.50
  -4 -11   2    3.80    0.90
  -4 -11   2    1.90    2.60
  -4 -11   2    3.50    0.80
  -4 -11   2    2.80    0.70
  -4 -11   2    3.50    0.80
  -3 -11   2   17.80    1.50
  -3 -11   2   15.80    1.30
  -3 -11   2   16.60    1.50
  -3 -11   2   12.20    3.40
  -3 -11   2   18.60    1.40
  -2 -11   2  106.79    4.00
  -2 -11   2   92.19    8.40
  -2 -11   2  103.59    4.10
  -2 -11   2  106.69    4.00
  -2 -11   2  103.29    3.60
  -2 -11   2  106.09    3.60
  -1 -11   2  102.49    3.50
  -1 -11   2  105.79    4.10
  -1 -11   2   99.89    3.50
  -1 -11   2  102.39    4.00
  -1 -11   2  104.29    4.00
   0 -11   2    0.20    0.70
   0 -11   2    0.90    0.60
   0 -11   2    0.20    0.60
   1 -11   2   48.10    2.20
   1 -11   2   50.09    2.40
   1 -11   2   51.79    2.10
   2 -11   2    1.20    0.80
   2 -11   2    0.70    0.70
   2 -11   2    1.10    0.80
   3 -11   2  100.39    4.30
   3 -11   2  106.59    3.80
  -4  11  -2   79.19    5.50
   4 -11   2   77.89    3.60
   4 -11   2   76.49    3.20
  -5  11  -2    0.80    2.10
   5 -11   2   -0.80    0.90
  -6  11  -2   14.40    2.80
   6 -11   2    8.60    1.40
  -7  11  -2   19.80    3.00
   7 -11   2   16.40    1.70
  -8  11  -2   11.60    2.80
   8 -11   2    6.30    1.40
  -9  11  -2   36.00    4.20
   9 -11   2   30.70    2.60
 -10  11  -2    6.20    2.60
  10 -11   2    3.80    1.50
 -11  11  -2    3.20    2.40
  11 -11   2    1.00    1.50
 -13 -10   2   12.30    1.80
 -12 -10   2   29.50    2.60
 -11 -10   2    0.60    1.10
 -10 -10   2   16.20    1.70
  -9 -10   2   -1.50    1.00
  -8 -10   2   11.20    3.50
  -8 -10   2   12.30    1.40
  -7 -10   2    5.90    1.00
  -7 -10   2    4.30    1.00
  -7 -10   2    6.10    2.90
  -6 -10   2   10.10    1.10
  -6 -10   2    9.80    3.00
  -6 -10   2   10.40    1.30
  -6 -10   2    9.90    1.20
  -5 -10   2  119.89    4.30
  -5 -10   2  118.49    4.30
  -5 -10   2  116.09    4.70
  -5 -10   2  115.59    9.20
  -5 -10   2  117.99    4.90
  -4 -10   2    1.80    0.50
  -4 -10   2   -0.10    0.60
  -4 -10   2   -0.80    0.60
  -4 -10   2   -3.30    2.20
  -4 -10   2   -1.00    0.70
  -4 -10   2   -0.70    0.70
  -3 -10   2    5.30    0.70
  -3 -10   2    4.30    0.80
  -3 -10   2    5.90    0.80
  -3 -10   2    4.70    0.70
  -3 -10   2    3.20    2.50
  -3 -10   2    5.20    0.80
  -2 -10   2    0.40    0.60
  -2 -10   2    0.40    0.60
  -2 -10   2   -0.30    0.50
  -2 -10   2    0.60    0.50
  -2 -10   2   -2.50    2.00
  -2 -10   2    0.30    0.60
  -1 -10   2    0.90    0.60
  -1 -10   2    1.70    0.70
  -1 -10   2    2.10    0.60
  -1 -10   2    1.20    0.60
  -1 -10   2    2.10    0.80
   0 -10   2   13.60    1.10
   0 -10   2   11.40    1.20
   0 -10   2   14.80    1.30
   0 -10   2   14.30    1.30
   1 -10   2    1.80    0.70
   1 -10   2    2.90    0.70
   1 -10   2    0.90    0.70
   2 -10   2   33.50    2.00
   2 -10   2   36.50    2.00
   2 -10   2   35.60    1.80
  -3  10  -2   35.70    3.70
   3 -10   2   37.10    2.10
   3 -10   2   34.20    1.90
   3 -10   2   40.30    2.20
  -4  10  -2   83.29    5.50
   4 -10   2   84.49    3.50
   4 -10   2   86.59    3.70
   4 -10   2   81.09    3.30
  -5  10  -2   -1.00    1.80
  -5  10  -2   -0.80    0.60
   5 -10   2   -0.90    0.90
   5 -10   2   -1.10    0.80
  -6  10  -2    2.70    1.00
  -6  10  -2    0.00    1.90
   6 -10   2    3.00    1.10
  -7  10  -2   56.69    4.70
   7 -10   2   53.69    2.90
  -8  10  -2   -1.70    2.00
   8 -10   2    0.20    1.20
  -9  10  -2    7.90    2.50
   9 -10   2    4.40    1.40
 -10  10  -2   14.20    2.80
  10 -10   2   10.60    1.70
 -11  10  -2    2.80    2.30
  11 -10   2    3.50    1.50
  12 -10   2    0.60    1.50
 -14  -9   2   16.80    2.10
 -13  -9   2    4.20    1.50
 -12  -9   2    7.90    1.50
 -11  -9   2   23.70    2.40
 -10  -9   2   -0.20    1.00
  -9  -9   2   29.40    2.30
  -8  -9   2   14.90    1.50
  -8  -9   2   17.10    2.00
  -8  -9   2   19.70    3.80
   7   9  -2  232.88    8.60
  -7  -9   2  229.88   15.40
  -7  -9   2  243.08    8.00
  -7  -9   2  234.88    8.90
  -7  -9   2  239.98    9.10
  -6  -9   2   48.60    5.50
  -6  -9   2   44.20    2.40
  -6  -9   2   49.20    2.50
  -6  -9   2   47.60    2.60
  -6  -9   2   47.30    2.70
  -5  -9   2   -0.50    0.80
  -5  -9   2   -1.30    2.10
  -5  -9   2   -0.20    0.60
  -5  -9   2    1.00    0.80
  -5  -9   2   -0.90    0.70
  -4  -9   2   39.20    1.90
  -4  -9   2   41.00    2.20
  -4  -9   2   36.80    4.80
  -4  -9   2   41.10    1.90
  -4  -9   2   40.10    2.10
  -3  -9   2   45.90    2.20
  -3  -9   2   45.40    2.00
  -3  -9   2   44.80    2.20
  -3  -9   2   47.90    2.00
  -3  -9   2   42.00    5.00
  -2  -9   2   19.70    1.20
  -2  -9   2   17.90    1.30
  -2  -9   2   18.60    1.20
  -2  -9   2   16.90    1.30
  -2  -9   2   19.60    3.90
  -1  -9   2  155.48    5.00
  -1  -9   2  157.08    5.60
  -1  -9   2  146.29    5.00
   0  -9   2    0.50    0.60
   0  -9   2    1.20    0.70
   0  -9   2    0.80    0.70
   0  -9   2    0.90    0.60
   1  -9   2  309.57   10.50
   1  -9   2  316.37   10.80
   1  -9   2  303.27    9.60
   1  -9   2  303.97    9.70
   2  -9   2   84.09    3.40
   2  -9   2   78.19    3.00
   2  -9   2   80.09    3.10
  -3   9  -2   58.89    4.30
   3  -9   2   66.39    2.60
   3  -9   2   67.29    2.80
   3  -9   2   60.59    2.90
  -4   9  -2    7.30    0.70
  -4   9  -2    7.90    2.00
  -4   9  -2    7.40    0.70
   4  -9   2    9.70    1.20
   4  -9   2    8.00    1.00
   4  -9   2    7.10    1.00
  -5   9  -2   39.10    3.50
  -5   9  -2   33.80    2.00
  -5   9  -2   35.70    2.00
  -5   9  -2   32.50    1.80
   5  -9   2   35.70    2.50
   5  -9   2   35.20    2.20
   5  -9   2   33.40    2.10
   5  -9   2   33.00    2.20
  -6   9  -2   86.29    5.50
   6  -9   2   87.99    3.60
   6  -9   2   91.19    4.10
   6  -9   2   86.49    4.30
  -7   9  -2    4.20    2.10
   7  -9   2    7.10    1.30
   7  -9   2    6.40    1.50
  -8   9  -2   85.99    5.70
   8  -9   2   92.49    4.00
  -9   9  -2   92.09    5.90
   9  -9   2   81.89    4.00
 -10   9  -2    3.40    2.30
  10  -9   2    4.00    1.50
 -11   9  -2    0.80    2.20
  11  -9   2   -1.80    1.40
 -12   9  -2    9.00    2.60
  12  -9   2    7.90    1.80
  13  -9   2    9.90    1.90
 -14  -8   2    1.80    1.50
 -13  -8   2    1.00    1.30
 -12  -8   2    4.10    1.30
 -11  -8   2   21.90    2.30
 -10  -8   2   14.90    1.70
  -9  -8   2   57.69    3.40
  -9  -8   2   65.79    3.20
  -8  -8   2    7.60    1.30
  -8  -8   2    7.60    1.30
  -8  -8   2    6.90    1.20
   7   8  -2   37.00    2.10
  -7  -8   2   37.70    2.30
  -7  -8   2   37.90    2.50
  -7  -8   2   39.30    2.40
  -7  -8   2   37.00    2.60
  -7  -8   2   32.30    4.90
   6   8  -2  143.79    5.20
   6   8  -2  130.69    4.70
  -6  -8   2  139.99    5.40
  -6  -8   2  112.09    9.30
  -6  -8   2  131.39    4.80
  -6  -8   2  134.79    4.80
  -6  -8   2  132.19    5.40
   5   8  -2  125.29    4.40
  -5  -8   2  133.59    5.20
  -5  -8   2  122.89    9.20
  -5  -8   2  131.79    4.60
  -5  -8   2  136.09    5.20
  -5  -8   2  132.09    4.60
   4   8  -2   11.70    1.00
  -4  -8   2   14.40    1.40
  -4  -8   2   11.70    2.60
  -4  -8   2   13.70    1.40
  -4  -8   2   12.50    1.20
  -4  -8   2   13.00    1.30
  -3  -8   2    6.30    0.80
  -3  -8   2    8.30    0.80
  -3  -8   2    9.10    1.00
  -3  -8   2    6.50    0.80
  -3  -8   2    8.70    2.40
  -2  -8   2   80.49    6.80
  -2  -8   2   87.39    3.40
  -2  -8   2   83.99    3.30
  -2  -8   2   85.19    3.00
  -2  -8   2   87.19    3.00
  -1  -8   2   41.50    1.90
  -1  -8   2   40.30    1.70
  -1  -8   2   40.20    1.70
   0  -8   2  509.65   15.70
   0  -8   2  514.35   15.70
   0  -8   2  521.85   17.70
   1  -8   2   -0.90    0.50
   1  -8   2   -0.70    0.60
   1  -8   2   -1.10    0.50
  -2   8  -2   38.60    3.30
   2  -8   2   48.60    2.00
   2  -8   2   47.90    2.00
   2  -8   2   44.50    2.20
  -3   8  -2  113.89    6.00
  -3   8  -2  109.99    3.60
   3  -8   2  110.69    3.90
   3  -8   2  113.49    4.00
   3  -8   2  109.69    4.40
  -4   8  -2   60.19    2.60
  -4   8  -2   67.29    4.20
  -4   8  -2   57.89    2.30
   4  -8   2   64.49    2.90
   4  -8   2   57.99    2.50
   4  -8   2   58.19    2.70
  -5   8  -2   82.89    4.90
  -5   8  -2   80.39    3.10
  -5   8  -2   80.49    3.50
   5  -8   2   82.29    3.40
   5  -8   2   83.19    3.90
   5  -8   2   81.19    3.30
   5  -8   2   81.39    3.60
  -6   8  -2   50.89    3.90
  -6   8  -2   44.20    2.30
   6  -8   2   48.50    2.70
   6  -8   2   48.90    2.70
   6  -8   2   50.39    2.90
   6  -8   2   47.40    2.50
  -7   8  -2   -0.90    1.00
  -7   8  -2    0.60    1.60
  -7   8  -2   -1.60    0.80
   7  -8   2    0.30    1.00
   7  -8   2   -0.60    1.00
   7  -8   2    0.30    1.20
  -8   8  -2   -1.40    1.70
  -8   8  -2   -1.90    1.10
   8  -8   2   -3.00    1.20
   8  -8   2   -1.30    1.00
  -9   8  -2    8.90    2.20
   9  -8   2    6.50    1.70
   9  -8   2    8.70    1.50
 -10   8  -2    3.10    2.00
  10  -8   2    1.50    1.30
 -11   8  -2   24.10    3.50
  11  -8   2   15.70    2.00
 -12   8  -2   18.00    2.80
  12  -8   2   17.30    2.10
  13  -8   2    1.10    1.60
  14  -8   2    0.50    1.60
 -15  -7   2    0.70    1.50
 -14  -7   2   -0.50    1.40
 -13  -7   2    2.00    1.40
 -12  -7   2   -0.30    1.20
 -11  -7   2   34.40    2.60
 -10  -7   2   -0.50    1.10
 -10  -7   2   -1.40    1.20
   9   7  -2  154.38    6.50
  -9  -7   2  158.48    6.60
  -9  -7   2  150.28    5.80
   8   7  -2   91.99    4.20
   8   7  -2   85.39    3.60
  -8  -7   2   89.69    4.30
  -8  -7   2   86.89    4.10
   7   7  -2    2.40    0.80
   7   7  -2    4.40    1.00
  -7  -7   2    0.70    2.20
  -7  -7   2    3.40    1.00
  -7  -7   2    2.50    0.80
  -7  -7   2    3.50    1.00
   6   7  -2  114.99    4.10
   6   7  -2  118.39    4.60
  -6  -7   2  109.89    4.10
  -6  -7   2  115.69    4.70
  -6  -7   2  107.09    8.10
  -6  -7   2  114.99    4.20
  -6  -7   2  111.69    4.80
   5   7  -2  251.47    8.80
   5   7  -2  252.17    8.70
   5   7  -2  240.58    7.80
  -5  -7   2  244.88    7.90
  -5  -7   2  244.88    7.90
  -5  -7   2  227.68   15.00
  -5  -7   2  239.38    8.90
  -5  -7   2  244.68    8.90
   4   7  -2   53.99    2.20
  -4  -7   2   51.39    2.20
  -4  -7   2   53.09    2.30
  -4  -7   2   45.90    2.40
  -4  -7   2   51.79    2.50
   3   7  -2  359.96   10.90
  -3  -7   2  355.26   12.50
  -3  -7   2  368.86   11.10
  -3  -7   2  333.17   21.10
  -3  -7   2  364.26   11.10
  -3  -7   2  358.66   12.50
  -2  -7   2  490.15   16.60
  -2  -7   2  487.45   14.80
  -2  -7   2  476.95   16.60
  -2  -7   2  477.55   14.80
  -1  -7   2    9.70    1.00
  -1  -7   2   10.20    1.10
  -1  -7   2   10.00    1.00
   0  -7   2  128.69    4.90
   0  -7   2  139.79    4.40
   0  -7   2  135.89    4.40
   1  -7   2  446.86   15.20
   1  -7   2  441.76   13.50
   1  -7   2  429.96   13.50
  -2   7  -2  404.06   12.40
  -2   7  -2  442.06   17.80
   2  -7   2  397.36   12.60
   2  -7   2  392.16   12.70
   2  -7   2  413.36   14.20
  -3   7  -2   -0.30    0.50
  -3   7  -2   -0.50    0.50
  -3   7  -2   -0.10    0.50
  -3   7  -2    0.80    1.20
   3  -7   2    0.10    0.70
   3  -7   2   -0.50    0.60
   3  -7   2   -0.40    0.60
  -4   7  -2   -0.10    1.20
  -4   7  -2    0.00    0.60
  -4   7  -2    0.40    0.60
  -4   7  -2   -0.30    0.60
   4  -7   2   -0.70    0.80
   4  -7   2    0.10    0.70
   4  -7   2   -0.30    0.60
   4  -7   2    0.20    0.60
  -5   7  -2   14.20    1.30
  -5   7  -2   14.80    1.50
  -5   7  -2   13.70    2.00
   5  -7   2   14.40    1.60
   5  -7   2   13.30    1.40
   5  -7   2   13.80    1.70
   5  -7   2   13.90    1.50
  -6   7  -2   48.40    3.60
  -6   7  -2   48.20    2.70
  -6   7  -2   49.70    2.30
   6  -7   2   50.79    2.70
   6  -7   2   47.50    2.90
   6  -7   2   52.09    2.60
  -7   7  -2   23.10    2.10
  -7   7  -2   25.80    2.80
  -7   7  -2   19.90    1.70
   7  -7   2   24.70    2.30
   7  -7   2   21.50    2.00
   7  -7   2   24.60    2.20
  -8   7  -2    4.60    1.20
  -8   7  -2    6.40    1.10
  -8   7  -2    6.20    1.80
   8  -7   2    5.50    1.20
   8  -7   2    6.70    1.40
  -9   7  -2   66.09    4.40
   9  -7   2   57.39    3.20
   9  -7   2   62.19    3.90
 -10   7  -2    5.90    2.00
  10  -7   2    4.90    1.40
  10  -7   2    4.60    1.60
 -11   7  -2   34.50    3.60
  11  -7   2   32.10    2.70
 -12   7  -2    3.50    2.00
  12  -7   2    2.40    1.50
  13  -7   2    2.50    1.60
  14  -7   2    0.30    1.60
 -15  -6   2   16.20    2.20
 -14  -6   2    0.30    1.40
 -13  -6   2    0.00    1.30
 -12  -6   2   21.80    2.40
 -11  -6   2   26.90    2.50
 -11  -6   2   34.00    3.00
  10   6  -2   31.40    2.40
 -10  -6   2   28.20    2.70
 -10  -6   2   32.10    2.50
   9   6  -2  203.38    7.30
   9   6  -2  213.48    8.30
   9   6  -2  209.08    8.30
  -9  -6   2  214.48    8.40
  -9  -6   2  210.48    8.50
  -9  -6   2  213.08    7.50
   8   6  -2    7.80    1.30
   8   6  -2   10.10    1.20
  -8  -6   2   13.40    1.10
  -8  -6   2   10.70    1.40
  -8  -6   2    9.30    1.30
   7   6  -2    4.70    1.00
   7   6  -2    5.40    0.90
  -7  -6   2    5.60    0.60
  -7  -6   2    4.00    0.80
  -7  -6   2    3.30    1.00
  -7  -6   2    3.90    1.00
   6   6  -2   69.89    2.90
   6   6  -2   70.89    3.30
  -6  -6   2   74.39    3.40
  -6  -6   2   74.99    3.40
  -6  -6   2   75.49    3.00
  -6  -6   2   64.89    5.70
  -6  -6   2   71.69    3.00
  -6  -6   2   70.39    2.60
   5   6  -2    1.70    0.60
   5   6  -2    0.50    0.70
   5   6  -2    1.30    0.60
  -5  -6   2    1.80    0.70
  -5  -6   2    1.50    0.60
  -5  -6   2    1.10    0.70
  -5  -6   2    1.20    1.60
  -5  -6   2    1.10    0.70
   4   6  -2   46.10    2.20
   4   6  -2   44.70    2.00
   4   6  -2   48.00    2.30
  -4  -6   2   44.00    2.00
  -4  -6   2   48.30    4.40
  -4  -6   2   46.10    2.30
  -4  -6   2   46.00    2.10
  -4  -6   2   47.10    2.30
   3   6  -2   -0.40    0.50
  -3  -6   2    3.20    0.70
  -3  -6   2    1.10    1.60
  -3  -6   2    0.90    0.50
  -3  -6   2    1.60    0.50
  -3  -6   2    0.80    0.60
   2   6  -2  112.29    3.50
  -2  -6   2  108.39    3.60
  -2  -6   2  100.29    4.10
  -2  -6   2  104.99    4.10
  -2  -6   2  112.89    3.60
  -1  -6   2   48.70    1.90
  -1  -6   2   53.09    2.00
  -1  -6   2   49.70    2.20
   0  -6   2  227.18    7.00
   0  -6   2  219.38    7.00
   0  -6   2  227.78    7.90
  -1   6  -2  470.25   14.20
   1  -6   2  453.25   14.40
   1  -6   2  467.45   14.30
   1  -6   2  484.75   16.10
  -2   6  -2  152.68    7.00
  -2   6  -2  138.39    4.50
  -2   6  -2  139.39    5.10
  -2   6  -2  142.99    5.10
   2  -6   2  146.49    5.30
   2  -6   2  140.49    4.70
   2  -6   2  138.09    4.70
  -3   6  -2   73.39    3.00
  -3   6  -2   78.09    3.00
  -3   6  -2   74.29    4.30
  -3   6  -2   74.49    2.70
   3  -6   2   72.19    2.80
   3  -6   2   72.39    3.10
   3  -6   2   75.99    2.80
  -4   6  -2   -0.80    0.60
  -4   6  -2   -1.60    1.00
  -4   6  -2   -1.40    0.60
  -4   6  -2   -0.90    0.50
   4  -6   2   -1.00    0.60
   4  -6   2    0.30    0.70
   4  -6   2   -0.80    0.70
   4  -6   2   -0.90    0.60
  -5   6  -2  171.18    6.50
  -5   6  -2  170.58    5.80
  -5   6  -2  177.28    8.20
   5  -6   2  168.38    6.70
   5  -6   2  174.38    6.00
   5  -6   2  168.58    5.80
   5  -6   2  177.68    6.60
  -6   6  -2    1.60    1.30
  -6   6  -2    0.80    0.90
  -6   6  -2    1.70    0.70
   6  -6   2    2.50    0.80
   6  -6   2    1.10    0.80
   6  -6   2    1.40    0.90
  -7   6  -2  147.59    7.20
  -7   6  -2  142.19    5.20
  -7   6  -2  146.89    6.00
   7  -6   2  151.68    5.50
   7  -6   2  149.49    6.00
   7  -6   2  142.79    6.20
  -8   6  -2    0.90    1.00
  -8   6  -2    2.10    1.40
  -8   6  -2    0.50    0.90
  -8   6  -2    0.70    1.00
   8  -6   2   -0.50    1.00
   8  -6   2    0.40    1.10
  -9   6  -2   17.70    2.20
  -9   6  -2   19.30    2.60
  -9   6  -2   18.30    1.90
   9  -6   2   17.90    2.10
   9  -6   2   18.50    2.30
   9  -6   2   15.60    1.70
 -10   6  -2  106.29    5.70
  10  -6   2   99.99    4.40
  10  -6   2   94.29    5.10
 -11   6  -2    9.10    2.00
  11  -6   2    7.70    1.90
  11  -6   2    6.80    1.60
 -12   6  -2   -0.90    1.60
  12  -6   2   -2.30    1.30
  13  -6   2    0.40    1.40
  14  -6   2   -2.20    1.40
  15  -6   2    0.80    1.70
 -15  -5   2    2.80    1.70
 -14  -5   2   17.00    2.20
 -13  -5   2    7.70    1.70
 -12  -5   2    5.90    1.50
 -12  -5   2    8.20    1.80
 -11  -5   2   32.50    2.90
 -11  -5   2   34.20    2.70
  10   5  -2  274.57   10.70
 -10  -5   2  275.67   10.90
 -10  -5   2  277.57   10.70
 -10  -5   2  269.67    9.60
   9   5  -2   -0.10    1.20
   9   5  -2    2.70    1.20
   9   5  -2    1.50    1.00
  -9  -5   2    0.90    1.20
  -9  -5   2    2.00    1.10
  -9  -5   2    1.60    1.20
   8   5  -2   10.80    1.20
   8   5  -2    6.30    1.20
   8   5  -2   11.00    2.70
   8   5  -2    6.20    1.30
  -8  -5   2    6.60    1.30
  -8  -5   2   10.90    1.20
  -8  -5   2    6.80    1.30
   7   5  -2   45.60    2.30
   7   5  -2   41.10    2.50
   7   5  -2   42.80    2.60
   7   5  -2   47.20    4.70
  -7  -5   2   46.80    1.90
  -7  -5   2   42.00    2.50
  -7  -5   2   44.20    2.70
  -7  -5   2   46.30    2.40
   6   5  -2  353.56   21.20
   6   5  -2  360.56   12.90
   6   5  -2  363.46   11.40
   6   5  -2  364.16   12.90
  -6  -5   2  349.67   21.10
  -6  -5   2  361.76   11.60
  -6  -5   2  358.36   12.90
  -6  -5   2  367.26   13.00
  -6  -5   2  363.86   11.50
   5   5  -2  321.87   11.80
   5   5  -2  338.97   11.90
   5   5  -2  332.47   10.50
  -5  -5   2  332.87   10.70
  -5  -5   2  353.46   10.60
  -5  -5   2  332.87   10.60
  -5  -5   2  333.57   12.00
  -5  -5   2  314.47   11.90
  -5  -5   2  342.67   19.60
   4   5  -2    6.30    0.80
   4   5  -2    4.60    0.70
  -4  -5   2    6.20    0.90
  -4  -5   2    5.30    0.80
  -4  -5   2    5.70    0.70
  -4  -5   2    5.70    0.70
   3   5  -2   78.29    3.20
   3   5  -2   77.29    2.90
  -3  -5   2   89.89    3.40
  -3  -5   2   81.49    2.90
  -3  -5   2   85.09    6.00
  -3  -5   2   79.49    3.30
  -3  -5   2   83.29    3.00
   2   5  -2   49.90    2.00
   2   5  -2   51.09    1.90
   2   5  -2   53.69    2.10
  -2  -5   2   53.59    2.30
  -2  -5   2   52.39    2.00
  -2  -5   2   52.09    2.00
   1   5  -2  428.76   14.50
   1   5  -2  439.36   13.00
   1   5  -2  426.36   12.90
  -1  -5   2  420.86   14.70
  -1  -5   2  424.46   14.70
  -1  -5   2  427.36   13.10
  -1  -5   2  430.46   13.10
  -1  -5   2  420.56   18.00
   0   5  -2  157.68    4.90
   0   5  -2  155.98    4.80
   0  -5   2  157.78    5.00
   0  -5   2  152.48    5.00
   0  -5   2  157.68    5.60
  -1   5  -2  368.96   11.20
  -1   5  -2  359.16   11.20
  -1   5  -2  366.56   12.60
   1  -5   2  370.06   11.30
   1  -5   2  374.86   12.70
   1  -5   2  369.96   11.30
  -2   5  -2  245.18    7.70
  -2   5  -2  247.28    8.70
  -2   5  -2  250.27    7.70
  -2   5  -2  242.68   10.90
   2  -5   2  245.68    7.80
   2  -5   2  251.77    8.80
   2  -5   2  255.37    7.80
  -3   5  -2  488.45   16.60
  -3   5  -2  479.25   20.30
  -3   5  -2  478.95   14.70
   3  -5   2  477.25   20.30
   3  -5   2  487.35   14.80
   3  -5   2  473.05   14.90
   3  -5   2  484.35   16.60
  -4   5  -2  303.17    9.60
  -4   5  -2  310.97   10.80
  -4   5  -2  306.77   13.20
   4  -5   2  292.47   10.90
   4  -5   2  305.47    9.60
   4  -5   2  306.47    9.70
   4  -5   2  303.37   10.80
   4  -5   2  304.77   13.20
  -5   5  -2  172.68    7.70
  -5   5  -2  161.28    6.30
  -5   5  -2  171.38    6.30
  -5   5  -2  165.38    5.60
   5  -5   2  165.78    5.70
   5  -5   2  163.08    6.30
   5  -5   2  163.48    6.40
   5  -5   2  156.58    7.60
  -6   5  -2    3.00    1.10
  -6   5  -2    3.00    0.90
  -6   5  -2    3.90    0.80
  -6   5  -2    2.20    0.80
   6  -5   2    2.30    0.90
   6  -5   2    1.00    0.50
   6  -5   2    1.50    0.80
   6  -5   2    3.60    0.80
  -7   5  -2  130.99    5.40
  -7   5  -2  129.39    4.70
  -7   5  -2  124.59    5.30
  -7   5  -2  129.69    6.40
   7  -5   2  126.79    5.50
   7  -5   2  127.59    5.30
   7  -5   2  131.79    4.90
  -8   5  -2   41.70    2.40
  -8   5  -2   43.90    2.80
  -8   5  -2   43.60    2.70
  -8   5  -2   42.60    3.20
   8  -5   2   38.10    2.30
   8  -5   2   49.90    2.80
   8  -5   2   43.90    2.90
   8  -5   2   39.10    2.50
  -9   5  -2    3.10    1.20
  -9   5  -2    3.60    1.50
  -9   5  -2    3.80    1.30
  -9   5  -2    0.80    1.00
   9  -5   2    1.70    1.10
   9  -5   2    2.30    1.10
   9  -5   2    2.70    1.30
 -10   5  -2   89.89    5.10
 -10   5  -2   90.59    4.60
  10  -5   2   90.29    4.50
  10  -5   2   90.39    4.80
  10  -5   2   91.89    4.10
 -11   5  -2   25.50    2.40
 -11   5  -2   27.40    2.90
  11  -5   2   26.20    2.90
  11  -5   2   30.10    2.50
 -12   5  -2    7.70    1.80
  12  -5   2    5.70    1.60
  12  -5   2    6.90    1.90
  13  -5   2    3.70    1.60
  14  -5   2    8.30    1.80
  15  -5   2    7.10    1.90
 -15  -4   2    0.10    1.60
 -14  -4   2   13.70    2.10
 -13  -4   2    6.90    1.70
 -13  -4   2    7.80    1.90
  12   4  -2    2.40    1.30
 -12  -4   2    0.80    1.30
 -12  -4   2    0.20    1.40
  11   4  -2   -0.40    1.20
 -11  -4   2    2.10    1.50
 -11  -4   2    1.10    1.30
  10   4  -2  118.09    5.70
  10   4  -2  117.09    4.90
  10   4  -2  123.39    5.60
 -10  -4   2  132.69    5.70
 -10  -4   2  118.49    5.80
 -10  -4   2  117.29    5.00
   9   4  -2   90.99    4.50
   9   4  -2   90.69    7.40
   9   4  -2   89.49    4.60
  -9  -4   2   91.99    4.50
  -9  -4   2  100.19    3.80
  -9  -4   2   99.09    4.20
  -9  -4   2   95.89    4.80
   8   4  -2   32.80    4.00
   8   4  -2   25.20    2.40
   8   4  -2   27.20    2.40
   8   4  -2   30.00    2.10
  -8  -4   2   29.00    2.20
  -8  -4   2   29.60    2.40
  -8  -4   2   25.90    2.50
  -8  -4   2   33.50    1.80
   7   4  -2   -1.70    0.80
   7   4  -2   -0.70    0.80
   7   4  -2   -0.30    0.70
   7   4  -2    2.10    1.60
  -7  -4   2   -0.20    0.70
  -7  -4   2    0.40    0.80
  -7  -4   2    1.30    0.60
  -7  -4   2   -0.60    0.80
  -7  -4   2   -1.10    0.80
   6   4  -2   43.30    2.10
   6   4  -2   42.20    2.40
   6   4  -2   42.70    2.30
   6   4  -2   35.70    4.00
  -6  -4   2   42.40    2.40
  -6  -4   2   42.20    2.20
  -6  -4   2   41.40    1.80
  -6  -4   2   43.00    2.50
  -6  -4   2   41.40    2.10
   5   4  -2   80.49    3.50
   5   4  -2   79.59    3.10
   5   4  -2   81.99    3.50
   5   4  -2   80.29    6.00
  -5  -4   2   87.79    3.20
  -5  -4   2   81.89    3.00
  -5  -4   2   84.19    3.60
  -5  -4   2   81.39    3.60
  -5  -4   2   79.49    5.80
   4   4  -2  158.38    5.00
   4   4  -2  144.49    5.60
  -4  -4   2  137.79    5.60
  -4  -4   2  158.58    5.10
  -4  -4   2  148.89    5.70
   3   4  -2  585.54   20.20
   3   4  -2  587.04   18.00
  -3  -4   2  608.34   33.30
  -3  -4   2  600.94   18.00
  -3  -4   2  589.74   18.10
  -3  -4   2  596.44   20.30
  -3  -4   2  563.74   20.30
   2   4  -2   60.49    2.20
   2   4  -2   61.79    2.30
   2   4  -2   64.09    2.50
  -2  -4   2   62.29    2.60
  -2  -4   2   66.99    4.70
  -2  -4   2   63.09    2.30
  -2  -4   2   64.09    2.60
  -2  -4   2   63.09    2.30
   1   4  -2    5.40    0.50
   1   4  -2    4.70    0.60
   1   4  -2    5.30    0.60
  -1  -4   2    4.10    0.50
  -1  -4   2    3.90    0.50
  -1  -4   2    6.00    0.80
  -1  -4   2    3.90    0.50
   0   4  -2  102.69    3.30
   0   4  -2  101.89    3.70
   0   4  -2  105.29    3.30
   0  -4   2  101.89    3.40
   0  -4   2  103.39    3.80
   0  -4   2  101.89    3.40
  -1   4  -2    0.30    0.30
  -1   4  -2    0.30    0.30
  -1   4  -2    0.00    0.30
   1  -4   2    1.70    0.40
   1  -4   2    0.80    0.40
   1  -4   2    0.60    0.40
  -2   4  -2   20.70    1.10
  -2   4  -2   17.70    1.10
  -2   4  -2   20.80    1.20
   2  -4   2   22.80    1.30
   2  -4   2   19.90    1.10
   2  -4   2   21.80    1.20
  -3   4  -2  234.08    7.50
  -3   4  -2  247.78   10.40
  -3   4  -2  239.28    8.50
   3  -4   2  238.68    8.50
   3  -4   2  232.68    7.60
   3  -4   2  238.28    7.50
  -4   4  -2  253.17    8.30
  -4   4  -2  268.87    9.40
  -4   4  -2  271.87    9.40
  -4   4  -2  276.47   11.40
   4  -4   2  250.17    8.40
   4  -4   2  254.67    9.50
   4  -4   2  266.67    9.40
  -5   4  -2  165.38    6.30
  -5   4  -2  180.28    7.60
  -5   4  -2  159.48    6.30
  -5   4  -2  168.08    5.60
   5  -4   2  156.28    6.20
   5  -4   2  166.38    5.70
   5  -4   2  162.88    6.40
  -6   4  -2   50.99    2.40
  -6   4  -2   56.49    3.20
  -6   4  -2   55.49    2.80
  -6   4  -2   55.99    2.80
   6  -4   2   55.29    2.70
   6  -4   2   51.89    2.40
   6  -4   2   53.39    2.60
   6  -4   2   55.39    2.90
  -7   4  -2   85.79    4.40
  -7   4  -2   80.09    3.80
  -7   4  -2   84.49    3.40
  -7   4  -2   76.89    3.80
   7  -4   2   90.39    3.40
   7  -4   2   77.69    3.70
   7  -4   2   80.09    3.90
   7  -4   2   81.89    3.50
  -8   4  -2   21.90    1.90
  -8   4  -2   20.10    2.10
  -8   4  -2   19.60    2.30
  -8   4  -2   21.00    2.00
   8  -4   2   24.20    2.10
   8  -4   2   19.50    2.10
   8  -4   2   17.70    1.80
  -9   4  -2   22.60    2.40
  -9   4  -2   25.40    2.50
  -9   4  -2   25.20    2.30
   9  -4   2   26.20    2.30
   9  -4   2   27.50    2.50
   9  -4   2   24.10    2.10
 -10   4  -2   14.60    1.90
 -10   4  -2   14.20    1.80
 -10   4  -2   14.00    1.60
 -10   4  -2   16.30    2.40
  10  -4   2   15.10    2.00
  10  -4   2   14.20    1.80
  10  -4   2   11.80    1.60
 -11   4  -2    2.90    1.30
 -11   4  -2    3.10    1.40
  11  -4   2    2.60    1.30
  11  -4   2    3.60    1.50
 -12   4  -2   -1.20    1.30
 -12   4  -2   -1.60    1.20
  12  -4   2   -1.90    1.40
  12  -4   2   -1.50    1.30
 -13   4  -2   -0.40    1.30
  13  -4   2   -0.50    1.60
  13  -4   2   -1.30    1.30
  14  -4   2    0.30    1.70
  14  -4   2   -0.30    1.50
  15  -4   2    2.20    1.70
 -15  -3   2   28.40    3.10
 -14  -3   2    6.20    1.70
  13   3  -2   12.30    1.80
 -13  -3   2   14.30    2.20
 -13  -3   2   12.00    1.90
  12   3  -2    5.40    1.50
 -12  -3   2    5.60    1.70
 -12  -3   2    5.20    1.50
  11   3  -2    5.00    1.60
  11   3  -2    8.20    1.60
 -11  -3   2    5.70    1.70
 -11  -3   2    5.50    1.50
 -11  -3   2    2.80    1.60
  10   3  -2   89.79    4.20
  10   3  -2   88.89    4.80
  10   3  -2   91.49    4.70
 -10  -3   2   93.29    4.70
 -10  -3   2   92.99    4.30
 -10  -3   2   92.99    5.00
   9   3  -2   59.49    3.30
   9   3  -2   58.59    3.70
   9   3  -2   65.19    5.80
   9   3  -2   61.49    3.70
  -9  -3   2   72.79    3.00
  -9  -3   2   63.09    3.60
  -9  -3   2   67.49    3.40
  -9  -3   2   62.29    3.90
   8   3  -2   16.20    3.20
   8   3  -2   13.30    1.60
   8   3  -2   12.90    1.60
  -8  -3   2   12.40    1.40
  -8  -3   2   10.70    1.50
  -8  -3   2   10.90    1.50
   7   3  -2   57.39    4.80
   7   3  -2   54.89    2.90
   7   3  -2   61.19    2.70
   7   3  -2   54.59    3.00
  -7  -3   2   55.99    3.10
  -7  -3   2   53.39    2.60
  -7  -3   2   55.79    2.40
  -7  -3   2   49.99    2.90
  -7  -3   2   53.29    2.60
   6   3  -2  344.47   12.50
   6   3  -2  341.47   12.50
   6   3  -2  339.57   20.10
   6   3  -2  337.67   11.00
  -6  -3   2  349.77   11.30
  -6  -3   2  358.46   12.60
  -6  -3   2  350.76   11.10
  -6  -3   2  345.87   12.50
  -6  -3   2  351.36   11.10
   5   3  -2   58.69    2.80
   5   3  -2   60.09    2.50
  -5  -3   2   54.39    2.80
  -5  -3   2   62.39    2.90
  -5  -3   2   62.69    2.40
  -5  -3   2   60.49    2.60
  -5  -3   2   58.99    2.50
   4   3  -2  249.38    8.20
   4   3  -2  231.68    8.20
   4   3  -2  211.08    7.20
   4   3  -2  193.48   13.10
  -4  -3   2  201.78   13.10
  -4  -3   2  244.68    8.20
  -4  -3   2  242.38    8.20
  -4  -3   2  223.78    7.20
   3   3  -2  148.99    5.60
   3   3  -2  151.48    4.90
   3   3  -2  149.39    5.60
   3   3  -2  147.09    4.90
  -3  -3   2  156.78    9.10
  -3  -3   2  151.38    5.60
  -3  -3   2  153.88    5.00
  -3  -3   2  146.89    5.60
   2   3  -2  240.18    7.60
   2   3  -2  238.18    8.50
   2   3  -2  238.88    7.60
  -2  -3   2  226.08    8.50
  -2  -3   2  251.47    7.60
  -2  -3   2  266.37   14.10
  -2  -3   2  239.68    8.60
   1   3  -2 1635.74   49.40
   1   3  -2 1666.83   49.40
   1   3  -2 1647.34   55.49
  -1  -3   2 1590.64   55.49
  -1  -3   2 1670.33   49.40
  -1  -3   2 1668.73   55.49
  -1  -3   2 1634.54   49.40
   0   3  -2  446.36   12.90
   0   3  -2  417.86   12.90
   0   3  -2  424.46   14.50
   0  -3   2  427.56   13.00
   0  -3   2  420.16   12.90
   0  -3   2  410.56   14.50
  -1   3  -2 1227.58   36.80
  -1   3  -2 1226.58   36.80
  -1   3  -2 1206.48   41.30
   1  -3   2 1233.78   41.30
   1  -3   2 1180.78   49.80
   1  -3   2 1218.68   36.80
   1  -3   2 1262.87   36.80
  -2   3  -2   43.40    1.70
  -2   3  -2   42.70    1.70
  -2   3  -2   43.40    1.90
   2  -3   2   43.90    1.90
   2  -3   2   44.50    2.40
   2  -3   2   43.40    1.70
   2  -3   2   42.20    1.70
  -3   3  -2    3.70    0.60
  -3   3  -2    2.30    0.50
  -3   3  -2    1.70    0.40
  -3   3  -2    3.20    0.70
  -3   3  -2    2.50    0.50
   3  -3   2    1.00    0.40
   3  -3   2    0.70    0.60
  -4   3  -2  623.74   19.20
  -4   3  -2  612.34   21.50
  -4   3  -2  627.14   25.80
  -4   3  -2  635.94   21.50
   4  -3   2  633.44   19.20
   4  -3   2  628.84   25.80
   4  -3   2  624.64   21.60
   4  -3   2  620.34   21.50
  -5   3  -2  142.59    4.80
  -5   3  -2  141.69    5.50
  -5   3  -2  145.49    5.50
  -5   3  -2  142.39    6.40
   5  -3   2  139.89    4.90
   5  -3   2  136.09    5.50
   5  -3   2  136.69    5.40
   5  -3   2  144.39    6.40
  -6   3  -2    0.80    0.60
  -6   3  -2    1.20    0.90
  -6   3  -2    1.00    0.80
  -6   3  -2    0.40    0.70
   6  -3   2   -0.30    0.60
   6  -3   2    0.70    0.80
   6  -3   2    0.40    0.70
  -7   3  -2   90.19    4.40
  -7   3  -2   89.79    3.60
  -7   3  -2   89.09    4.00
  -7   3  -2   89.19    4.00
   7  -3   2   86.19    3.70
   7  -3   2   89.89    4.10
   7  -3   2   89.59    3.60
   7  -3   2   90.09    4.00
  -8   3  -2  129.89    5.60
  -8   3  -2  123.99    5.50
  -8   3  -2  138.29    6.10
   8  -3   2  124.29    5.40
   8  -3   2  136.39    4.90
   8  -3   2  126.89    5.60
  -9   3  -2   88.49    4.60
  -9   3  -2   87.99    3.90
  -9   3  -2   90.29    4.40
  -9   3  -2   89.89    4.30
   9  -3   2   89.59    4.20
   9  -3   2   89.99    4.50
   9  -3   2   88.39    3.90
 -10   3  -2    7.80    1.40
 -10   3  -2    8.60    1.60
 -10   3  -2    8.80    1.40
 -10   3  -2    7.00    1.50
  10  -3   2    6.20    1.40
  10  -3   2    6.20    1.30
  10  -3   2    8.20    1.60
 -11   3  -2   15.80    2.00
 -11   3  -2   19.00    2.10
 -11   3  -2   14.40    2.30
 -11   3  -2   16.50    2.00
  11  -3   2   16.40    1.80
  11  -3   2   16.30    2.10
  11  -3   2   20.10    2.40
 -12   3  -2   39.20    3.00
 -12   3  -2   40.90    2.90
  12  -3   2   36.90    2.80
  12  -3   2   41.40    3.40
 -13   3  -2   35.30    2.90
  13  -3   2   33.00    2.80
  13  -3   2   34.80    3.50
 -14   3  -2    0.40    1.40
  14  -3   2   -1.10    1.40
  15  -3   2    3.30    1.70
  16  -3   2    3.40    1.80
 -15  -2   2    2.90    1.70
  14   2  -2    0.60    1.50
 -14  -2   2    0.50    1.50
  13   2  -2    1.40    1.40
 -13  -2   2    0.30    1.30
 -13  -2   2    2.40    1.70
  12   2  -2    1.40    1.30
 -12  -2   2    0.10    1.30
 -12  -2   2    1.00    1.50
  11   2  -2   -1.10    1.30
  11   2  -2   -1.20    1.40
  11   2  -2   -1.80    1.50
 -11  -2   2   -1.70    1.40
 -11  -2   2   -1.80    1.30
 -11  -2   2   -0.50    1.50
  10   2  -2  105.99    5.40
  10   2  -2  107.89    5.30
  10   2  -2  103.99    4.80
  10   2  -2  113.69    8.30
 -10  -2   2  106.39    4.70
 -10  -2   2  111.09    5.50
 -10  -2   2  104.39    5.20
   9   2  -2   31.00    2.50
   9   2  -2   30.90    2.80
   9   2  -2   25.90    2.70
   9   2  -2   36.90    4.40
  -9  -2   2   29.80    2.40
  -9  -2   2   29.90    2.60
  -9  -2   2   32.90    2.90
  -9  -2   2   36.20    2.20
   8   2  -2   30.00    2.40
   8   2  -2   28.70    2.30
   8   2  -2   23.20    2.00
   8   2  -2   27.30    3.70
  -8  -2   2   32.60    1.90
  -8  -2   2   26.80    2.30
  -8  -2   2   30.00    2.50
  -8  -2   2   27.00    2.10
   7   2  -2   -0.10    0.90
   7   2  -2   -0.50    0.90
   7   2  -2    0.30    0.30
   7   2  -2   -0.30    1.50
  -7  -2   2   -0.80    0.90
  -7  -2   2   -0.50    0.80
  -7  -2   2    2.00    1.00
  -7  -2   2    0.50    0.70
   6   2  -2  317.67   11.60
   6   2  -2  324.57   11.70
   6   2  -2  305.57   10.30
   6   2  -2  321.77   18.60
  -6  -2   2  330.67   11.80
  -6  -2   2  318.37   11.60
  -6  -2   2  321.47   10.40
  -6  -2   2  329.57   10.60
  -6  -2   2  323.67   10.40
   5   2  -2  244.38    9.10
   5   2  -2  245.38    8.10
   5   2  -2  237.68    9.10
   5   2  -2  269.57   14.60
  -5  -2   2  240.68    9.10
  -5  -2   2  250.47    8.10
  -5  -2   2  249.97    9.20
  -5  -2   2  251.87    8.10
  -5  -2   2  255.97    8.30
   4   2  -2    1.10    0.60
   4   2  -2    1.90    1.00
  -4  -2   2    2.10    0.50
  -4  -2   2    0.10    0.60
  -4  -2   2   -0.30    0.60
  -4  -2   2    0.40    0.50
   3   2  -2   48.00    1.90
   3   2  -2   46.40    1.90
   3   2  -2   48.50    2.20
   3   2  -2   50.99    3.40
  -3  -2   2   46.90    2.20
  -3  -2   2   46.40    2.20
  -3  -2   2   46.70    2.00
  -3  -2   2   50.89    3.40
   2   2  -2   49.10    1.90
   2   2  -2   49.90    2.20
   2   2  -2   52.59    1.90
  -2  -2   2   50.29    2.20
  -2  -2   2   51.09    2.20
  -2  -2   2   51.39    1.90
  -2  -2   2   52.29    3.50
   1   2  -2   92.79    3.50
   1   2  -2   90.19    3.50
   1   2  -2   96.69    3.10
   1   2  -2   91.69    3.10
  -1  -2   2   92.09    3.50
  -1  -2   2   98.29    3.50
  -1  -2   2   93.49    3.10
   0   2  -2 3261.47   94.49
   0   2  -2 3222.28  106.09
   0   2  -2 3219.58   94.49
   0  -2   2 3231.58   94.49
   0  -2   2 2788.12   94.39
   0  -2   2 3185.28  106.09
  -1   2  -2  958.30   28.60
  -1   2  -2  922.01   32.10
  -1   2  -2  960.60   28.60
   1  -2   2  942.91   32.10
   1  -2   2  957.10   28.60
  -2   2  -2 2322.37   69.89
  -2   2  -2 2334.77   78.49
  -2   2  -2 2375.26   69.89
  -2   2  -2 2395.96   78.49
   2  -2   2 2311.37   69.89
   2  -2   2 2243.28   94.39
   2  -2   2 2329.97   78.49
  -3   2  -2   13.90    1.10
  -3   2  -2   10.40    0.90
  -3   2  -2    9.80    1.00
  -3   2  -2   10.30    0.90
   3  -2   2    9.30    0.90
   3  -2   2    9.10    1.00
   3  -2   2   10.90    1.20
  -4   2  -2   19.00    1.30
  -4   2  -2   16.00    1.20
  -4   2  -2   21.40    1.30
  -4   2  -2   20.50    1.20
   4  -2   2   17.30    1.20
   4  -2   2   19.70    1.40
   4  -2   2   21.20    1.30
  -5   2  -2  440.36   18.20
  -5   2  -2  452.25   15.50
  -5   2  -2  433.26   13.70
  -5   2  -2  438.96   15.40
   5  -2   2  442.86   13.80
   5  -2   2  430.46   18.20
   5  -2   2  442.36   15.50
   5  -2   2  441.56   15.40
  -6   2  -2    6.80    1.10
  -6   2  -2   11.90    1.40
  -6   2  -2    8.30    1.00
  -6   2  -2    7.00    1.10
   6  -2   2    7.60    1.00
   6  -2   2    8.50    1.10
   6  -2   2    5.90    0.90
   6  -2   2    7.60    1.10
  -7   2  -2  102.19    4.60
  -7   2  -2   94.49    4.20
  -7   2  -2   97.99    4.20
   7  -2   2  101.49    3.80
   7  -2   2   94.39    4.30
   7  -2   2   92.89    4.20
  -8   2  -2    2.90    1.00
  -8   2  -2    3.80    0.90
  -8   2  -2    1.20    0.90
  -8   2  -2    2.00    0.80
   8  -2   2    2.50    1.00
   8  -2   2    1.60    0.90
   8  -2   2    1.90    0.90
  -9   2  -2   21.20    2.10
  -9   2  -2   21.30    2.10
  -9   2  -2   25.90    2.30
  -9   2  -2   25.60    2.10
   9  -2   2   23.50    2.00
   9  -2   2   22.40    2.30
   9  -2   2   25.90    2.20
 -10   2  -2   28.00    2.50
 -10   2  -2   31.90    2.40
 -10   2  -2   35.00    2.70
 -10   2  -2   27.30    2.70
  10  -2   2   29.80    2.80
  10  -2   2   34.20    2.60
  10  -2   2   28.10    2.30
 -11   2  -2   22.50    2.30
 -11   2  -2   15.50    2.00
 -11   2  -2   23.10    2.20
 -11   2  -2   24.50    2.70
  11  -2   2   20.70    2.50
  11  -2   2   18.70    1.90
  11  -2   2   20.20    2.30
 -12   2  -2   28.20    3.00
 -12   2  -2   29.70    2.60
 -12   2  -2   32.10    2.50
 -12   2  -2   28.90    3.10
  12  -2   2   28.30    3.10
  12  -2   2   26.90    2.60
  12  -2   2   24.90    2.80
 -13   2  -2   -1.80    1.20
  13  -2   2   -1.50    1.50
  13  -2   2   -0.30    1.30
 -14   2  -2   -0.70    1.40
  14  -2   2   -1.00    1.40
 -15   2  -2    2.80    1.70
  15  -2   2   -0.40    1.50
  16  -2   2    2.10    1.80
  15   1  -2   -0.50    1.50
 -15  -1   2    0.10    1.50
  14   1  -2    0.50    1.50
 -14  -1   2    0.40    1.50
  13   1  -2    1.80    1.40
 -13  -1   2   -1.00    1.30
  12   1  -2   19.20    2.10
  12   1  -2   19.20    2.30
 -12  -1   2   17.80    2.30
 -12  -1   2   21.70    2.70
 -12  -1   2   15.50    1.90
  11   1  -2   75.09    4.00
  11   1  -2   66.59    4.40
  11   1  -2   86.59    4.60
 -11  -1   2   75.09    4.40
 -11  -1   2   74.09    3.90
 -11  -1   2   68.49    4.50
  10   1  -2    0.90    1.30
  10   1  -2    0.20    1.40
  10   1  -2    0.70    1.40
 -10  -1   2    0.30    1.20
 -10  -1   2    0.80    1.40
 -10  -1   2    1.10    1.40
   9   1  -2   38.80    2.70
   9   1  -2   38.70    3.00
   9   1  -2   38.60    2.90
  -9  -1   2   34.70    2.70
  -9  -1   2   39.30    3.10
  -9  -1   2   38.60    2.60
  -9  -1   2   44.50    2.40
   8   1  -2    6.30    1.30
   8   1  -2    6.20    1.40
   8   1  -2    7.30    1.20
  -8  -1   2   10.40    1.20
  -8  -1   2   10.00    1.40
  -8  -1   2    8.80    1.20
  -8  -1   2    9.50    1.50
   7   1  -2  277.77    9.40
   7   1  -2  282.67   10.60
   7   1  -2  292.77   10.60
  -7  -1   2  283.77    9.60
  -7  -1   2  286.57   10.60
  -7  -1   2  284.57   10.70
  -7  -1   2  288.77    9.50
   6   1  -2    0.60    0.90
   6   1  -2    0.40    0.30
   6   1  -2    1.90    0.90
  -6  -1   2    0.20    0.70
  -6  -1   2    0.90    0.90
  -6  -1   2    0.20    0.90
  -6  -1   2    0.00    0.80
   5   1  -2  192.58    7.50
   5   1  -2  190.08    7.50
   5   1  -2  217.38    6.70
  -5  -1   2  222.18    6.70
  -5  -1   2  201.28    7.60
  -5  -1   2  188.38    6.60
  -5  -1   2  209.88    6.80
  -5  -1   2  182.48    7.40
   4   1  -2  264.77    8.60
   4   1  -2  272.77    9.80
   4   1  -2  262.07    9.80
   4   1  -2  272.37   15.40
   4   1  -2  275.47    8.60
  -4  -1   2  283.07    8.60
  -4  -1   2  266.27    9.80
  -4  -1   2  260.57    9.70
  -4  -1   2  282.07    9.00
   3   1  -2  338.47   12.40
   3   1  -2  367.46   11.00
   3   1  -2  348.37   12.40
   3   1  -2  372.26   11.00
  -3  -1   2  375.16   11.00
  -3  -1   2  359.66   12.40
  -3  -1   2  319.47   12.30
  -3  -1   2  351.76   11.00
   2   1  -2 1371.26   47.50
   2   1  -2 1369.56   42.30
   2   1  -2 1360.26   47.50
   2   1  -2 1510.25   77.19
   2   1  -2 1399.26   42.30
  -2  -1   2 1381.76   42.30
  -2  -1   2 1486.65   77.19
  -2  -1   2 1343.77   47.50
  -2  -1   2 1409.46   42.30
  -2  -1   2 1414.16   47.60
   1   1  -2   95.99    3.70
   1   1  -2  104.69    3.30
   1   1  -2  106.59    3.30
   1   1  -2  100.89    3.70
  -1  -1   2   96.59    3.30
  -1  -1   2  105.39    3.30
  -1  -1   2   94.09    3.70
  -1  -1   2  108.09    3.80
   0   1  -2  330.57   10.10
   0   1  -2  327.87   10.10
   0   1  -2  335.27   11.40
   0  -1   2  334.47   10.10
   0  -1   2  321.17   11.40
  -1   1  -2  800.02   26.70
  -1   1  -2  793.32   23.80
  -1   1  -2  773.92   23.70
   1  -1   2  790.92   26.70
   1  -1   2  770.32   23.70
  -2   1  -2  368.66   11.30
  -2   1  -2  375.06   11.30
  -2   1  -2  368.96   12.70
   2  -1   2  366.66   11.30
   2  -1   2  370.66   11.30
   2  -1   2  364.46   12.70
  -3   1  -2  667.93   22.40
  -3   1  -2  673.03   19.90
  -3   1  -2  645.74   22.30
  -3   1  -2  652.43   19.90
   3  -1   2  642.14   22.30
   3  -1   2  644.84   19.90
   3  -1   2  669.83   19.90
   3  -1   2  624.74   26.60
  -4   1  -2   32.10    1.60
  -4   1  -2   36.50    1.70
  -4   1  -2   35.00    1.60
  -4   1  -2   39.00    1.90
  -4   1  -2   37.70    1.90
   4  -1   2   40.20    1.90
   4  -1   2   38.60    1.90
   4  -1   2   34.90    1.60
   4  -1   2   32.50    1.60
  -5   1  -2  308.37    9.80
  -5   1  -2  300.67   12.70
  -5   1  -2  306.27   11.00
  -5   1  -2  311.57    9.70
  -5   1  -2  317.17   11.00
   5  -1   2  306.37   12.70
   5  -1   2  305.97   11.00
   5  -1   2  304.57    9.80
   5  -1   2  308.17   10.90
  -6   1  -2  155.18    5.80
  -6   1  -2  136.29    5.00
  -6   1  -2  140.59    6.30
  -6   1  -2  160.08    5.80
   6  -1   2  128.69    5.00
   6  -1   2  161.98    5.70
   6  -1   2  142.99    5.80
   6  -1   2  144.49    5.20
  -7   1  -2   -0.90    0.70
  -7   1  -2    0.10    0.80
  -7   1  -2   -0.50    0.90
  -7   1  -2    0.40    0.50
   7  -1   2    0.10    0.90
   7  -1   2    2.60    0.90
   7  -1   2   -0.90    0.70
   7  -1   2   -0.40    0.70
  -8   1  -2    3.70    0.80
  -8   1  -2    4.30    1.00
  -8   1  -2    4.60    1.10
  -8   1  -2    5.30    1.10
   8  -1   2    4.70    1.00
   8  -1   2    5.40    1.20
   8  -1   2    6.50    1.10
  -9   1  -2   66.09    3.40
  -9   1  -2   63.99    3.10
  -9   1  -2   56.99    3.30
  -9   1  -2   64.09    3.50
   9  -1   2   61.79    3.10
   9  -1   2   62.09    3.50
   9  -1   2   70.79    3.40
 -10   1  -2    1.10    1.20
 -10   1  -2    2.00    1.30
 -10   1  -2   -0.10    1.10
  10  -1   2    1.10    1.20
  10  -1   2    1.90    1.10
  10  -1   2   -0.10    1.30
 -11   1  -2   13.10    1.50
 -11   1  -2   20.30    2.50
 -11   1  -2   14.00    1.70
 -11   1  -2   14.20    1.90
  11  -1   2   15.00    1.70
  11  -1   2   18.80    2.40
  11  -1   2   13.40    2.00
 -12   1  -2    1.10    1.50
 -12   1  -2    0.50    1.30
 -12   1  -2    0.60    1.50
  12  -1   2    0.10    1.40
  12  -1   2    0.50    1.30
  12  -1   2   -1.00    1.50
 -13   1  -2   -1.70    1.40
 -13   1  -2    0.80    1.40
  13  -1   2   -0.50    1.40
  13  -1   2   -1.40    1.30
  13  -1   2    0.90    1.60
 -14   1  -2    0.30    1.40
  14  -1   2   -0.30    1.40
 -15   1  -2   27.40    3.00
  15  -1   2   27.90    3.00
 -16   1  -2   -1.70    1.60
  16  -1   2   -3.10    1.50
  15   0  -2    3.50    1.70
 -15   0   2    3.50    1.70
  14   0  -2    4.50    1.70
 -14   0   2    3.00    1.60
  13   0  -2   47.30    3.50
 -13   0   2   50.59    3.40
  12   0  -2   49.20    3.90
  12   0  -2   47.80    3.30
  12   0  -2   49.10    3.70
 -12   0   2   51.99    3.90
 -12   0   2   45.80    3.20
 -12   0   2   48.10    3.60
  11   0  -2   35.30    3.40
  11   0  -2   31.80    3.20
  11   0  -2   39.30    3.00
 -11   0   2   36.70    3.40
 -11   0   2   36.10    2.90
 -11   0   2   29.40    3.10
  10   0  -2   20.50    2.20
  10   0  -2   21.70    2.70
  10   0  -2   28.30    2.50
 -10   0   2   23.80    2.40
 -10   0   2   20.40    2.60
 -10   0   2   27.20    2.90
   9   0  -2    5.50    1.50
   9   0  -2    4.90    1.30
   9   0  -2    8.00    1.60
  -9   0   2    5.30    1.30
  -9   0   2    6.10    1.50
  -9   0   2    5.50    1.50
  -9   0   2   10.10    1.40
   8   0  -2  287.77   10.90
   8   0  -2  288.77   10.90
   8   0  -2  292.07    9.70
  -8   0   2  291.17   11.00
  -8   0   2  292.47   10.80
  -8   0   2  281.07    9.70
  -8   0   2  286.97   10.00
   7   0  -2  370.96   11.80
   7   0  -2  367.46   12.10
   7   0  -2  358.66   13.20
   7   0  -2  360.46   13.20
  -7   0   2  353.56   13.10
  -7   0   2  367.86   11.80
  -7   0   2  358.06   13.30
  -7   0   2  364.26   12.20
   6   0  -2  712.03   25.40
   6   0  -2  745.53   25.50
   6   0  -2  727.13   22.60
  -6   0   2  727.63   22.60
  -6   0   2  730.53   25.40
  -6   0   2  745.33   25.50
  -6   0   2  734.53   23.60
   5   0  -2 1636.74   49.50
   5   0  -2 1606.64   55.69
   5   0  -2 1676.13   55.69
  -5   0   2 1616.74   55.59
  -5   0   2 1628.34   49.50
  -5   0   2 1654.83   55.69
  -5   0   2 1643.24   51.99
   4   0  -2 6497.65  204.28
   4   0  -2 6280.77  204.28
   4   0  -2 5218.58  181.78
   4   0  -2 6260.17  181.78
  -4   0   2 6253.77  204.18
  -4   0   2 5387.06  190.88
  -4   0   2 6284.87  181.78
  -4   0   2 6365.06  204.28
   3   0  -2  129.29    4.90
   3   0  -2  131.29    4.90
   3   0  -2  124.89    4.30
   3   0  -2  130.19    4.40
  -3   0   2  129.89    4.50
  -3   0   2  127.89    4.30
  -3   0   2  127.29    4.90
  -3   0   2  130.29    4.90
  -3   0   2  122.69    4.30
   2   0  -2  235.88    8.30
   2   0  -2  236.28   13.10
   2   0  -2  230.88    7.40
   2   0  -2  235.08    8.30
   2   0  -2  242.58    7.40
  -2   0   2  240.98    7.40
  -2   0   2  232.88    7.40
  -2   0   2  231.38    8.30
  -2   0   2  233.38    8.30
   1   0  -2 2315.97   77.89
   1   0  -2 2401.26   69.39
   1   0  -2 2284.97   77.89
   1   0  -2 2298.87   69.39
  -1   0   2 2341.77   69.39
  -1   0   2 2372.86   77.89
  -1   0   2 2208.28   77.89
  -1   0   2 2271.17   69.39
   0   0  -2  144.39    4.60
   0   0  -2  137.89    5.20
   0   0  -2  151.88    4.60
   0   0  -2  153.48    5.20
   0   0   2  147.59    4.60
   0   0   2  147.69    5.20
   0   0   2  135.19    5.20
   0   0   2  151.58    4.60
  -1   0  -2 2146.09   65.69
  -1   0  -2 2189.98   73.79
  -1   0  -2 2203.38   65.69
   1   0   2 2220.88   65.69
   1   0   2 2190.58   65.69
   1   0   2 2203.28   73.79
  -2   0  -2   68.39    2.80
  -2   0  -2   76.19    2.50
  -2   0  -2   75.09    2.50
   2   0   2   75.19    2.50
   2   0   2   68.59    2.80
   2   0   2   75.69    2.50
  -3   0  -2  584.14   20.20
  -3   0  -2  587.44   20.20
  -3   0  -2  599.54   18.00
  -3   0  -2  592.04   18.00
   3   0   2  597.04   18.00
   3   0   2  578.84   23.90
   3   0   2  592.64   18.00
   3   0   2  581.84   20.20
  -4   0  -2    9.40    1.00
  -4   0  -2    8.30    0.90
  -4   0  -2   12.90    1.10
  -4   0  -2    8.70    1.10
   4   0   2    9.00    0.90
   4   0   2    9.20    1.00
   4   0   2   12.40    1.10
  -5   0  -2  267.87    8.70
  -5   0  -2  281.97    9.90
  -5   0  -2  277.37    9.80
  -5   0  -2  269.37    8.70
   5   0   2  267.37    8.70
   5   0   2  270.17    8.80
   5   0   2  268.87    9.90
   5   0   2  287.07    9.80
  -6   0  -2 1331.07   39.10
  -6   0  -2 1290.17   52.19
  -6   0  -2 1294.87   44.00
  -6   0  -2 1259.77   43.90
   6   0   2 1282.77   43.90
   6   0   2 1281.07   39.20
   6   0   2 1277.97   44.00
  -7   0  -2    5.10    1.10
  -7   0  -2    4.00    1.00
  -7   0  -2    4.40    0.90
   7   0   2    3.40    0.80
   7   0   2    6.10    1.00
   7   0   2    3.00    0.80
   7   0   2    3.60    1.00
  -8   0  -2   -0.20    0.70
  -8   0  -2   -0.20    0.80
  -8   0  -2    0.40    0.60
  -8   0  -2    2.10    0.90
   8   0   2    1.00    1.00
   8   0   2   -0.60    0.80
   8   0   2    0.20    0.70
   8   0   2    0.60    0.80
  -9   0  -2   24.40    2.00
  -9   0  -2   23.20    2.20
  -9   0  -2   20.30    1.70
  -9   0  -2   23.00    2.30
   9   0   2   29.40    2.20
   9   0   2   25.70    2.40
   9   0   2   22.40    1.90
 -10   0  -2  206.38    8.40
 -10   0  -2  218.48    8.60
 -10   0  -2  204.88    9.00
 -10   0  -2  211.48    7.60
  10   0   2  206.08    8.60
  10   0   2  219.58    8.40
  10   0   2  210.68    7.50
 -11   0  -2    0.50    0.90
 -11   0  -2   -0.70    1.30
 -11   0  -2    1.40    1.30
 -11   0  -2   -0.20    1.40
  11   0   2   -1.00    1.50
  11   0   2    2.00    1.30
  11   0   2    2.90    1.30
 -12   0  -2   24.00    2.90
 -12   0  -2   23.50    2.70
 -12   0  -2   21.70    2.40
  12   0   2   23.40    3.00
  12   0   2   24.50    2.60
  12   0   2   17.00    1.90
 -13   0  -2    5.10    1.80
 -13   0  -2    6.20    1.80
 -13   0  -2    7.80    1.70
  13   0   2    6.20    1.60
  13   0   2    8.10    1.80
  13   0   2    9.00    2.00
 -14   0  -2    0.80    1.40
  14   0   2   -0.80    1.40
  14   0   2   -0.10    1.30
 -15   0  -2   -0.50    1.50
  15   0   2   -0.10    1.50
 -16   0  -2   -1.30    1.60
  16   0   2   -3.20    1.60
  15  -1  -2    0.80    1.60
 -15   1   2   -2.00    1.40
  14  -1  -2   22.20    2.50
 -14   1   2   29.40    3.00
  13  -1  -2   -0.30    1.40
 -13   1   2    0.50    1.40
  12  -1  -2   45.40    3.70
  12  -1  -2   41.80    3.80
  12  -1  -2   47.90    3.20
 -12   1   2   43.30    3.70
 -12   1   2   43.90    3.10
  11  -1  -2   61.69    4.10
  11  -1  -2   59.99    4.00
  11  -1  -2   55.99    3.50
 -11   1   2   56.79    3.70
 -11   1   2   57.59    3.40
 -11   1   2   59.69    4.10
  10  -1  -2    0.60    1.20
  10  -1  -2    0.50    1.30
  10  -1  -2    1.10    1.40
 -10   1   2    0.30    1.30
 -10   1   2   -0.10    1.10
 -10   1   2    0.00    1.30
   9  -1  -2    4.30    1.40
   9  -1  -2    3.20    1.30
   9  -1  -2    0.60    1.10
  -9   1   2    2.40    1.30
  -9   1   2    3.50    1.30
  -9   1   2    4.10    1.20
  -9   1   2    1.90    1.10
   8  -1  -2   -0.50    0.90
   8  -1  -2    1.70    1.10
   8  -1  -2    2.60    1.20
  -8   1   2    1.10    1.00
  -8   1   2    0.80    1.10
  -8   1   2    1.90    1.00
   7  -1  -2   61.79    3.30
   7  -1  -2   63.19    3.00
   7  -1  -2   67.79    3.40
  -7   1   2   61.49    2.90
  -7   1   2   61.89    3.20
  -7   1   2   61.59    3.30
  -7   1   2   60.09    2.90
   6  -1  -2  150.48    5.50
   6  -1  -2  146.69    6.00
   6  -1  -2  157.08    5.40
   6  -1  -2  148.29    6.00
  -6   1   2  149.69    5.60
  -6   1   2  148.49    6.00
  -6   1   2  158.48    6.20
   5  -1  -2  135.19    5.50
   5  -1  -2  128.29    5.60
   5  -1  -2  144.69    4.90
   5  -1  -2  145.19    5.00
   5  -1  -2  155.48    5.10
  -5   1   2  139.49    4.90
  -5   1   2  140.29    5.10
  -5   1   2  143.69    5.60
  -5   1   2  126.39    5.40
   4  -1  -2  481.35   14.80
   4  -1  -2  489.35   16.70
   4  -1  -2  477.55   16.70
  -4   1   2  473.35   15.50
  -4   1   2  480.85   16.60
  -4   1   2  481.15   16.70
  -4   1   2  473.55   14.80
  -4   1   2  467.35   14.80
   3  -1  -2  417.36   14.60
   3  -1  -2  408.16   13.00
   3  -1  -2  411.96   14.60
   3  -1  -2  432.06   13.00
  -3   1   2  423.66   13.00
  -3   1   2  422.46   13.60
  -3   1   2  396.46   14.50
  -3   1   2  423.16   14.60
  -3   1   2  436.46   12.90
   2  -1  -2  327.27   11.60
   2  -1  -2  323.07   11.60
   2  -1  -2  331.37   10.30
   2  -1  -2  353.76   10.30
  -2   1   2  333.57   10.30
  -2   1   2  329.17   10.80
  -2   1   2  312.07   11.50
  -2   1   2  332.97   11.60
  -2   1   2  342.97   10.30
   1  -1  -2 3541.75  124.89
   1  -1  -2 3963.70  111.19
   1  -1  -2 3324.47  111.39
  -1   1   2 3873.31  124.89
  -1   1   2 3877.61  111.19
  -1   1   2 3806.12  111.19
  -1   1   2 3581.44  124.79
   0  -1  -2 1071.19   36.70
   0  -1  -2 1070.99   36.70
   0  -1  -2 1058.59   32.70
   0   1   2 1144.79   59.69
   0   1   2 1100.59   32.70
   0   1   2 1098.39   36.70
   0   1   2 1092.69   36.70
   0   1   2 1059.09   32.70
  -1  -1  -2  130.89    4.70
  -1  -1  -2  130.09    4.10
   1   1   2  127.39    4.10
   1   1   2  134.29    4.20
   1   1   2  131.69    4.70
  -2  -1  -2 3949.90  132.49
  -2  -1  -2 4202.98  117.69
  -2  -1  -2 3446.06  117.49
   2   1   2 4036.10  132.29
   2   1   2 3971.10  117.69
  -3  -1  -2   25.00    1.30
  -3  -1  -2   27.10    1.20
  -3  -1  -2   26.10    1.40
   3   1   2   25.80    1.40
   3   1   2   26.60    1.30
   3   1   2   27.90    1.20
  -4  -1  -2  340.17   10.80
  -4  -1  -2  340.37   12.10
  -4  -1  -2  334.97   12.10
  -4  -1  -2  356.96   10.70
   4   1   2  341.87   10.80
   4   1   2  354.86   10.70
   4   1   2  346.97   12.10
  -5  -1  -2 2706.33   90.39
  -5  -1  -2 2601.84   90.39
  -5  -1  -2 2771.62   80.49
   5   1   2 2641.44   90.39
   5   1   2 2667.33   80.49
   5   1   2 2663.43   90.29
   5   1   2 2683.53   80.39
  -6  -1  -2  115.89    4.10
  -6  -1  -2  117.59    4.70
  -6  -1  -2   94.59    4.00
  -6  -1  -2  118.19    4.60
   6   1   2  113.19    4.10
   6   1   2  112.59    4.70
   6   1   2  117.49    4.60
  -7  -1  -2  409.26   14.90
  -7  -1  -2  428.66   13.30
  -7  -1  -2  425.26   14.90
   7   1   2  400.96   14.90
   7   1   2  422.06   14.80
  -8  -1  -2   23.70    2.10
  -8  -1  -2   28.00    2.10
  -8  -1  -2   20.20    1.80
   8   1   2   27.10    2.00
   8   1   2   25.20    2.20
   8   1   2   17.10    1.80
   8   1   2   21.70    1.70
  -9  -1  -2  132.79    5.00
  -9  -1  -2  134.19    5.60
  -9  -1  -2  131.29    5.60
   9   1   2  131.49    5.00
   9   1   2  137.59    5.50
   9   1   2  122.89    5.60
   9   1   2  122.29    4.90
 -10  -1  -2   76.59    4.00
 -10  -1  -2   73.19    3.60
 -10  -1  -2   78.89    4.10
  10   1   2   72.99    4.10
  10   1   2   72.39    3.50
  10   1   2   80.49    3.90
 -11  -1  -2   67.49    3.50
 -11  -1  -2   67.49    3.90
 -11  -1  -2   69.79    4.00
  11   1   2   66.79    3.70
  11   1   2   60.79    3.30
  11   1   2   56.79    3.90
 -12  -1  -2  104.69    5.30
 -12  -1  -2  100.69    5.20
 -12  -1  -2  100.49    4.60
  12   1   2  105.69    5.10
  12   1   2   99.19    5.40
  12   1   2   93.19    4.50
 -13  -1  -2   28.70    3.10
 -13  -1  -2   31.10    3.20
 -13  -1  -2   32.30    2.80
  13   1   2   28.00    2.70
  13   1   2   34.30    3.20
 -14  -1  -2    0.40    1.40
  14   1   2   -0.70    1.30
 -15  -1  -2   10.30    2.00
  15   1   2   11.70    2.00
 -16  -1  -2    1.90    1.70
  16   1   2    0.20    1.70
  15  -2  -2    1.90    1.70
  14  -2  -2    1.10    1.60
 -14   2   2    1.40    1.60
  13  -2  -2    8.80    1.80
 -13   2   2    6.10    1.70
  12  -2  -2    2.30    1.60
  12  -2  -2    1.80    1.50
 -12   2   2    0.00    1.70
 -12   2   2    2.30    1.40
  11  -2  -2   59.29    4.00
  11  -2  -2   49.80    3.30
  11  -2  -2   55.39    3.80
 -11   2   2   52.39    3.90
 -11   2   2   51.89    3.30
 -11   2   2   54.19    3.90
 -11   2   2   53.89    3.70
  10  -2  -2   86.99    4.50
  10  -2  -2   76.29    4.30
  10  -2  -2   73.59    3.80
 -10   2   2   72.49    3.80
 -10   2   2   76.39    4.20
 -10   2   2   78.09    4.50
   9  -2  -2    7.10    1.50
   9  -2  -2    6.70    1.30
   9  -2  -2    6.40    1.50
  -9   2   2    7.60    1.40
  -9   2   2    7.70    1.50
  -9   2   2    5.90    1.50
  -9   2   2    8.30    1.40
   8  -2  -2   41.80    2.80
   8  -2  -2   46.90    2.60
   8  -2  -2   42.90    2.90
  -8   2   2   45.70    3.00
  -8   2   2   39.40    2.70
  -8   2   2   40.50    2.60
  -8   2   2   42.40    2.50
   7  -2  -2    1.50    0.90
   7  -2  -2   -0.40    0.80
   7  -2  -2    0.70    0.90
  -7   2   2    2.00    0.90
  -7   2   2    1.30    0.80
  -7   2   2    0.80    0.90
  -7   2   2    0.60    0.90
   6  -2  -2    3.10    0.90
   6  -2  -2    4.70    0.80
   6  -2  -2    4.10    0.90
   6  -2  -2    3.90    0.90
  -6   2   2    3.20    0.90
  -6   2   2    5.30    1.00
  -6   2   2    2.20    0.60
  -6   2   2    5.50    1.00
   5  -2  -2    2.80    0.80
   5  -2  -2    3.50    0.70
   5  -2  -2    4.20    1.00
   5  -2  -2    4.30    0.90
   5  -2  -2    4.30    0.90
  -5   2   2    5.20    1.00
  -5   2   2    4.20    1.00
  -5   2   2    3.20    0.90
  -5   2   2    4.50    0.80
   4  -2  -2  123.29    5.00
   4  -2  -2  124.99    4.90
   4  -2  -2  128.09    4.40
  -4   2   2  128.59    5.00
  -4   2   2  129.99    4.60
  -4   2   2  123.69    4.90
  -4   2   2  124.39    4.40
   3  -2  -2  112.49    4.50
   3  -2  -2  117.59    4.60
   3  -2  -2  116.09    4.00
  -3   2   2  119.19    4.00
  -3   2   2  115.39    4.00
  -3   2   2  116.59    4.20
  -3   2   2  114.79    4.50
  -3   2   2  115.69    4.50
   2  -2  -2  928.01   31.60
   2  -2  -2  906.11   31.60
   2  -2  -2  922.71   28.10
  -2   2   2  978.00   29.60
  -2   2   2  962.60   28.10
  -2   2   2  890.11   31.50
  -2   2   2  920.61   31.60
  -2   2   2  923.51   28.10
   1  -2  -2 1136.69   34.80
   1  -2  -2 1135.49   39.10
   1  -2  -2 1167.78   39.10
  -1   2   2 1159.88   36.60
  -1   2   2 1179.28   34.80
  -1   2   2 1142.29   39.10
  -1   2   2 1143.29   34.80
  -1   2   2 1179.88   39.10
   0  -2  -2   28.90    1.20
   0  -2  -2   32.20    1.40
   0  -2  -2   31.80    1.20
   0  -2  -2   36.20    1.40
   0  -2  -2   28.80    2.20
   0   2   2   31.10    1.20
   0   2   2   31.40    1.20
   0   2   2   27.90    2.20
  -1  -2  -2  487.35   16.50
  -1  -2  -2  472.45   27.00
  -1  -2  -2  486.35   14.70
  -1  -2  -2  487.55   14.70
   1   2   2  482.05   27.00
   1   2   2  477.85   14.70
   1   2   2  491.45   16.50
   1   2   2  494.95   14.70
  -2  -2  -2 1458.95   49.40
  -2  -2  -2 1513.35   44.00
  -2  -2  -2 1284.67   44.00
   2   2   2 1519.25   44.00
   2   2   2 1544.95   59.29
   2   2   2 1328.07   49.30
   2   2   2 1512.85   43.90
   2   2   2 1544.65   80.69
  -3  -2  -2  265.27    9.50
  -3  -2  -2  277.57   11.10
  -3  -2  -2  268.07    8.40
   3   2   2  285.07   11.20
   3   2   2  266.27    9.40
   3   2   2  268.27    8.40
   3   2   2  266.67    8.40
  -4  -2  -2  186.28    6.50
  -4  -2  -2  176.78    5.80
  -4  -2  -2  173.98    7.40
  -4  -2  -2  189.48    6.60
   4   2   2  185.98    6.50
   4   2   2  174.18    5.80
   4   2   2  174.78    5.80
  -5  -2  -2    7.40    0.80
  -5  -2  -2    8.10    0.90
   5   2   2    6.80    0.70
   5   2   2    8.30    0.80
  -6  -2  -2   -0.40    0.70
  -6  -2  -2   -0.50    0.80
  -6  -2  -2   -1.30    0.60
   6   2   2    0.00    0.80
   6   2   2   -0.70    0.60
   6   2   2    0.90    0.90
  -7  -2  -2   85.29    3.90
  -7  -2  -2   79.99    3.80
  -7  -2  -2   87.39    3.50
  -7  -2  -2   89.79    3.40
   7   2   2   79.69    3.90
   7   2   2   81.09    3.70
   7   2   2   85.99    3.40
  -8  -2  -2  129.49    5.50
  -8  -2  -2  128.59    5.40
  -8  -2  -2  128.69    4.80
   8   2   2  127.69    5.50
   8   2   2  129.09    5.30
  -9  -2  -2   63.69    3.10
  -9  -2  -2   69.79    3.50
  -9  -2  -2   71.89    3.60
   9   2   2   57.39    3.00
   9   2   2   63.89    3.60
   9   2   2   59.29    2.90
   9   2   2   72.19    3.40
 -10  -2  -2  219.68    8.80
 -10  -2  -2  236.58    8.00
 -10  -2  -2  224.38    8.90
  10   2   2  215.58    8.90
  10   2   2  223.08    8.70
  10   2   2  221.98    7.80
  10   2   2  216.78    7.80
 -11  -2  -2  206.58    8.50
 -11  -2  -2  205.08    8.50
 -11  -2  -2  207.48    7.60
  11   2   2  207.38    7.50
  11   2   2  197.98    8.60
  11   2   2  215.58    8.40
 -12  -2  -2   14.50    2.00
 -12  -2  -2   13.90    2.00
 -12  -2  -2   14.70    1.90
  12   2   2   12.20    1.70
  12   2   2   14.70    1.90
  12   2   2   14.50    2.20
 -13  -2  -2    3.80    1.60
 -13  -2  -2    3.00    1.50
  13   2   2    6.10    1.50
 -14  -2  -2   -0.20    1.60
 -14  -2  -2   -1.00    1.40
  14   2   2    0.10    1.40
 -15  -2  -2   -0.40    1.50
  15   2   2    1.40    1.60
 -16  -2  -2    0.70    1.70
  15  -3  -2    4.60    1.80
  14  -3  -2    4.90    1.80
  13  -3  -2    8.30    1.80
 -13   3   2   10.50    1.80
  12  -3  -2   28.80    3.10
  12  -3  -2   21.30    2.30
 -12   3   2   26.20    3.20
 -12   3   2   27.30    2.70
  11  -3  -2   67.89    3.70
  11  -3  -2   59.59    4.10
 -11   3   2   66.89    4.40
 -11   3   2   64.99    3.60
  10  -3  -2  154.98    6.10
  10  -3  -2  164.98    6.90
  10  -3  -2  148.69    6.80
 -10   3   2  146.29    6.60
 -10   3   2  158.78    6.90
 -10   3   2  143.49    7.50
 -10   3   2  143.29    5.90
   9  -3  -2    0.40    1.20
   9  -3  -2   -0.30    1.10
   9  -3  -2    0.30    1.10
  -9   3   2   -0.60    1.40
  -9   3   2    2.30    1.30
  -9   3   2    0.90    1.00
  -9   3   2    0.30    1.10
   8  -3  -2   25.20    2.10
   8  -3  -2   29.50    2.40
   8  -3  -2   28.20    2.40
  -8   3   2   29.20    2.30
  -8   3   2   28.70    2.40
  -8   3   2   25.50    2.20
  -8   3   2   26.30    2.60
  -8   3   2   28.80    2.00
   7  -3  -2    8.30    1.30
   7  -3  -2    7.10    1.20
   7  -3  -2    5.20    1.00
  -7   3   2    5.40    1.10
  -7   3   2    5.60    1.40
  -7   3   2    5.20    1.10
   6  -3  -2    3.30    0.90
   6  -3  -2    4.50    1.00
   6  -3  -2    5.40    0.90
   6  -3  -2    2.90    0.80
  -6   3   2    2.90    0.80
  -6   3   2    3.90    1.00
  -6   3   2    3.00    0.90
  -6   3   2    2.10    0.90
   5  -3  -2  340.37   12.80
   5  -3  -2  355.56   11.90
   5  -3  -2  359.86   11.30
   5  -3  -2  358.96   12.80
   5  -3  -2  372.76   11.40
  -5   3   2  354.66   12.70
  -5   3   2  356.46   12.00
  -5   3   2  356.46   12.80
  -5   3   2  347.57   11.30
   4  -3  -2   39.20    2.30
   4  -3  -2   45.10    2.30
   4  -3  -2   42.60    2.00
  -4   3   2   42.10    2.20
  -4   3   2   41.20    2.30
  -4   3   2   41.10    1.90
  -4   3   2   38.00    2.10
   3  -3  -2   21.00    1.30
   3  -3  -2   23.90    1.60
   3  -3  -2   22.70    1.50
  -3   3   2   24.90    1.50
  -3   3   2   21.70    1.30
  -3   3   2   22.50    1.60
  -3   3   2   24.90    1.60
   2  -3  -2   41.90    1.90
   2  -3  -2   46.40    1.90
   2  -3  -2   40.10    1.60
  -2   3   2   36.10    1.60
  -2   3   2   37.10    1.60
  -2   3   2   38.40    1.80
  -2   3   2   32.30    2.20
   1  -3  -2  114.39    3.70
   1  -3  -2  109.49    3.70
   1  -3  -2  110.99    4.10
   1  -3  -2  110.39    4.10
  -1   3   2  122.69    4.10
  -1   3   2  112.89    3.60
  -1   3   2  103.79    3.60
  -1   3   2  109.99    3.90
  -1   3   2  115.09    5.20
   0  -3  -2 3226.48  162.58
   0  -3  -2 3089.59   88.59
   0  -3  -2 3063.59   99.59
   0  -3  -2 3030.80   88.59
   0  -3  -2 3058.09   99.49
   0   3   2 2649.03  119.79
   0   3   2 3040.90   99.49
   0   3   2 2813.52   88.59
   0   3   2 2992.10   88.59
   0   3   2 2622.64   93.19
  -1  -3  -2  102.89    3.90
  -1  -3  -2  105.09    3.50
  -1  -3  -2  106.69    3.50
  -1  -3  -2  116.19    6.70
  -1  -3  -2  116.19    4.90
   1   3   2  116.89    4.90
   1   3   2  102.99    3.90
   1   3   2  102.79    3.40
   1   3   2  105.99    3.40
   1   3   2  119.09    6.70
  -2  -3  -2  866.21   35.20
  -2  -3  -2  851.31   29.20
  -2  -3  -2  848.82   26.00
  -2  -3  -2  840.82   26.10
   2   3   2  850.11   26.00
   2   3   2  865.81   35.20
   2   3   2  871.41   26.00
   2   3   2  913.51   48.00
  -3  -3  -2 1030.40   36.30
  -3  -3  -2 1120.69   43.70
  -3  -3  -2 1071.09   32.40
  -3  -3  -2 1092.59   32.30
   3   3   2 1144.89   59.59
   3   3   2 1039.20   43.70
   3   3   2 1042.70   32.30
   3   3   2 1046.20   32.40
  -4  -3  -2 1297.27   38.60
  -4  -3  -2 1261.37   43.40
  -4  -3  -2 1300.17   43.50
  -4  -3  -2 1262.17   51.99
   4   3   2 1274.77   70.99
   4   3   2 1277.27   38.70
   4   3   2 1237.48   51.99
   4   3   2 1336.17   38.60
  -5  -3  -2 2148.19   73.39
  -5  -3  -2 2244.68   87.99
  -5  -3  -2 2133.09   73.49
  -5  -3  -2 2177.38   65.39
   5   3   2 2175.48   65.29
   5   3   2 2208.98  119.99
   5   3   2 2121.39   73.39
  -6  -3  -2  210.28    7.80
  -6  -3  -2  210.28    8.80
  -6  -3  -2  212.28    6.90
  -6  -3  -2  209.98    7.90
   6   3   2  212.88    6.90
   6   3   2  211.48    7.80
  -7  -3  -2  237.48    7.90
  -7  -3  -2  238.58    9.00
  -7  -3  -2  237.28   10.00
  -7  -3  -2  248.08    7.90
  -7  -3  -2  238.38    8.90
   7   3   2  237.58    8.80
   7   3   2  236.78    7.90
   7   3   2  242.98    7.90
  -8  -3  -2  111.59    4.10
  -8  -3  -2   98.29    4.50
  -8  -3  -2  101.69    4.50
  -8  -3  -2  109.59    4.10
  -8  -3  -2   94.19    4.50
   8   3   2  107.89    4.00
   8   3   2   96.79    4.40
   8   3   2  103.09    4.60
  -9  -3  -2   30.60    2.40
  -9  -3  -2   31.70    2.40
  -9  -3  -2   34.00    2.20
   9   3   2   27.80    2.20
   9   3   2   25.20    2.50
 -10  -3  -2  298.47    9.90
 -10  -3  -2  303.67   11.10
 -10  -3  -2  284.37   11.00
  10   3   2  273.07   11.10
  10   3   2  294.37   10.90
  10   3   2  285.97    9.70
  10   3   2  270.87    9.80
 -11  -3  -2   30.60    2.70
 -11  -3  -2   27.10    2.90
 -11  -3  -2   22.70    2.80
  11   3   2   32.10    2.50
  11   3   2   23.70    2.70
  11   3   2   21.50    2.60
 -12  -3  -2  196.08    8.30
 -12  -3  -2  195.18    7.40
 -12  -3  -2  199.68    8.40
  12   3   2  191.18    7.10
  12   3   2  203.78    8.10
  12   3   2  180.68    8.40
 -13  -3  -2   31.90    3.10
 -13  -3  -2   32.70    2.80
  13   3   2   36.70    2.70
 -14  -3  -2    4.20    1.50
 -14  -3  -2    0.40    1.60
  14   3   2    0.70    1.40
 -15  -3  -2   14.40    2.10
 -16  -3  -2    8.60    2.10
  14  -4  -2    0.70    1.60
  13  -4  -2    1.60    1.60
  13  -4  -2    3.60    1.80
  12  -4  -2    4.80    1.80
  12  -4  -2    6.40    1.70
 -12   4   2    6.80    1.60
 -12   4   2    7.20    2.20
  11  -4  -2   71.79    4.40
  11  -4  -2   70.59    3.80
 -11   4   2   77.79    3.90
 -11   4   2   68.69    4.80
  10  -4  -2  120.89    5.80
  10  -4  -2  122.29    5.20
 -10   4   2  116.89    6.50
 -10   4   2  121.59    5.80
 -10   4   2  122.79    5.10
   9  -4  -2    6.30    1.50
   9  -4  -2    6.30    1.50
   9  -4  -2    7.30    1.40
  -9   4   2    5.80    1.40
  -9   4   2    7.50    1.90
  -9   4   2    8.30    1.60
  -9   4   2    7.60    1.30
   8  -4  -2   18.50    2.10
   8  -4  -2   20.30    2.00
   8  -4  -2   16.20    2.00
  -8   4   2   17.10    2.20
  -8   4   2   16.30    2.50
  -8   4   2   15.30    1.70
  -8   4   2   17.70    2.00
   7  -4  -2   41.60    2.40
   7  -4  -2   41.80    2.70
   7  -4  -2   41.00    2.60
  -7   4   2   39.90    2.50
  -7   4   2   37.50    2.60
  -7   4   2   40.00    3.10
  -7   4   2   40.40    2.70
  -7   4   2   41.80    2.30
   6  -4  -2   29.60    2.00
   6  -4  -2   32.10    2.20
   6  -4  -2   30.40    2.00
   6  -4  -2   31.90    2.20
  -6   4   2   29.20    2.60
  -6   4   2   28.80    2.10
  -6   4   2   30.70    1.90
  -6   4   2   29.80    2.00
  -6   4   2   32.40    2.20
   5  -4  -2   65.69    2.70
   5  -4  -2   62.49    3.10
   5  -4  -2   64.19    2.70
   5  -4  -2   63.09    3.00
  -5   4   2   58.39    3.00
  -5   4   2   59.29    3.70
  -5   4   2   62.89    2.60
  -5   4   2   63.09    3.00
  -5   4   2   62.69    2.90
   4  -4  -2  135.99    4.60
   4  -4  -2  122.29    5.10
   4  -4  -2  115.59    5.10
  -4   4   2  152.48    6.30
  -4   4   2  132.69    5.10
  -4   4   2  132.99    4.50
  -4   4   2  136.59    5.00
  -4   4   2  116.09    5.00
   3  -4  -2  292.87   10.50
   3  -4  -2  286.47   10.50
   3  -4  -2  300.47    9.90
   3  -4  -2  297.47    9.30
  -3   4   2  282.77   10.40
  -3   4   2  293.87    9.90
  -3   4   2  307.47   12.70
  -3   4   2  296.47    9.30
   2  -4  -2  869.01   27.70
   2  -4  -2  867.41   29.50
   2  -4  -2  898.11   26.30
   2  -4  -2  847.72   29.50
   2  -4  -2  860.31   26.30
  -2   4   2  875.31   26.20
  -2   4   2  877.61   35.70
  -2   4   2  850.61   29.40
  -2   4   2  872.91   27.70
  -2   4   2  845.32   26.20
   1  -4  -2   78.49    3.10
   1  -4  -2   77.99    3.10
   1  -4  -2   83.79    2.80
   1  -4  -2   80.19    2.70
   1  -4  -2   84.19    3.10
  -1   4   2   77.99    2.70
  -1   4   2   72.59    3.00
  -1   4   2   89.09    4.10
  -1   4   2   81.49    2.70
  -1   4   2   82.49    3.00
   0  -4  -2 2155.88   73.59
   0  -4  -2 2313.17  120.49
   0  -4  -2 2188.68   73.49
   0  -4  -2 2156.08   65.49
   0  -4  -2 2133.99   65.49
   0   4   2 2185.68   88.79
   0   4   2 2204.68   73.39
   0   4   2 2176.68   65.39
   0   4   2 2167.28   65.39
   0   4   2 2167.88   68.89
  -1  -4  -2  128.59    4.40
  -1  -4  -2  133.59    4.40
  -1  -4  -2  123.19    5.50
  -1  -4  -2  123.39    3.90
  -1  -4  -2  125.29    3.90
  -1  -4  -2  117.99    7.60
   1   4   2  124.39    3.80
   1   4   2  113.59    5.60
   1   4   2  122.59    4.20
   1   4   2  119.89    3.80
  -2  -4  -2  337.47   10.30
  -2  -4  -2  317.57   11.50
  -2  -4  -2  336.47   10.20
  -2  -4  -2  344.17   14.00
   2   4   2  337.07   10.20
   2   4   2  333.17   10.20
   2   4   2  349.37   19.30
   2   4   2  316.17   11.40
   2   4   2  343.87   14.10
  -3  -4  -2  954.90   29.30
  -3  -4  -2  948.71   29.40
  -3  -4  -2 1033.80   39.70
  -3  -4  -2  949.90   32.90
   3   4   2 1029.30   54.19
   3   4   2  937.31   39.70
   3   4   2  971.80   29.30
   3   4   2  953.60   29.30
  -4  -4  -2 1569.44   52.89
  -4  -4  -2 1566.74   47.10
  -4  -4  -2 1604.64   52.99
  -4  -4  -2 1579.74   63.59
  -4  -4  -2 1575.54   47.10
   4   4   2 1548.95   47.10
   4   4   2 1562.44   47.00
   4   4   2 1568.04   86.59
   4   4   2 1497.55   63.49
  -5  -4  -2   95.69    4.40
  -5  -4  -2   95.09    3.40
  -5  -4  -2   95.69    3.90
  -5  -4  -2   95.09    3.90
   5   4   2   94.79    3.40
  -6  -4  -2    2.40    0.80
  -6  -4  -2    1.60    0.80
  -6  -4  -2    1.50    0.60
  -6  -4  -2    1.70    0.80
   6   4   2    2.50    0.80
   6   4   2    2.70    0.70
   6   4   2    1.60    1.70
  -7  -4  -2  861.41   34.90
  -7  -4  -2  862.81   29.50
  -7  -4  -2  826.32   26.20
  -7  -4  -2  832.12   29.50
  -7  -4  -2  881.41   26.20
   7   4   2  868.51   26.20
   7   4   2  837.72   27.10
   7   4   2  864.11   48.30
   7   4   2  858.41   29.40
  -8  -4  -2  434.86   13.50
  -8  -4  -2  416.46   15.20
  -8  -4  -2  436.16   13.50
  -8  -4  -2  417.46   17.50
  -8  -4  -2  431.66   15.20
   8   4   2  411.66   13.70
   8   4   2  424.86   13.40
   8   4   2  418.26   15.00
  -9  -4  -2   43.00    2.70
  -9  -4  -2   42.70    2.40
  -9  -4  -2   39.80    2.30
  -9  -4  -2   41.90    2.70
   9   4   2   44.40    2.70
   9   4   2   35.50    2.30
 -10  -4  -2   30.00    2.60
 -10  -4  -2   29.70    1.90
 -10  -4  -2   26.60    2.30
 -10  -4  -2   28.70    2.50
  10   4   2   29.00    2.50
 -11  -4  -2   12.40    1.60
 -11  -4  -2   13.50    1.80
 -11  -4  -2   12.20    1.80
  11   4   2   10.40    1.50
  11   4   2   13.50    1.70
  11   4   2   12.50    1.20
 -12  -4  -2    1.00    1.20
 -12  -4  -2    0.60    1.40
  12   4   2    0.50    1.20
 -13  -4  -2   -0.50    1.40
 -13  -4  -2   -0.90    1.20
  13   4   2   -0.70    1.20
 -14  -4  -2   -0.80    1.30
 -14  -4  -2    2.60    1.50
 -15  -4  -2   11.10    2.00
 -16  -4  -2    4.90    1.90
  14  -5  -2   -2.60    1.50
  13  -5  -2   -0.20    1.50
  12  -5  -2   -0.70    1.40
 -12   5   2    1.40    2.00
  11  -5  -2   15.60    2.20
  11  -5  -2   15.40    2.00
 -11   5   2   14.50    2.60
  10  -5  -2    9.90    1.60
  10  -5  -2   10.30    1.80
 -10   5   2    8.80    1.50
 -10   5   2    8.00    2.20
   9  -5  -2   54.89    3.60
   9  -5  -2   52.59    3.50
   9  -5  -2   55.89    3.10
  -9   5   2   53.49    3.40
  -9   5   2   58.09    3.60
  -9   5   2   60.29    4.20
   8  -5  -2   48.60    3.00
   8  -5  -2   49.00    3.10
   8  -5  -2   42.70    2.60
  -8   5   2   41.80    3.50
  -8   5   2   45.70    2.90
  -8   5   2   45.60    2.50
  -8   5   2   48.00    3.00
   7  -5  -2  149.49    5.40
   7  -5  -2  140.29    5.90
   7  -5  -2  147.09    5.40
   7  -5  -2  136.19    6.00
  -7   5   2  142.89    5.20
  -7   5   2  151.08    7.20
  -7   5   2  133.49    5.70
  -7   5   2  134.89    5.80
  -7   5   2  142.79    6.00
   6  -5  -2  246.48    9.40
   6  -5  -2  249.38    9.30
   6  -5  -2  253.87    8.40
  -6   5   2  248.18    9.20
  -6   5   2  251.47    9.30
  -6   5   2  237.78   11.30
  -6   5   2  252.87    8.30
  -6   5   2  250.97    8.90
   5  -5  -2    3.80    0.90
   5  -5  -2    5.80    0.80
   5  -5  -2    3.80    0.90
  -5   5   2    4.20    0.90
  -5   5   2    7.70    1.50
  -5   5   2    2.20    1.00
  -5   5   2    2.80    0.80
  -5   5   2    5.80    0.80
   4  -5  -2   64.99    2.70
   4  -5  -2   67.39    3.00
   4  -5  -2   63.69    3.00
   4  -5  -2   61.99    2.70
  -4   5   2   63.79    3.00
  -4   5   2   64.29    2.60
  -4   5   2   62.69    4.00
  -4   5   2   63.39    3.00
  -4   5   2   69.79    2.90
   3  -5  -2  241.08    8.10
   3  -5  -2  227.48    7.20
   3  -5  -2  225.08    7.80
   3  -5  -2  216.98    8.10
   3  -5  -2  215.28    7.20
  -3   5   2  220.48    7.80
  -3   5   2  214.88    7.10
  -3   5   2  231.18    8.00
  -3   5   2  211.08   10.00
   2  -5  -2  139.89    4.60
   2  -5  -2  144.19    5.20
   2  -5  -2  137.59    5.10
   2  -5  -2  134.49    5.20
   2  -5  -2  136.19    4.60
  -2   5   2  146.29    6.70
  -2   5   2  135.49    4.50
  -2   5   2  143.79    5.10
  -2   5   2  139.19    5.10
   1  -5  -2  845.02   29.10
   1  -5  -2  866.71   27.40
   1  -5  -2  870.01   25.90
   1  -5  -2  846.02   25.90
   1  -5  -2  847.02   29.10
  -1   5   2  866.81   25.80
  -1   5   2  842.52   27.40
  -1   5   2  827.32   29.00
  -1   5   2  930.41   35.50
  -1   5   2  836.22   25.80
   0  -5  -2    1.30    0.40
   0  -5  -2    0.90    0.30
   0  -5  -2    1.20    0.40
   0  -5  -2    1.80    0.50
   0  -5  -2    3.00    1.00
   0  -5  -2    1.90    0.90
   0   5   2    1.10    1.00
   0   5   2    1.10    0.60
  -1  -5  -2  445.96   15.40
  -1  -5  -2  454.25   19.00
  -1  -5  -2  439.46   15.40
  -1  -5  -2  454.75   13.70
  -1  -5  -2  448.76   13.70
   1   5   2  474.75   19.10
   1   5   2  451.95   14.60
  -2  -5  -2   17.20    1.70
  -2  -5  -2   16.40    0.90
  -2  -5  -2   17.00    0.90
  -2  -5  -2   17.40    0.90
   2   5   2   15.80    2.70
   2   5   2   16.20    1.00
   2   5   2   15.10    1.70
  -3  -5  -2  163.98    5.70
  -3  -5  -2  158.78    5.10
  -3  -5  -2  161.58    5.10
  -3  -5  -2  165.48    7.10
   3   5   2  153.38    7.10
   3   5   2  160.38    5.00
   3   5   2  161.68   10.00
   3   5   2  156.98    5.20
   3   5   2  156.78    5.00
  -4  -5  -2  164.48    5.90
  -4  -5  -2  161.48    5.30
  -4  -5  -2  155.58    5.20
  -4  -5  -2  167.68    5.90
  -4  -5  -2  152.08    7.20
   4   5   2  155.18    5.10
   4   5   2  171.38    7.20
  -5  -5  -2  752.12   22.90
  -5  -5  -2  720.43   25.60
  -5  -5  -2  786.12   30.80
  -5  -5  -2  716.13   25.60
  -5  -5  -2  746.33   22.80
   5   5   2  737.53   22.70
   5   5   2  774.32   42.30
  -6  -5  -2  117.79    4.50
  -6  -5  -2  114.99    4.00
  -6  -5  -2  116.99    4.60
  -6  -5  -2  103.59    5.20
  -6  -5  -2  111.79    4.00
   6   5   2  114.19    3.90
   6   5   2   97.59    7.70
  -7  -5  -2   -0.20    0.70
  -7  -5  -2   -0.70    0.50
  -7  -5  -2    0.10    0.60
  -7  -5  -2    0.30    0.70
  -7  -5  -2    0.20    0.70
   7   5   2   -0.70    0.60
   7   5   2   -1.00    0.70
   7   5   2    1.00    0.40
  -8  -5  -2   32.90    2.10
  -8  -5  -2   29.70    2.10
  -8  -5  -2   30.00    2.20
  -8  -5  -2   30.70    2.00
   8   5   2   29.40    1.40
   8   5   2   31.40    1.90
   8   5   2   26.70    2.00
  -9  -5  -2   62.59    3.20
  -9  -5  -2   64.19    3.30
  -9  -5  -2   61.69    3.00
  -9  -5  -2   59.19    3.30
   9   5   2   61.09    3.20
   9   5   2   60.19    2.50
   9   5   2   61.89    2.80
 -10  -5  -2    7.60    1.40
 -10  -5  -2   11.00    1.40
 -10  -5  -2    6.80    1.40
  10   5   2    7.40    1.20
  10   5   2    5.40    1.20
 -11  -5  -2    0.90    1.30
 -11  -5  -2    0.40    1.10
 -11  -5  -2    0.90    1.20
 -12  -5  -2   44.80    2.90
 -12  -5  -2   45.70    3.40
 -13  -5  -2   -0.10    1.20
 -13  -5  -2    1.30    1.40
 -14  -5  -2    0.50    1.30
 -15  -5  -2   18.20    2.30
 -16  -5  -2   44.30    3.60
  14  -6  -2   -2.30    1.50
  13  -6  -2    3.50    1.60
  12  -6  -2   11.90    2.00
 -12   6   2   16.50    2.80
  11  -6  -2    6.30    1.70
 -11   6   2    6.90    2.30
  10  -6  -2    1.00    1.30
  10  -6  -2    1.60    1.40
 -10   6   2    0.90    1.90
   9  -6  -2   -0.20    1.10
   9  -6  -2   -0.60    1.20
  -9   6   2   -0.10    1.70
   8  -6  -2    1.80    1.10
   8  -6  -2    2.30    1.20
   8  -6  -2    3.90    1.20
  -8   6   2    2.30    1.00
  -8   6   2    3.90    1.20
  -8   6   2    3.20    1.20
  -8   6   2    1.90    1.80
   7  -6  -2   24.00    2.20
   7  -6  -2   25.60    2.30
  -7   6   2   24.30    2.20
  -7   6   2   25.10    1.90
  -7   6   2   26.30    2.10
  -7   6   2   27.10    3.00
   6  -6  -2   39.40    2.30
   6  -6  -2   38.80    2.50
   6  -6  -2   37.10    2.40
  -6   6   2   39.00    2.10
  -6   6   2   37.60    3.50
  -6   6   2   33.20    2.60
  -6   6   2   34.00    2.30
   5  -6  -2   58.39    2.80
   5  -6  -2   47.70    2.70
   5  -6  -2   48.70    2.40
  -5   6   2   51.39    2.30
  -5   6   2   51.49    2.80
  -5   6   2   45.90    3.60
  -5   6   2   48.50    2.60
   4  -6  -2  288.67    9.20
   4  -6  -2  282.07   10.40
   4  -6  -2  302.47   10.40
   4  -6  -2  284.87    9.20
  -4   6   2  297.47   10.30
  -4   6   2  282.37    9.20
  -4   6   2  274.17   12.80
  -4   6   2  285.97    9.90
   3  -6  -2  507.95   17.10
   3  -6  -2  482.15   15.20
   3  -6  -2  497.35   15.20
   3  -6  -2  480.75   17.10
  -3   6   2  487.15   17.00
  -3   6   2  505.75   17.00
  -3   6   2  491.25   16.20
  -3   6   2  481.75   15.10
  -3   6   2  485.25   21.00
   2  -6  -2   10.60    1.10
   2  -6  -2    7.70    0.90
   2  -6  -2    7.50    0.80
   2  -6  -2    8.00    0.70
  -2   6   2    9.60    1.70
  -2   6   2    6.10    0.70
  -2   6   2    9.90    1.10
  -2   6   2    7.20    0.80
   1  -6  -2  286.27    8.70
   1  -6  -2  275.37    8.70
   1  -6  -2  282.87    9.80
   1  -6  -2  280.17    9.40
   1  -6  -2  299.67    9.80
  -1   6   2  280.17    9.40
  -1   6   2  279.57    8.60
  -1   6   2  261.17   12.40
  -1   6   2  280.07    8.50
   0  -6  -2   60.29    2.40
   0  -6  -2   60.59    2.10
   0  -6  -2   54.59    5.00
   0  -6  -2   64.19    2.40
   0  -6  -2   61.39    2.60
   0  -6  -2   60.29    2.10
   0  -6  -2   57.59    3.60
   0   6   2   63.59    3.80
   0   6   2   65.99    2.60
  -1  -6  -2  216.48    7.90
  -1  -6  -2  231.68    7.10
  -1  -6  -2  234.18    7.10
  -1  -6  -2  220.38    8.00
  -1  -6  -2  241.98   14.10
  -1  -6  -2  241.38   10.20
   1   6   2  223.28    7.70
   1   6   2  237.28   10.30
  -2  -6  -2   46.40    1.60
  -2  -6  -2   43.20    1.80
  -2  -6  -2   47.30    1.60
  -2  -6  -2   45.00    3.00
   2   6   2   41.20    1.80
   2   6   2   40.50    3.00
  -3  -6  -2   84.59    4.50
  -3  -6  -2  100.29    3.30
  -3  -6  -2   86.59    3.00
  -3  -6  -2   87.39    2.90
   3   6   2   87.09    3.00
   3   6   2   75.09    6.40
   3   6   2   84.89    4.50
  -4  -6  -2    7.00    0.60
  -4  -6  -2    5.00    0.70
  -4  -6  -2    6.50    0.80
  -4  -6  -2   10.90    1.40
  -4  -6  -2    8.00    0.70
   4   6   2    5.20    2.00
   4   6   2    6.20    0.80
  -5  -6  -2  134.69    4.50
  -5  -6  -2  150.18    9.30
  -5  -6  -2  125.29    5.10
  -5  -6  -2  133.39    4.60
  -5  -6  -2  123.69    5.10
  -5  -6  -2  145.59    6.40
   5   6   2  134.09    4.40
   5   6   2  150.68    9.40
   5   6   2  121.29    4.90
  -6  -6  -2   54.09    3.50
  -6  -6  -2   61.59    2.60
  -6  -6  -2   69.19    2.90
  -6  -6  -2   62.39    2.60
  -6  -6  -2   66.99    3.00
   6   6   2   59.79    2.40
   6   6   2   67.69    2.80
  -7  -6  -2   91.99    3.50
  -7  -6  -2   96.59    4.00
  -7  -6  -2   97.79    3.90
  -7  -6  -2   88.89    3.50
  -7  -6  -2   82.89    4.50
   7   6   2   83.99    3.30
  -8  -6  -2    5.00    0.90
  -8  -6  -2    3.10    1.00
  -8  -6  -2    5.90    1.00
  -8  -6  -2    3.40    1.00
   8   6   2    3.80    0.80
  -9  -6  -2    7.70    1.10
  -9  -6  -2    4.30    1.10
  -9  -6  -2    3.40    1.10
   9   6   2    5.30    1.00
 -10  -6  -2   48.30    3.10
 -10  -6  -2   50.29    3.10
  10   6   2   50.29    2.70
  10   6   2   49.40    3.00
 -11  -6  -2    1.70    1.30
 -11  -6  -2    2.00    1.10
  11   6   2    1.70    1.10
 -12  -6  -2   21.80    2.70
 -12  -6  -2   24.90    2.40
 -13  -6  -2   34.40    2.70
 -14  -6  -2    2.30    1.40
 -15  -6  -2    0.80    1.50
 -16  -6  -2    0.20    1.60
  13  -7  -2   10.30    2.00
  12  -7  -2    5.80    1.70
 -12   7   2    1.90    2.20
  11  -7  -2   -0.80    1.40
 -11   7   2    0.80    2.00
  10  -7  -2   -0.10    1.30
 -10   7   2    2.10    2.10
   9  -7  -2  150.98    6.00
   9  -7  -2  153.28    6.80
  -9   7   2  151.58    8.20
   8  -7  -2   46.20    2.70
   8  -7  -2   39.10    3.00
  -8   7   2   40.30    4.10
   7  -7  -2   51.79    3.10
   7  -7  -2   50.89    3.00
  -7   7   2   49.10    2.60
  -7   7   2   40.20    3.80
  -7   7   2   48.30    2.80
   6  -7  -2   38.30    2.40
   6  -7  -2   37.40    2.50
   6  -7  -2   33.80    2.20
  -6   7   2   29.70    3.30
  -6   7   2   38.30    2.30
  -6   7   2   35.50    2.10
   5  -7  -2    3.40    0.90
   5  -7  -2    1.60    0.80
   5  -7  -2    2.70    0.80
   5  -7  -2    2.70    0.90
  -5   7   2    0.30    1.50
  -5   7   2    1.90    0.80
  -5   7   2    2.30    1.10
  -5   7   2    2.60    0.70
   4  -7  -2  293.97    9.50
   4  -7  -2  307.07   10.70
   4  -7  -2  302.07    9.50
   4  -7  -2  286.97   10.70
  -4   7   2  280.57   13.30
  -4   7   2  302.47   10.50
  -4   7   2  299.87   10.60
  -4   7   2  290.17   10.30
  -4   7   2  295.47    9.40
   3  -7  -2  634.14   18.80
   3  -7  -2  572.54   21.00
   3  -7  -2  609.04   18.70
   3  -7  -2  582.74   21.10
  -3   7   2  616.34   20.90
  -3   7   2  602.44   18.60
  -3   7   2  672.43   26.00
  -3   7   2  583.04   20.00
   2  -7  -2  374.56   11.50
   2  -7  -2  370.26   11.50
   2  -7  -2  374.36   12.30
   2  -7  -2  375.86   12.90
   2  -7  -2  353.76   12.90
  -2   7   2  373.26   12.40
  -2   7   2  365.56   12.60
  -2   7   2  360.86   11.30
  -2   7   2  365.16   16.10
   1  -7  -2  178.08    6.70
   1  -7  -2  191.98    6.00
   1  -7  -2  193.28    6.00
   1  -7  -2  177.88    6.70
   1  -7  -2  190.48    6.60
  -1   7   2  184.58    6.60
  -1   7   2  198.78    8.90
   0  -7  -2    8.90    0.90
   0  -7  -2    7.10    0.80
   0  -7  -2    6.10    2.00
   0  -7  -2    8.10    0.80
   0   7   2    6.10    1.60
   0   7   2    6.30    0.90
  -1  -7  -2  256.87    9.30
  -1  -7  -2  282.17   16.50
  -1  -7  -2  274.37    8.30
  -1  -7  -2  275.57    8.30
   1   7   2  274.07    9.00
   1   7   2  263.27   12.00
  -2  -7  -2  183.88   10.60
  -2  -7  -2  160.18    5.00
  -2  -7  -2  153.28    5.60
  -2  -7  -2  159.28    5.00
   2   7   2  151.68    7.50
   2   7   2  158.38    5.50
  -3  -7  -2  142.59    4.30
  -3  -7  -2  142.89    4.40
  -3  -7  -2  128.69    4.80
   3   7   2  125.89    6.50
   3   7   2  135.39    4.60
  -4  -7  -2  114.09    5.30
  -4  -7  -2  105.89    3.50
  -4  -7  -2   97.49    3.90
  -4  -7  -2   98.19    4.00
  -4  -7  -2  103.99    3.50
   4   7   2   91.59    5.10
   4   7   2  118.79    7.90
  -5  -7  -2  798.42   47.90
  -5  -7  -2  864.61   28.90
  -5  -7  -2  878.31   28.80
  -5  -7  -2  821.62   34.90
  -5  -7  -2  860.91   25.60
  -5  -7  -2  850.51   25.70
   5   7   2  858.51   28.60
   5   7   2  814.22   25.50
  -6  -7  -2   57.99    2.80
  -6  -7  -2   56.99    2.50
  -6  -7  -2   56.59    2.70
  -6  -7  -2   60.09    2.40
  -6  -7  -2   58.49    3.50
  -6  -7  -2   52.89    5.40
   6   7   2   56.99    2.30
   6   7   2   60.49    2.50
  -7  -7  -2    4.10    0.80
  -7  -7  -2    3.50    0.90
  -7  -7  -2    3.80    0.80
  -7  -7  -2    3.80    0.90
  -7  -7  -2    5.50    1.20
   7   7   2    3.80    0.70
  -8  -7  -2    1.20    0.90
  -8  -7  -2    1.70    0.90
  -8  -7  -2    3.20    1.10
  -8  -7  -2    2.40    0.80
  -8  -7  -2    2.60    0.80
   8   7   2    2.00    0.80
  -9  -7  -2  128.49    4.90
  -9  -7  -2  130.29    5.60
  -9  -7  -2  129.99    6.30
  -9  -7  -2  132.09    5.50
   9   7   2  129.59    4.80
 -10  -7  -2    0.30    1.00
 -10  -7  -2    0.60    0.90
 -10  -7  -2   -0.10    1.00
  10   7   2    1.10    0.90
 -11  -7  -2   22.00    2.20
 -11  -7  -2   21.40    2.50
 -12  -7  -2   15.40    1.70
 -13  -7  -2   17.20    1.90
 -14  -7  -2   24.20    2.60
 -15  -7  -2    6.60    1.70
 -16  -7  -2   -1.40    1.40
  13  -8  -2    3.30    1.80
  12  -8  -2   22.40    2.50
 -12   8   2   33.50    4.20
  11  -8  -2    6.20    1.70
 -11   8   2   11.00    2.70
  10  -8  -2    0.00    1.30
 -10   8   2   -1.20    2.00
   9  -8  -2   -0.50    1.30
  -9   8   2    1.30    2.00
   8  -8  -2   35.80    3.00
   8  -8  -2   38.60    2.70
  -8   8   2   38.90    4.00
   7  -8  -2  180.38    7.40
   7  -8  -2  178.98    6.50
  -7   8   2  174.08    7.00
  -7   8   2  177.18    9.30
   6  -8  -2    1.40    0.90
   6  -8  -2    2.00    1.00
   6  -8  -2    0.40    1.00
  -6   8   2    1.40    0.80
  -6   8   2    2.70    1.90
  -6   8   2    2.10    1.00
   5  -8  -2   63.59    3.00
   5  -8  -2   67.69    3.30
   5  -8  -2   67.19    3.00
   5  -8  -2   64.69    3.20
  -5   8   2   61.99    3.00
  -5   8   2   61.89    4.60
  -5   8   2   68.99    2.80
   4  -8  -2   52.79    2.60
   4  -8  -2   46.60    2.30
   4  -8  -2   50.09    2.40
   4  -8  -2   47.70    2.60
  -4   8   2   46.60    2.10
  -4   8   2   43.40    3.80
  -4   8   2   48.00    2.40
   3  -8  -2    4.70    0.90
   3  -8  -2    5.30    0.70
   3  -8  -2    5.60    0.80
   3  -8  -2    4.20    0.80
  -3   8   2    6.40    1.80
  -3   8   2    4.10    0.70
  -3   8   2    5.60    0.70
  -3   8   2    6.10    1.20
   2  -8  -2   67.69    3.00
   2  -8  -2   71.59    3.00
   2  -8  -2   70.69    2.70
   2  -8  -2   72.29    2.70
  -2   8   2   71.39    4.50
  -2   8   2   69.19    3.20
   1  -8  -2   22.80    1.20
   1  -8  -2   20.40    1.80
   1  -8  -2   21.60    1.40
   1  -8  -2   21.00    1.30
   1  -8  -2   22.70    1.30
  -1   8   2   20.90    1.80
  -1   8   2   19.40    2.60
   0  -8  -2  210.48    7.60
   0  -8  -2  222.28    6.80
   0  -8  -2  207.68    7.60
   0  -8  -2  230.08   13.90
   0  -8  -2  215.48    7.50
   0  -8  -2  223.18    6.80
   0   8   2  215.78   10.10
   0   8   2  215.58    7.50
  -1  -8  -2  218.08   13.40
   1   8   2  208.98    7.20
   1   8   2  207.28    9.80
  -2  -8  -2   17.30    3.20
   2   8   2   16.90    2.20
  -3  -8  -2  351.06   12.80
  -3  -8  -2  378.06   11.40
  -3  -8  -2  375.06   11.40
  -3  -8  -2  413.76   22.40
   3   8   2  347.47   16.10
  -4  -8  -2  214.18    7.40
  -4  -8  -2  195.78    6.60
  -4  -8  -2  209.68    7.50
  -4  -8  -2  206.78    6.70
   4   8   2  222.18    9.60
  -5  -8  -2    6.10    0.80
  -5  -8  -2    3.50    0.60
  -5  -8  -2    3.10    0.70
  -5  -8  -2    3.00    0.70
  -6  -8  -2   38.90    2.30
  -6  -8  -2   41.00    2.00
  -6  -8  -2   46.00    2.00
  -6  -8  -2   38.90    2.20
   6   8   2   34.70    1.80
   6   8   2   46.70    1.70
  -7  -8  -2  380.96   13.40
  -7  -8  -2  379.76   11.90
  -7  -8  -2  378.16   11.90
  -7  -8  -2  382.76   13.40
   7   8   2  363.56   11.60
   7   8   2  364.46   13.10
  -8  -8  -2   20.20    1.90
  -8  -8  -2   21.40    1.70
  -8  -8  -2   20.20    1.80
  -8  -8  -2   19.10    1.90
   8   8   2   20.40    1.50
   8   8   2   18.80    1.60
  -9  -8  -2   34.00    2.50
  -9  -8  -2   30.60    2.20
  -9  -8  -2   34.10    2.50
 -10  -8  -2   11.20    1.60
 -10  -8  -2   11.50    1.40
 -11  -8  -2   98.29    4.30
 -12  -8  -2    3.40    1.20
 -13  -8  -2    2.90    1.30
 -14  -8  -2   -0.20    1.20
 -15  -8  -2   -0.40    1.40
  12  -9  -2    7.30    1.80
 -12   9   2   10.80    2.90
  11  -9  -2   13.10    2.00
 -11   9   2   14.30    3.00
  10  -9  -2    3.30    1.50
 -10   9   2    5.20    2.40
   9  -9  -2   22.10    2.50
  -9   9   2   26.30    3.80
   8  -9  -2    2.40    1.30
  -8   9   2    3.60    2.10
   7  -9  -2   -0.20    1.20
   7  -9  -2   -0.90    1.10
  -7   9   2   -0.90    2.10
   6  -9  -2   -0.70    0.90
   6  -9  -2    0.20    1.00
  -6   9   2   -2.40    1.80
   5  -9  -2   23.50    1.90
   5  -9  -2   25.30    2.10
   5  -9  -2   26.00    2.10
  -5   9   2   23.60    1.90
  -5   9   2   19.30    2.80
   4  -9  -2    3.00    0.80
   4  -9  -2    1.90    0.90
   4  -9  -2    3.80    1.00
   4  -9  -2    2.40    0.90
  -4   9   2    2.30    0.70
  -4   9   2    0.00    1.80
  -4   9   2    0.80    0.70
  -4   9   2    2.00    0.80
   3  -9  -2   43.90    2.20
   3  -9  -2   50.49    2.50
   3  -9  -2   43.10    2.20
   3  -9  -2   48.90    2.50
  -3   9   2   43.70    3.90
  -3   9   2   43.30    1.70
   2  -9  -2    7.30    0.80
   2  -9  -2    6.10    0.80
   2  -9  -2    5.80    0.80
   2  -9  -2    8.80    0.90
  -2   9   2    7.80    1.90
   1  -9  -2    3.90    0.70
   1  -9  -2    4.90    0.70
   1  -9  -2    6.10    0.60
   1  -9  -2    4.10    0.60
  -1   9   2    4.40    1.70
   0  -9  -2    1.80    2.00
   0  -9  -2    1.00    0.50
   0  -9  -2    1.20    0.80
   0  -9  -2    1.00    0.40
   0  -9  -2    1.50    0.40
   0  -9  -2    1.70    0.50
   0   9   2    0.90    1.50
  -1  -9  -2   -0.40    1.80
   1   9   2    2.30    1.50
  -2  -9  -2   70.79    6.00
   2   9   2   60.39    4.20
  -3  -9  -2   53.59    1.90
   3   9   2   50.69    3.60
  -4  -9  -2   11.50    1.00
  -4  -9  -2   14.00    1.20
  -4  -9  -2   14.80    1.20
   4   9   2   13.30    1.90
  -5  -9  -2    2.60    0.60
  -5  -9  -2    1.30    0.70
  -5  -9  -2    1.70    0.60
  -6  -9  -2    7.70    0.90
  -6  -9  -2    6.10    0.90
  -6  -9  -2    5.80    1.00
  -6  -9  -2    6.50    1.00
  -7  -9  -2   15.50    1.80
  -7  -9  -2   18.20    1.90
  -7  -9  -2   15.10    1.60
  -7  -9  -2   16.60    1.60
  -7  -9  -2   22.20    4.00
   7   9   2   17.10    1.30
  -8  -9  -2   97.29    4.20
  -8  -9  -2   90.09    3.80
  -8  -9  -2   94.29    4.20
   8   9   2   92.49    3.80
  -9  -9  -2   -0.90    0.90
  -9  -9  -2   -0.70    0.90
 -10  -9  -2   -0.60    1.00
 -11  -9  -2    0.50    1.00
 -12  -9  -2   20.30    2.20
 -13  -9  -2   -0.70    1.10
 -14  -9  -2    4.30    1.50
 -15  -9  -2   -0.20    1.30
  11 -10  -2    5.00    1.70
 -11  10   2   11.60    2.90
  10 -10  -2    2.70    1.50
 -10  10   2    3.20    2.40
   9 -10  -2   -1.80    1.20
  -9  10   2    0.50    2.20
   8 -10  -2    2.80    1.30
  -8  10   2    2.20    2.30
   7 -10  -2    5.10    1.30
  -7  10   2    8.00    2.50
   6 -10  -2    8.00    1.30
  -6  10   2    7.40    1.20
  -6  10   2    9.30    2.60
   5 -10  -2   13.60    1.40
   5 -10  -2   13.20    1.50
  -5  10   2   12.30    1.50
  -5  10   2   14.00    2.70
   4 -10  -2   30.80    2.10
   4 -10  -2   31.00    2.30
   4 -10  -2   29.80    2.30
  -4  10   2   30.80    3.70
   3 -10  -2   -0.20    0.80
   3 -10  -2    0.40    0.90
   3 -10  -2    0.50    0.70
   3 -10  -2    1.00    0.90
  -3  10   2    3.90    2.00
   2 -10  -2   94.69    3.80
   2 -10  -2   88.49    3.80
   2 -10  -2   86.69    3.30
   2 -10  -2   89.99    3.30
  -2  10   2   90.39    5.60
   1 -10  -2  191.38    6.10
   1 -10  -2  186.28    6.90
   1 -10  -2  190.68    6.10
   1 -10  -2  189.98    6.90
  -1  10   2  193.68    9.50
   0 -10  -2    4.50    0.60
   0 -10  -2    5.20    0.60
   0 -10  -2    5.70    2.50
   0  10   2    6.60    1.90
  -1 -10  -2   68.99    6.60
   1  10   2   89.69    5.10
  -2 -10  -2    0.00    2.00
   2  10   2   -1.30    1.40
   3  10   2   55.69    4.00
  -4 -10  -2   27.20    1.40
  -4 -10  -2   26.90    1.40
  -4 -10  -2   26.20    1.50
  -4 -10  -2   28.00    1.60
   4  10   2   26.00    2.90
  -5 -10  -2   54.29    2.20
  -5 -10  -2   51.79    2.40
  -5 -10  -2   48.90    2.40
  -5 -10  -2   52.39    2.20
  -6 -10  -2  543.35   17.00
  -6 -10  -2  558.74   19.20
  -6 -10  -2  546.25   19.10
  -6 -10  -2  553.84   17.00
  -7 -10  -2  151.58   11.90
  -7 -10  -2  170.98    6.50
  -7 -10  -2  167.08    5.80
  -7 -10  -2  173.28    6.50
  -8 -10  -2   35.60    2.40
  -8 -10  -2   35.10    2.40
  -8 -10  -2   35.90    2.20
  -9 -10  -2   34.60    2.30
 -10 -10  -2   53.09    2.90
 -11 -10  -2   63.09    3.30
 -12 -10  -2   -0.70    1.10
 -13 -10  -2    7.10    1.50
 -14 -10  -2   16.90    2.00
  11 -11  -2    0.70    1.40
  10 -11  -2    4.90    1.60
 -10  11   2    9.60    2.90
   9 -11  -2   -1.00    1.30
  -9  11   2    2.50    2.40
   8 -11  -2   -0.50    1.20
  -8  11   2    2.10    2.20
   7 -11  -2    4.70    1.30
  -7  11   2    5.20    2.40
   6 -11  -2   95.79    4.10
  -6  11   2   98.99    6.50
   5 -11  -2    3.10    1.10
  -5  11   2    3.20    2.20
   4 -11  -2   21.10    2.00
   4 -11  -2   16.80    1.80
  -4  11   2   16.40    2.80
   3 -11  -2   22.70    2.00
   3 -11  -2   22.80    2.00
   3 -11  -2   22.40    1.80
  -3  11   2   22.20    3.40
   2 -11  -2  245.68    8.90
   2 -11  -2  240.68    8.80
   2 -11  -2  240.08    7.90
   2 -11  -2  243.48    7.90
  -2  11   2  252.37   12.00
   1 -11  -2  332.27   10.40
   1 -11  -2  349.57   11.70
   1 -11  -2  341.67   11.70
   1 -11  -2  321.97   10.40
  -1  11   2  325.27   15.40
   0 -11  -2    0.40    2.30
   0 -11  -2   -0.60    0.50
   0  11   2    0.10    1.80
  -1 -11  -2  157.18   12.00
   1  11   2  186.18    8.90
  -2 -11  -2   60.19    6.40
   2  11   2   67.19    4.60
  -3 -11  -2   57.09    6.20
   3  11   2   48.30    4.10
  -4 -11  -2  149.79    5.50
  -4 -11  -2  149.99    4.80
  -4 -11  -2  147.89   11.00
  -4 -11  -2  150.38    5.50
   4  11   2  156.18    7.90
  -5 -11  -2   67.19    2.60
  -5 -11  -2   64.79    2.90
  -5 -11  -2   65.89    2.60
  -5 -11  -2   64.89    6.70
  -5 -11  -2   66.79    2.90
  -6 -11  -2    0.90    0.80
  -6 -11  -2    5.00    2.90
  -6 -11  -2    0.30    0.80
  -6 -11  -2    0.80    0.70
  -6 -11  -2    0.70    0.90
  -7 -11  -2    5.90    0.90
  -7 -11  -2    6.80    3.20
  -7 -11  -2    3.00    1.00
  -7 -11  -2    2.40    0.90
  -8 -11  -2   -3.10    2.80
  -8 -11  -2    0.20    0.80
  -9 -11  -2   26.20    2.00
 -10 -11  -2   89.49    3.90
 -11 -11  -2   43.80    2.80
 -12 -11  -2    5.80    1.40
 -13 -11  -2   14.60    1.90
 -14 -11  -2    1.40    1.30
  10 -12  -2    1.00    1.40
 -10  12   2    1.20    2.40
   9 -12  -2    3.20    1.40
  -9  12   2    1.80    2.40
   8 -12  -2    0.90    1.20
  -8  12   2    2.10    2.40
   7 -12  -2    0.70    1.20
  -7  12   2   -1.20    2.20
   6 -12  -2   14.60    1.60
  -6  12   2   19.70    3.30
   5 -12  -2   64.39    3.20
  -5  12   2   69.29    5.30
   4 -12  -2   37.50    2.40
  -4  12   2   45.00    4.40
   3 -12  -2    2.50    0.90
  -3  12   2    5.00    2.30
   2 -12  -2    8.20    1.00
   2 -12  -2    6.80    1.00
   2 -12  -2    6.50    0.90
  -2  12   2    8.70    2.50
   1 -12  -2  113.29    4.00
   1 -12  -2  118.19    4.00
   1 -12  -2  130.99    4.60
   1 -12  -2   95.59    9.30
   1 -12  -2  122.39    4.60
  -1  12   2  130.29    7.20
   0 -12  -2    0.80    2.50
   0  12   2    1.60    1.90
  -1 -12  -2   12.50    3.30
  -2 -12  -2    8.40    3.00
   2  12   2    5.00    2.10
  -3 -12  -2  497.75   30.40
   3  12   2  508.05   22.10
  -4 -12  -2   39.80    5.60
  -5 -12  -2   19.80    1.50
  -5 -12  -2   18.40    1.40
  -5 -12  -2   21.20    1.30
  -5 -12  -2   19.50    1.50
  -5 -12  -2   27.40    4.70
  -6 -12  -2   19.80    4.00
  -6 -12  -2   16.70    1.60
  -6 -12  -2   16.80    1.40
  -6 -12  -2   16.10    1.60
  -7 -12  -2    1.40    3.10
  -8 -12  -2    0.00    3.30
  -8 -12  -2    4.90    1.00
  -9 -12  -2   30.60    2.30
 -10 -12  -2    3.20    1.20
 -11 -12  -2    0.40    1.10
 -12 -12  -2   -0.30    1.10
 -13 -12  -2   11.90    1.70
   8 -13  -2    1.50    1.30
  -8  13   2    5.30    2.80
   7 -13  -2    1.20    1.20
  -7  13   2    2.40    2.50
   6 -13  -2    4.40    1.20
  -6  13   2    5.30    2.60
   5 -13  -2    3.40    1.10
  -5  13   2    2.80    2.40
   4 -13  -2   55.59    2.80
  -4  13   2   64.09    5.30
   3 -13  -2   17.80    1.60
  -3  13   2   16.30    3.00
   2 -13  -2   83.49    3.10
   2 -13  -2   71.39    7.70
  -2  13   2   89.59    5.90
   1 -13  -2   31.10    5.50
   1 -13  -2   37.30    1.80
   1 -13  -2   41.60    2.10
  -1  13   2   40.60    4.20
   0 -13  -2    0.70    2.60
   0  13   2    4.80    2.20
  -1 -13  -2  279.27   19.10
   1  13   2  310.17   14.10
  -2 -13  -2    1.30    2.70
   2  13   2    2.50    2.10
  -3 -13  -2   97.99    8.70
   3  13   2   91.59    6.10
  -4 -13  -2   55.59    6.60
  -5 -13  -2    9.60    3.40
  -6 -13  -2  254.97    8.00
  -6 -13  -2  242.68   17.00
  -7 -13  -2   25.40    1.70
  -7 -13  -2   24.70    5.00
  -8 -13  -2  378.16   11.60
  -8 -13  -2  334.27   23.10
  -9 -13  -2  138.69    5.30
 -10 -13  -2    5.50    1.20
 -11 -13  -2   42.60    2.80
 -12 -13  -2    9.60    1.60
   7 -14  -2    2.70    1.20
  -7  14   2    1.70    2.60
   6 -14  -2    5.80    1.20
  -6  14   2    4.50    2.70
   5 -14  -2   23.80    2.10
  -5  14   2   28.30    4.30
   4 -14  -2   33.20    2.10
  -4  14   2   34.90    4.40
   3 -14  -2   31.80    1.90
  -3  14   2   28.20    4.20
   2 -14  -2    1.30    0.70
   2 -14  -2    0.20    2.80
  -2  14   2   -0.70    2.10
   1 -14  -2   -2.10    2.50
  -1  14   2    0.30    2.10
   0 -14  -2   12.10    3.50
   0  14   2   21.60    3.30
  -1 -14  -2    3.10    3.00
   1  14   2    2.40    2.20
  -2 -14  -2   34.30    5.60
   2  14   2   28.50    3.90
  -3 -14  -2   48.60    6.50
  -4 -14  -2   28.30    5.30
  -5 -14  -2    0.30    2.80
  -6 -14  -2    3.50    0.70
  -6 -14  -2    3.60    3.40
  -7 -14  -2   89.99    9.50
  -7 -14  -2  108.39    3.80
  -8 -14  -2   33.60    2.10
  -8 -14  -2   28.60    5.50
  -9 -14  -2    1.40    0.90
 -10 -14  -2    6.30    1.20
 -11 -14  -2   34.70    2.60
   6 -15  -2    0.70    1.10
  -6  15   2    1.00    2.70
   5 -15  -2   17.40    1.90
  -5  15   2   17.30    3.50
   4 -15  -2   17.80    1.70
  -4  15   2   15.00    3.30
   3 -15  -2   22.50    4.70
   3 -15  -2   27.80    1.90
  -3  15   2   33.70    4.30
   2 -15  -2    2.50    3.10
   2 -15  -2    4.90    0.80
  -2  15   2    4.90    2.60
   1 -15  -2   -0.70    2.70
  -1  15   2    1.90    2.30
   0 -15  -2   19.50    4.30
   0  15   2   19.10    3.30
  -1 -15  -2    2.30    3.00
   1  15   2    5.20    2.50
  -2 -15  -2    1.20    2.90
   2  15   2   -0.10    2.20
  -3 -15  -2    0.40    2.80
  -4 -15  -2   40.60    6.10
  -5 -15  -2    3.60    3.30
  -6 -15  -2   63.19    7.70
  -7 -15  -2   67.49    2.70
  -7 -15  -2   64.29    7.90
  -8 -15  -2    3.00    0.80
  -9 -15  -2   42.20    2.40
 -10 -15  -2    0.60    0.90
   4 -16  -2    8.00    1.10
  -4  16   2    7.20    3.10
   3 -16  -2    2.10    0.80
  -3  16   2   -0.60    2.50
  -2  16   2   -1.30    2.40
   1 -16  -2    0.30    2.90
  -1  16   2    0.00    2.40
   0 -16  -2    8.60    3.70
   0  16   2   16.40    3.20
  -1 -16  -2   11.30    3.90
   1  16   2   17.80    3.40
  -2 -16  -2   16.80    4.30
  -3 -16  -2   15.40    4.10
  -8 -16  -2    6.70    0.90
   0  17   2   -0.20    2.60
  -5 -16   3    1.40    0.80
   2 -16   3    2.40    0.80
   3 -16   3    5.40    1.00
   4 -16   3   22.20    1.90
  -8 -15   3   -0.10    1.00
  -7 -15   3   11.90    1.40
  -6 -15   3    6.90    1.10
  -5 -15   3    3.70    3.40
  -5 -15   3    2.00    0.90
  -4 -15   3    3.80    3.40
  -4 -15   3    4.90    0.90
  -3 -15   3    0.10    3.20
  -3 -15   3    0.30    0.70
  -2 -15   3   10.30    3.80
  -1 -15   3    2.40    3.30
   0 -15   3   43.80    6.70
   1 -15   3   11.00    1.00
   2 -15   3    0.80    0.80
   3 -15   3    2.90    0.90
   4 -15   3   21.80    1.90
   5 -15   3    5.60    1.20
   6 -15   3   15.20    1.60
  -9 -14   3    5.30    1.30
  -9 -14   3    3.30    3.80
  -8 -14   3    9.60    1.40
  -8 -14   3    7.60    3.90
  -7 -14   3    1.10    3.30
  -7 -14   3    0.00    1.00
  -6 -14   3   34.40    6.20
  -6 -14   3   49.00    2.50
  -5 -14   3   -0.20    0.80
  -5 -14   3   -2.60    2.90
  -4 -14   3   82.99    3.10
  -4 -14   3   61.39    7.60
  -3 -14   3   14.90    4.10
  -3 -14   3   17.50    1.50
  -2 -14   3   -2.10    2.80
  -2 -14   3   -0.70    0.70
  -1 -14   3    1.80    3.10
   0 -14   3   22.20    1.40
   1 -14   3    6.90    0.90
   2 -14   3    5.10    0.90
   3 -14   3    0.40    0.80
   4 -14   3    1.80    0.90
   5 -14   3    0.00    0.90
   6 -14   3    0.90    1.10
   7 -14   3    9.00    1.50
   8 -14   3    0.20    1.20
 -10 -13   3   -1.50    1.10
  -9 -13   3   -0.10    3.40
  -9 -13   3    1.30    1.10
  -8 -13   3   15.60    4.30
  -8 -13   3   12.40    1.50
  -7 -13   3    4.40    1.10
  -7 -13   3    3.80    3.30
  -6 -13   3   -1.20    2.80
  -6 -13   3   -0.70    0.90
  -5 -13   3    5.80    3.20
  -5 -13   3    6.60    1.00
  -4 -13   3   14.10    1.50
  -4 -13   3   11.60    3.60
  -3 -13   3   -2.40    2.50
  -3 -13   3    0.10    0.70
  -2 -13   3   20.20    1.40
  -2 -13   3   13.40    3.80
  -2 -13   3   18.70    1.70
  -1 -13   3   19.90    1.50
  -1 -13   3   20.70    1.80
  -1 -13   3   16.10    4.10
   0 -13   3   60.89    2.50
   0 -13   3   57.99    2.80
   1 -13   3    3.10    0.80
   2 -13   3    2.80    0.80
   3 -13   3   74.39    3.00
   4 -13   3    3.40    1.00
   5 -13   3    8.70    1.20
   6 -13   3    3.90    1.10
   7 -13   3    1.90    1.20
   8 -13   3   24.40    2.30
   9 -13   3    1.60    1.40
 -11 -12   3    0.90    1.20
 -10 -12   3    3.20    1.20
  -9 -12   3    1.50    1.10
  -9 -12   3   -0.10    3.20
  -8 -12   3   11.80    1.50
  -8 -12   3   11.40    4.00
  -7 -12   3    0.20    2.80
  -7 -12   3    0.30    0.90
  -6 -12   3    0.80    0.80
  -6 -12   3    0.40    2.70
  -5 -12   3    5.10    3.10
  -5 -12   3    7.70    1.10
  -4 -12   3    5.90    3.20
  -4 -12   3    6.00    0.90
  -3 -12   3   73.39    3.40
  -3 -12   3   65.49    7.20
  -3 -12   3   74.79    3.00
  -3 -12   3   77.39    3.30
  -2 -12   3   82.09    3.60
  -2 -12   3   81.69    3.40
  -2 -12   3   79.59    3.10
  -2 -12   3   75.29    7.60
  -1 -12   3   10.00    1.00
  -1 -12   3   14.40    1.60
  -1 -12   3   10.70    1.20
   0 -12   3  170.58    5.70
   0 -12   3  176.28    6.50
   1 -12   3   -0.40    0.90
   1 -12   3    0.60    0.80
   2 -12   3   17.80    1.80
   2 -12   3   18.50    1.50
   3 -12   3   14.70    1.50
   4 -12   3    1.30    0.90
   5 -12   3   15.40    1.80
   6 -12   3    4.10    1.10
   7 -12   3   16.00    1.70
   8 -12   3   23.90    2.30
   9 -12   3    5.60    1.50
  10 -12   3   17.40    2.00
 -12 -11   3   10.20    1.70
 -11 -11   3   -0.20    1.20
 -10 -11   3    1.80    1.20
  -9 -11   3   20.20    2.20
  -9 -11   3   26.60    5.40
  -8 -11   3    9.60    1.40
  -8 -11   3    9.60    3.50
  -7 -11   3   -0.80    0.90
  -7 -11   3   -0.40    2.70
  -6 -11   3   69.89    7.20
  -6 -11   3   90.89    3.50
  -5 -11   3   -0.80    2.50
  -5 -11   3   -0.60    0.90
  -5 -11   3    0.30    0.80
  -4 -11   3   75.59    3.10
  -4 -11   3   62.09    6.90
  -4 -11   3   76.99    3.50
  -4 -11   3   80.39    3.40
  -3 -11   3   21.30    1.50
  -3 -11   3   20.70    1.80
  -3 -11   3   20.50    1.60
  -3 -11   3   17.20    3.70
  -3 -11   3   22.30    1.70
  -2 -11   3  138.09    4.70
  -2 -11   3  138.19    4.60
  -2 -11   3  131.89    5.20
  -2 -11   3  134.99    5.30
  -2 -11   3  132.09   10.40
  -1 -11   3   80.09    3.50
  -1 -11   3   80.09    3.10
  -1 -11   3   84.09    3.50
  -1 -11   3   80.89    3.00
   0 -11   3   72.39    3.10
   0 -11   3   66.39    2.70
   0 -11   3   63.59    2.80
   1 -11   3    5.80    1.00
   1 -11   3    5.40    0.90
   1 -11   3    5.30    0.90
   2 -11   3   -0.60    0.90
   2 -11   3    0.90    0.80
   2 -11   3    0.10    0.80
   3 -11   3   48.30    2.60
   3 -11   3   46.40    2.30
   4 -11   3   11.70    1.20
   5 -11   3   55.69    2.80
   6 -11   3   67.19    3.20
   7 -11   3    0.20    1.20
   8 -11   3    0.30    1.20
   9 -11   3    1.60    1.30
  10 -11   3    1.20    1.40
  11 -11   3    0.50    1.40
 -13 -10   3    1.20    1.40
 -12 -10   3   -0.10    1.20
 -11 -10   3   -1.00    1.10
 -10 -10   3    8.40    1.50
  -9 -10   3    0.30    1.10
  -8 -10   3   81.69    7.70
  -8 -10   3   80.49    3.70
  -7 -10   3   32.50    2.20
  -7 -10   3   25.10    4.80
  -6 -10   3   -1.90    2.20
  -6 -10   3    0.00    0.80
  -6 -10   3    0.30    0.90
  -5 -10   3  122.79    4.80
  -5 -10   3  110.19    4.70
  -5 -10   3  112.99    4.20
  -5 -10   3   95.79    8.70
  -4 -10   3   -0.80    0.80
  -4 -10   3   -1.40    0.60
  -4 -10   3   -2.20    2.20
  -4 -10   3   -1.10    0.80
  -4 -10   3   -0.90    0.70
  -3 -10   3    7.90    0.90
  -3 -10   3    6.00    2.70
  -3 -10   3    6.20    0.90
  -3 -10   3    6.70    1.00
  -3 -10   3    7.00    1.00
  -2 -10   3  164.88    6.20
  -2 -10   3  167.88    5.50
  -2 -10   3  162.48    6.20
  -2 -10   3  159.88   11.60
  -2 -10   3  165.88    5.50
  -1 -10   3   -0.30    0.80
  -1 -10   3    0.20    0.60
  -1 -10   3    0.50    0.70
  -1 -10   3    0.50    0.80
   0 -10   3  260.67    8.50
   0 -10   3  275.57    9.60
   0 -10   3  270.17    8.60
   1 -10   3   -0.90    0.70
   1 -10   3   -0.40    0.80
   1 -10   3   -0.20    0.70
   2 -10   3  113.19    4.60
   2 -10   3  110.69    4.10
   2 -10   3  114.09    4.00
   3 -10   3  110.79    4.30
   3 -10   3  115.19    4.10
   3 -10   3  116.39    4.70
   4 -10   3    9.30    1.20
   4 -10   3    8.70    1.10
  -5  10  -3   57.79    2.60
   5 -10   3   55.99    2.70
   5 -10   3   58.69    3.10
  -6  10  -3    9.80    1.20
   6 -10   3    8.20    1.30
  -7  10  -3   10.90    2.50
   7 -10   3   10.80    1.50
  -8  10  -3    7.30    2.40
   8 -10   3   10.30    1.50
  -9  10  -3    1.00    2.10
   9 -10   3    0.60    1.30
 -10  10  -3    0.10    2.20
  10 -10   3    0.30    1.40
 -11  10  -3    0.60    2.20
  11 -10   3    1.40    1.40
  12 -10   3    2.50    1.60
 -13  -9   3    2.00    1.40
 -12  -9   3    7.30    1.50
 -11  -9   3   54.99    3.30
 -10  -9   3   48.60    3.00
  -9  -9   3    5.80    1.30
  -8  -9   3   17.90    2.00
  -8  -9   3   13.60    3.50
  -7  -9   3    1.80    1.00
  -7  -9   3    3.50    2.50
  -7  -9   3    4.30    1.10
   6   9  -3    2.20    0.90
  -6  -9   3    4.20    1.00
  -6  -9   3    5.40    2.70
  -6  -9   3    4.20    1.20
  -6  -9   3    3.20    1.10
   5   9  -3    1.20    0.70
  -5  -9   3    0.10    0.70
  -5  -9   3   -1.10    2.20
  -5  -9   3   -0.10    0.80
  -5  -9   3   -0.30    0.80
  -5  -9   3   -0.60    0.70
   4   9  -3   10.40    0.80
  -4  -9   3   13.60    1.40
  -4  -9   3    8.90    1.10
  -4  -9   3   10.40    1.00
  -4  -9   3    9.70    1.10
  -4  -9   3    9.50    2.80
  -3  -9   3    2.00    0.80
  -3  -9   3    1.80    2.20
  -3  -9   3    2.10    0.70
  -3  -9   3    2.70    0.80
  -3  -9   3    2.40    0.70
  -2  -9   3   25.70    1.50
  -2  -9   3   25.00    1.50
  -2  -9   3   28.30    1.80
  -2  -9   3   24.10    1.70
  -1  -9   3   72.39    3.20
  -1  -9   3   72.69    2.80
  -1  -9   3   71.19    2.80
  -1  -9   3   73.29    3.20
   0  -9   3   31.10    1.80
   0  -9   3   33.10    2.00
   0  -9   3   33.40    1.70
   1  -9   3  106.89    3.80
   1  -9   3  108.59    4.30
   1  -9   3  107.09    3.80
   2  -9   3  301.97    9.50
   2  -9   3  302.07   10.70
   2  -9   3  297.47    9.60
  -3   9  -3   85.49    2.90
   3  -9   3   82.49    3.70
   3  -9   3   85.59    3.20
   3  -9   3   86.19    3.50
  -4   9  -3   11.00    0.90
  -4   9  -3   12.10    1.20
  -4   9  -3   10.90    1.30
   4  -9   3   11.10    1.20
   4  -9   3   10.80    1.10
   4  -9   3    9.90    1.30
  -5   9  -3    2.40    0.90
  -5   9  -3    1.70    0.90
  -5   9  -3    1.90    0.80
   5  -9   3    1.90    1.00
   5  -9   3    2.90    0.90
   5  -9   3    2.60    1.10
  -6   9  -3   12.90    2.40
   6  -9   3   13.20    1.40
   6  -9   3    9.60    1.40
  -7   9  -3   46.50    4.00
   7  -9   3   40.50    2.50
  -8   9  -3    8.20    2.30
   8  -9   3    5.00    1.30
  -9   9  -3   84.99    5.70
   9  -9   3   79.59    3.90
 -10   9  -3   45.80    4.30
  10  -9   3   42.60    3.00
 -11   9  -3   10.60    2.60
  11  -9   3    9.80    1.70
  12  -9   3    6.60    1.80
  13  -9   3    1.50    1.60
 -14  -8   3    1.70    1.50
 -13  -8   3    1.70    1.40
 -12  -8   3    0.30    1.30
 -11  -8   3    2.00    1.20
 -10  -8   3    2.80    1.20
  -9  -8   3   72.89    3.60
  -9  -8   3   70.59    3.80
   8   8  -3  117.09    5.10
  -8  -8   3  107.69    5.10
  -8  -8   3  119.49    4.70
  -7  -8   3   24.40    1.30
  -7  -8   3   20.80    2.10
  -7  -8   3   21.00    2.00
  -7  -8   3   19.90    3.60
  -7  -8   3   22.60    2.30
   6   8  -3   42.50    2.50
   6   8  -3   37.20    2.20
  -6  -8   3   37.10    2.30
  -6  -8   3   40.40    2.30
  -6  -8   3   35.30    4.70
  -6  -8   3   41.40    2.60
  -6  -8   3   39.90    2.60
   5   8  -3    1.00    0.70
  -5  -8   3    0.30    0.80
  -5  -8   3    1.10    0.70
  -5  -8   3    0.90    0.70
  -5  -8   3    1.50    0.90
  -5  -8   3    0.20    2.00
   4   8  -3   40.20    1.90
  -4  -8   3   34.80    4.50
  -4  -8   3   44.50    2.30
  -4  -8   3   41.50    2.30
  -4  -8   3   39.90    2.00
  -4  -8   3   40.60    2.00
   3   8  -3   93.79    3.10
  -3  -8   3   87.89    3.70
  -3  -8   3   89.39    3.40
  -3  -8   3   85.59    7.10
  -3  -8   3   92.29    3.30
  -3  -8   3   90.09    3.80
  -2  -8   3  128.59    5.10
  -2  -8   3  138.59    4.50
  -2  -8   3  133.29    5.10
  -2  -8   3  129.69    4.50
  -1  -8   3   24.40    1.50
  -1  -8   3   25.60    1.50
  -1  -8   3   24.00    1.60
  -1  -8   3   27.40    1.70
   0  -8   3  146.79    4.90
   0  -8   3  144.39    5.50
   0  -8   3  145.09    4.80
   1  -8   3    0.70    0.70
   1  -8   3    0.70    0.60
   1  -8   3    1.10    0.60
  -2   8  -3   31.80    1.30
   2  -8   3   28.90    1.80
   2  -8   3   32.10    1.90
   2  -8   3   36.60    1.80
  -3   8  -3  185.28    6.50
  -3   8  -3  178.48    5.80
   3  -8   3  175.98    6.80
   3  -8   3  183.08    6.00
   3  -8   3  183.68    6.10
  -4   8  -3    2.60    0.70
  -4   8  -3    2.60    0.70
   4  -8   3    1.70    0.90
   4  -8   3    3.70    0.80
   4  -8   3    2.90    0.80
  -5   8  -3   52.39    2.50
  -5   8  -3   49.90    2.20
   5  -8   3   49.40    2.70
   5  -8   3   47.00    2.40
   5  -8   3   47.80    2.60
  -6   8  -3   57.79    4.10
  -6   8  -3   50.39    2.50
   6  -8   3   47.80    2.80
   6  -8   3   55.89    3.00
   6  -8   3   51.09    2.60
  -7   8  -3   78.29    4.90
  -7   8  -3   72.39    3.70
   7  -8   3   73.59    3.40
   7  -8   3   75.09    3.70
  -8   8  -3   69.49    3.80
  -8   8  -3   76.99    4.90
   8  -8   3   68.09    3.30
  -9   8  -3   40.60    3.70
   9  -8   3   37.60    2.70
 -10   8  -3    1.20    1.80
  10  -8   3    0.70    1.30
 -11   8  -3    3.50    2.10
  11  -8   3    3.50    1.50
  12  -8   3   -0.50    1.40
  13  -8   3   -0.70    1.50
  14  -8   3    3.10    1.70
 -14  -7   3    0.90    1.40
 -13  -7   3    6.00    1.60
 -12  -7   3    5.90    1.50
 -11  -7   3    0.10    1.10
 -10  -7   3  269.37    9.70
 -10  -7   3  284.27   10.80
  -9  -7   3   59.19    3.20
  -9  -7   3   54.29    3.40
   8   7  -3  482.15   15.70
   8   7  -3  503.35   17.70
  -8  -7   3  506.25   16.00
  -8  -7   3  484.55   15.90
  -8  -7   3  496.35   17.80
  -8  -7   3  496.15   17.90
   7   7  -3   23.90    1.80
   7   7  -3   19.70    2.00
  -7  -7   3   16.60    2.00
  -7  -7   3   18.10    1.30
  -7  -7   3   18.70    1.90
  -7  -7   3   15.20    1.90
  -7  -7   3   27.40    4.00
   6   7  -3   70.49    3.20
   6   7  -3   66.39    2.90
  -6  -7   3   65.99    3.30
  -6  -7   3   61.09    3.00
  -6  -7   3   69.39    2.50
  -6  -7   3   67.39    3.40
  -6  -7   3   64.69    5.80
   5   7  -3  359.46   11.70
   5   7  -3  366.36   13.10
  -5  -7   3  356.46   13.30
  -5  -7   3  362.76   13.20
  -5  -7   3  380.86   11.80
  -5  -7   3  371.46   11.80
  -5  -7   3  387.96   22.10
   4   7  -3    7.60    0.90
   4   7  -3    6.10    0.80
  -4  -7   3    7.70    1.00
  -4  -7   3    6.90    0.90
  -4  -7   3    5.30    1.00
  -4  -7   3   10.40    2.30
  -4  -7   3    7.90    0.80
   3   7  -3   39.90    1.90
  -3  -7   3   42.60    2.00
  -3  -7   3   39.90    1.90
  -3  -7   3   40.20    2.20
  -3  -7   3   35.70    2.10
  -3  -7   3   48.90    4.40
   2   7  -3  100.49    3.50
  -2  -7   3   98.89    3.70
  -2  -7   3  102.99    4.10
  -2  -7   3  105.39    3.70
  -2  -7   3  114.99    4.20
   1   7  -3   19.70    1.10
  -1  -7   3   19.30    1.50
  -1  -7   3   19.60    1.30
  -1  -7   3   19.60    1.40
  -1  -7   3   17.80    1.50
   0   7  -3  657.43   19.90
   0  -7   3  664.23   20.10
   0  -7   3  665.13   22.60
   0  -7   3  646.24   20.10
  -1   7  -3   15.50    1.00
   1  -7   3   12.00    1.30
   1  -7   3   13.10    1.30
   1  -7   3   15.30    1.50
  -2   7  -3   21.90    1.30
  -2   7  -3   21.00    1.20
   2  -7   3   22.20    1.60
   2  -7   3   22.80    1.60
   2  -7   3   23.00    1.50
  -3   7  -3  119.29    4.40
  -3   7  -3  115.99    3.90
   3  -7   3  120.99    4.60
   3  -7   3  106.99    4.10
   3  -7   3  116.79    4.10
  -4   7  -3   25.40    1.50
  -4   7  -3   20.00    1.60
  -4   7  -3   23.60    1.70
   4  -7   3   26.00    1.60
   4  -7   3   25.90    1.80
   4  -7   3   19.80    1.70
  -5   7  -3   95.09    4.00
  -5   7  -3   94.19    5.30
  -5   7  -3   94.49    3.50
   5  -7   3   92.79    3.60
   5  -7   3   92.99    4.10
   5  -7   3   96.29    3.80
  -6   7  -3    0.60    0.70
  -6   7  -3    0.50    1.40
  -6   7  -3    0.20    0.90
   6  -7   3    0.90    0.90
   6  -7   3    0.60    0.80
  -7   7  -3    1.90    0.90
  -7   7  -3    1.00    1.00
  -7   7  -3    0.50    1.40
   7  -7   3    1.80    1.00
  -8   7  -3   -2.00    0.90
  -8   7  -3   -0.80    1.10
  -8   7  -3   -0.20    1.40
   8  -7   3   -1.70    1.00
   8  -7   3   -0.40    1.20
  -9   7  -3   24.80    3.00
   9  -7   3   19.70    2.30
   9  -7   3   22.90    2.20
 -10   7  -3   29.20    3.30
  10  -7   3   28.70    3.10
  10  -7   3   28.10    2.50
 -11   7  -3    6.10    2.00
  11  -7   3    5.40    1.50
 -12   7  -3   31.20    3.50
  12  -7   3   26.10    2.70
  13  -7   3    2.40    1.50
  14  -7   3    3.60    1.70
 -14  -6   3    0.20    1.50
 -13  -6   3   -0.10    1.30
 -12  -6   3    0.00    1.20
 -11  -6   3   23.90    2.80
 -11  -6   3   17.10    1.90
 -10  -6   3   11.60    1.20
 -10  -6   3    9.80    1.60
 -10  -6   3    9.40    1.70
   9   6  -3    4.00    1.10
   9   6  -3    1.90    1.30
  -9  -6   3    3.00    1.20
  -9  -6   3    2.30    1.20
  -9  -6   3    2.50    0.80
   8   6  -3    9.10    1.50
   8   6  -3    9.60    1.50
   8   6  -3    8.90    1.30
  -8  -6   3   10.00    1.50
  -8  -6   3   12.10    1.30
  -8  -6   3    9.90    1.50
   7   6  -3    9.60    1.10
   7   6  -3    7.80    1.20
  -7  -6   3    9.90    0.90
  -7  -6   3    7.20    1.10
  -7  -6   3    9.20    1.30
  -7  -6   3    6.80    1.20
   6   6  -3   38.30    2.10
   6   6  -3   41.20    2.40
  -6  -6   3   37.60    2.20
  -6  -6   3   42.80    2.50
  -6  -6   3   39.80    1.80
  -6  -6   3   39.60    2.50
  -6  -6   3   34.70    4.10
   5   6  -3   35.20    1.90
   5   6  -3   32.20    2.00
  -5  -6   3   31.60    2.20
  -5  -6   3   33.60    1.90
  -5  -6   3   35.00    2.20
  -5  -6   3   42.20    4.00
  -5  -6   3   33.00    1.90
   4   6  -3   17.20    1.50
   4   6  -3   19.60    1.50
   4   6  -3   20.40    1.40
  -4  -6   3   18.30    1.60
  -4  -6   3   22.50    1.70
  -4  -6   3   22.30    1.50
  -4  -6   3   21.90    1.50
  -4  -6   3   27.10    3.30
   3   6  -3   87.39    3.50
   3   6  -3   88.79    3.20
  -3  -6   3   86.19    3.20
  -3  -6   3   89.09    3.70
  -3  -6   3   85.39    6.40
  -3  -6   3   86.49    3.60
  -3  -6   3   86.99    3.20
   2   6  -3  486.75   16.90
   2   6  -3  514.15   15.00
  -2  -6   3  516.35   15.20
  -2  -6   3  490.45   17.00
  -2  -6   3  445.46   17.00
  -2  -6   3  491.65   15.10
   1   6  -3   62.29    2.50
   1   6  -3   77.69    2.80
  -1  -6   3   66.99    2.70
  -1  -6   3   66.19    3.00
  -1  -6   3   82.19    3.10
  -1  -6   3   68.09    2.70
   0   6  -3  176.68    5.60
   0   6  -3  174.28    6.20
   0  -6   3  177.58    5.80
   0  -6   3  177.38    5.70
   0  -6   3  175.58    6.50
  -1   6  -3  565.44   18.50
  -1   6  -3  533.15   18.50
  -1   6  -3  546.95   16.50
   1  -6   3  543.45   16.60
   1  -6   3  514.75   16.60
   1  -6   3  549.85   18.70
  -2   6  -3   52.99    2.10
  -2   6  -3   58.59    2.30
  -2   6  -3   49.20    2.30
   2  -6   3   50.89    2.20
   2  -6   3   51.09    2.30
   2  -6   3   50.99    2.50
  -3   6  -3  137.49    5.20
  -3   6  -3  136.79    5.10
  -3   6  -3  135.59    4.60
   3  -6   3  140.89    4.70
   3  -6   3  134.59    5.30
   3  -6   3  134.19    4.70
  -4   6  -3  215.38    7.00
  -4   6  -3  220.48    8.00
   4  -6   3  210.88    7.20
   4  -6   3  222.38    7.10
   4  -6   3  218.28    8.00
  -5   6  -3   -0.60    1.10
  -5   6  -3   -0.40    0.70
  -5   6  -3    0.50    0.60
   5  -6   3    0.30    0.70
   5  -6   3    0.20    0.70
   5  -6   3    0.10    0.70
  -6   6  -3    4.60    0.90
  -6   6  -3    2.00    1.30
  -6   6  -3    3.40    1.00
   6  -6   3    3.50    0.90
   6  -6   3    2.20    0.90
  -7   6  -3  160.78    7.50
  -7   6  -3  150.58    5.50
  -7   6  -3  156.18    6.20
   7  -6   3  148.89    5.70
   7  -6   3  152.68    6.20
   7  -6   3  148.69    6.40
  -8   6  -3    0.90    1.40
  -8   6  -3    0.90    1.10
  -8   6  -3    1.70    1.00
  -8   6  -3    1.10    1.00
   8  -6   3    2.80    1.20
   8  -6   3    0.20    1.00
  -9   6  -3   47.20    2.70
  -9   6  -3   47.00    3.60
  -9   6  -3   49.20    3.10
   9  -6   3   47.30    3.10
   9  -6   3   46.40    2.80
   9  -6   3   46.40    3.30
 -10   6  -3    4.60    1.70
  10  -6   3    3.40    1.30
  10  -6   3    1.50    1.50
 -11   6  -3   17.30    2.30
  11  -6   3   15.10    2.20
  11  -6   3   16.80    1.90
 -12   6  -3   -0.50    1.60
  12  -6   3   -1.50    1.30
  13  -6   3   -1.10    1.40
  14  -6   3   -0.10    1.50
  15  -6   3    0.40    1.70
 -15  -5   3    0.20    1.60
 -14  -5   3   -3.20    1.30
 -13  -5   3    0.40    1.30
 -12  -5   3   43.90    3.50
 -12  -5   3   42.60    3.00
 -11  -5   3    9.70    1.60
 -11  -5   3    8.20    1.70
 -10  -5   3   53.99    2.70
 -10  -5   3   55.49    3.30
 -10  -5   3   50.39    3.50
   9   5  -3   20.30    2.50
   9   5  -3   25.80    2.50
  -9  -5   3   22.80    2.20
  -9  -5   3   23.10    2.60
  -9  -5   3   22.30    2.40
  -9  -5   3   25.60    1.80
   8   5  -3   17.20    2.00
   8   5  -3   14.00    1.40
   8   5  -3   12.10    1.50
   8   5  -3   10.80    2.50
  -8  -5   3   12.90    1.50
  -8  -5   3   14.10    1.70
  -8  -5   3   13.70    1.50
  -8  -5   3   13.50    1.40
   7   5  -3    4.20    2.00
   7   5  -3    3.40    0.90
   7   5  -3    2.60    1.00
   7   5  -3    4.20    1.10
  -7  -5   3    5.30    0.80
  -7  -5   3    4.50    0.90
  -7  -5   3    2.70    1.00
  -7  -5   3    3.90    1.10
   6   5  -3    3.10    0.80
   6   5  -3    3.40    0.90
   6   5  -3    4.10    0.90
  -6  -5   3    1.80    0.70
  -6  -5   3    4.50    1.00
  -6  -5   3    4.20    0.70
  -6  -5   3    4.10    1.00
  -6  -5   3    1.10    1.60
   5   5  -3   17.10    1.70
   5   5  -3   16.10    1.60
   5   5  -3   17.40    1.50
  -5  -5   3   17.50    1.50
  -5  -5   3   18.00    1.70
  -5  -5   3   16.00    2.80
  -5  -5   3   17.30    1.60
   4   5  -3  214.58    8.50
   4   5  -3  239.88    8.50
   4   5  -3  239.48    7.60
  -4  -5   3  225.78   14.10
  -4  -5   3  249.68    8.60
  -4  -5   3  229.98    7.60
  -4  -5   3  230.78    8.60
  -4  -5   3  239.68    7.70
   3   5  -3   27.10    1.70
   3   5  -3   28.00    1.60
  -3  -5   3   31.10    3.30
  -3  -5   3   28.30    1.80
  -3  -5   3   23.10    1.70
  -3  -5   3   26.30    1.50
  -3  -5   3   25.00    1.50
   2   5  -3   85.99    3.10
   2   5  -3   86.49    3.40
  -2  -5   3   84.19    3.10
  -2  -5   3   88.49    3.10
  -2  -5   3   77.99    3.40
  -2  -5   3   87.69    3.50
   1   5  -3  205.88    7.40
   1   5  -3  209.48    6.60
  -1  -5   3  200.98    7.60
  -1  -5   3  210.18    6.70
  -1  -5   3  218.28    7.50
  -1  -5   3  209.38    6.70
   0   5  -3   14.40    1.10
   0   5  -3   14.70    1.10
   0  -5   3   20.00    1.40
   0  -5   3   12.50    1.20
   0  -5   3   14.80    1.20
  -1   5  -3  114.99    3.80
  -1   5  -3  114.79    4.30
   1  -5   3  118.49    3.90
   1  -5   3  117.39    3.90
   1  -5   3  106.99    4.40
  -2   5  -3  136.49    4.90
  -2   5  -3  128.89    4.30
   2  -5   3  126.29    4.40
   2  -5   3  132.39    6.20
   2  -5   3  128.59    4.40
   2  -5   3  125.79    4.90
  -3   5  -3   17.00    1.50
  -3   5  -3   18.20    1.30
   3  -5   3   16.00    1.50
   3  -5   3   21.00    1.40
   3  -5   3   22.80    1.40
   3  -5   3   15.80    2.30
  -4   5  -3  108.39    4.30
  -4   5  -3   89.39    4.20
  -4   5  -3  112.09    3.80
   4  -5   3  112.79    3.90
   4  -5   3  110.39    5.50
   4  -5   3  111.69    4.40
   4  -5   3  110.89    4.00
  -5   5  -3  149.39    5.90
  -5   5  -3  142.99    7.10
  -5   5  -3  156.88    5.90
  -5   5  -3  167.88    5.30
   5  -5   3  145.89    5.90
   5  -5   3  157.48    5.40
  -6   5  -3    4.60    0.90
  -6   5  -3    4.80    1.00
  -6   5  -3    4.10    1.20
  -6   5  -3    4.70    0.80
   6  -5   3    5.70    0.90
   6  -5   3    4.30    1.00
   6  -5   3    2.40    0.60
  -7   5  -3   13.70    1.80
  -7   5  -3   14.00    1.60
  -7   5  -3   12.10    1.70
  -7   5  -3   14.20    1.80
   7  -5   3   14.80    1.80
   7  -5   3   10.90    1.50
   7  -5   3   13.70    1.40
  -8   5  -3   15.10    2.20
  -8   5  -3   12.00    1.50
  -8   5  -3   11.70    1.50
  -8   5  -3   11.90    1.30
   8  -5   3   11.80    1.40
   8  -5   3   10.90    1.30
   8  -5   3   11.60    1.60
  -9   5  -3    2.80    1.40
  -9   5  -3   -0.30    1.20
  -9   5  -3   -2.40    1.00
  -9   5  -3   -0.60    0.90
   9  -5   3    2.70    1.30
   9  -5   3   -0.80    1.00
   9  -5   3   -0.20    1.10
 -10   5  -3   23.70    2.50
 -10   5  -3   25.10    2.70
  10  -5   3   26.60    2.90
  10  -5   3   24.20    2.40
  10  -5   3   26.30    2.50
 -11   5  -3    1.00    1.20
 -11   5  -3    3.40    1.60
  11  -5   3    2.60    1.60
  11  -5   3    2.40    1.30
 -12   5  -3    3.10    1.60
  12  -5   3    3.70    1.50
  12  -5   3    0.20    1.60
  13  -5   3    4.00    1.60
  14  -5   3    1.40    1.60
  15  -5   3   21.60    2.50
 -15  -4   3   -0.10    1.60
 -14  -4   3   18.90    2.40
 -13  -4   3    8.80    2.00
 -13  -4   3   10.30    1.80
  12   4  -3   12.50    1.80
 -12  -4   3   13.00    2.10
 -12  -4   3   14.10    1.90
  11   4  -3   28.40    2.50
 -11  -4   3   23.80    2.80
 -11  -4   3   27.80    2.50
  10   4  -3  194.38    8.30
  10   4  -3  199.48    7.40
  10   4  -3  205.08    8.40
 -10  -4   3  205.68    8.40
 -10  -4   3  194.38    7.50
 -10  -4   3  208.08    7.30
 -10  -4   3  206.08    8.60
   9   4  -3   27.90    4.30
   9   4  -3   29.80    2.70
   9   4  -3   28.80    2.60
  -9  -4   3   28.90    2.60
  -9  -4   3   35.70    2.10
  -9  -4   3   29.70    2.90
  -9  -4   3   28.80    2.40
   8   4  -3   51.69    3.20
   8   4  -3   55.29    5.00
   8   4  -3   46.50    2.70
   8   4  -3   54.39    3.20
  -8  -4   3   55.09    2.90
  -8  -4   3   50.49    3.10
  -8  -4   3   56.79    2.50
  -8  -4   3   52.39    3.30
   7   4  -3   42.70    4.30
   7   4  -3   39.30    2.60
   7   4  -3   39.80    2.30
   7   4  -3   41.30    2.60
  -7  -4   3   41.40    2.70
  -7  -4   3   40.40    2.30
  -7  -4   3   40.10    2.70
  -7  -4   3   41.20    2.30
  -7  -4   3   44.20    2.00
   6   4  -3  108.89    4.60
   6   4  -3  116.19    7.50
   6   4  -3  107.09    4.60
   6   4  -3  108.39    4.10
  -6  -4   3  106.39    4.70
  -6  -4   3  106.99    4.10
  -6  -4   3  110.19    4.00
  -6  -4   3  113.09    4.10
  -6  -4   3  100.69    4.50
   5   4  -3   44.00    2.40
   5   4  -3   43.80    2.40
   5   4  -3   46.30    2.20
  -5  -4   3   45.80    2.50
  -5  -4   3   45.90    4.00
  -5  -4   3   45.10    2.20
  -5  -4   3   44.50    2.20
  -5  -4   3   45.60    2.50
   4   4  -3  709.43   21.50
   4   4  -3  684.73   24.10
   4   4  -3  699.93   24.10
  -4  -4   3  710.13   21.50
  -4  -4   3  677.33   24.20
  -4  -4   3  733.33   39.30
  -4  -4   3  675.23   24.10
   3   4  -3  300.67   10.80
   3   4  -3  300.37    9.60
  -3  -4   3  297.67   10.80
  -3  -4   3  335.37   17.80
  -3  -4   3  286.07   10.80
  -3  -4   3  300.67    9.60
   2   4  -3  310.07   10.70
   2   4  -3  297.37    9.60
  -2  -4   3  301.07   10.80
  -2  -4   3  296.27    9.50
  -2  -4   3  304.07    9.60
  -2  -4   3  319.77   10.80
   1   4  -3    8.00    0.90
   1   4  -3    8.90    0.80
   1   4  -3   11.10    1.00
  -1  -4   3    9.70    1.00
  -1  -4   3   10.30    1.00
  -1  -4   3   10.20    0.90
   0   4  -3  199.98    6.40
   0   4  -3  202.38    6.40
   0   4  -3  205.58    7.20
   0  -4   3  196.18    6.50
   0  -4   3  203.88    6.50
   0  -4   3  208.38    7.30
  -1   4  -3  946.61   31.90
  -1   4  -3  937.51   28.40
  -1   4  -3  923.71   28.40
   1  -4   3  951.30   28.40
   1  -4   3  914.81   28.40
   1  -4   3  954.90   31.90
  -2   4  -3  312.07   11.10
  -2   4  -3  324.97    9.90
  -2   4  -3  321.77    9.90
   2  -4   3  314.37   11.10
   2  -4   3  310.97   10.00
   2  -4   3  319.17    9.90
  -3   4  -3  508.45   15.60
  -3   4  -3  516.65   17.60
   3  -4   3  499.35   15.70
   3  -4   3  505.85   17.60
  -4   4  -3   14.00    1.40
  -4   4  -3   15.40    1.50
  -4   4  -3   16.00    1.30
   4  -4   3   15.70    1.40
   4  -4   3   11.50    1.30
  -5   4  -3  216.08    7.10
  -5   4  -3  222.18    8.10
  -5   4  -3  226.38    8.10
   5  -4   3  208.18    7.20
   5  -4   3  216.98    8.10
  -6   4  -3   42.30    2.40
  -6   4  -3   36.20    2.70
  -6   4  -3   47.00    2.20
  -6   4  -3   41.40    2.40
   6  -4   3   40.40    2.40
   6  -4   3   43.20    2.30
   6  -4   3   45.50    2.10
  -7   4  -3  101.89    4.60
  -7   4  -3  104.39    4.50
  -7   4  -3  107.89    5.20
  -7   4  -3  103.49    4.00
   7  -4   3   98.79    4.50
   7  -4   3  104.69    4.70
   7  -4   3  101.39    4.00
   7  -4   3  105.49    4.20
  -8   4  -3   95.99    4.50
  -8   4  -3  102.89    4.60
  -8   4  -3   96.49    5.10
  -8   4  -3  102.29    4.10
   8  -4   3   96.89    4.40
   8  -4   3  101.49    4.80
   8  -4   3  103.69    4.00
  -9   4  -3    1.70    1.10
  -9   4  -3    1.00    1.10
  -9   4  -3    0.50    0.60
  -9   4  -3   -0.20    1.20
   9  -4   3    0.90    1.20
   9  -4   3    1.10    1.00
   9  -4   3    0.70    1.00
 -10   4  -3   90.79    4.50
 -10   4  -3   85.39    4.60
 -10   4  -3   86.69    3.90
 -10   4  -3   83.09    4.40
  10  -4   3   82.69    4.50
  10  -4   3   82.19    3.90
  10  -4   3   85.59    4.30
 -11   4  -3    0.00    1.20
 -11   4  -3   -0.90    1.30
 -11   4  -3   -1.00    1.20
  11  -4   3   -0.30    1.40
  11  -4   3   -1.60    1.20
 -12   4  -3   -0.10    1.30
  12  -4   3   -0.50    1.30
  12  -4   3    1.40    1.60
 -13   4  -3    8.90    1.70
  13  -4   3    8.70    2.10
  13  -4   3    9.80    1.80
  14  -4   3   -0.20    1.50
  14  -4   3    3.20    2.00
  15  -4   3    3.10    1.70
  16  -4   3   -0.30    1.70
 -15  -3   3    2.40    1.70
 -14  -3   3    7.30    1.90
 -13  -3   3    2.80    1.50
 -13  -3   3    1.60    1.70
  12   3  -3   -0.20    1.30
 -12  -3   3   -0.70    1.20
 -12  -3   3   -0.60    1.40
  11   3  -3    4.20    1.40
 -11  -3   3    4.90    1.40
 -11  -3   3    5.90    1.20
 -11  -3   3    3.60    1.60
  10   3  -3    9.60    2.50
  10   3  -3    3.90    1.70
  10   3  -3   10.00    1.60
  10   3  -3   11.60    1.80
 -10  -3   3    8.70    1.80
 -10  -3   3    8.50    1.60
 -10  -3   3   12.70    1.40
 -10  -3   3    8.70    1.80
   9   3  -3    8.90    1.60
   9   3  -3    9.10    2.30
   9   3  -3    7.30    1.60
   9   3  -3    6.80    1.40
  -9  -3   3    7.40    1.50
  -9  -3   3    8.70    1.60
  -9  -3   3    9.70    1.20
   8   3  -3   99.79    4.80
   8   3  -3  100.29    4.80
   8   3  -3  110.79    7.50
  -8  -3   3  105.09    4.40
  -8  -3   3  105.29    5.00
  -8  -3   3   98.59    4.70
  -8  -3   3  113.09    4.10
   7   3  -3    7.00    1.20
   7   3  -3    6.10    1.70
   7   3  -3    6.90    1.20
   7   3  -3    5.20    1.00
  -7  -3   3    8.90    1.00
  -7  -3   3   11.30    1.40
  -7  -3   3    8.30    1.20
  -7  -3   3    7.40    1.20
   6   3  -3    2.20    1.40
   6   3  -3    2.00    0.80
   6   3  -3    1.80    0.90
   6   3  -3    1.40    0.80
  -6  -3   3    1.60    0.90
  -6  -3   3    1.80    0.70
  -6  -3   3    1.70    0.70
  -6  -3   3    1.70    0.80
  -6  -3   3    1.60    0.90
   5   3  -3  145.09    5.80
   5   3  -3  149.39    5.80
   5   3  -3  137.19    9.00
   5   3  -3  142.49    5.10
  -5  -3   3  144.59    5.10
  -5  -3   3  151.28    5.10
  -5  -3   3  143.89    5.80
  -5  -3   3  146.29    5.80
  -5  -3   3  146.69    5.10
   4   3  -3   22.90    1.80
   4   3  -3   22.60    1.50
   4   3  -3   22.10    1.70
  -4  -3   3   21.80    2.60
  -4  -3   3   24.10    1.80
  -4  -3   3   23.50    1.60
  -4  -3   3   21.80    1.80
   3   3  -3   36.70    2.00
   3   3  -3   35.90    2.00
   3   3  -3   36.90    1.80
  -3  -3   3   35.80    1.80
  -3  -3   3   38.50    3.20
  -3  -3   3   40.90    2.10
  -3  -3   3   37.60    2.00
   2   3  -3   74.99    3.10
   2   3  -3   72.29    2.70
   2   3  -3   76.19    2.80
   2   3  -3   75.89    3.10
  -2  -3   3   79.49    2.80
  -2  -3   3   72.99    3.10
  -2  -3   3   77.29    3.10
   1   3  -3  146.89    4.90
   1   3  -3  151.38    4.80
   1   3  -3  152.38    5.50
  -1  -3   3  152.28    5.50
  -1  -3   3  158.58    5.50
  -1  -3   3  138.09    4.90
   0   3  -3   36.70    1.50
   0   3  -3   35.00    1.50
   0   3  -3   33.80    1.70
   0  -3   3   37.20    1.60
   0  -3   3   34.30    1.70
  -1   3  -3  394.46   12.30
  -1   3  -3  404.66   13.80
  -1   3  -3  396.36   12.30
   1  -3   3  387.66   12.30
   1  -3   3  409.56   13.80
  -2   3  -3  605.14   18.20
  -2   3  -3  600.54   18.20
  -2   3  -3  587.94   20.50
   2  -3   3  597.64   20.50
   2  -3   3  591.34   18.30
  -3   3  -3  248.48    8.80
  -3   3  -3  245.38    7.80
  -3   3  -3  248.38    8.80
  -3   3  -3  245.08    7.80
   3  -3   3  242.08    7.80
   3  -3   3  239.38   10.50
   3  -3   3  250.27    8.80
  -4   3  -3   30.90    1.80
  -4   3  -3   27.20    1.50
  -4   3  -3   29.30    1.80
   4  -3   3   30.80    1.70
   4  -3   3   26.80    2.00
   4  -3   3   27.80    1.60
  -5   3  -3    8.10    1.00
  -5   3  -3    7.50    0.90
   5  -3   3    4.00    1.00
   5  -3   3    6.60    0.80
   5  -3   3    6.10    0.90
  -6   3  -3    2.30    0.70
  -6   3  -3    3.10    1.00
  -6   3  -3    4.70    1.00
  -6   3  -3    2.00    0.90
   6  -3   3    2.60    0.90
   6  -3   3    2.20    0.70
   6  -3   3    1.20    0.70
  -7   3  -3  207.98    9.30
  -7   3  -3  206.38    8.10
  -7   3  -3  215.08    8.10
  -7   3  -3  217.48    7.20
   7  -3   3  212.48    7.30
   7  -3   3  208.38    8.00
   7  -3   3  205.18    8.20
   7  -3   3  221.18    7.20
  -8   3  -3  504.95   21.30
  -8   3  -3  516.65   18.20
  -8   3  -3  502.25   18.20
   8  -3   3  504.75   18.40
   8  -3   3  514.45   16.10
   8  -3   3  522.65   18.20
  -9   3  -3   16.80    2.00
  -9   3  -3   19.50    2.20
  -9   3  -3   18.90    2.00
  -9   3  -3   18.50    2.10
   9  -3   3   21.40    1.90
   9  -3   3   25.40    2.40
   9  -3   3   21.40    2.20
 -10   3  -3    1.70    1.30
 -10   3  -3    3.50    1.20
 -10   3  -3    2.70    1.20
 -10   3  -3    2.90    1.40
  10  -3   3    2.00    1.20
  10  -3   3    1.50    1.20
  10  -3   3    1.80    1.40
 -11   3  -3    3.10    1.30
 -11   3  -3    2.50    1.20
 -11   3  -3    0.50    1.30
 -11   3  -3   -0.10    1.30
  11  -3   3    1.40    1.50
  11  -3   3    1.60    1.30
  11  -3   3    1.60    1.20
 -12   3  -3   11.00    1.70
  12  -3   3   11.20    1.70
  12  -3   3   10.80    2.10
 -13   3  -3   10.00    1.80
  13  -3   3    7.00    2.00
  13  -3   3   10.80    1.80
 -14   3  -3   25.70    2.80
  14  -3   3   26.60    2.90
  14  -3   3   28.30    3.50
  15  -3   3   -0.60    1.60
  16  -3   3   11.00    2.20
 -15  -2   3   28.30    3.20
 -14  -2   3   22.10    2.50
  13   2  -3    3.00    1.50
 -13  -2   3   -0.30    1.30
  12   2  -3    2.20    1.40
 -12  -2   3    1.60    1.60
 -12  -2   3    3.50    1.40
  11   2  -3   -1.20    1.20
  11   2  -3    0.20    1.40
 -11  -2   3   -0.50    1.40
 -11  -2   3    1.00    1.10
 -11  -2   3   -0.20    1.40
 -11  -2   3   -1.90    1.20
  10   2  -3   10.00    1.70
  10   2  -3   11.60    1.90
  10   2  -3   11.40    2.70
  10   2  -3   11.70    2.00
 -10  -2   3   12.20    1.80
 -10  -2   3   13.30    1.90
 -10  -2   3   18.90    1.90
 -10  -2   3   13.20    2.00
   9   2  -3   23.50    3.70
   9   2  -3   25.50    2.60
   9   2  -3   29.40    2.70
   9   2  -3   21.40    2.20
  -9  -2   3   23.00    2.40
  -9  -2   3   23.60    2.80
  -9  -2   3   29.80    2.10
  -9  -2   3   26.70    2.60
   8   2  -3   -1.00    1.00
   8   2  -3    0.50    1.00
   8   2  -3    0.60    1.00
   8   2  -3    1.70    1.50
  -8  -2   3    0.30    0.80
  -8  -2   3    0.00    0.90
  -8  -2   3    0.60    1.10
  -8  -2   3   -1.00    1.00
   7   2  -3   14.00    1.80
   7   2  -3   12.10    1.40
   7   2  -3   11.70    2.00
   7   2  -3   10.20    1.20
  -7  -2   3   10.90    1.40
  -7  -2   3   11.60    1.20
  -7  -2   3    9.80    1.30
  -7  -2   3   11.40    1.30
   6   2  -3   12.40    1.40
   6   2  -3   14.70    1.70
   6   2  -3   14.70    2.50
   6   2  -3    9.80    1.10
  -6  -2   3   13.70    1.30
  -6  -2   3   12.70    1.40
  -6  -2   3   12.60    1.40
  -6  -2   3   13.10    1.60
   5   2  -3  462.65   16.00
   5   2  -3  420.86   25.50
   5   2  -3  436.16   14.20
   5   2  -3  451.55   16.00
  -5  -2   3  454.65   14.20
  -5  -2   3  453.55   14.20
  -5  -2   3  453.35   16.10
  -5  -2   3  467.95   14.70
  -5  -2   3  469.35   16.00
   4   2  -3  630.94   35.80
   4   2  -3  635.24   19.80
   4   2  -3  639.34   22.20
   4   2  -3  651.53   22.20
  -4  -2   3  640.84   19.80
  -4  -2   3  642.24   22.30
  -4  -2   3  636.84   22.20
  -4  -2   3  656.03   19.80
   3   2  -3  962.20   28.70
   3   2  -3  957.10   28.70
   3   2  -3  935.81   32.20
   3   2  -3  921.81   32.20
  -3  -2   3  970.60   28.70
  -3  -2   3  955.90   32.30
  -3  -2   3  952.80   52.19
  -3  -2   3  890.61   32.20
   2   2  -3   32.00    1.50
   2   2  -3   33.20    1.50
   2   2  -3   37.60    1.80
   2   2  -3   32.80    1.70
  -2  -2   3   34.70    1.80
  -2  -2   3   33.60    1.60
  -2  -2   3   35.00    1.80
  -2  -2   3   29.10    2.50
   1   2  -3   22.40    1.20
   1   2  -3   21.70    1.30
   1   2  -3   23.10    1.20
  -1  -2   3   21.30    1.40
  -1  -2   3   20.50    1.40
  -1  -2   3   22.20    1.20
   0   2  -3 3245.28  108.99
   0   2  -3 3231.78   97.09
   0   2  -3 3227.08   96.99
   0  -2   3 3213.58  108.99
   0  -2   3 3264.37   97.09
  -1   2  -3 1309.97   38.30
  -1   2  -3 1265.47   38.20
  -1   2  -3 1259.07   43.00
   1  -2   3 1226.28   38.20
   1  -2   3 1276.97   43.00
  -2   2  -3 1673.53   49.90
  -2   2  -3 1670.63   55.99
  -2   2  -3 1658.03   49.90
   2  -2   3 1675.33   55.99
   2  -2   3 1607.14   49.90
  -3   2  -3  422.26   13.10
  -3   2  -3  424.46   14.70
  -3   2  -3  430.96   13.10
   3  -2   3  417.56   17.50
   3  -2   3  428.36   14.70
   3  -2   3  418.66   13.10
  -4   2  -3   94.39    3.80
  -4   2  -3   92.29    3.40
  -4   2  -3   98.29    3.80
  -4   2  -3   87.79    3.30
   4  -2   3   96.09    3.80
   4  -2   3   94.59    4.30
   4  -2   3   90.69    3.40
  -5   2  -3   38.30    1.90
  -5   2  -3   37.50    2.10
  -5   2  -3   41.70    2.20
   5  -2   3   33.00    2.00
   5  -2   3   32.00    1.80
   5  -2   3   35.70    2.00
  -6   2  -3  575.74   20.30
  -6   2  -3  587.44   18.10
  -6   2  -3  557.84   20.30
   6  -2   3  589.44   23.90
   6  -2   3  579.14   20.30
   6  -2   3  583.44   18.10
   6  -2   3  593.24   18.00
  -7   2  -3    1.60    0.90
  -7   2  -3    0.80    0.90
  -7   2  -3    0.70    0.50
  -7   2  -3    1.50    0.70
   7  -2   3    2.20    1.00
   7  -2   3    2.10    0.80
   7  -2   3    0.80    0.80
   7  -2   3   -0.30    0.80
  -8   2  -3    3.60    0.90
  -8   2  -3    2.70    1.00
  -8   2  -3    2.80    1.00
  -8   2  -3    4.30    1.00
   8  -2   3    5.60    1.00
   8  -2   3    5.10    1.20
   8  -2   3    3.30    1.00
  -9   2  -3   43.50    2.90
  -9   2  -3   45.80    2.60
  -9   2  -3   41.50    2.90
  -9   2  -3   43.90    2.60
   9  -2   3   43.90    2.50
   9  -2   3   48.70    2.90
   9  -2   3   44.20    3.00
 -10   2  -3  125.19    5.00
 -10   2  -3  123.19    5.60
 -10   2  -3  120.69    5.70
 -10   2  -3  121.99    5.60
  10  -2   3  128.59    5.00
  10  -2   3  129.59    5.60
  10  -2   3  116.49    5.70
 -11   2  -3  154.08    7.00
 -11   2  -3  150.88    6.80
 -11   2  -3  160.38    6.90
 -11   2  -3  158.08    6.10
  11  -2   3  146.99    7.00
  11  -2   3  159.38    6.70
  11  -2   3  151.68    6.00
 -12   2  -3   13.20    1.80
 -12   2  -3   12.50    2.00
 -12   2  -3   13.40    2.00
  12  -2   3   13.80    1.90
  12  -2   3   10.80    2.10
  12  -2   3   13.60    1.80
 -13   2  -3    4.60    1.50
  13  -2   3    7.00    1.60
  13  -2   3    5.30    1.90
 -14   2  -3   38.30    3.10
  14  -2   3   35.00    3.10
 -15   2  -3    4.20    1.80
  15  -2   3    2.40    1.70
  16  -2   3   20.20    2.40
 -15  -1   3    0.20    1.60
  14   1  -3    0.50    1.50
 -14  -1   3    0.60    1.50
  13   1  -3    1.30    1.50
 -13  -1   3    3.50    1.50
  12   1  -3   18.80    2.30
  12   1  -3   15.20    1.90
 -12  -1   3   18.70    2.30
 -12  -1   3   23.10    2.50
  11   1  -3   81.29    4.20
  11   1  -3   92.19    4.90
  11   1  -3   80.89    4.80
 -11  -1   3   89.79    4.80
 -11  -1   3   85.69    4.20
 -11  -1   3   87.29    4.10
 -11  -1   3   88.79    5.00
  10   1  -3   82.59    4.00
  10   1  -3   72.29    4.40
  10   1  -3   73.99    4.40
  10   1  -3   87.19    6.60
 -10  -1   3   79.39    4.60
 -10  -1   3   79.29    3.90
 -10  -1   3   73.19    4.40
 -10  -1   3   84.79    3.80
   9   1  -3    9.30    1.60
   9   1  -3   10.20    1.50
   9   1  -3   13.00    1.80
   9   1  -3   14.70    2.50
  -9  -1   3    9.50    1.60
  -9  -1   3   14.50    1.50
  -9  -1   3   10.80    1.70
  -9  -1   3   10.30    1.50
   8   1  -3    2.70    1.20
   8   1  -3    4.30    1.10
   8   1  -3    5.40    1.80
   8   1  -3    3.30    1.20
  -8  -1   3    3.90    1.30
  -8  -1   3    2.80    1.10
  -8  -1   3    1.90    1.20
  -8  -1   3    4.90    1.00
   7   1  -3  120.79    4.70
   7   1  -3  131.79    5.50
   7   1  -3  115.89    8.00
   7   1  -3  132.69    5.50
  -7  -1   3  130.69    4.80
  -7  -1   3  129.19    5.40
  -7  -1   3  126.59    4.80
  -7  -1   3  130.19    5.50
   6   1  -3  357.06   13.40
   6   1  -3  358.36   13.40
   6   1  -3  383.06   21.10
  -6  -1   3  376.06   13.50
  -6  -1   3  361.16   13.40
  -6  -1   3  380.96   12.00
  -6  -1   3  377.66   12.30
   5   1  -3  577.24   35.40
   5   1  -3  671.53   22.20
   5   1  -3  644.04   22.20
  -5  -1   3  625.24   22.20
  -5  -1   3  636.14   19.70
  -5  -1   3  634.04   19.70
  -5  -1   3  638.54   20.50
  -5  -1   3  664.83   22.20
   4   1  -3  718.33   25.60
   4   1  -3  805.92   41.10
   4   1  -3  761.32   22.80
   4   1  -3  726.63   25.60
  -4  -1   3  732.63   23.70
  -4  -1   3  706.13   25.60
  -4  -1   3  752.72   22.80
  -4  -1   3  726.33   25.60
   3   1  -3  283.97    9.90
   3   1  -3  279.97    8.80
   3   1  -3  279.17    9.90
   3   1  -3  265.97    8.80
  -3  -1   3  277.67    9.90
  -3  -1   3  267.17    8.80
  -3  -1   3  281.77    9.90
   2   1  -3  457.85   16.50
   2   1  -3  483.65   16.50
   2   1  -3  472.35   14.60
   2   1  -3  479.15   14.70
  -2  -1   3  484.75   14.60
  -2  -1   3  463.85   14.70
  -2  -1   3  475.45   16.50
  -2  -1   3  524.15   26.40
  -2  -1   3  438.46   16.40
   1   1  -3 1937.21   64.69
   1   1  -3 1944.81   57.59
   1   1  -3 1899.91   64.69
   1   1  -3 1900.61   57.59
  -1  -1   3 1817.72   64.69
  -1  -1   3 1898.21   57.59
  -1  -1   3 1937.31   64.69
  -1  -1   3 1982.80   57.59
   0   1  -3  537.15   18.00
   0   1  -3  524.85   16.00
   0   1  -3  542.85   16.10
   0  -1   3  531.85   16.10
   0  -1   3  521.75   16.00
   0  -1   3  495.75   18.00
   0  -1   3  520.35   18.00
  -1   1  -3 2529.25   74.99
  -1   1  -3 2513.95   84.19
  -1   1  -3 2453.65   74.99
   1  -1   3 2500.35   84.19
   1  -1   3 2478.85   74.99
   1  -1   3 2514.55   74.99
  -2   1  -3 2220.98   65.99
  -2   1  -3 2225.68   65.99
  -2   1  -3 2198.68   74.09
   2  -1   3 2179.48   65.99
   2  -1   3 2170.98   74.09
   2  -1   3 2177.48   65.99
  -3   1  -3  269.67    8.70
  -3   1  -3  284.97    9.80
  -3   1  -3  271.57    8.70
   3  -1   3  292.87    9.80
   3  -1   3  272.07    8.70
   3  -1   3  261.37    8.70
  -4   1  -3  758.62   23.40
  -4   1  -3  772.12   26.30
  -4   1  -3  774.02   26.40
  -4   1  -3  778.92   23.50
   4  -1   3  766.92   31.30
   4  -1   3  779.32   26.30
   4  -1   3  753.22   23.50
   4  -1   3  759.32   23.40
  -5   1  -3  120.79    4.70
  -5   1  -3  121.89    4.80
  -5   1  -3  121.19    4.20
  -5   1  -3  117.09    4.20
   5  -1   3  112.49    4.20
   5  -1   3  109.99    5.10
   5  -1   3  123.89    4.70
  -6   1  -3  856.91   27.40
  -6   1  -3  791.62   27.40
  -6   1  -3  671.23   24.30
   6  -1   3  832.92   27.40
   6  -1   3  791.02   32.20
   6  -1   3  804.02   24.40
   6  -1   3  796.92   24.30
  -7   1  -3   19.50    2.00
  -7   1  -3   20.80    1.90
  -7   1  -3   14.00    1.40
   7  -1   3   22.50    1.80
   7  -1   3   22.60    1.70
  -8   1  -3  156.48    6.70
  -8   1  -3  159.28    6.40
  -8   1  -3  157.68    6.40
  -8   1  -3  160.48    5.60
   8  -1   3  155.48    5.50
   8  -1   3  157.38    6.30
   8  -1   3  147.99    6.40
  -9   1  -3   23.80    2.00
  -9   1  -3   19.60    2.10
  -9   1  -3   20.70    1.60
  -9   1  -3   25.10    2.40
   9  -1   3   24.90    2.20
   9  -1   3   20.80    2.30
   9  -1   3   21.90    1.90
 -10   1  -3   94.69    4.60
 -10   1  -3   89.79    4.00
 -10   1  -3   92.99    4.60
 -10   1  -3   89.59    4.30
  10  -1   3   98.39    4.50
  10  -1   3   88.69    4.00
  10  -1   3   85.19    4.70
 -11   1  -3    1.20    1.30
 -11   1  -3    0.20    1.20
 -11   1  -3    0.90    1.40
  11  -1   3   -0.80    1.10
  11  -1   3    1.10    1.20
  11  -1   3   -0.90    1.40
 -12   1  -3   72.49    3.80
 -12   1  -3   75.09    4.30
 -12   1  -3   68.19    4.20
  12  -1   3   67.19    3.70
  12  -1   3   76.89    4.20
  12  -1   3   66.59    4.40
 -13   1  -3   -2.30    1.40
 -13   1  -3   -1.00    1.30
  13  -1   3   -2.20    1.30
  13  -1   3   -0.60    1.60
  13  -1   3   -0.30    1.30
 -14   1  -3   43.50    3.20
  14  -1   3   46.30    3.30
 -15   1  -3    6.70    1.80
  15  -1   3    3.00    1.70
 -16   1  -3    5.20    1.90
  16  -1   3    4.90    1.80
  15   0  -3   -0.70    1.60
 -15   0   3   -0.30    1.50
  14   0  -3   -1.10    1.40
 -14   0   3   -0.50    1.50
  13   0  -3   -2.70    1.30
 -13   0   3   -2.10    1.20
  12   0  -3    7.10    1.60
  12   0  -3    4.10    1.70
 -12   0   3    4.90    1.80
 -12   0   3    5.80    1.60
  11   0  -3    1.50    1.40
  11   0  -3    1.10    1.50
  11   0  -3    1.40    1.40
 -11   0   3    1.80    1.30
 -11   0   3    2.70    1.60
 -11   0   3    2.90    1.30
 -11   0   3    1.20    1.50
  10   0  -3    4.10    1.60
  10   0  -3    3.90    1.40
  10   0  -3    3.70    1.50
 -10   0   3    6.00    1.40
 -10   0   3    2.20    1.30
 -10   0   3    2.50    1.50
 -10   0   3    2.90    1.50
   9   0  -3   22.30    2.30
   9   0  -3   31.90    2.70
   9   0  -3   30.80    2.80
  -9   0   3   25.40    2.80
  -9   0   3   31.60    2.30
  -9   0   3   28.90    2.60
  -9   0   3   27.70    2.40
   8   0  -3   -1.80    1.10
   8   0  -3    0.00    1.00
   8   0  -3   -0.40    1.10
  -8   0   3    1.10    1.00
  -8   0   3   -0.70    1.10
  -8   0   3   -0.60    1.00
  -8   0   3   -1.50    1.10
   7   0  -3    1.00    1.00
   7   0  -3    0.10    0.90
   7   0  -3    0.10    0.90
  -7   0   3   -0.40    1.00
  -7   0   3    0.00    1.00
  -7   0   3   -0.20    0.80
  -7   0   3   -2.60    0.90
   6   0  -3   29.30    2.30
   6   0  -3   29.40    2.00
   6   0  -3   29.00    2.30
  -6   0   3   29.70    2.00
  -6   0   3   26.90    2.10
  -6   0   3   32.20    2.00
  -6   0   3   31.10    2.40
   5   0  -3   25.10    2.00
   5   0  -3   24.40    2.00
  -5   0   3   19.10    1.60
  -5   0   3   26.20    2.00
  -5   0   3   27.70    1.80
   4   0  -3   27.50    1.70
   4   0  -3   23.70    1.90
   4   0  -3   26.40    1.90
   4   0  -3   26.80    1.60
  -4   0   3   30.80    1.90
  -4   0   3   24.70    1.90
  -4   0   3   29.00    2.00
   3   0  -3  232.48    7.50
   3   0  -3  243.18    8.40
   3   0  -3  233.28    8.40
   3   0  -3  224.88   12.90
   3   0  -3  225.48    7.50
  -3   0   3  228.68    8.50
  -3   0   3  235.08    8.40
  -3   0   3  231.68    7.50
  -3   0   3  230.08    7.50
   2   0  -3  127.39    4.90
   2   0  -3  123.39    4.30
   2   0  -3  130.69    4.90
   2   0  -3  128.59    4.30
  -2   0   3  132.39    4.30
  -2   0   3  126.39    4.90
  -2   0   3  127.09    4.80
  -2   0   3  125.59    4.30
   1   0  -3 2298.17   78.39
   1   0  -3 2316.57   78.49
   1   0  -3 2264.57   69.79
   1   0  -3 2389.96   69.89
  -1   0   3 2360.96   78.39
  -1   0   3 2268.47   78.39
  -1   0   3 2330.37   69.89
  -1   0   3 2373.76   69.79
   0   0  -3  259.67    8.30
   0   0  -3  264.77    9.30
   0   0  -3  273.47    8.30
   0   0   3  273.97    8.30
   0   0   3  269.17    8.30
   0   0   3  249.58    9.30
   0   0   3  268.57    9.30
  -1   0  -3 2352.56   80.59
  -1   0  -3 2344.17   71.69
  -1   0  -3 2469.45   71.79
   1   0   3 2380.66   71.79
   1   0   3 2404.66   71.69
   1   0   3 2390.26   80.59
  -2   0  -3    0.20    0.40
  -2   0  -3   -0.10    0.40
  -2   0  -3    0.30    0.40
   2   0   3    0.20    0.40
   2   0   3    0.20    0.40
   2   0   3    0.20    0.40
  -3   0  -3 2038.20   70.49
  -3   0  -3 2114.69   62.79
  -3   0  -3 2109.99   62.79
   3   0   3 2079.19   70.49
   3   0   3 2090.29   62.79
   3   0   3 2094.59   62.79
  -4   0  -3 2389.96   70.49
  -4   0  -3 2318.57   79.19
  -4   0  -3 2330.47   70.59
   4   0   3 2339.57   79.19
   4   0   3 2327.77   70.59
   4   0   3 2364.16   70.49
  -5   0  -3   40.10    2.00
  -5   0  -3   42.50    2.00
  -5   0  -3   40.00    2.30
  -5   0  -3   46.80    2.30
   5   0   3   41.30    2.10
   5   0   3   47.00    2.30
   5   0   3   41.60    2.00
  -6   0  -3   37.80    2.10
  -6   0  -3   40.60    2.40
  -6   0  -3   36.80    2.40
   6   0   3   36.20    2.30
  -7   0  -3   49.99    2.50
  -7   0  -3   44.60    2.70
  -7   0  -3   45.40    2.70
   7   0   3   44.80    2.60
   7   0   3   45.40    2.30
  -8   0  -3    6.10    1.10
  -8   0  -3    2.90    1.00
  -8   0  -3    3.40    1.00
   8   0   3    4.00    1.00
   8   0   3    4.30    0.90
  -9   0  -3  170.48    7.10
  -9   0  -3  185.68    7.20
  -9   0  -3  178.08    6.30
   9   0   3  178.18    7.00
   9   0   3  168.78    7.20
   9   0   3  172.28    6.20
 -10   0  -3   43.00    2.90
 -10   0  -3   40.20    2.60
 -10   0  -3   39.20    2.90
  10   0   3   32.10    3.10
  10   0   3   47.70    2.90
  10   0   3   40.50    2.50
 -11   0  -3  164.68    7.10
 -11   0  -3  167.38    7.10
 -11   0  -3  161.38    6.30
  11   0   3  159.38    7.20
  11   0   3  169.38    7.00
  11   0   3  157.78    6.20
 -12   0  -3    3.60    1.60
 -12   0  -3    0.60    1.40
 -12   0  -3    2.10    1.40
  12   0   3    2.10    1.40
  12   0   3    2.50    1.70
  12   0   3    1.90    1.40
 -13   0  -3   37.30    3.40
 -13   0  -3   36.70    3.40
 -13   0  -3   34.60    2.90
  13   0   3   38.90    3.50
  13   0   3   37.50    2.90
  13   0   3   39.20    3.20
 -14   0  -3    2.00    1.50
  14   0   3    2.20    1.60
  14   0   3    1.70    1.40
 -15   0  -3   -0.80    1.50
  15   0   3   -1.90    1.40
 -16   0  -3    8.40    2.00
  16   0   3    6.70    1.90
  15  -1  -3    3.20    1.70
 -15   1   3    0.60    1.60
  14  -1  -3    3.70    1.70
 -14   1   3    5.00    1.70
  13  -1  -3   -0.80    1.40
 -13   1   3   -1.00    1.30
  12  -1  -3   -2.40    1.30
  12  -1  -3   -0.60    1.60
 -12   1   3   -0.90    1.30
 -12   1   3    1.20    1.60
  11  -1  -3   51.69    3.70
  11  -1  -3   48.30    3.30
  11  -1  -3   55.19    3.90
 -11   1   3   55.99    3.70
 -11   1   3   50.89    3.20
 -11   1   3   46.00    3.20
 -11   1   3   55.99    3.90
  10  -1  -3   74.29    4.40
  10  -1  -3   84.09    4.10
  10  -1  -3   82.69    4.60
 -10   1   3   83.19    4.60
 -10   1   3   77.69    4.30
 -10   1   3   78.49    3.90
 -10   1   3   80.09    4.00
   9  -1  -3   72.79    4.10
   9  -1  -3   83.49    4.40
   9  -1  -3   75.29    3.80
  -9   1   3   82.09    4.30
  -9   1   3   76.59    3.70
  -9   1   3   76.19    4.10
  -9   1   3   75.69    3.60
   8  -1  -3   43.40    3.00
   8  -1  -3   50.39    3.20
   8  -1  -3   48.60    2.80
  -8   1   3   50.99    3.00
  -8   1   3   48.70    2.70
  -8   1   3   52.89    2.80
  -8   1   3   51.39    3.30
   7  -1  -3   33.20    2.30
   7  -1  -3   30.30    2.40
   7  -1  -3   31.30    2.40
  -7   1   3   33.40    2.50
  -7   1   3   33.10    2.20
  -7   1   3   28.90    2.30
  -7   1   3   32.90    2.20
   6  -1  -3   63.29    2.90
   6  -1  -3   63.69    3.30
   6  -1  -3   60.49    3.20
  -6   1   3   63.59    2.90
  -6   1   3   61.89    3.30
  -6   1   3   65.79    2.90
  -6   1   3   61.59    3.20
   5  -1  -3  225.28    8.70
   5  -1  -3  233.38    8.80
   5  -1  -3  240.68    7.80
  -5   1   3  239.08    8.80
  -5   1   3  235.88    8.10
  -5   1   3  228.18    8.70
   4  -1  -3  188.18    6.30
   4  -1  -3  185.58    7.10
   4  -1  -3  189.58    7.10
  -4   1   3  188.68    7.10
  -4   1   3  186.38    6.50
  -4   1   3  187.88    7.00
  -4   1   3  185.28    6.30
   3  -1  -3 1082.29   36.50
   3  -1  -3 1097.49   32.50
   3  -1  -3 1059.79   36.50
   3  -1  -3  911.31   32.40
  -3   1   3 1147.89   36.60
  -3   1   3 1058.29   32.50
  -3   1   3 1109.39   32.50
  -3   1   3 1087.19   34.10
  -3   1   3 1083.19   36.50
   2  -1  -3 1730.83   58.99
   2  -1  -3 1737.53   52.49
   2  -1  -3 1756.52   52.49
   2  -1  -3 1734.03   58.99
  -2   1   3 1750.22   58.99
  -2   1   3 1742.23   52.49
  -2   1   3 1770.12   52.49
  -2   1   3 1719.93   58.99
   1  -1  -3    2.20    0.60
   1  -1  -3    3.90    0.50
  -1   1   3    2.80    0.50
  -1   1   3    3.90    0.50
  -1   1   3    3.40    0.70
   0  -1  -3  730.23   22.10
   0  -1  -3  714.53   22.00
   0  -1  -3  735.23   24.80
   0  -1  -3  722.83   24.80
   0   1   3  742.63   22.00
   0   1   3  722.43   22.10
   0   1   3  736.53   24.80
   0   1   3  710.93   24.80
  -1  -1  -3   78.29    2.80
  -1  -1  -3   79.99    3.10
  -1  -1  -3   81.69    2.80
   1   1   3   81.09    2.80
   1   1   3   80.49    2.70
   1   1   3   83.49    3.10
  -2  -1  -3 3994.50  120.59
  -2  -1  -3 4366.66  120.59
  -2  -1  -3 3466.25  135.39
   2   1   3 4389.56  120.59
   2   1   3 4352.86  120.59
   2   1   3 3574.14  135.29
  -3  -1  -3 3504.85  105.29
  -3  -1  -3 3446.36  118.29
  -3  -1  -3 3644.14  105.39
   3   1   3 3537.65  105.29
   3   1   3 3405.16  118.29
   3   1   3 3538.45  105.39
  -4  -1  -3  835.72   24.80
  -4  -1  -3  788.92   27.90
  -4  -1  -3  818.22   24.90
   4   1   3  833.92   24.80
   4   1   3  790.22   27.80
   4   1   3  820.82   24.80
  -5  -1  -3 4476.45  134.59
  -5  -1  -3 4588.44  151.28
  -5  -1  -3 4360.16  151.28
   5   1   3 4620.44  151.18
   5   1   3 4353.16  134.69
   5   1   3 4541.75  134.59
  -6  -1  -3   78.39    3.60
  -6  -1  -3   70.99    3.10
  -6  -1  -3   78.39    3.10
  -6  -1  -3   80.09    3.60
   6   1   3   81.99    3.10
   6   1   3   81.09    3.50
  -7  -1  -3   32.60    2.10
  -7  -1  -3   26.10    2.20
  -7  -1  -3   24.70    2.30
   7   1   3   27.20    2.20
  -8  -1  -3  355.96   11.50
  -8  -1  -3  354.96   13.00
  -8  -1  -3  371.16   13.00
   8   1   3  363.86   12.90
   8   1   3  332.17   11.40
  -9  -1  -3    1.40    1.10
  -9  -1  -3    1.80    0.90
  -9  -1  -3    1.10    1.00
   9   1   3    1.70    0.90
   9   1   3    0.10    0.90
   9   1   3    1.70    0.80
 -10  -1  -3    3.60    1.30
 -10  -1  -3    2.80    1.30
 -10  -1  -3    2.90    1.10
  10   1   3    2.80    1.10
  10   1   3    2.90    1.20
 -11  -1  -3   25.20    2.40
 -11  -1  -3   21.60    2.60
 -11  -1  -3   16.50    2.00
  11   1   3   17.90    1.80
  11   1   3   23.60    2.60
 -12  -1  -3   18.70    2.20
 -12  -1  -3   13.40    1.90
 -12  -1  -3   15.50    2.10
  12   1   3   17.30    2.10
  12   1   3   14.80    1.90
 -13  -1  -3    1.90    1.70
 -13  -1  -3    2.60    1.70
 -13  -1  -3    2.90    1.50
  13   1   3    3.10    1.50
  13   1   3    3.40    1.60
 -14  -1  -3   -0.50    1.50
 -14  -1  -3   -0.70    1.40
  14   1   3   -1.20    1.30
 -15  -1  -3   -1.50    1.50
  15   1   3   -1.40    1.50
 -16  -1  -3    5.90    1.90
  16   1   3    7.30    1.90
 -17  -1  -3    2.40    1.80
  15  -2  -3   -0.10    1.60
  14  -2  -3    3.50    1.70
 -14   2   3    5.00    1.80
  13  -2  -3    3.90    1.60
 -13   2   3    1.70    1.50
  12  -2  -3    9.30    1.80
  12  -2  -3    8.90    2.00
 -12   2   3   10.40    2.30
 -12   2   3    8.20    1.70
  11  -2  -3    1.40    1.50
  11  -2  -3    1.90    1.60
  11  -2  -3    1.10    1.50
 -11   2   3   -0.10    1.30
 -11   2   3    1.10    1.50
  10  -2  -3    3.60    1.50
  10  -2  -3    2.30    1.50
  10  -2  -3    2.00    1.40
 -10   2   3    2.10    1.30
 -10   2   3    1.70    1.40
 -10   2   3    2.80    1.50
 -10   2   3    0.70    1.40
   9  -2  -3   27.20    2.70
   9  -2  -3   28.70    2.50
   9  -2  -3   29.70    2.90
  -9   2   3   28.60    2.40
  -9   2   3   27.10    2.30
  -9   2   3   28.20    2.80
  -9   2   3   27.90    2.60
   8  -2  -3   93.69    4.00
   8  -2  -3   87.99    4.50
   8  -2  -3   85.89    4.40
  -8   2   3   87.59    4.30
  -8   2   3   88.19    3.90
  -8   2   3   92.59    4.10
  -8   2   3   86.29    4.40
   7  -2  -3  216.68    7.20
   7  -2  -3  196.78    8.00
   7  -2  -3  197.18    8.00
  -7   2   3  201.98    7.40
  -7   2   3  195.48    7.90
  -7   2   3  205.88    8.10
  -7   2   3  206.98    7.10
   6  -2  -3   29.70    2.20
   6  -2  -3   27.10    2.10
   6  -2  -3   27.30    1.90
  -6   2   3   28.40    2.10
  -6   2   3   27.00    2.20
  -6   2   3   27.20    1.90
   5  -2  -3   50.19    2.80
   5  -2  -3   49.99    2.50
   5  -2  -3   56.09    2.90
   5  -2  -3   54.39    2.50
  -5   2   3   52.49    2.40
  -5   2   3   58.59    2.80
  -5   2   3   50.39    2.60
  -5   2   3   51.39    2.90
   4  -2  -3  687.03   23.60
   4  -2  -3  695.33   21.00
   4  -2  -3  672.53   23.60
   4  -2  -3  666.73   20.90
  -4   2   3  665.93   20.90
  -4   2   3  679.13   23.50
  -4   2   3  701.03   23.60
  -4   2   3  671.63   22.00
   3  -2  -3  387.56   11.80
   3  -2  -3  373.66   13.30
   3  -2  -3  358.36   13.20
  -3   2   3  389.56   13.30
  -3   2   3  385.06   12.40
  -3   2   3  353.66   13.20
  -3   2   3  385.06   11.80
   2  -2  -3   91.19    3.60
   2  -2  -3   78.89    3.50
   2  -2  -3   88.89    3.10
  -2   2   3   88.69    3.50
  -2   2   3   93.59    3.10
  -2   2   3   80.99    3.50
  -2   2   3   89.49    3.10
  -2   2   3   92.69    3.30
   1  -2  -3 2087.79   63.39
   1  -2  -3 2074.09   71.19
   1  -2  -3 2249.68  115.79
   1  -2  -3 2100.89   71.19
  -1   2   3 2151.68   63.39
  -1   2   3 2059.99   71.19
  -1   2   3 2120.69   71.19
  -1   2   3 2032.80   63.39
   0  -2  -3  190.68    7.00
   0  -2  -3  195.98    6.20
   0  -2  -3  199.28    7.00
   0   2   3  190.78    6.20
   0   2   3  201.18    7.00
   0   2   3  199.98    6.20
   0   2   3  219.18   11.30
   0   2   3  179.88    7.00
  -1  -2  -3  827.42   25.80
  -1  -2  -3  841.02   29.00
   1   2   3  849.32   25.80
   1   2   3  939.51   47.20
   1   2   3  847.72   29.00
   1   2   3  791.52   29.00
   1   2   3  873.41   25.80
  -2  -2  -3 1439.96   49.30
  -2  -2  -3 1443.36   43.90
   2   2   3 1472.15   43.90
   2   2   3 1467.45   49.30
   2   2   3 1467.75   43.90
  -3  -2  -3 1501.35   51.09
  -3  -2  -3 1509.55   45.50
   3   2   3 1506.35   45.50
   3   2   3 1518.05   51.09
   3   2   3 1515.25   45.50
  -4  -2  -3  536.35   16.40
  -4  -2  -3  517.05   18.40
   4   2   3  550.14   16.30
   4   2   3  540.35   18.40
   4   2   3  519.35   16.40
   4   2   3  536.45   21.70
  -5  -2  -3   25.30    1.70
  -5  -2  -3   23.90    1.60
  -5  -2  -3   23.70    1.80
   5   2   3   24.90    1.60
   5   2   3   26.50    1.50
  -6  -2  -3 1343.87   45.30
  -6  -2  -3 1353.46   40.30
  -6  -2  -3 1317.17   40.30
  -6  -2  -3 1326.37   45.30
   6   2   3 1275.67   40.20
   6   2   3 1346.47   45.20
  -7  -2  -3   12.00    1.40
  -7  -2  -3   14.50    1.70
  -7  -2  -3   14.70    1.30
  -7  -2  -3   15.00    1.20
   7   2   3   15.90    1.50
   7   2   3   11.00    1.30
  -8  -2  -3  981.80   34.20
  -8  -2  -3 1012.70   30.40
  -8  -2  -3  995.00   34.20
   8   2   3  966.30   34.00
  -9  -2  -3   29.30    2.40
  -9  -2  -3   30.90    2.50
  -9  -2  -3   34.10    2.20
   9   2   3   31.40    2.10
   9   2   3   27.80    2.00
   9   2   3   29.40    2.30
 -10  -2  -3   19.50    2.50
 -10  -2  -3   19.30    2.30
 -10  -2  -3   24.00    2.20
  10   2   3   21.50    2.00
  10   2   3   20.60    2.30
 -11  -2  -3   -2.30    1.30
 -11  -2  -3   -0.80    1.20
 -11  -2  -3   -1.30    1.30
  11   2   3   -1.60    1.20
  11   2   3   -0.10    1.20
 -12  -2  -3    0.60    1.50
 -12  -2  -3   -0.60    1.40
 -12  -2  -3   -0.70    1.30
  12   2   3   -1.90    1.20
  12   2   3   -0.10    1.30
 -13  -2  -3   15.00    2.00
 -13  -2  -3   13.80    2.10
  13   2   3   12.30    2.00
  13   2   3   14.90    1.90
 -14  -2  -3    9.80    2.00
 -14  -2  -3    9.10    1.80
  14   2   3    9.40    1.80
 -15  -2  -3    2.00    1.60
  15   2   3   -1.30    1.40
 -16  -2  -3    2.80    1.70
 -17  -2  -3    0.00    1.70
  14  -3  -3    0.70    1.60
  13  -3  -3    4.00    1.70
  12  -3  -3   34.40    3.00
  12  -3  -3   35.10    3.40
 -12   3   3   37.60    3.70
 -12   3   3   35.80    3.00
  11  -3  -3    1.40    1.50
  11  -3  -3    1.70    1.40
 -11   3   3    3.00    1.40
 -11   3   3    1.80    1.90
  10  -3  -3   84.99    4.70
  10  -3  -3   88.29    4.80
  10  -3  -3   84.39    4.20
 -10   3   3   82.99    4.30
 -10   3   3   91.69    4.90
 -10   3   3   84.69    4.60
 -10   3   3   87.69    4.10
 -10   3   3   89.39    5.30
   9  -3  -3  256.37    9.80
   9  -3  -3  239.28    8.60
   9  -3  -3  239.38    9.70
  -9   3   3  242.98    9.60
  -9   3   3  246.98    9.70
  -9   3   3  234.08    8.90
  -9   3   3  238.78    8.50
   8  -3  -3   10.10    1.40
   8  -3  -3    9.90    1.50
   8  -3  -3   12.00    1.60
  -8   3   3    9.60    1.50
  -8   3   3   11.00    1.60
  -8   3   3    9.00    1.30
  -8   3   3   11.00    1.60
   7  -3  -3   35.40    2.60
   7  -3  -3   39.10    2.30
   7  -3  -3   36.20    2.60
  -7   3   3   36.30    2.40
  -7   3   3   36.20    2.40
  -7   3   3   36.80    2.70
   6  -3  -3   10.10    1.30
   6  -3  -3   12.40    1.30
   6  -3  -3   11.50    1.40
  -6   3   3    9.70    1.10
  -6   3   3   12.30    1.60
  -6   3   3   11.00    1.30
  -6   3   3   13.90    1.70
   5  -3  -3  220.18    7.50
   5  -3  -3  237.78    8.50
   5  -3  -3  223.28    7.50
   5  -3  -3  219.28    8.40
  -5   3   3  220.98    8.40
  -5   3   3  228.48    8.30
  -5   3   3  222.68    7.50
  -5   3   3  216.78    7.90
   4  -3  -3  407.46   12.40
   4  -3  -3  399.76   12.40
   4  -3  -3  379.96   13.90
   4  -3  -3  389.36   13.90
  -4   3   3  388.76   12.30
  -4   3   3  371.76   13.80
  -4   3   3  404.16   14.00
  -4   3   3  389.76   13.00
   3  -3  -3  981.00   34.70
   3  -3  -3 1007.60   34.70
   3  -3  -3 1025.90   30.90
  -3   3   3 1025.70   34.70
  -3   3   3 1014.40   30.90
  -3   3   3 1034.50   32.50
  -3   3   3 1013.30   34.60
   2  -3  -3   71.69    2.70
   2  -3  -3   69.89    3.00
   2  -3  -3   73.09    3.00
  -2   3   3   69.89    2.70
  -2   3   3   72.39    3.00
  -2   3   3   69.99    3.00
  -2   3   3   71.79    2.90
  -2   3   3   73.79    2.60
   1  -3  -3  412.76   12.80
   1  -3  -3  439.76   23.40
   1  -3  -3  411.06   14.40
   1  -3  -3  408.36   14.40
  -1   3   3  416.16   12.80
  -1   3   3  414.66   13.50
  -1   3   3  420.36   12.80
  -1   3   3  411.76   14.40
   0  -3  -3  239.98    7.60
   0  -3  -3  236.58    8.50
   0  -3  -3  242.08    8.50
   0  -3  -3  245.58   13.80
   0  -3  -3  248.58    7.60
   0   3   3  240.38    7.50
   0   3   3  236.58    8.40
   0   3   3  243.78    7.60
  -1  -3  -3   87.59    3.30
  -1  -3  -3   82.99    2.90
  -1  -3  -3   74.99    5.40
  -1  -3  -3   86.39    2.90
   1   3   3   97.99    3.30
   1   3   3   83.19    2.90
   1   3   3   94.99    2.90
   1   3   3   74.69    5.40
  -2  -3  -3  953.60   32.80
  -2  -3  -3  962.10   29.20
  -2  -3  -3  980.70   29.20
   2   3   3  982.10   29.20
   2   3   3  947.11   53.59
   2   3   3  965.20   29.10
   2   3   3  969.50   39.40
  -3  -3  -3 1086.19   32.40
  -3  -3  -3 1073.49   36.40
   3   3   3 1099.39   32.40
   3   3   3 1076.49   32.40
   3   3   3 1039.60   59.59
   3   3   3 1065.69   43.70
  -4  -3  -3 1681.33   60.49
  -4  -3  -3 1834.22   53.79
   4   3   3 1735.03   60.39
   4   3   3 1804.62   53.79
   4   3   3 1744.13   53.89
   4   3   3 1839.12   72.49
   4   3   3 1880.01   98.89
  -5  -3  -3  172.58    5.40
  -5  -3  -3  156.28    6.00
  -5  -3  -3  158.08    6.10
   5   3   3  149.79    6.80
   5   3   3  172.08    5.40
   5   3   3  157.88    6.00
  -6  -3  -3  371.86   13.70
  -6  -3  -3  394.26   12.30
  -6  -3  -3  397.46   12.20
  -6  -3  -3  387.06   13.80
   6   3   3  377.56   13.60
   6   3   3  396.16   12.10
  -7  -3  -3    3.80    1.00
  -7  -3  -3    4.60    0.80
  -7  -3  -3    3.30    1.00
  -7  -3  -3    4.70    1.00
   7   3   3    3.70    0.90
   7   3   3    4.40    0.80
  -8  -3  -3   60.99    3.00
  -8  -3  -3   59.89    3.20
  -8  -3  -3   61.99    3.30
  -8  -3  -3   61.39    2.90
   8   3   3   62.19    2.80
   8   3   3   61.49    3.10
  -9  -3  -3    0.60    1.00
  -9  -3  -3    0.20    1.00
  -9  -3  -3    0.70    0.90
   9   3   3    0.10    0.40
   9   3   3    0.10    0.90
 -10  -3  -3  144.89    6.10
 -10  -3  -3  147.59    5.50
 -10  -3  -3  147.69    6.20
  10   3   3  139.49    5.30
  10   3   3  145.19    6.00
  10   3   3  123.19    5.20
 -11  -3  -3  262.97   10.10
 -11  -3  -3  253.17    8.90
 -11  -3  -3  254.77   10.10
  11   3   3  247.48    8.80
  11   3   3  260.37    9.90
 -12  -3  -3   12.50    1.70
 -12  -3  -3   11.50    1.90
 -12  -3  -3   10.40    1.90
  12   3   3   11.40    1.80
  12   3   3   11.20    1.60
 -13  -3  -3   29.60    2.70
 -13  -3  -3   28.20    3.00
  13   3   3   31.90    2.70
 -14  -3  -3   51.29    3.80
 -14  -3  -3   45.30    3.30
  14   3   3   44.10    3.20
 -15  -3  -3   -1.30    1.40
 -15  -3  -3    0.90    1.70
 -16  -3  -3    6.90    1.90
 -17  -3  -3   -1.50    1.60
  14  -4  -3    2.80    1.70
  13  -4  -3    1.00    1.50
  12  -4  -3    4.50    1.80
  12  -4  -3    6.10    1.70
 -12   4   3    3.90    2.10
  11  -4  -3    0.60    1.50
  11  -4  -3   -0.30    1.40
 -11   4   3    2.00    1.30
 -11   4   3    1.50    1.90
  10  -4  -3    1.90    1.40
  10  -4  -3    2.10    1.50
 -10   4   3    2.40    1.90
 -10   4   3    3.70    1.30
 -10   4   3    3.00    1.50
   9  -4  -3    1.30    1.20
   9  -4  -3    0.80    1.30
   9  -4  -3    1.10    1.30
  -9   4   3    1.90    1.20
  -9   4   3    1.30    1.30
  -9   4   3   -1.30    1.70
  -9   4   3    3.70    1.50
  -9   4   3    1.50    1.40
   8  -4  -3   -0.70    1.00
   8  -4  -3   -1.10    1.00
   8  -4  -3    0.20    1.10
  -8   4   3    0.60    1.10
  -8   4   3   -0.20    0.90
  -8   4   3   -0.40    1.50
  -8   4   3    0.40    1.10
  -8   4   3   -0.80    1.10
   7  -4  -3   18.70    2.10
   7  -4  -3   15.70    2.00
   7  -4  -3   21.70    2.00
  -7   4   3   12.20    1.50
  -7   4   3   16.50    1.80
  -7   4   3   20.30    2.10
  -7   4   3   18.40    2.60
   6  -4  -3    3.00    1.00
   6  -4  -3    3.50    0.90
   6  -4  -3    4.60    1.10
   6  -4  -3    3.20    1.10
  -6   4   3    1.50    1.10
  -6   4   3    1.10    1.50
  -6   4   3    4.10    1.10
  -6   4   3    2.70    0.90
  -6   4   3    3.80    1.00
   5  -4  -3    1.70    0.90
   5  -4  -3    1.60    0.80
   5  -4  -3    3.70    1.00
   5  -4  -3    2.70    0.80
  -5   4   3    1.80    0.80
  -5   4   3    1.00    1.20
  -5   4   3    2.10    0.80
  -5   4   3    1.30    0.90
  -5   4   3    2.20    0.90
   4  -4  -3  217.08    7.90
   4  -4  -3  207.08    7.90
   4  -4  -3  198.88    7.00
   4  -4  -3  220.68    7.10
  -4   4   3  205.58    7.40
  -4   4   3  209.48    9.50
  -4   4   3  213.28    7.90
  -4   4   3  209.88    7.00
  -4   4   3  217.18    7.80
   3  -4  -3   23.00    1.50
   3  -4  -3   20.40    1.70
   3  -4  -3   25.00    1.80
  -3   4   3   25.70    1.60
  -3   4   3   24.60    1.80
  -3   4   3   25.80    1.80
  -3   4   3   22.90    1.50
  -3   4   3   28.90    2.40
   2  -4  -3   71.69    2.90
   2  -4  -3   62.39    2.50
   2  -4  -3   60.99    2.90
  -2   4   3   64.19    2.80
  -2   4   3   65.89    2.80
  -2   4   3   63.29    2.50
  -2   4   3   66.69    3.60
   1  -4  -3  951.90   33.00
   1  -4  -3  968.70   29.40
   1  -4  -3  959.50   29.40
   1  -4  -3  981.80   33.00
   1  -4  -3 1009.10   53.99
  -1   4   3  979.80   31.00
  -1   4   3  945.01   29.30
  -1   4   3  964.50   32.90
  -1   4   3  984.70   39.90
  -1   4   3  962.70   29.40
   0  -4  -3   53.19    4.40
   0  -4  -3   66.49    2.70
   0  -4  -3   62.49    2.30
   0  -4  -3   65.09    2.40
   0  -4  -3   74.99    2.70
   0   4   3   63.29    2.50
   0   4   3   67.99    2.30
   0   4   3   61.89    2.30
   0   4   3   73.29    2.60
   0   4   3   59.69    3.40
  -1  -4  -3  204.88    7.20
  -1  -4  -3  205.38    6.40
  -1  -4  -3  196.38    7.20
  -1  -4  -3  206.28    6.40
  -1  -4  -3  202.68   11.90
   1   4   3  201.58    6.30
   1   4   3  198.68    7.10
   1   4   3  199.28    8.80
   1   4   3  199.48   11.90
   1   4   3  207.68    6.30
  -2  -4  -3   20.20    1.10
  -2  -4  -3   15.70    1.00
  -2  -4  -3   16.90    1.00
   2   4   3   19.40    1.10
   2   4   3   16.20    0.90
   2   4   3   17.00    1.00
   2   4   3   14.20    1.50
  -3  -4  -3   21.20    1.30
  -3  -4  -3   22.40    1.30
  -3  -4  -3   23.30    1.20
  -3  -4  -3   18.50    1.60
   3   4   3   24.30    1.20
   3   4   3   19.80    1.70
   3   4   3   20.80    2.60
   3   4   3   21.10    1.10
  -4  -4  -3   16.70    1.10
  -4  -4  -3   17.30    1.30
  -4  -4  -3   21.30    1.50
  -4  -4  -3   12.50    1.20
   4   4   3   18.40    1.50
   4   4   3   16.60    1.10
  -5  -4  -3  202.88    6.40
  -5  -4  -3  180.48    7.20
  -5  -4  -3  211.48    8.30
   5   4   3  200.68    6.30
   5   4   3  181.28    8.30
  -6  -4  -3    1.60    0.60
   6   4   3    1.70    0.70
   6   4   3    0.90    0.60
   6   4   3    2.40    1.90
  -7  -4  -3  249.38    9.20
  -7  -4  -3  250.17    9.20
  -7  -4  -3  247.88   10.30
  -7  -4  -3  255.87    8.10
  -7  -4  -3  235.68    8.20
   7   4   3  229.98   15.10
   7   4   3  252.07    8.10
   7   4   3  253.87    9.00
  -8  -4  -3    0.70    0.90
  -8  -4  -3    1.80    0.80
  -8  -4  -3    0.60    0.90
  -8  -4  -3    1.80    0.90
   8   4   3    2.10    0.80
   8   4   3    2.60    0.90
  -9  -4  -3   39.70    2.70
  -9  -4  -3   39.40    2.70
  -9  -4  -3   40.50    2.50
  -9  -4  -3   40.90    2.40
   9   4   3   39.70    2.50
   9   4   3   38.60    2.30
 -10  -4  -3   61.49    3.10
 -10  -4  -3   62.59    3.60
 -10  -4  -3   63.69    3.60
  10   4   3   64.39    3.40
 -11  -4  -3   68.29    3.40
 -11  -4  -3   66.09    3.80
 -11  -4  -3   68.09    3.90
  11   4   3   60.09    2.90
  11   4   3   63.69    3.60
  11   4   3   57.39    3.20
 -12  -4  -3   -1.00    1.10
 -12  -4  -3   -2.90    1.20
  12   4   3   -0.10    1.10
 -13  -4  -3   10.00    1.90
 -13  -4  -3   11.10    1.70
  13   4   3   11.30    1.60
 -14  -4  -3    7.10    1.60
 -14  -4  -3    9.90    2.00
 -15  -4  -3   13.40    2.00
 -16  -4  -3    1.00    1.60
  14  -5  -3    3.70    1.80
  13  -5  -3    4.80    1.80
  12  -5  -3    0.60    1.50
 -12   5   3    1.70    2.00
  11  -5  -3   29.10    3.30
  11  -5  -3   35.90    3.00
 -11   5   3   32.90    3.80
  10  -5  -3    5.50    1.50
  10  -5  -3    1.70    1.40
 -10   5   3    3.80    2.00
 -10   5   3    2.00    1.20
   9  -5  -3    3.90    1.40
   9  -5  -3    5.80    1.50
  -9   5   3    5.40    1.50
  -9   5   3    2.50    1.80
   8  -5  -3    1.60    1.20
   8  -5  -3    1.00    1.20
   8  -5  -3    1.20    1.10
  -8   5   3    2.10    1.20
  -8   5   3    1.90    1.70
  -8   5   3    0.20    1.20
  -8   5   3    0.20    1.20
   7  -5  -3   48.30    3.00
   7  -5  -3   48.80    3.00
   7  -5  -3   48.50    2.70
  -7   5   3   52.29    2.70
  -7   5   3   54.29    3.10
  -7   5   3   54.69    3.80
  -7   5   3   49.60    3.00
  -7   5   3   45.80    2.90
   6  -5  -3  889.21   30.90
   6  -5  -3  859.71   30.90
   6  -5  -3  924.91   27.50
  -6   5   3  903.91   37.10
  -6   5   3  900.61   27.40
  -6   5   3  863.21   30.70
  -6   5   3  876.31   29.00
  -6   5   3  888.01   30.80
   5  -5  -3  109.89    4.50
   5  -5  -3  104.49    4.00
   5  -5  -3  103.69    4.50
  -5   5   3   92.79    5.40
  -5   5   3  109.29    4.40
  -5   5   3  101.89    3.90
  -5   5   3   96.49    4.40
  -5   5   3  103.59    4.30
   4  -5  -3  175.98    6.80
   4  -5  -3  180.08    6.10
   4  -5  -3  174.08    6.80
  -4   5   3  178.78    6.80
  -4   5   3  171.98    6.50
  -4   5   3  176.98    6.70
  -4   5   3  176.08    6.00
  -4   5   3  183.58    8.40
   3  -5  -3  173.18    5.60
   3  -5  -3  178.58    5.60
   3  -5  -3  150.08    6.20
   3  -5  -3  164.88    6.30
  -3   5   3  144.79    6.10
  -3   5   3  187.08    7.90
  -3   5   3  171.68    6.00
  -3   5   3  152.78    6.10
  -3   5   3  165.58    5.50
   2  -5  -3  112.39    4.90
   2  -5  -3  139.09    4.40
   2  -5  -3  133.59    4.40
   2  -5  -3  126.89    4.90
  -2   5   3  124.99    4.30
  -2   5   3  112.59    4.80
  -2   5   3  147.09    6.30
  -2   5   3  128.99    4.80
   1  -5  -3 1093.39   32.40
   1  -5  -3 1068.79   32.40
   1  -5  -3 1065.99   36.40
   1  -5  -3 1034.30   36.40
  -1   5   3 1067.89   32.40
  -1   5   3 1128.09   44.10
  -1   5   3 1043.60   36.30
  -1   5   3 1071.69   34.20
   0  -5  -3  602.24   19.30
   0  -5  -3  565.44   17.20
   0  -5  -3  560.84   19.30
   0  -5  -3  553.04   17.20
   0   5   3  516.55   23.50
   0   5   3  542.75   17.10
   0   5   3  565.44   17.10
   0   5   3  607.64   19.20
   0   5   3  565.74   18.20
  -1  -5  -3 1090.19   37.00
  -1  -5  -3 1078.09   37.00
  -1  -5  -3 1102.09   33.00
  -1  -5  -3 1090.19   33.00
   1   5   3 1073.29   32.80
   1   5   3 1078.59   34.70
   1   5   3 1162.18   44.90
   1   5   3 1084.89   32.80
   1   5   3 1082.09   36.90
  -2  -5  -3  170.08    7.50
  -2  -5  -3  173.48    5.40
  -2  -5  -3  164.18    6.10
  -2  -5  -3  171.88    5.40
   2   5   3  162.88    7.60
   2   5   3  170.18   10.50
   2   5   3  166.88    5.30
   2   5   3  172.08    5.90
   2   5   3  170.48    5.30
  -3  -5  -3   71.69    3.50
  -3  -5  -3   62.49    2.50
  -3  -5  -3   60.59    2.40
  -3  -5  -3   64.99    2.70
   3   5   3   68.69    5.10
   3   5   3   65.79    2.30
   3   5   3   62.39    3.50
   3   5   3   71.19    2.40
  -4  -5  -3   44.80    2.80
  -4  -5  -3   56.79    2.40
  -4  -5  -3   50.19    2.00
  -4  -5  -3   49.60    2.10
   4   5   3   52.39    1.90
   4   5   3   49.30    2.90
  -5  -5  -3 2469.05   95.39
  -5  -5  -3 2351.56   70.79
  -5  -5  -3 2377.86   70.69
  -5  -5  -3 2240.98   79.39
   5   5   3 2364.26   70.59
   5   5   3 2453.35  130.09
   5   5   3 2200.38   95.39
  -6  -5  -3   40.40    2.00
  -6  -5  -3   33.80    2.10
  -6  -5  -3   41.70    2.40
  -6  -5  -3   34.70    2.30
  -6  -5  -3   35.60    2.00
   6   5   3   46.50    4.50
   6   5   3   39.50    1.90
   6   5   3   33.10    2.00
  -7  -5  -3   93.39    4.20
  -7  -5  -3   97.09    4.50
  -7  -5  -3   98.49    3.70
  -7  -5  -3   94.89    4.10
   7   5   3   94.29    4.00
   7   5   3   94.49    3.60
  -8  -5  -3    5.20    1.10
  -8  -5  -3    8.90    1.10
  -8  -5  -3    4.00    1.00
   8   5   3    5.80    0.90
   8   5   3    2.60    0.90
  -9  -5  -3   61.39    3.00
  -9  -5  -3   61.69    3.20
  -9  -5  -3   55.19    2.90
  -9  -5  -3   58.09    3.30
   9   5   3   56.59    2.70
   9   5   3   59.19    3.10
   9   5   3   55.99    2.40
 -10  -5  -3   54.39    2.90
 -10  -5  -3   55.79    3.30
 -10  -5  -3   57.89    3.40
  10   5   3   49.60    2.80
  10   5   3   50.29    3.10
 -11  -5  -3   28.40    2.40
 -11  -5  -3   29.60    2.60
 -11  -5  -3   29.50    2.70
  11   5   3   27.90    2.60
 -12  -5  -3    8.30    1.60
 -12  -5  -3    8.50    1.70
 -13  -5  -3    6.00    1.70
 -13  -5  -3    5.40    1.50
 -14  -5  -3    7.20    1.60
 -15  -5  -3    2.20    1.50
 -16  -5  -3    0.90    1.60
  13  -6  -3    1.50    1.70
  12  -6  -3   -1.50    1.40
 -12   6   3    0.70    2.20
  11  -6  -3    4.60    1.60
 -11   6   3    3.60    2.20
  10  -6  -3   32.30    3.10
  10  -6  -3   26.40    2.70
 -10   6   3   24.80    3.50
   9  -6  -3    0.60    1.30
   9  -6  -3    2.20    1.30
  -9   6   3    2.70    1.90
   8  -6  -3  402.66   13.10
   8  -6  -3  388.16   14.70
  -8   6   3  404.96   13.00
  -8   6   3  395.86   14.50
  -8   6   3  376.96   13.80
  -8   6   3  392.56   17.60
   7  -6  -3   70.29    3.80
   7  -6  -3   77.59    3.90
  -7   6   3   60.19    4.60
  -7   6   3   74.19    3.60
  -7   6   3   73.69    3.80
  -7   6   3   69.99    3.20
  -7   6   3   64.79    3.60
   6  -6  -3    7.30    1.10
   6  -6  -3    6.30    1.30
   6  -6  -3    9.20    1.30
  -6   6   3    7.40    1.20
  -6   6   3    7.50    1.40
  -6   6   3    4.00    1.80
  -6   6   3    6.10    1.20
  -6   6   3    7.90    1.10
   5  -6  -3    0.30    0.90
   5  -6  -3    0.90    0.80
   5  -6  -3    0.80    0.90
  -5   6   3    0.60    0.80
  -5   6   3    2.00    0.70
  -5   6   3    0.00    1.10
  -5   6   3   -0.90    1.50
   4  -6  -3    1.10    0.70
   4  -6  -3   -0.20    0.80
   4  -6  -3    1.70    0.80
   4  -6  -3   -0.10    0.80
  -4   6   3   -0.40    0.60
  -4   6   3    0.20    0.70
  -4   6   3    0.00    0.90
  -4   6   3    0.40    1.40
   3  -6  -3  387.76   13.80
   3  -6  -3  379.56   13.80
   3  -6  -3  398.66   12.30
   3  -6  -3  398.96   12.30
  -3   6   3  401.36   17.00
  -3   6   3  384.06   12.20
  -3   6   3  387.06   13.10
  -3   6   3  389.26   13.70
   2  -6  -3    8.10    0.90
   2  -6  -3    8.80    0.80
   2  -6  -3   10.50    1.10
   2  -6  -3   11.00    1.20
   2  -6  -3    5.90    0.90
  -2   6   3   10.10    1.10
  -2   6   3    5.70    0.80
  -2   6   3    9.50    0.90
  -2   6   3    8.60    0.80
   1  -6  -3  173.08    5.30
   1  -6  -3  163.28    6.00
   1  -6  -3  179.88    5.30
   1  -6  -3  145.29    5.90
  -1   6   3  156.38    5.80
  -1   6   3  162.98    5.20
  -1   6   3  165.98    5.80
  -1   6   3  150.08    5.80
   0  -6  -3 1372.16   46.90
   0  -6  -3 1382.16   46.90
   0  -6  -3 1408.86   41.80
   0  -6  -3 1389.76   41.80
   0  -6  -3 1322.67   77.09
   0   6   3 1408.96   41.60
   0   6   3 1348.77   44.10
   0   6   3 1405.66   46.70
   0   6   3 1438.16   56.89
  -1  -6  -3   16.50    1.30
  -1  -6  -3   19.70    1.20
  -1  -6  -3   12.00    1.30
  -1  -6  -3   16.50    1.20
   1   6   3   18.70    1.40
   1   6   3   24.40    2.40
  -2  -6  -3 1362.86   41.50
  -2  -6  -3 1324.17   46.60
  -2  -6  -3 1423.16   76.79
  -2  -6  -3 1387.36   56.39
  -2  -6  -3 1388.66   41.50
   2   6   3 1360.26   43.70
   2   6   3 1411.36   56.59
  -3  -6  -3    2.80    0.70
  -3  -6  -3    6.60    1.90
  -3  -6  -3    1.90    0.60
  -3  -6  -3    5.80    1.20
  -3  -6  -3    2.60    0.60
   3   6   3    2.20    0.40
   3   6   3    3.20    0.60
   3   6   3    4.00    1.20
   3   6   3    6.50    1.90
  -4  -6  -3  101.59    4.90
  -4  -6  -3   99.19    3.40
  -4  -6  -3   93.69    3.80
  -4  -6  -3   96.09    3.50
  -4  -6  -3  101.09    7.10
   4   6   3   95.89    3.60
   4   6   3   87.79    4.80
   4   6   3  106.59    7.20
   4   6   3   98.79    3.30
  -5  -6  -3  248.68    7.90
  -5  -6  -3  247.18   10.70
  -5  -6  -3  234.68    8.80
  -5  -6  -3  249.78    7.80
   5   6   3  233.08   10.60
   5   6   3  250.57    8.70
   5   6   3  255.17   15.20
   5   6   3  245.38    7.70
  -6  -6  -3  110.29    4.50
  -6  -6  -3  109.99    5.20
  -6  -6  -3  105.79    3.90
  -6  -6  -3  111.39    4.40
  -6  -6  -3  112.89    4.00
   6   6   3  111.29    4.30
   6   6   3  105.39    3.80
  -7  -6  -3    0.10    0.70
  -7  -6  -3    0.20    0.60
  -7  -6  -3    2.20    0.80
  -7  -6  -3    1.00    0.80
  -7  -6  -3    0.40    0.80
  -8  -6  -3   65.19    3.40
  -8  -6  -3   63.39    3.20
  -8  -6  -3   60.89    3.20
  -8  -6  -3   60.39    2.90
   8   6   3   61.29    2.70
   8   6   3   59.39    2.30
  -9  -6  -3    5.20    1.20
  -9  -6  -3    3.80    1.00
  -9  -6  -3    4.00    0.90
  -9  -6  -3    4.00    1.10
   9   6   3    4.70    0.60
   9   6   3    3.20    0.90
 -10  -6  -3   13.90    1.70
 -10  -6  -3   11.50    1.60
  10   6   3   12.60    1.30
  10   6   3   11.30    1.40
  10   6   3   12.50    1.20
 -11  -6  -3   10.50    1.60
 -11  -6  -3   10.00    1.40
  11   6   3   10.70    1.40
 -12  -6  -3   50.29    3.50
 -12  -6  -3   50.79    3.10
 -13  -6  -3   58.29    3.40
 -14  -6  -3    6.90    1.60
 -15  -6  -3   11.00    1.90
 -16  -6  -3   56.69    3.80
  13  -7  -3    5.40    1.80
  12  -7  -3    6.40    1.80
 -12   7   3    9.60    2.60
  11  -7  -3    0.40    1.50
 -11   7   3    2.70    2.10
  10  -7  -3    0.50    1.30
 -10   7   3    2.40    2.20
   9  -7  -3    1.20    1.30
   9  -7  -3    0.30    1.30
  -9   7   3   -1.10    1.90
   8  -7  -3    3.10    1.40
   8  -7  -3    3.80    1.30
  -8   7   3    2.50    2.10
   7  -7  -3  143.19    6.30
   7  -7  -3  150.68    5.60
   7  -7  -3  146.59    6.20
  -7   7   3  138.49    7.70
  -7   7   3  153.28    5.50
  -7   7   3  141.79    6.00
  -7   7   3  134.39    6.00
   6  -7  -3   86.59    4.00
   6  -7  -3   81.39    4.00
  -6   7   3   74.59    3.90
  -6   7   3   80.99    5.20
  -6   7   3   80.19    3.80
  -6   7   3   83.49    3.40
   5  -7  -3   54.69    2.70
   5  -7  -3   60.49    3.10
   5  -7  -3   57.89    3.10
  -5   7   3   50.39    4.10
  -5   7   3   58.49    2.90
  -5   7   3   50.59    3.10
  -5   7   3   57.49    2.60
   4  -7  -3   63.59    2.70
   4  -7  -3   55.69    3.00
   4  -7  -3   62.99    2.70
   4  -7  -3   55.39    3.00
  -4   7   3   55.39    2.80
  -4   7   3   58.99    3.10
  -4   7   3   60.39    2.60
  -4   7   3   67.59    4.30
   3  -7  -3    1.30    0.60
   3  -7  -3    3.50    0.80
   3  -7  -3    0.80    0.70
   3  -7  -3    0.70    0.70
  -3   7   3    1.50    1.50
  -3   7   3    0.90    0.60
  -3   7   3    1.00    1.00
  -3   7   3    1.20    0.70
  -3   7   3   -0.10    0.70
   2  -7  -3   18.10    1.50
   2  -7  -3   17.80    1.40
   2  -7  -3   18.80    1.40
   2  -7  -3   23.90    1.60
  -2   7   3   21.50    1.80
  -2   7   3   19.50    1.40
  -2   7   3   15.30    2.10
  -2   7   3   18.30    1.30
   1  -7  -3  215.48    7.60
   1  -7  -3  219.38    6.80
   1  -7  -3  209.58    7.70
   1  -7  -3  215.98    6.80
  -1   7   3  207.18    7.40
  -1   7   3  212.88    7.40
  -1   7   3  205.78    9.80
  -1   7   3  210.48    6.60
   0  -7  -3  393.26   13.70
   0  -7  -3  388.56   13.80
   0  -7  -3  404.16   23.30
   0  -7  -3  402.36   12.30
   0  -7  -3  402.46   12.20
   0   7   3  393.06   13.10
   0   7   3  401.06   17.30
  -1  -7  -3   17.20    1.10
  -1  -7  -3   14.20    1.10
  -1  -7  -3   10.40    2.30
  -1  -7  -3   15.10    1.20
  -1  -7  -3   14.90    1.20
   1   7   3   17.00    1.40
   1   7   3   12.00    1.80
  -2  -7  -3    0.50    0.50
  -2  -7  -3    0.60    0.40
  -2  -7  -3    0.20    0.50
  -2  -7  -3    0.20    1.60
   2   7   3    0.70    0.60
   2   7   3    0.00    1.20
  -3  -7  -3    2.10    0.60
  -3  -7  -3    1.80    1.60
  -3  -7  -3    0.60    0.50
  -3  -7  -3    1.30    0.50
   3   7   3    0.80    1.10
  -4  -7  -3    1.50    0.60
  -4  -7  -3    1.10    0.90
  -4  -7  -3    0.10    0.50
  -4  -7  -3    0.70    0.50
  -4  -7  -3   -1.50    1.40
   4   7   3    1.60    1.00
   4   7   3    1.00    0.40
   4   7   3    0.60    0.30
  -5  -7  -3    0.80    0.60
  -5  -7  -3    1.30    0.60
  -5  -7  -3    0.80    0.50
  -5  -7  -3    2.30    1.00
  -5  -7  -3    0.50    1.30
   5   7   3    0.40    1.00
   5   7   3    0.40    0.40
   5   7   3    0.90    0.40
   5   7   3    0.50    0.40
  -6  -7  -3    1.20    0.80
  -6  -7  -3    2.10    0.70
  -6  -7  -3    1.80    0.70
  -6  -7  -3    0.60    0.70
  -6  -7  -3    4.40    1.10
   6   7   3    2.30    0.60
   6   7   3   -0.20    0.50
  -7  -7  -3  104.99    4.50
  -7  -7  -3  117.39    5.30
  -7  -7  -3  107.29    3.90
  -7  -7  -3   98.99    4.40
  -7  -7  -3  102.19    4.00
   7   7   3  105.59    3.80
  -8  -7  -3   14.60    2.00
  -8  -7  -3   17.60    1.70
  -8  -7  -3   20.40    1.90
  -8  -7  -3   17.60    1.70
  -8  -7  -3   21.10    1.90
   8   7   3   16.20    1.50
  -9  -7  -3   19.60    1.90
  -9  -7  -3   21.40    2.20
  -9  -7  -3   22.00    2.10
  -9  -7  -3   19.60    2.00
   9   7   3   18.10    1.70
 -10  -7  -3    5.80    1.30
 -10  -7  -3    5.90    1.20
 -10  -7  -3    5.30    1.30
  10   7   3    6.50    1.10
 -11  -7  -3   84.59    4.40
 -11  -7  -3   85.39    3.90
 -12  -7  -3    2.50    1.40
 -12  -7  -3    0.80    1.20
 -13  -7  -3    4.10    1.40
 -14  -7  -3   17.90    2.00
 -15  -7  -3    1.30    1.50
 -16  -7  -3    3.80    1.70
  12  -8  -3   -0.20    1.60
 -12   8   3    0.80    2.30
  11  -8  -3    0.00    1.50
 -11   8   3    2.10    2.30
  10  -8  -3   -0.90    1.30
 -10   8   3    1.90    2.20
   9  -8  -3    7.40    1.60
  -9   8   3    8.30    2.40
   8  -8  -3   52.29    3.30
  -8   8   3   59.49    4.70
   7  -8  -3   13.50    1.60
   7  -8  -3   13.00    1.70
  -7   8   3    9.00    2.60
   6  -8  -3    5.20    1.30
   6  -8  -3    5.70    1.30
   6  -8  -3    7.90    1.40
  -6   8   3    6.50    2.30
  -6   8   3    6.90    1.60
  -6   8   3    8.10    1.30
   5  -8  -3   19.70    2.00
   5  -8  -3   21.30    1.90
   5  -8  -3   19.30    1.90
   5  -8  -3   19.40    2.10
  -5   8   3   21.10    1.70
  -5   8   3   20.90    3.00
  -5   8   3   15.90    1.90
   4  -8  -3  233.48    8.90
   4  -8  -3  235.38    8.90
   4  -8  -3  236.38    7.90
   4  -8  -3  242.58    7.90
  -4   8   3  233.58    7.70
  -4   8   3  231.58    8.60
  -4   8   3  246.48    8.70
  -4   8   3  231.48   11.20
   3  -8  -3   26.60    1.90
   3  -8  -3   27.60    1.70
   3  -8  -3   27.20    1.70
   3  -8  -3   24.40    1.90
  -3   8   3   27.50    1.50
  -3   8   3   25.80    1.60
  -3   8   3   25.10    2.10
  -3   8   3   25.30    3.10
   2  -8  -3   40.70    2.20
   2  -8  -3   41.90    2.00
   2  -8  -3   44.80    2.20
   2  -8  -3   38.70    1.90
  -2   8   3   41.00    1.80
  -2   8   3   41.20    1.70
  -2   8   3   43.60    2.40
  -2   8   3   38.60    3.40
   1  -8  -3   13.60    1.10
   1  -8  -3   12.70    1.30
   1  -8  -3   13.30    1.30
   1  -8  -3   11.30    1.20
  -1   8   3   11.10    1.90
  -1   8   3   15.90    1.60
   0  -8  -3   70.79    2.50
   0  -8  -3   81.59    6.00
   0  -8  -3   65.99    2.50
   0  -8  -3   56.59    2.70
   0  -8  -3   65.89    2.80
   0   8   3   75.59    4.40
   0   8   3   65.99    3.00
  -1  -8  -3  168.38    5.30
  -1  -8  -3  151.08   10.70
  -1  -8  -3  168.18    5.90
  -1  -8  -3  165.08    5.30
  -1  -8  -3  174.18    5.90
   1   8   3  165.98    5.80
   1   8   3  154.88    8.00
  -2  -8  -3    8.40    0.90
  -2  -8  -3    9.50    0.90
  -2  -8  -3    9.00    1.00
  -2  -8  -3   13.70    2.60
   2   8   3   13.00    1.20
   2   8   3   10.20    1.70
  -3  -8  -3 1000.60   29.70
  -3  -8  -3 1004.80   29.80
  -3  -8  -3  942.01   55.49
  -3  -8  -3  992.10   33.40
   3   8   3  978.10   40.80
   3   8   3  982.40   31.30
  -4  -8  -3   11.10    2.50
  -4  -8  -3    7.60    0.90
  -4  -8  -3    7.50    0.80
  -4  -8  -3    7.80    0.80
   4   8   3    7.70    1.50
   4   8   3   11.80    1.00
  -5  -8  -3    0.90    0.60
  -5  -8  -3    0.40    0.60
  -5  -8  -3    0.10    0.60
  -5  -8  -3    0.00    0.70
   5   8   3    0.40    1.10
   5   8   3    0.10    0.40
  -6  -8  -3   31.40    2.00
  -6  -8  -3   30.00    1.80
  -6  -8  -3   28.20    1.70
  -6  -8  -3   30.00    1.90
   6   8   3   29.20    1.50
   6   8   3   32.00    1.60
  -7  -8  -3    4.90    1.00
  -7  -8  -3    3.90    0.90
  -7  -8  -3    4.40    1.00
  -7  -8  -3    4.70    0.90
   7   8   3    4.00    0.80
   7   8   3    5.30    0.70
  -8  -8  -3    0.60    0.90
  -8  -8  -3    1.30    0.80
  -8  -8  -3    1.20    0.90
  -8  -8  -3    1.00    0.90
   8   8   3    0.80    0.70
   8   8   3    0.60    0.70
  -9  -8  -3   19.00    1.80
  -9  -8  -3   17.10    2.10
  -9  -8  -3   18.90    2.10
 -10  -8  -3   48.40    3.10
 -10  -8  -3   52.59    2.80
 -11  -8  -3   15.60    1.70
 -12  -8  -3   22.10    2.20
 -13  -8  -3   -0.50    1.10
 -14  -8  -3    1.50    1.30
 -15  -8  -3   -1.10    1.30
 -16  -8  -3    0.70    1.50
  12  -9  -3    7.30    1.90
 -12   9   3   11.80    3.00
  11  -9  -3    0.70    1.50
 -11   9   3    2.40    2.40
  10  -9  -3   11.90    1.90
 -10   9   3   15.20    3.00
   9  -9  -3    5.30    1.50
  -9   9   3    5.30    2.40
   8  -9  -3   -1.60    1.20
  -8   9   3    1.10    2.10
   7  -9  -3   -1.20    1.10
  -7   9   3   -0.70    2.10
   6  -9  -3   27.40    2.50
   6  -9  -3   29.20    2.40
  -6   9   3   30.80    3.90
   5  -9  -3  100.19    4.50
   5  -9  -3   99.59    4.40
   5  -9  -3   94.39    4.00
  -5   9   3   88.69    6.00
  -5   9   3   97.49    4.60
   4  -9  -3    4.00    1.00
   4  -9  -3    4.90    1.10
   4  -9  -3    5.30    0.90
   4  -9  -3    7.30    1.10
  -4   9   3    5.00    1.40
  -4   9   3    4.30    0.90
  -4   9   3    6.30    0.90
  -4   9   3    7.90    2.20
   3  -9  -3   66.99    3.20
   3  -9  -3   65.09    3.10
   3  -9  -3   65.69    2.80
   3  -9  -3   63.09    2.80
  -3   9   3   60.89    4.60
  -3   9   3   63.69    3.30
  -3   9   3   66.89    2.70
  -3   9   3   64.59    2.50
   2  -9  -3   19.60    1.60
   2  -9  -3   20.50    1.60
   2  -9  -3   17.00    1.40
   2  -9  -3   20.80    1.50
  -2   9   3   14.50    2.40
  -2   9   3   23.00    2.00
   1  -9  -3  340.27   19.20
   1  -9  -3  292.97   10.90
   1  -9  -3  295.87   11.00
   1  -9  -3  307.37    9.70
   1  -9  -3  310.87    9.70
  -1   9   3  302.07   10.60
  -1   9   3  330.27   14.20
   0  -9  -3  657.83   20.30
   0  -9  -3  690.03   22.80
   0  -9  -3  658.13   22.80
   0  -9  -3  627.84   38.40
   0  -9  -3  685.63   20.30
   0   9   3  679.03   28.40
   0   9   3  669.43   21.70
  -1  -9  -3   13.70    1.30
  -1  -9  -3   17.70    1.20
  -1  -9  -3   17.00    1.30
  -1  -9  -3   17.10    1.10
  -1  -9  -3   22.50    3.60
   1   9   3   18.30    2.70
   1   9   3   16.20    1.60
  -2  -9  -3   47.00    5.30
  -2  -9  -3   57.19    2.10
  -2  -9  -3   57.19    2.10
  -2  -9  -3   54.29    2.40
   2   9   3   58.69    2.50
   2   9   3   61.09    4.00
  -3  -9  -3   42.50    2.00
  -3  -9  -3   42.70    1.80
  -3  -9  -3   40.30    4.80
  -3  -9  -3   42.40    1.70
   3   9   3   41.20    2.00
   3   9   3   37.60    3.20
  -4  -9  -3  169.38    5.40
  -4  -9  -3  160.38    5.30
  -4  -9  -3  156.98   11.10
  -4  -9  -3  159.88    6.00
   4   9   3  165.58    8.00
   4   9   3  167.48    5.60
  -5  -9  -3  118.39    4.10
  -5  -9  -3  114.29    4.60
  -5  -9  -3  122.29    4.20
  -5  -9  -3  120.19    4.70
   5   9   3  120.09    6.10
  -6  -9  -3  301.87    9.60
  -6  -9  -3  293.87   10.70
  -6  -9  -3  297.77   10.70
  -6  -9  -3  297.97    9.50
  -7  -9  -3   58.39    3.00
  -7  -9  -3   55.59    2.90
  -7  -9  -3   51.99    2.50
  -7  -9  -3   52.09    2.60
   7   9   3   59.79    2.40
  -8  -9  -3   23.40    1.80
  -8  -9  -3   20.30    2.00
  -8  -9  -3   21.30    2.10
   8   9   3   23.20    1.60
  -9  -9  -3   -0.60    1.00
  -9  -9  -3   -0.30    0.90
 -10  -9  -3   20.60    2.10
 -11  -9  -3    9.80    1.50
 -12  -9  -3   15.80    1.80
 -13  -9  -3    0.40    1.20
 -14  -9  -3    1.90    1.30
 -15  -9  -3    3.70    1.50
  11 -10  -3    5.40    1.70
 -11  10   3    3.60    2.60
  10 -10  -3   10.50    1.90
 -10  10   3    9.30    2.90
   9 -10  -3   12.90    1.80
  -9  10   3   12.80    2.90
   8 -10  -3   11.10    1.70
  -8  10   3   15.30    2.90
   7 -10  -3   10.70    1.60
  -7  10   3   11.90    2.70
   6 -10  -3   -0.40    1.10
  -6  10   3    1.80    2.20
   5 -10  -3   11.10    1.50
   5 -10  -3   10.90    1.40
  -5  10   3   12.30    1.50
  -5  10   3    9.00    2.50
   4 -10  -3   -0.40    0.90
   4 -10  -3    0.40    1.00
   4 -10  -3    0.70    0.90
  -4  10   3   -1.90    1.90
  -4  10   3   -1.00    0.70
   3 -10  -3    6.50    1.10
   3 -10  -3    8.10    1.00
   3 -10  -3    7.80    1.10
   3 -10  -3    6.20    1.20
  -3  10   3   11.70    2.40
   2 -10  -3   24.40    1.60
   2 -10  -3   26.50    1.90
   2 -10  -3   25.00    1.60
   2 -10  -3   25.60    1.90
  -2  10   3   24.70    2.30
  -2  10   3   20.60    2.90
   1 -10  -3   13.00    1.50
   1 -10  -3   12.30    3.00
   1 -10  -3   11.10    0.90
   1 -10  -3   11.70    1.40
   1 -10  -3   13.20    1.30
  -1  10   3   11.00    2.30
  -1  10   3   12.90    1.50
   0 -10  -3   56.89    2.60
   0 -10  -3   59.89    2.30
   0 -10  -3   60.89    2.60
   0 -10  -3   53.39    5.70
   0 -10  -3   56.09    2.30
   0  10   3   61.99    3.00
   0  10   3   57.29    4.30
  -1 -10  -3    3.10    2.20
  -1 -10  -3    2.90    0.60
  -1 -10  -3    4.10    0.50
  -1 -10  -3    3.20    0.60
  -1 -10  -3    4.50    0.70
   1  10   3    3.90    1.70
   1  10   3    4.50    1.00
  -2 -10  -3    1.00    0.60
  -2 -10  -3    1.30    2.10
  -2 -10  -3    1.20    0.50
  -2 -10  -3    1.20    0.50
   2  10   3    0.80    1.60
  -3 -10  -3   43.20    1.70
  -3 -10  -3   40.80    5.00
  -3 -10  -3   43.10    1.80
  -3 -10  -3   40.40    2.00
   3  10   3   40.20    3.40
  -4 -10  -3   30.50    1.60
  -4 -10  -3   29.90    4.40
  -4 -10  -3   30.90    1.60
  -4 -10  -3   29.30    1.70
   4  10   3   29.90    3.00
  -5 -10  -3   18.50    1.40
  -5 -10  -3   20.90    1.40
  -5 -10  -3   20.40    1.50
  -5 -10  -3   21.40    1.70
   5  10   3   20.60    2.70
  -6 -10  -3    3.80    0.90
  -6 -10  -3    2.00    0.90
  -6 -10  -3    4.90    0.90
  -6 -10  -3    5.70    1.00
  -7 -10  -3  133.49    5.30
  -7 -10  -3  123.69   10.10
  -7 -10  -3  129.29    5.40
  -7 -10  -3  133.49    4.80
  -8 -10  -3   17.00    1.70
  -8 -10  -3   15.30    2.00
  -8 -10  -3   16.20    1.90
  -9 -10  -3   -0.50    0.90
 -10 -10  -3   44.60    2.70
 -11 -10  -3   20.20    2.10
 -12 -10  -3    4.30    1.30
 -13 -10  -3    2.50    1.20
 -14 -10  -3   -1.80    1.10
 -15 -10  -3   -1.50    1.30
  10 -11  -3   -0.60    1.40
 -10  11   3    1.40    2.50
   9 -11  -3    6.60    1.60
  -9  11   3    8.60    2.80
   8 -11  -3    2.00    1.30
  -8  11   3    0.60    2.40
   7 -11  -3   -0.10    1.20
  -7  11   3    2.40    2.30
   6 -11  -3    6.00    1.30
  -6  11   3    5.60    2.40
   5 -11  -3   32.90    2.40
  -5  11   3   36.90    4.20
   4 -11  -3   45.00    2.50
  -4  11   3   41.80    4.40
   3 -11  -3   37.10    2.10
   3 -11  -3   38.60    2.40
   3 -11  -3   37.40    2.40
  -3  11   3   35.80    4.10
   2 -11  -3  375.56   13.20
   2 -11  -3  372.66   11.80
   2 -11  -3  379.06   13.30
  -2  11   3  365.36   17.10
   1 -11  -3   51.29    2.60
   1 -11  -3   62.59    6.10
   1 -11  -3   51.29    2.60
   1 -11  -3   55.89    2.40
   1 -11  -3   54.99    2.30
  -1  11   3   57.79    4.50
   0 -11  -3    1.60    0.70
   0 -11  -3    0.70    0.60
   0 -11  -3    1.00    2.30
   0 -11  -3    1.30    0.70
   0 -11  -3    0.40    0.60
   0  11   3    2.80    1.90
  -1 -11  -3   51.39    2.00
  -1 -11  -3   53.79    5.80
   1  11   3   50.59    4.20
  -2 -11  -3   26.00    4.50
   2  11   3   27.40    3.30
  -3 -11  -3  443.36   27.40
   3  11   3  465.35   20.00
  -4 -11  -3   11.90    1.20
  -4 -11  -3   14.50    1.40
  -4 -11  -3   13.50    3.30
  -4 -11  -3   13.00    1.30
   4  11   3   15.70    2.40
  -5 -11  -3  434.36   13.30
  -5 -11  -3  426.16   13.20
  -5 -11  -3  427.46   14.90
  -5 -11  -3  396.66   25.90
  -5 -11  -3  442.76   14.90
   5  11   3  431.56   18.80
  -6 -11  -3  212.38    6.90
  -6 -11  -3  213.58    7.80
  -6 -11  -3  202.68   14.50
  -6 -11  -3  209.98    7.70
  -6 -11  -3  207.88    6.90
  -7 -11  -3   -0.30    2.70
  -7 -11  -3   -0.70    0.70
  -7 -11  -3   -0.10    0.90
  -7 -11  -3   -0.70    0.90
  -8 -11  -3   42.10    2.30
  -9 -11  -3    6.40    1.10
 -10 -11  -3   10.60    1.40
 -11 -11  -3    3.40    1.20
 -12 -11  -3    0.40    1.10
 -13 -11  -3   -0.90    1.10
 -14 -11  -3    2.80    1.40
   9 -12  -3    3.60    1.50
  -9  12   3    4.60    2.60
   8 -12  -3    6.20    1.50
  -8  12   3    7.50    2.80
   7 -12  -3   11.20    1.60
  -7  12   3   12.90    3.00
   6 -12  -3   25.40    2.30
  -6  12   3   28.90    4.00
   5 -12  -3    0.90    1.10
  -5  12   3    3.80    2.30
   4 -12  -3   41.20    2.50
  -4  12   3   49.20    4.50
   3 -12  -3   52.69    2.60
  -3  12   3   54.39    4.80
   2 -12  -3    6.40    2.90
   2 -12  -3    7.00    1.00
   2 -12  -3    6.40    1.00
  -2  12   3    4.90    2.30
   1 -12  -3    7.80    0.90
   1 -12  -3    8.20    1.00
   1 -12  -3    9.40    1.00
   1 -12  -3    3.10    2.70
  -1  12   3   10.20    2.50
   0 -12  -3   10.10    0.80
   0 -12  -3   12.30    1.40
   0 -12  -3    7.80    0.90
   0 -12  -3   12.20    1.30
[truncated: 876,147 more chars]
