# Supplementary material for: Exploring Mesoionic Imine‐Carbodiimide (MII‐CDI) Adducts: 1,3 H‐Shift, N(I) Compounds and Guanidinate‐Type Ligands
Source: Angew Chem Int Ed Engl. 2025 Jul 16;64(34):e202502097. doi: 10.1002/anie.202502097 (PMC12363636; doi:10.1002/anie.202502097)
Supplement: Supplementary file 2 — Supporting Information [file ANIE-64-e202502097-s001.zip › PhMIIDippCDI_sar374.cif]

data_sar374
_audit_creation_date               2024-08-01
_audit_creation_method
;
Olex2 1.3
(compiled 2020.02.04 svn.rd84adfe8 for OlexSys, GUI svn.r6032)
;
_shelx_SHELXL_version_number       '2018/3'
_audit_contact_author_address      ?
_audit_contact_author_email        ?
_audit_contact_author_name         ''
_audit_contact_author_phone        ?
_publ_contact_author_id_orcid      ?
_publ_section_references
;
Bourhis, L.J., Dolomanov, O.V., Gildea, R.J., Howard, J.A.K., Puschmann, H.
 (2015). Acta Cryst. A71, 59-75.

Dolomanov, O.V., Bourhis, L.J., Gildea, R.J, Howard, J.A.K. & Puschmann, H.
 (2009), J. Appl. Cryst. 42, 339-341.

Sheldrick, G.M. (2015). Acta Cryst. C71, 3-8.
;
_chemical_name_common              ?
_chemical_name_systematic          ?
_chemical_formula_moiety           'C40 H48 N6, C2 H3 N'
_chemical_formula_sum              'C42 H51 N7'
_chemical_formula_weight           653.89
_chemical_melting_point            ?
loop_
  _atom_type_symbol
  _atom_type_description
  _atom_type_scat_dispersion_real
  _atom_type_scat_dispersion_imag
  _atom_type_scat_source
 'C' 'C' 0.0033 0.0016 'International Tables Vol C Tables 4.2.6.8 and 6.1.1.4'
 'H' 'H' 0.0000 0.0000 'International Tables Vol C Tables 4.2.6.8 and 6.1.1.4'
 'N' 'N' 0.0061 0.0033 'International Tables Vol C Tables 4.2.6.8 and 6.1.1.4'

_shelx_space_group_comment
;
The symmetry employed for this shelxl refinement is uniquely defined
by the following loop, which should always be used as a source of
symmetry information in preference to the above space-group names.
They are only intended as comments.
;
_space_group_crystal_system        'triclinic'
_space_group_IT_number             2
_space_group_name_H-M_alt          'P -1'
_space_group_name_Hall             '-P 1'
loop_
  _space_group_symop_operation_xyz
 'x, y, z'
 '-x, -y, -z'

_cell_length_a                     10.9815(5)
_cell_length_b                     11.6460(5)
_cell_length_c                     17.0073(6)
_cell_angle_alpha                  75.370(2)
_cell_angle_beta                   88.863(2)
_cell_angle_gamma                  65.649(2)
_cell_volume                       1908.54(14)
_cell_formula_units_Z              2
_cell_measurement_reflns_used      27471
_cell_measurement_temperature      296.15
_cell_measurement_theta_max        26.416
_cell_measurement_theta_min        1.992
_shelx_estimated_absorpt_T_max     0.977
_shelx_estimated_absorpt_T_min     0.970
_exptl_absorpt_coefficient_mu      0.068
_exptl_absorpt_correction_T_max    ?
_exptl_absorpt_correction_T_min    ?
_exptl_absorpt_correction_type     ?
_exptl_absorpt_process_details     ?
_exptl_absorpt_special_details     ?
_exptl_crystal_colour              ?
_exptl_crystal_density_diffrn      1.138
_exptl_crystal_density_meas        ?
_exptl_crystal_density_method      ?
_exptl_crystal_description         block
_exptl_crystal_F_000               704
_exptl_crystal_size_max            0.454
_exptl_crystal_size_mid            0.431
_exptl_crystal_size_min            0.344
_exptl_transmission_factor_max     ?
_exptl_transmission_factor_min     ?
_diffrn_reflns_av_R_equivalents    0.0176
_diffrn_reflns_av_unetI/netI       0.0235
_diffrn_reflns_Laue_measured_fraction_full  0.999
_diffrn_reflns_Laue_measured_fraction_max  0.996
_diffrn_reflns_limit_h_max         13
_diffrn_reflns_limit_h_min         -13
_diffrn_reflns_limit_k_max         14
_diffrn_reflns_limit_k_min         -14
_diffrn_reflns_limit_l_max         21
_diffrn_reflns_limit_l_min         -21
_diffrn_reflns_number              27471
_diffrn_reflns_point_group_measured_fraction_full  0.999
_diffrn_reflns_point_group_measured_fraction_max  0.996
_diffrn_reflns_theta_full          25.242
_diffrn_reflns_theta_max           26.416
_diffrn_reflns_theta_min           1.992
_diffrn_ambient_temperature        296.15
_diffrn_detector_area_resol_mean   ?
_diffrn_measured_fraction_theta_full  0.999
_diffrn_measured_fraction_theta_max  0.996
_diffrn_measurement_device_type    'Bruker Kappa ApexII Duo'
_diffrn_measurement_method         'omega + phi scans'
_diffrn_radiation_type             MoK\a
_diffrn_radiation_wavelength       0.71073
_diffrn_source                     ?
_reflns_Friedel_coverage           0.000
_reflns_Friedel_fraction_full      .
_reflns_Friedel_fraction_max       .
_reflns_number_gt                  5459
_reflns_number_total               7822
_reflns_special_details
;
 Reflections were merged by SHELXL according to the crystal
 class for the calculation of statistics and refinement.
 
 _reflns_Friedel_fraction is defined as the number of unique
 Friedel pairs measured divided by the number that would be
 possible theoretically, ignoring centric projections and
 systematic absences.
;
_reflns_threshold_expression       'I > 2\s(I)'
_computing_cell_refinement         ?
_computing_data_collection         ?
_computing_data_reduction          ?
_computing_molecular_graphics      'Olex2 1.3 (Dolomanov et al., 2009)'
_computing_publication_material    'Olex2 1.3 (Dolomanov et al., 2009)'
_computing_structure_refinement    'SHELXL 2018/3 (Sheldrick, 2015)'
_computing_structure_solution      'olex2.solve 1.3 (Bourhis et al., 2015)'
_refine_diff_density_max           0.377
_refine_diff_density_min           -0.259
_refine_diff_density_rms           0.037
_refine_ls_extinction_coef         .
_refine_ls_extinction_method       none
_refine_ls_goodness_of_fit_ref     1.044
_refine_ls_hydrogen_treatment      constr
_refine_ls_matrix_type             full
_refine_ls_number_parameters       452
_refine_ls_number_reflns           7822
_refine_ls_number_restraints       0
_refine_ls_R_factor_all            0.0789
_refine_ls_R_factor_gt             0.0520
_refine_ls_restrained_S_all        1.044
_refine_ls_shift/su_max            0.000
_refine_ls_shift/su_mean           0.000
_refine_ls_structure_factor_coef   Fsqd
_refine_ls_weighting_details      
 'w=1/[\s^2^(Fo^2^)+(0.0788P)^2^+0.4432P] where P=(Fo^2^+2Fc^2^)/3'
_refine_ls_weighting_scheme        calc
_refine_ls_wR_factor_gt            0.1402
_refine_ls_wR_factor_ref           0.1587
_refine_special_details            ?
_olex2_refinement_description
;
1. Fixed Uiso
 At 1.2 times of:
  All C(H) groups, All N(H) groups
 At 1.5 times of:
  All C(H,H,H) groups
2.a Ternary CH refined with riding coordinates:
 C10(H10), C13(H13), C25(H25), C22(H22)
2.b Aromatic/amide H refined with riding coordinates:
 N6(H6), C8(H8), C6(H6a), C20(H20), C7(H7), C18(H18), C34(H34), C36(H36),
 C40(H40), C19(H19), C30(H30), C33(H33), C31(H31), C39(H39), C37(H37), C32(H32),
  C38(H38)
2.c Idealised Me refined as rotating group:
 C11(H11a,H11b,H11c), C15(H15a,H15b,H15c), C12(H12a,H12b,H12c), C28(H28a,H28b,
 H28c), C14(H14a,H14b,H14c), C26(H26a,H26b,H26c), C27(H27a,H27b,H27c), C24(H24a,
 H24b,H24c), C23(H23a,H23b,H23c), C41(H41a,H41b,H41c)
;
_atom_sites_solution_hydrogens     geom
_atom_sites_solution_primary       iterative
_atom_sites_solution_secondary     ?
loop_
  _atom_site_label
  _atom_site_type_symbol
  _atom_site_fract_x
  _atom_site_fract_y
  _atom_site_fract_z
  _atom_site_U_iso_or_equiv
  _atom_site_adp_type
  _atom_site_occupancy
  _atom_site_site_symmetry_order
  _atom_site_calc_flag
  _atom_site_refinement_flags_posn
  _atom_site_refinement_flags_adp
  _atom_site_refinement_flags_occupancy
  _atom_site_disorder_assembly
  _atom_site_disorder_group
 N6 N 0.57926(12) 0.41597(12) 0.82682(7) 0.0346(3) Uani 1 1 d . . . . .
 H6 H 0.621470 0.397453 0.873588 0.042 Uiso 1 1 calc R U . . .
 N5 N 0.76766(12) 0.42627(12) 0.76339(7) 0.0347(3) Uani 1 1 d . . . . .
 N4 N 0.56092(13) 0.50040(14) 0.68857(8) 0.0405(3) Uani 1 1 d . . . . .
 N1 N 0.57413(15) 0.64170(15) 0.56351(8) 0.0492(4) Uani 1 1 d . . . . .
 N3 N 0.67152(16) 0.51325(19) 0.49310(9) 0.0578(4) Uani 1 1 d . . . . .
 C3 C 0.64200(14) 0.44541(14) 0.75844(9) 0.0308(3) Uani 1 1 d . . . . .
 C16 C 0.45032(15) 0.41365(15) 0.82653(9) 0.0356(3) Uani 1 1 d . . . . .
 C4 C 0.84384(14) 0.37267(15) 0.84045(9) 0.0342(3) Uani 1 1 d . . . . .
 N2 N 0.60894(18) 0.6386(2) 0.48807(9) 0.0620(5) Uani 1 1 d . . . . .
 C9 C 0.83147(15) 0.45183(16) 0.89362(9) 0.0383(4) Uani 1 1 d . . . . .
 C1 C 0.60930(16) 0.51876(17) 0.61636(9) 0.0406(4) Uani 1 1 d . . . . .
 C5 C 0.94012(17) 0.24165(16) 0.86213(10) 0.0425(4) Uani 1 1 d . . . . .
 C21 C 0.44303(18) 0.29257(17) 0.84683(10) 0.0437(4) Uani 1 1 d . . . . .
 C17 C 0.33426(16) 0.53069(17) 0.81020(10) 0.0445(4) Uani 1 1 d . . . . .
 C2 C 0.67892(17) 0.43373(19) 0.56914(10) 0.0463(4) Uani 1 1 d . . . . .
 C10 C 0.73943(17) 0.59643(16) 0.86870(10) 0.0452(4) Uani 1 1 d . . . . .
 H10 H 0.666017 0.609819 0.830588 0.054 Uiso 1 1 calc R U . . .
 C29 C 0.74414(19) 0.2910(2) 0.59217(12) 0.0543(5) Uani 1 1 d . . . . .
 C13 C 0.96495(19) 0.15434(17) 0.80564(12) 0.0524(5) Uani 1 1 d . . . . .
 H13 H 0.895000 0.200652 0.759715 0.063 Uiso 1 1 calc R U . . .
 C8 C 0.91152(18) 0.39710(18) 0.96747(10) 0.0489(4) Uani 1 1 d . . . . .
 H8 H 0.902732 0.448545 1.002948 0.059 Uiso 1 1 calc R U . . .
 C25 C 0.33939(19) 0.66191(17) 0.79479(12) 0.0542(5) Uani 1 1 d . . . . .
 H25 H 0.429266 0.650437 0.779254 0.065 Uiso 1 1 calc R U . . .
 C6 C 1.01728(19) 0.19282(18) 0.93646(12) 0.0549(5) Uani 1 1 d . . . . .
 H6A H 1.080434 0.106119 0.951137 0.066 Uiso 1 1 calc R U . . .
 C35 C 0.5111(2) 0.76536(18) 0.58199(11) 0.0516(5) Uani 1 1 d . . . . .
 C20 C 0.3166(2) 0.2921(2) 0.85039(13) 0.0599(5) Uani 1 1 d . . . . .
 H20 H 0.309696 0.212677 0.864169 0.072 Uiso 1 1 calc R U . . .
 C22 C 0.5692(2) 0.16630(17) 0.86745(12) 0.0571(5) Uani 1 1 d . . . . .
 H22 H 0.638576 0.181977 0.835332 0.069 Uiso 1 1 calc R U . . .
 C7 C 1.0033(2) 0.26856(19) 0.98897(11) 0.0579(5) Uani 1 1 d . . . . .
 H7 H 1.055514 0.233095 1.038794 0.069 Uiso 1 1 calc R U . . .
 C18 C 0.21142(19) 0.5232(2) 0.81369(13) 0.0605(5) Uani 1 1 d . . . . .
 H18 H 0.132921 0.600144 0.801851 0.073 Uiso 1 1 calc R U . . .
 C34 C 0.6860(2) 0.2210(2) 0.64472(12) 0.0592(5) Uani 1 1 d . . . . .
 H34 H 0.606182 0.264967 0.665493 0.071 Uiso 1 1 calc R U . . .
 C11 C 0.8175(2) 0.6714(2) 0.82319(14) 0.0647(5) Uani 1 1 d . . . . .
 H11A H 0.758715 0.762906 0.804888 0.097 Uiso 1 1 calc R U . . .
 H11B H 0.851957 0.639256 0.776974 0.097 Uiso 1 1 calc R U . . .
 H11C H 0.890658 0.659165 0.859179 0.097 Uiso 1 1 calc R U . . .
 C15 C 0.9579(2) 0.02520(19) 0.84697(15) 0.0683(6) Uani 1 1 d . . . . .
 H15A H 0.969372 -0.024520 0.807971 0.102 Uiso 1 1 calc R U . . .
 H15B H 0.872198 0.042287 0.867947 0.102 Uiso 1 1 calc R U . . .
 H15C H 1.027855 -0.023556 0.891021 0.102 Uiso 1 1 calc R U . . .
 C36 C 0.5592(2) 0.7792(2) 0.65135(13) 0.0634(5) Uani 1 1 d . . . . .
 H36 H 0.630364 0.709591 0.685652 0.076 Uiso 1 1 calc R U . . .
 C40 C 0.4067(2) 0.8673(2) 0.53011(13) 0.0696(6) Uani 1 1 d . . . . .
 H40 H 0.375097 0.856191 0.483521 0.084 Uiso 1 1 calc R U . . .
 C19 C 0.2027(2) 0.4058(2) 0.83408(14) 0.0674(6) Uani 1 1 d . . . . .
 H19 H 0.119063 0.403437 0.836833 0.081 Uiso 1 1 calc R U . . .
 C12 C 0.6778(3) 0.6521(2) 0.93898(15) 0.0791(7) Uani 1 1 d . . . . .
 H12A H 0.747308 0.647066 0.974808 0.119 Uiso 1 1 calc R U . . .
 H12B H 0.631970 0.602584 0.968620 0.119 Uiso 1 1 calc R U . . .
 H12C H 0.615027 0.741797 0.917952 0.119 Uiso 1 1 calc R U . . .
 C30 C 0.8663(2) 0.2222(3) 0.56459(15) 0.0748(6) Uani 1 1 d . . . . .
 H30 H 0.909132 0.267315 0.530939 0.090 Uiso 1 1 calc R U . . .
 C33 C 0.7460(3) 0.0860(2) 0.66649(15) 0.0769(7) Uani 1 1 d . . . . .
 H33 H 0.705610 0.039934 0.701545 0.092 Uiso 1 1 calc R U . . .
 C28 C 0.7102(2) 0.4791(3) 0.41621(13) 0.0797(7) Uani 1 1 d . . . . .
 H28A H 0.668744 0.555729 0.371289 0.120 Uiso 1 1 calc R U . . .
 H28B H 0.681135 0.413899 0.410987 0.120 Uiso 1 1 calc R U . . .
 H28C H 0.806040 0.445347 0.416016 0.120 Uiso 1 1 calc R U . . .
 C14 C 1.1003(3) 0.1272(3) 0.77147(17) 0.0850(7) Uani 1 1 d . . . . .
 H14A H 1.171000 0.075680 0.814850 0.128 Uiso 1 1 calc R U . . .
 H14B H 1.105855 0.208591 0.746963 0.128 Uiso 1 1 calc R U . . .
 H14C H 1.109531 0.080397 0.731057 0.128 Uiso 1 1 calc R U . . .
 C26 C 0.3214(3) 0.7065(3) 0.87292(17) 0.0883(8) Uani 1 1 d . . . . .
 H26A H 0.330697 0.787230 0.863108 0.132 Uiso 1 1 calc R U . . .
 H26B H 0.388352 0.640982 0.915211 0.132 Uiso 1 1 calc R U . . .
 H26C H 0.233688 0.719381 0.889613 0.132 Uiso 1 1 calc R U . . .
 C31 C 0.9242(3) 0.0866(3) 0.58728(19) 0.0919(9) Uani 1 1 d . . . . .
 H31 H 1.005122 0.041333 0.568029 0.110 Uiso 1 1 calc R U . . .
 C39 C 0.3498(3) 0.9860(2) 0.54826(17) 0.0861(8) Uani 1 1 d . . . . .
 H39 H 0.279724 1.055921 0.513351 0.103 Uiso 1 1 calc R U . . .
 C37 C 0.5000(3) 0.8976(3) 0.66887(17) 0.0850(7) Uani 1 1 d . . . . .
 H37 H 0.530358 0.908262 0.716031 0.102 Uiso 1 1 calc R U . . .
 C32 C 0.8641(3) 0.0188(3) 0.63734(18) 0.0893(8) Uani 1 1 d . . . . .
 H32 H 0.902794 -0.072139 0.651581 0.107 Uiso 1 1 calc R U . . .
 C27 C 0.2386(3) 0.7662(2) 0.72509(17) 0.0872(8) Uani 1 1 d . . . . .
 H27A H 0.149024 0.783283 0.739683 0.131 Uiso 1 1 calc R U . . .
 H27B H 0.251623 0.735764 0.676771 0.131 Uiso 1 1 calc R U . . .
 H27C H 0.251482 0.845097 0.714911 0.131 Uiso 1 1 calc R U . . .
 C38 C 0.3952(3) 1.0019(3) 0.61703(19) 0.0893(8) Uani 1 1 d . . . . .
 H38 H 0.356124 1.082296 0.629084 0.107 Uiso 1 1 calc R U . . .
 C42 C 0.9287(3) 0.5880(4) 0.58792(19) 0.1018(10) Uani 1 1 d . . . . .
 C24 C 0.6186(3) 0.1283(3) 0.95724(15) 0.0952(9) Uani 1 1 d . . . . .
 H24A H 0.550004 0.118111 0.990290 0.143 Uiso 1 1 calc R U . . .
 H24B H 0.639223 0.195571 0.968266 0.143 Uiso 1 1 calc R U . . .
 H24C H 0.697900 0.047315 0.969788 0.143 Uiso 1 1 calc R U . . .
 C23 C 0.5517(3) 0.0543(3) 0.8461(2) 0.1095(11) Uani 1 1 d . . . . .
 H23A H 0.636844 -0.020367 0.855111 0.164 Uiso 1 1 calc R U . . .
 H23B H 0.517772 0.080741 0.789791 0.164 Uiso 1 1 calc R U . . .
 H23C H 0.489506 0.031901 0.879959 0.164 Uiso 1 1 calc R U . . .
 C41 C 0.9816(3) 0.4658(4) 0.6402(2) 0.1218(12) Uani 1 1 d . . . . .
 H41A H 1.021408 0.402279 0.609842 0.183 Uiso 1 1 calc R U . . .
 H41B H 0.911679 0.449853 0.669090 0.183 Uiso 1 1 calc R U . . .
 H41C H 1.048874 0.459032 0.678457 0.183 Uiso 1 1 calc R U . . .
 N7 N 0.8968(4) 0.6812(5) 0.5433(4) 0.267(4) Uani 1 1 d . . . . .

loop_
  _atom_site_aniso_label
  _atom_site_aniso_U_11
  _atom_site_aniso_U_22
  _atom_site_aniso_U_33
  _atom_site_aniso_U_23
  _atom_site_aniso_U_13
  _atom_site_aniso_U_12
 N6 0.0281(7) 0.0425(7) 0.0353(6) -0.0125(5) 0.0028(5) -0.0156(6)
 N5 0.0288(7) 0.0386(7) 0.0358(6) -0.0102(5) 0.0033(5) -0.0131(6)
 N4 0.0312(7) 0.0527(8) 0.0356(7) -0.0127(6) 0.0023(5) -0.0151(6)
 N1 0.0532(9) 0.0601(10) 0.0361(7) -0.0104(7) 0.0016(6) -0.0267(8)
 N3 0.0541(10) 0.0890(13) 0.0404(8) -0.0253(8) 0.0097(7) -0.0353(9)
 C3 0.0297(8) 0.0266(7) 0.0373(7) -0.0137(6) 0.0039(6) -0.0100(6)
 C16 0.0312(8) 0.0422(9) 0.0376(7) -0.0149(6) 0.0071(6) -0.0171(7)
 C4 0.0271(8) 0.0382(8) 0.0384(8) -0.0096(6) 0.0027(6) -0.0152(7)
 N2 0.0703(11) 0.0845(13) 0.0401(8) -0.0180(8) 0.0088(7) -0.0407(10)
 C9 0.0324(8) 0.0434(9) 0.0427(8) -0.0145(7) 0.0044(6) -0.0177(7)
 C1 0.0325(8) 0.0516(10) 0.0392(8) -0.0136(7) -0.0016(6) -0.0183(7)
 C5 0.0368(9) 0.0394(9) 0.0497(9) -0.0112(7) -0.0023(7) -0.0146(7)
 C21 0.0463(10) 0.0454(10) 0.0483(9) -0.0194(7) 0.0118(7) -0.0243(8)
 C17 0.0330(9) 0.0468(10) 0.0515(9) -0.0154(8) 0.0079(7) -0.0137(8)
 C2 0.0375(9) 0.0652(12) 0.0426(9) -0.0231(8) 0.0069(7) -0.0229(8)
 C10 0.0414(9) 0.0437(10) 0.0521(9) -0.0216(8) 0.0011(7) -0.0143(8)
 C29 0.0437(10) 0.0667(13) 0.0554(10) -0.0331(9) 0.0035(8) -0.0163(9)
 C13 0.0482(11) 0.0412(10) 0.0610(11) -0.0180(8) -0.0048(8) -0.0093(8)
 C8 0.0527(11) 0.0558(11) 0.0442(9) -0.0171(8) -0.0013(8) -0.0261(9)
 C25 0.0410(10) 0.0400(10) 0.0748(12) -0.0178(9) 0.0165(9) -0.0096(8)
 C6 0.0480(11) 0.0422(10) 0.0615(11) -0.0066(8) -0.0141(9) -0.0097(8)
 C35 0.0604(12) 0.0516(11) 0.0457(9) -0.0097(8) 0.0038(8) -0.0284(9)
 C20 0.0616(13) 0.0669(13) 0.0734(13) -0.0253(10) 0.0162(10) -0.0452(11)
 C22 0.0636(12) 0.0378(10) 0.0685(12) -0.0159(8) 0.0232(10) -0.0197(9)
 C7 0.0605(12) 0.0579(12) 0.0500(10) -0.0055(9) -0.0182(9) -0.0240(10)
 C18 0.0320(10) 0.0673(13) 0.0750(13) -0.0164(10) 0.0066(9) -0.0155(9)
 C34 0.0558(12) 0.0607(13) 0.0605(11) -0.0247(10) 0.0003(9) -0.0190(10)
 C11 0.0632(13) 0.0476(11) 0.0839(14) -0.0136(10) 0.0021(11) -0.0259(10)
 C15 0.0659(14) 0.0447(11) 0.0914(16) -0.0231(10) -0.0014(11) -0.0173(10)
 C36 0.0736(14) 0.0585(13) 0.0625(12) -0.0171(10) -0.0047(10) -0.0309(11)
 C40 0.0798(15) 0.0600(14) 0.0582(12) -0.0057(10) -0.0089(11) -0.0241(12)
 C19 0.0415(11) 0.0909(17) 0.0820(14) -0.0246(12) 0.0103(10) -0.0392(12)
 C12 0.0778(16) 0.0726(15) 0.0767(15) -0.0382(12) 0.0183(12) -0.0117(12)
 C30 0.0565(13) 0.0852(17) 0.0797(15) -0.0415(13) 0.0148(11) -0.0161(12)
 C33 0.0869(18) 0.0661(15) 0.0722(14) -0.0212(12) -0.0074(12) -0.0247(13)
 C28 0.0637(14) 0.129(2) 0.0524(11) -0.0408(13) 0.0162(10) -0.0376(14)
 C14 0.0868(18) 0.0782(17) 0.1002(18) -0.0424(14) 0.0352(15) -0.0349(14)
 C26 0.107(2) 0.0744(16) 0.0977(18) -0.0425(14) 0.0204(16) -0.0418(15)
 C31 0.0662(16) 0.090(2) 0.101(2) -0.0548(17) 0.0023(14) 0.0025(15)
 C39 0.0921(19) 0.0556(15) 0.0878(17) -0.0034(12) -0.0041(14) -0.0178(13)
 C37 0.111(2) 0.0738(17) 0.0849(16) -0.0339(14) 0.0012(15) -0.0451(16)
 C32 0.096(2) 0.0657(16) 0.0902(18) -0.0348(14) -0.0166(16) -0.0093(15)
 C27 0.0828(17) 0.0510(13) 0.0994(18) -0.0048(12) -0.0010(14) -0.0093(12)
 C38 0.106(2) 0.0582(15) 0.110(2) -0.0323(14) 0.0182(17) -0.0352(15)
 C42 0.0592(16) 0.118(2) 0.098(2) 0.0171(18) 0.0144(14) -0.0352(16)
 C24 0.0872(18) 0.0722(16) 0.0718(15) 0.0064(12) 0.0107(13) 0.0039(13)
 C23 0.120(2) 0.0582(15) 0.174(3) -0.0570(18) 0.064(2) -0.0477(16)
 C41 0.105(2) 0.171(4) 0.105(2) -0.016(2) 0.0281(19) -0.086(2)
 N7 0.107(3) 0.206(4) 0.326(7) 0.107(5) 0.057(3) -0.014(3)

_geom_special_details
;
 All esds (except the esd in the dihedral angle between two l.s. planes)
 are estimated using the full covariance matrix.  The cell esds are taken
 into account individually in the estimation of esds in distances, angles
 and torsion angles; correlations between esds in cell parameters are only
 used when they are defined by crystal symmetry.  An approximate (isotropic)
 treatment of cell esds is used for estimating esds involving l.s. planes.
;
loop_
  _geom_bond_atom_site_label_1
  _geom_bond_atom_site_label_2
  _geom_bond_distance
  _geom_bond_site_symmetry_2
  _geom_bond_publ_flag
 N6 H6 0.8600 . ?
 N6 C3 1.3807(19) . ?
 N6 C16 1.4274(19) . ?
 N5 C3 1.3048(19) . ?
 N5 C4 1.4165(18) . ?
 N4 C3 1.3425(18) . ?
 N4 C1 1.331(2) . ?
 N1 N2 1.337(2) . ?
 N1 C1 1.384(2) . ?
 N1 C35 1.432(2) . ?
 N3 N2 1.312(2) . ?
 N3 C2 1.369(2) . ?
 N3 C28 1.466(2) . ?
 C16 C21 1.400(2) . ?
 C16 C17 1.396(2) . ?
 C4 C9 1.414(2) . ?
 C4 C5 1.408(2) . ?
 C9 C10 1.513(2) . ?
 C9 C8 1.391(2) . ?
 C1 C2 1.401(2) . ?
 C5 C13 1.512(3) . ?
 C5 C6 1.386(2) . ?
 C21 C20 1.390(3) . ?
 C21 C22 1.511(3) . ?
 C17 C25 1.508(3) . ?
 C17 C18 1.386(3) . ?
 C2 C29 1.459(3) . ?
 C10 H10 0.9800 . ?
 C10 C11 1.532(3) . ?
 C10 C12 1.518(3) . ?
 C29 C34 1.382(3) . ?
 C29 C30 1.393(3) . ?
 C13 H13 0.9800 . ?
 C13 C15 1.524(3) . ?
 C13 C14 1.523(3) . ?
 C8 H8 0.9300 . ?
 C8 C7 1.373(3) . ?
 C25 H25 0.9800 . ?
 C25 C26 1.526(3) . ?
 C25 C27 1.524(3) . ?
 C6 H6A 0.9300 . ?
 C6 C7 1.371(3) . ?
 C35 C36 1.373(3) . ?
 C35 C40 1.375(3) . ?
 C20 H20 0.9300 . ?
 C20 C19 1.363(3) . ?
 C22 H22 0.9800 . ?
 C22 C24 1.522(3) . ?
 C22 C23 1.523(3) . ?
 C7 H7 0.9300 . ?
 C18 H18 0.9300 . ?
 C18 C19 1.366(3) . ?
 C34 H34 0.9300 . ?
 C34 C33 1.380(3) . ?
 C11 H11A 0.9600 . ?
 C11 H11B 0.9600 . ?
 C11 H11C 0.9600 . ?
 C15 H15A 0.9600 . ?
 C15 H15B 0.9600 . ?
 C15 H15C 0.9600 . ?
 C36 H36 0.9300 . ?
 C36 C37 1.369(3) . ?
 C40 H40 0.9300 . ?
 C40 C39 1.375(3) . ?
 C19 H19 0.9300 . ?
 C12 H12A 0.9600 . ?
 C12 H12B 0.9600 . ?
 C12 H12C 0.9600 . ?
 C30 H30 0.9300 . ?
 C30 C31 1.386(4) . ?
 C33 H33 0.9300 . ?
 C33 C32 1.368(4) . ?
 C28 H28A 0.9600 . ?
 C28 H28B 0.9600 . ?
 C28 H28C 0.9600 . ?
 C14 H14A 0.9600 . ?
 C14 H14B 0.9600 . ?
 C14 H14C 0.9600 . ?
 C26 H26A 0.9600 . ?
 C26 H26B 0.9600 . ?
 C26 H26C 0.9600 . ?
 C31 H31 0.9300 . ?
 C31 C32 1.360(4) . ?
 C39 H39 0.9300 . ?
 C39 C38 1.364(4) . ?
 C37 H37 0.9300 . ?
 C37 C38 1.387(4) . ?
 C32 H32 0.9300 . ?
 C27 H27A 0.9600 . ?
 C27 H27B 0.9600 . ?
 C27 H27C 0.9600 . ?
 C38 H38 0.9300 . ?
 C42 C41 1.361(4) . ?
 C42 N7 1.076(4) . ?
 C24 H24A 0.9600 . ?
 C24 H24B 0.9600 . ?
 C24 H24C 0.9600 . ?
 C23 H23A 0.9600 . ?
 C23 H23B 0.9600 . ?
 C23 H23C 0.9600 . ?
 C41 H41A 0.9600 . ?
 C41 H41B 0.9600 . ?
 C41 H41C 0.9600 . ?

loop_
  _geom_angle_atom_site_label_1
  _geom_angle_atom_site_label_2
  _geom_angle_atom_site_label_3
  _geom_angle
  _geom_angle_site_symmetry_1
  _geom_angle_site_symmetry_3
  _geom_angle_publ_flag
 C3 N6 H6 117.2 . . ?
 C3 N6 C16 125.59(12) . . ?
 C16 N6 H6 117.2 . . ?
 C3 N5 C4 119.93(12) . . ?
 C1 N4 C3 121.42(13) . . ?
 N2 N1 C1 113.33(16) . . ?
 N2 N1 C35 119.16(15) . . ?
 C1 N1 C35 127.48(14) . . ?
 N2 N3 C2 113.91(15) . . ?
 N2 N3 C28 116.16(18) . . ?
 C2 N3 C28 129.6(2) . . ?
 N5 C3 N6 121.83(13) . . ?
 N5 C3 N4 123.97(13) . . ?
 N4 C3 N6 114.11(13) . . ?
 C21 C16 N6 118.83(14) . . ?
 C17 C16 N6 119.97(14) . . ?
 C17 C16 C21 121.12(15) . . ?
 C9 C4 N5 120.71(13) . . ?
 C5 C4 N5 119.83(14) . . ?
 C5 C4 C9 119.29(14) . . ?
 N3 N2 N1 103.88(15) . . ?
 C4 C9 C10 120.84(14) . . ?
 C8 C9 C4 119.16(15) . . ?
 C8 C9 C10 119.88(15) . . ?
 N4 C1 N1 122.57(15) . . ?
 N4 C1 C2 132.84(17) . . ?
 N1 C1 C2 103.59(14) . . ?
 C4 C5 C13 122.00(14) . . ?
 C6 C5 C4 118.83(16) . . ?
 C6 C5 C13 119.14(15) . . ?
 C16 C21 C22 120.78(16) . . ?
 C20 C21 C16 118.04(17) . . ?
 C20 C21 C22 121.14(17) . . ?
 C16 C17 C25 122.17(15) . . ?
 C18 C17 C16 117.86(17) . . ?
 C18 C17 C25 119.84(16) . . ?
 N3 C2 C1 105.16(16) . . ?
 N3 C2 C29 125.47(16) . . ?
 C1 C2 C29 129.35(16) . . ?
 C9 C10 H10 107.9 . . ?
 C9 C10 C11 108.86(15) . . ?
 C9 C10 C12 114.42(16) . . ?
 C11 C10 H10 107.9 . . ?
 C12 C10 H10 107.9 . . ?
 C12 C10 C11 109.77(17) . . ?
 C34 C29 C2 119.63(17) . . ?
 C34 C29 C30 118.4(2) . . ?
 C30 C29 C2 121.9(2) . . ?
 C5 C13 H13 107.9 . . ?
 C5 C13 C15 112.63(17) . . ?
 C5 C13 C14 110.86(17) . . ?
 C15 C13 H13 107.9 . . ?
 C14 C13 H13 107.9 . . ?
 C14 C13 C15 109.48(17) . . ?
 C9 C8 H8 119.4 . . ?
 C7 C8 C9 121.22(17) . . ?
 C7 C8 H8 119.4 . . ?
 C17 C25 H25 107.4 . . ?
 C17 C25 C26 110.41(17) . . ?
 C17 C25 C27 113.07(18) . . ?
 C26 C25 H25 107.4 . . ?
 C27 C25 H25 107.4 . . ?
 C27 C25 C26 111.02(19) . . ?
 C5 C6 H6A 119.0 . . ?
 C7 C6 C5 121.95(17) . . ?
 C7 C6 H6A 119.0 . . ?
 C36 C35 N1 118.34(17) . . ?
 C36 C35 C40 121.6(2) . . ?
 C40 C35 N1 120.00(17) . . ?
 C21 C20 H20 119.3 . . ?
 C19 C20 C21 121.32(19) . . ?
 C19 C20 H20 119.3 . . ?
 C21 C22 H22 107.6 . . ?
 C21 C22 C24 110.25(16) . . ?
 C21 C22 C23 113.1(2) . . ?
 C24 C22 H22 107.6 . . ?
 C24 C22 C23 110.5(2) . . ?
 C23 C22 H22 107.6 . . ?
 C8 C7 H7 120.2 . . ?
 C6 C7 C8 119.51(16) . . ?
 C6 C7 H7 120.2 . . ?
 C17 C18 H18 119.2 . . ?
 C19 C18 C17 121.69(18) . . ?
 C19 C18 H18 119.2 . . ?
 C29 C34 H34 119.9 . . ?
 C33 C34 C29 120.2(2) . . ?
 C33 C34 H34 119.9 . . ?
 C10 C11 H11A 109.5 . . ?
 C10 C11 H11B 109.5 . . ?
 C10 C11 H11C 109.5 . . ?
 H11A C11 H11B 109.5 . . ?
 H11A C11 H11C 109.5 . . ?
 H11B C11 H11C 109.5 . . ?
 C13 C15 H15A 109.5 . . ?
 C13 C15 H15B 109.5 . . ?
 C13 C15 H15C 109.5 . . ?
 H15A C15 H15B 109.5 . . ?
 H15A C15 H15C 109.5 . . ?
 H15B C15 H15C 109.5 . . ?
 C35 C36 H36 120.7 . . ?
 C37 C36 C35 118.5(2) . . ?
 C37 C36 H36 120.7 . . ?
 C35 C40 H40 120.5 . . ?
 C39 C40 C35 118.9(2) . . ?
 C39 C40 H40 120.5 . . ?
 C20 C19 C18 119.95(18) . . ?
 C20 C19 H19 120.0 . . ?
 C18 C19 H19 120.0 . . ?
 C10 C12 H12A 109.5 . . ?
 C10 C12 H12B 109.5 . . ?
 C10 C12 H12C 109.5 . . ?
 H12A C12 H12B 109.5 . . ?
 H12A C12 H12C 109.5 . . ?
 H12B C12 H12C 109.5 . . ?
 C29 C30 H30 120.0 . . ?
 C31 C30 C29 120.0(3) . . ?
 C31 C30 H30 120.0 . . ?
 C34 C33 H33 119.5 . . ?
 C32 C33 C34 121.1(3) . . ?
 C32 C33 H33 119.5 . . ?
 N3 C28 H28A 109.5 . . ?
 N3 C28 H28B 109.5 . . ?
 N3 C28 H28C 109.5 . . ?
 H28A C28 H28B 109.5 . . ?
 H28A C28 H28C 109.5 . . ?
 H28B C28 H28C 109.5 . . ?
 C13 C14 H14A 109.5 . . ?
 C13 C14 H14B 109.5 . . ?
 C13 C14 H14C 109.5 . . ?
 H14A C14 H14B 109.5 . . ?
 H14A C14 H14C 109.5 . . ?
 H14B C14 H14C 109.5 . . ?
 C25 C26 H26A 109.5 . . ?
 C25 C26 H26B 109.5 . . ?
 C25 C26 H26C 109.5 . . ?
 H26A C26 H26B 109.5 . . ?
 H26A C26 H26C 109.5 . . ?
 H26B C26 H26C 109.5 . . ?
 C30 C31 H31 119.5 . . ?
 C32 C31 C30 120.9(3) . . ?
 C32 C31 H31 119.5 . . ?
 C40 C39 H39 119.7 . . ?
 C38 C39 C40 120.5(2) . . ?
 C38 C39 H39 119.7 . . ?
 C36 C37 H37 119.7 . . ?
 C36 C37 C38 120.7(2) . . ?
 C38 C37 H37 119.7 . . ?
 C33 C32 H32 120.4 . . ?
 C31 C32 C33 119.3(3) . . ?
 C31 C32 H32 120.4 . . ?
 C25 C27 H27A 109.5 . . ?
 C25 C27 H27B 109.5 . . ?
 C25 C27 H27C 109.5 . . ?
 H27A C27 H27B 109.5 . . ?
 H27A C27 H27C 109.5 . . ?
 H27B C27 H27C 109.5 . . ?
 C39 C38 C37 119.7(2) . . ?
 C39 C38 H38 120.2 . . ?
 C37 C38 H38 120.2 . . ?
 N7 C42 C41 173.7(4) . . ?
 C22 C24 H24A 109.5 . . ?
 C22 C24 H24B 109.5 . . ?
 C22 C24 H24C 109.5 . . ?
 H24A C24 H24B 109.5 . . ?
 H24A C24 H24C 109.5 . . ?
 H24B C24 H24C 109.5 . . ?
 C22 C23 H23A 109.5 . . ?
 C22 C23 H23B 109.5 . . ?
 C22 C23 H23C 109.5 . . ?
 H23A C23 H23B 109.5 . . ?
 H23A C23 H23C 109.5 . . ?
 H23B C23 H23C 109.5 . . ?
 C42 C41 H41A 109.5 . . ?
 C42 C41 H41B 109.5 . . ?
 C42 C41 H41C 109.5 . . ?
 H41A C41 H41B 109.5 . . ?
 H41A C41 H41C 109.5 . . ?
 H41B C41 H41C 109.5 . . ?

loop_
  _geom_torsion_atom_site_label_1
  _geom_torsion_atom_site_label_2
  _geom_torsion_atom_site_label_3
  _geom_torsion_atom_site_label_4
  _geom_torsion
  _geom_torsion_site_symmetry_1
  _geom_torsion_site_symmetry_2
  _geom_torsion_site_symmetry_3
  _geom_torsion_site_symmetry_4
  _geom_torsion_publ_flag
 N6 C16 C21 C20 176.71(15) . . . . ?
 N6 C16 C21 C22 -0.9(2) . . . . ?
 N6 C16 C17 C25 -1.7(2) . . . . ?
 N6 C16 C17 C18 -177.57(16) . . . . ?
 N5 C4 C9 C10 -1.6(2) . . . . ?
 N5 C4 C9 C8 -177.59(14) . . . . ?
 N5 C4 C5 C13 -0.5(2) . . . . ?
 N5 C4 C5 C6 177.43(15) . . . . ?
 N4 C1 C2 N3 165.08(17) . . . . ?
 N4 C1 C2 C29 -13.6(3) . . . . ?
 N1 C1 C2 N3 -3.30(17) . . . . ?
 N1 C1 C2 C29 178.05(17) . . . . ?
 N1 C35 C36 C37 179.4(2) . . . . ?
 N1 C35 C40 C39 -178.6(2) . . . . ?
 N3 C2 C29 C34 -141.13(19) . . . . ?
 N3 C2 C29 C30 40.8(3) . . . . ?
 C3 N6 C16 C21 105.11(17) . . . . ?
 C3 N6 C16 C17 -78.1(2) . . . . ?
 C3 N5 C4 C9 -79.24(19) . . . . ?
 C3 N5 C4 C5 105.43(17) . . . . ?
 C3 N4 C1 N1 -118.13(17) . . . . ?
 C3 N4 C1 C2 75.3(2) . . . . ?
 C16 N6 C3 N5 -169.35(14) . . . . ?
 C16 N6 C3 N4 13.7(2) . . . . ?
 C16 C21 C20 C19 0.5(3) . . . . ?
 C16 C21 C22 C24 84.9(2) . . . . ?
 C16 C21 C22 C23 -150.8(2) . . . . ?
 C16 C17 C25 C26 -96.8(2) . . . . ?
 C16 C17 C25 C27 138.14(19) . . . . ?
 C16 C17 C18 C19 1.4(3) . . . . ?
 C4 N5 C3 N6 0.6(2) . . . . ?
 C4 N5 C3 N4 177.24(14) . . . . ?
 C4 C9 C10 C11 -88.16(19) . . . . ?
 C4 C9 C10 C12 148.63(18) . . . . ?
 C4 C9 C8 C7 0.9(3) . . . . ?
 C4 C5 C13 C15 -127.89(18) . . . . ?
 C4 C5 C13 C14 109.0(2) . . . . ?
 C4 C5 C6 C7 -0.5(3) . . . . ?
 N2 N1 C1 N4 -166.20(15) . . . . ?
 N2 N1 C1 C2 3.70(19) . . . . ?
 N2 N1 C35 C36 -131.94(19) . . . . ?
 N2 N1 C35 C40 47.0(3) . . . . ?
 N2 N3 C2 C1 2.1(2) . . . . ?
 N2 N3 C2 C29 -179.16(17) . . . . ?
 C9 C4 C5 C13 -175.86(15) . . . . ?
 C9 C4 C5 C6 2.0(2) . . . . ?
 C9 C8 C7 C6 0.6(3) . . . . ?
 C1 N4 C3 N6 -171.03(14) . . . . ?
 C1 N4 C3 N5 12.1(2) . . . . ?
 C1 N1 N2 N3 -2.5(2) . . . . ?
 C1 N1 C35 C36 45.8(3) . . . . ?
 C1 N1 C35 C40 -135.3(2) . . . . ?
 C1 C2 C29 C34 37.3(3) . . . . ?
 C1 C2 C29 C30 -140.8(2) . . . . ?
 C5 C4 C9 C10 173.72(15) . . . . ?
 C5 C4 C9 C8 -2.2(2) . . . . ?
 C5 C6 C7 C8 -0.8(3) . . . . ?
 C21 C16 C17 C25 175.02(16) . . . . ?
 C21 C16 C17 C18 -0.8(2) . . . . ?
 C21 C20 C19 C18 0.1(3) . . . . ?
 C17 C16 C21 C20 -0.1(2) . . . . ?
 C17 C16 C21 C22 -177.73(16) . . . . ?
 C17 C18 C19 C20 -1.0(3) . . . . ?
 C2 N3 N2 N1 0.1(2) . . . . ?
 C2 C29 C34 C33 179.47(17) . . . . ?
 C2 C29 C30 C31 -179.3(2) . . . . ?
 C10 C9 C8 C7 -175.06(17) . . . . ?
 C29 C34 C33 C32 0.5(3) . . . . ?
 C29 C30 C31 C32 -0.9(4) . . . . ?
 C13 C5 C6 C7 177.43(19) . . . . ?
 C8 C9 C10 C11 87.8(2) . . . . ?
 C8 C9 C10 C12 -35.5(2) . . . . ?
 C25 C17 C18 C19 -174.6(2) . . . . ?
 C6 C5 C13 C15 54.2(2) . . . . ?
 C6 C5 C13 C14 -68.8(2) . . . . ?
 C35 N1 N2 N3 175.59(15) . . . . ?
 C35 N1 C1 N4 15.9(3) . . . . ?
 C35 N1 C1 C2 -174.15(16) . . . . ?
 C35 C36 C37 C38 -1.0(4) . . . . ?
 C35 C40 C39 C38 -0.7(4) . . . . ?
 C20 C21 C22 C24 -92.7(2) . . . . ?
 C20 C21 C22 C23 31.6(3) . . . . ?
 C22 C21 C20 C19 178.12(19) . . . . ?
 C18 C17 C25 C26 79.0(2) . . . . ?
 C18 C17 C25 C27 -46.1(3) . . . . ?
 C34 C29 C30 C31 2.6(3) . . . . ?
 C34 C33 C32 C31 1.2(4) . . . . ?
 C36 C35 C40 C39 0.3(3) . . . . ?
 C36 C37 C38 C39 0.6(4) . . . . ?
 C40 C35 C36 C37 0.5(3) . . . . ?
 C40 C39 C38 C37 0.2(4) . . . . ?
 C30 C29 C34 C33 -2.4(3) . . . . ?
 C30 C31 C32 C33 -1.0(4) . . . . ?
 C28 N3 N2 N1 174.07(16) . . . . ?
 C28 N3 C2 C1 -170.83(18) . . . . ?
 C28 N3 C2 C29 7.9(3) . . . . ?

_shelx_res_file
;
TITL sar374_a.res in P-1
    sar374.res
    created by SHELXL-2018/3 at 09:01:57 on 31-Jul-2024
REM Old TITL sar374 in P-1
REM SHELXT solution in P-1: R1 0.201, Rweak 0.012, Alpha 0.050
REM <I/s> 0.000 for 0 systematic absences, Orientation as input
REM Formula found by SHELXT: C43 N6
CELL 0.71073 10.9815 11.646 17.0073 75.37 88.863 65.649
ZERR 2 0.0005 0.0005 0.0006 0.002 0.002 0.002
LATT 1
SFAC C H N
UNIT 84 102 14

L.S. 10 0 0
PLAN  10
SIZE 0.344 0.431 0.454
TEMP 23
CONF
BOND
list 4
MORE -1
BOND $H
fmap 2 53
acta
REM <olex2.extras>
REM <HklSrc "%.\\sar374.hkl">
REM </olex2.extras>

WGHT    0.078800    0.443200
FVAR       0.65670
N6    3    0.579256    0.415972    0.826820    11.00000    0.02808    0.04251 =
         0.03527   -0.01251    0.00282   -0.01564
AFIX  43
H6    2    0.621470    0.397453    0.873588    11.00000   -1.20000
AFIX   0
N5    3    0.767660    0.426269    0.763393    11.00000    0.02876    0.03860 =
         0.03581   -0.01025    0.00326   -0.01307
N4    3    0.560918    0.500404    0.688574    11.00000    0.03120    0.05273 =
         0.03556   -0.01272    0.00230   -0.01508
N1    3    0.574129    0.641701    0.563508    11.00000    0.05317    0.06009 =
         0.03607   -0.01044    0.00165   -0.02672
N3    3    0.671516    0.513254    0.493102    11.00000    0.05409    0.08899 =
         0.04037   -0.02525    0.00971   -0.03535
C3    1    0.642001    0.445406    0.758440    11.00000    0.02968    0.02658 =
         0.03732   -0.01371    0.00395   -0.00999
C16   1    0.450323    0.413647    0.826531    11.00000    0.03124    0.04216 =
         0.03755   -0.01486    0.00706   -0.01712
C4    1    0.843841    0.372666    0.840448    11.00000    0.02712    0.03821 =
         0.03843   -0.00958    0.00274   -0.01523
N2    3    0.608937    0.638588    0.488067    11.00000    0.07031    0.08452 =
         0.04006   -0.01797    0.00875   -0.04066
C9    1    0.831472    0.451830    0.893623    11.00000    0.03239    0.04337 =
         0.04268   -0.01451    0.00438   -0.01772
C1    1    0.609300    0.518755    0.616355    11.00000    0.03250    0.05161 =
         0.03924   -0.01361   -0.00156   -0.01830
C5    1    0.940117    0.241649    0.862128    11.00000    0.03677    0.03938 =
         0.04974   -0.01119   -0.00231   -0.01455
C21   1    0.443027    0.292571    0.846830    11.00000    0.04625    0.04539 =
         0.04835   -0.01941    0.01184   -0.02427
C17   1    0.334259    0.530688    0.810198    11.00000    0.03305    0.04682 =
         0.05155   -0.01543    0.00786   -0.01367
C2    1    0.678916    0.433731    0.569140    11.00000    0.03748    0.06518 =
         0.04261   -0.02313    0.00691   -0.02289
C10   1    0.739428    0.596430    0.868701    11.00000    0.04136    0.04373 =
         0.05210   -0.02162    0.00106   -0.01432
AFIX  13
H10   2    0.666017    0.609819    0.830588    11.00000   -1.20000
AFIX   0
C29   1    0.744145    0.291028    0.592167    11.00000    0.04373    0.06668 =
         0.05543   -0.03309    0.00349   -0.01628
C13   1    0.964945    0.154340    0.805645    11.00000    0.04823    0.04123 =
         0.06099   -0.01803   -0.00479   -0.00929
AFIX  13
H13   2    0.895000    0.200652    0.759715    11.00000   -1.20000
AFIX   0
C8    1    0.911518    0.397102    0.967472    11.00000    0.05267    0.05578 =
         0.04419   -0.01711   -0.00135   -0.02607
AFIX  43
H8    2    0.902732    0.448545    1.002948    11.00000   -1.20000
AFIX   0
C25   1    0.339394    0.661910    0.794785    11.00000    0.04099    0.04005 =
         0.07485   -0.01779    0.01651   -0.00955
AFIX  13
H25   2    0.429266    0.650437    0.779254    11.00000   -1.20000
AFIX   0
C6    1    1.017280    0.192820    0.936455    11.00000    0.04805    0.04219 =
         0.06151   -0.00660   -0.01413   -0.00973
AFIX  43
H6A   2    1.080434    0.106119    0.951137    11.00000   -1.20000
AFIX   0
C35   1    0.511122    0.765361    0.581992    11.00000    0.06036    0.05164 =
         0.04572   -0.00970    0.00378   -0.02841
C20   1    0.316636    0.292133    0.850387    11.00000    0.06164    0.06691 =
         0.07340   -0.02530    0.01619   -0.04518
AFIX  43
H20   2    0.309696    0.212677    0.864169    11.00000   -1.20000
AFIX   0
C22   1    0.569177    0.166297    0.867451    11.00000    0.06357    0.03777 =
         0.06850   -0.01591    0.02323   -0.01974
AFIX  13
H22   2    0.638576    0.181977    0.835332    11.00000   -1.20000
AFIX   0
C7    1    1.003258    0.268555    0.988973    11.00000    0.06054    0.05789 =
         0.04996   -0.00554   -0.01823   -0.02398
AFIX  43
H7    2    1.055514    0.233095    1.038794    11.00000   -1.20000
AFIX   0
C18   1    0.211417    0.523237    0.813691    11.00000    0.03198    0.06732 =
         0.07505   -0.01645    0.00664   -0.01554
AFIX  43
H18   2    0.132921    0.600144    0.801851    11.00000   -1.20000
AFIX   0
C34   1    0.686034    0.220968    0.644723    11.00000    0.05578    0.06073 =
         0.06050   -0.02471    0.00027   -0.01898
AFIX  43
H34   2    0.606182    0.264967    0.665493    11.00000   -1.20000
AFIX   0
C11   1    0.817472    0.671439    0.823188    11.00000    0.06322    0.04757 =
         0.08386   -0.01356    0.00214   -0.02587
AFIX 137
H11A  2    0.758715    0.762906    0.804888    11.00000   -1.50000
H11B  2    0.851957    0.639256    0.776974    11.00000   -1.50000
H11C  2    0.890658    0.659165    0.859179    11.00000   -1.50000
AFIX   0
C15   1    0.957945    0.025196    0.846967    11.00000    0.06589    0.04468 =
         0.09139   -0.02315   -0.00141   -0.01727
AFIX 137
H15A  2    0.969372   -0.024520    0.807971    11.00000   -1.50000
H15B  2    0.872198    0.042287    0.867947    11.00000   -1.50000
H15C  2    1.027855   -0.023556    0.891021    11.00000   -1.50000
AFIX   0
C36   1    0.559184    0.779161    0.651345    11.00000    0.07356    0.05853 =
         0.06245   -0.01709   -0.00466   -0.03090
AFIX  43
H36   2    0.630364    0.709591    0.685652    11.00000   -1.20000
AFIX   0
C40   1    0.406696    0.867314    0.530112    11.00000    0.07979    0.05996 =
         0.05818   -0.00569   -0.00895   -0.02414
AFIX  43
H40   2    0.375097    0.856191    0.483521    11.00000   -1.20000
AFIX   0
C19   1    0.202695    0.405798    0.834082    11.00000    0.04154    0.09086 =
         0.08205   -0.02460    0.01026   -0.03918
AFIX  43
H19   2    0.119063    0.403437    0.836833    11.00000   -1.20000
AFIX   0
C12   1    0.677766    0.652084    0.938979    11.00000    0.07776    0.07260 =
         0.07675   -0.03820    0.01834   -0.01173
AFIX 137
H12A  2    0.747308    0.647066    0.974808    11.00000   -1.50000
H12B  2    0.631970    0.602584    0.968620    11.00000   -1.50000
H12C  2    0.615027    0.741797    0.917952    11.00000   -1.50000
AFIX   0
C30   1    0.866338    0.222239    0.564585    11.00000    0.05651    0.08515 =
         0.07968   -0.04150    0.01481   -0.01612
AFIX  43
H30   2    0.909132    0.267315    0.530939    11.00000   -1.20000
AFIX   0
C33   1    0.746045    0.086005    0.666487    11.00000    0.08688    0.06607 =
         0.07220   -0.02121   -0.00745   -0.02472
AFIX  43
H33   2    0.705610    0.039934    0.701545    11.00000   -1.20000
AFIX   0
C28   1    0.710198    0.479110    0.416211    11.00000    0.06367    0.12941 =
         0.05235   -0.04085    0.01621   -0.03762
AFIX 137
H28A  2    0.668744    0.555729    0.371289    11.00000   -1.50000
H28B  2    0.681135    0.413899    0.410987    11.00000   -1.50000
H28C  2    0.806040    0.445347    0.416016    11.00000   -1.50000
AFIX   0
C14   1    1.100347    0.127248    0.771470    11.00000    0.08677    0.07815 =
         0.10021   -0.04240    0.03521   -0.03488
AFIX 137
H14A  2    1.171000    0.075680    0.814850    11.00000   -1.50000
H14B  2    1.105855    0.208591    0.746963    11.00000   -1.50000
H14C  2    1.109531    0.080397    0.731057    11.00000   -1.50000
AFIX   0
C26   1    0.321361    0.706511    0.872925    11.00000    0.10746    0.07436 =
         0.09769   -0.04247    0.02042   -0.04178
AFIX 137
H26A  2    0.330697    0.787230    0.863108    11.00000   -1.50000
H26B  2    0.388352    0.640982    0.915211    11.00000   -1.50000
H26C  2    0.233688    0.719381    0.889613    11.00000   -1.50000
AFIX   0
C31   1    0.924153    0.086610    0.587283    11.00000    0.06620    0.08987 =
         0.10083   -0.05477    0.00235    0.00247
AFIX  43
H31   2    1.005122    0.041333    0.568029    11.00000   -1.20000
AFIX   0
C39   1    0.349776    0.985965    0.548255    11.00000    0.09211    0.05560 =
         0.08783   -0.00341   -0.00407   -0.01776
AFIX  43
H39   2    0.279724    1.055921    0.513351    11.00000   -1.20000
AFIX   0
C37   1    0.499981    0.897628    0.668867    11.00000    0.11082    0.07377 =
         0.08490   -0.03394    0.00123   -0.04510
AFIX  43
H37   2    0.530358    0.908262    0.716031    11.00000   -1.20000
AFIX   0
C32   1    0.864073    0.018834    0.637337    11.00000    0.09586    0.06575 =
         0.09021   -0.03478   -0.01663   -0.00928
AFIX  43
H32   2    0.902794   -0.072139    0.651581    11.00000   -1.20000
AFIX   0
C27   1    0.238554    0.766155    0.725092    11.00000    0.08278    0.05098 =
         0.09944   -0.00478   -0.00098   -0.00931
AFIX 137
H27A  2    0.149024    0.783283    0.739683    11.00000   -1.50000
H27B  2    0.251623    0.735764    0.676771    11.00000   -1.50000
H27C  2    0.251482    0.845097    0.714911    11.00000   -1.50000
AFIX   0
C38   1    0.395209    1.001907    0.617025    11.00000    0.10621    0.05819 =
         0.10966   -0.03234    0.01820   -0.03517
AFIX  43
H38   2    0.356124    1.082296    0.629084    11.00000   -1.20000
AFIX   0

C42   1    0.928736    0.588005    0.587924    11.00000    0.05918    0.11842 =
         0.09754    0.01711    0.01441   -0.03515
C24   1    0.618641    0.128318    0.957236    11.00000    0.08724    0.07216 =
         0.07176    0.00638    0.01069    0.00393
AFIX 137
H24A  2    0.550004    0.118111    0.990290    11.00000   -1.50000
H24B  2    0.639223    0.195571    0.968266    11.00000   -1.50000
H24C  2    0.697900    0.047315    0.969788    11.00000   -1.50000
AFIX   0
C23   1    0.551711    0.054297    0.846106    11.00000    0.12047    0.05815 =
         0.17368   -0.05700    0.06362   -0.04769
AFIX 137
H23A  2    0.636844   -0.020367    0.855111    11.00000   -1.50000
H23B  2    0.517772    0.080741    0.789791    11.00000   -1.50000
H23C  2    0.489506    0.031901    0.879959    11.00000   -1.50000
AFIX   0

C41   1    0.981567    0.465787    0.640178    11.00000    0.10505    0.17074 =
         0.10508   -0.01593    0.02811   -0.08586
AFIX 137
H41A  2    1.021408    0.402279    0.609842    11.00000   -1.50000
H41B  2    0.911679    0.449853    0.669090    11.00000   -1.50000
H41C  2    1.048874    0.459032    0.678457    11.00000   -1.50000
AFIX   0
N7    3    0.896776    0.681205    0.543250    11.00000    0.10687    0.20556 =
         0.32563    0.10710    0.05688   -0.01438
HKLF 4


REM  sar374_a.res in P-1
REM wR2 = 0.1587, GooF = S = 1.044, Restrained GooF = 1.044 for all data
REM R1 = 0.0520 for 5459 Fo > 4sig(Fo) and 0.0789 for all 7822 data
REM 452 parameters refined using 0 restraints

END

WGHT      0.0788      0.4432

REM Highest difference peak  0.377,  deepest hole -0.259,  1-sigma level  0.037
Q1    1   0.6517  0.6814  0.4219  11.00000  0.05    0.38
Q2    1   0.9559  0.7169  0.5920  11.00000  0.05    0.31
Q3    1   0.8816  0.6778  0.5171  11.00000  0.05    0.31
Q4    1   0.9554  0.6342  0.6168  11.00000  0.05    0.27
Q5    1   0.6435  0.3457  0.8670  11.00000  0.05    0.24
Q6    1   0.9393  0.5998  0.5379  11.00000  0.05    0.22
Q7    1   0.8458  0.5809  0.6449  11.00000  0.05    0.19
Q8    1   0.6177  0.5997  0.9450  11.00000  0.05    0.19
Q9    1   0.9245  0.5434  0.5987  11.00000  0.05    0.17
Q10   1   1.0582  0.2161  0.7241  11.00000  0.05    0.17
;
_shelx_res_checksum                59901
_shelx_hkl_file
;
  -1   0   0 1306.07   19.20
  -1   0   0 1264.17   19.30
  -1   0   0 1261.27   20.60
  -1   0   0 1285.67   19.20
   1   0   0 1269.17   20.30
   1   0   0 1312.37   19.30
   1   0   0 1262.07   20.10
   1   0   0 1263.27   19.40
  -2   0   0  142.49    2.70
  -2   0   0  143.79    2.60
  -2   0   0  139.29    2.50
  -2   0   0  144.69    2.70
   2   0   0  143.29    2.70
   2   0   0  142.99    2.70
   2   0   0  142.89    2.50
   2   0   0  144.69    2.50
  -3   0   0 1157.98   18.40
  -3   0   0 1145.49   17.40
  -3   0   0 1141.29   17.30
  -3   0   0 1149.98   18.50
   3   0   0 1139.99   18.40
   3   0   0 1152.58   17.30
   3   0   0 1164.48   17.40
   3   0   0 1142.29   18.40
  -4   0   0  280.07    4.90
  -4   0   0  285.07    5.30
  -4   0   0  285.87    5.00
   4   0   0  286.17    5.30
   4   0   0  292.37    5.10
   4   0   0  280.37    4.90
   4   0   0  281.97    4.90
  -5   0   0   23.70    1.60
  -5   0   0   25.20    1.30
  -5   0   0   29.30    1.50
  -5   0   0   27.70    1.40
   5   0   0   26.80    1.40
   5   0   0   24.20    1.40
   5   0   0   26.90    1.40
  -6   0   0   24.10    1.70
  -6   0   0   24.00    1.60
  -6   0   0   23.30    1.60
   6   0   0   21.10    1.60
   6   0   0   25.90    1.70
   6   0   0   26.50    1.80
  -7   0   0   10.00    1.50
   7   0   0    6.80    1.30
   7   0   0    7.60    1.20
  -8   0   0   76.19    3.20
   8   0   0   79.29    2.70
   8   0   0   77.19    2.80
   8   0   0   76.39    2.80
  -9   0   0   62.59    2.90
  -9   0   0   60.99    2.70
   9   0   0   57.99    2.90
 -10   0   0   16.10    1.90
 -10   0   0   18.10    2.30
 -11   0   0    9.00    2.20
 -12   0   0   16.00    2.30
 -12   1   0   -0.90    1.60
 -11   1   0   14.10    2.40
 -10   1   0    0.40    1.70
   9  -1   0   80.49    3.30
  -9   1   0   78.99    3.50
  -9   1   0   77.49    3.20
   8  -1   0   38.00    2.40
   8  -1   0   40.80    2.40
   8  -1   0   43.50    2.60
  -8   1   0   39.60    2.70
  -8   1   0   43.90    2.30
   7  -1   0    8.70    1.40
   7  -1   0   12.50    1.20
  -7   1   0    9.40    1.60
  -7   1   0   10.60    1.20
   6  -1   0   53.49    2.20
   6  -1   0   47.10    2.10
   6  -1   0   52.49    2.10
  -6   1   0   49.10    2.30
  -6   1   0   46.70    1.90
  -6   1   0   49.50    2.20
   5  -1   0    9.30    1.00
   5  -1   0    8.00    1.00
   5  -1   0    9.20    1.00
  -5   1   0    9.20    0.90
  -5   1   0    9.70    1.20
  -5   1   0    7.40    0.90
  -5   1   0   10.70    1.10
   4  -1   0   32.10    1.50
   4  -1   0   30.30    1.40
   4  -1   0   29.10    1.30
  -4   1   0   31.30    1.40
  -4   1   0   28.90    1.40
  -4   1   0   31.30    1.40
  -4   1   0   27.70    1.30
  -4   1   0   30.30    1.40
   3  -1   0    5.60    0.70
   3  -1   0    6.40    0.70
   3  -1   0    5.30    0.60
   3  -1   0    5.70    0.70
  -3   1   0    5.80    0.80
  -3   1   0    5.40    0.60
  -3   1   0    5.80    0.60
  -3   1   0    6.00    0.60
   2  -1   0 1764.92   28.00
   2  -1   0 1776.02   26.40
   2  -1   0 1765.02   28.00
   2  -1   0 1813.62   26.50
  -2   1   0 1771.12   28.00
  -2   1   0 1783.92   27.00
  -2   1   0 1758.62   26.30
  -2   1   0 1809.12   26.40
   1  -1   0  146.29    2.50
   1  -1   0  145.69    2.40
   1  -1   0  140.39    2.60
   1  -1   0  140.89    2.40
   1  -1   0  145.99    2.60
  -1   1   0  140.09    2.60
  -1   1   0  142.99    2.40
  -1   1   0  143.49    2.40
  -1   1   0  143.99    2.50
   0  -1   0 4392.76   66.89
   0  -1   0 4607.54   66.89
   0  -1   0 4525.65   70.99
   0  -1   0 4503.15   70.89
   0   1   0 4471.95   70.89
   0   1   0 4705.73   68.39
   0   1   0 4464.35   66.79
   0   1   0 4471.85   66.89
  -1  -1   0 2206.78   32.20
  -1  -1   0 2198.18   35.10
  -1  -1   0 2139.99   33.10
  -1  -1   0 2158.18   35.20
  -1  -1   0 2204.88   32.80
   1   1   0 2225.28   33.10
   1   1   0 2159.88   34.70
   1   1   0 2167.38   33.00
   1   1   0 2192.68   35.10
   1   1   0 2224.48   32.10
  -2  -1   0 1947.91   30.70
  -2  -1   0 1944.51   31.10
  -2  -1   0 1948.51   29.30
  -2  -1   0 1940.91   29.20
  -2  -1   0 1968.90   28.80
   2   1   0 1913.61   28.50
   2   1   0 1937.41   30.90
   2   1   0 1944.81   29.40
   2   1   0 1948.41   31.10
   2   1   0 1953.10   28.80
  -3  -1   0  468.35    7.40
  -3  -1   0  468.25    7.50
  -3  -1   0  471.45    7.90
  -3  -1   0  474.35    7.30
  -3  -1   0  475.55    8.00
   3   1   0  467.75    7.90
   3   1   0  469.85    7.40
   3   1   0  476.05    7.50
   3   1   0  474.35    7.90
   3   1   0  468.15    7.30
  -4  -1   0  447.26    8.20
  -4  -1   0  475.05    7.60
  -4  -1   0  481.25    7.70
  -4  -1   0  479.55    8.20
   4   1   0  484.75    7.70
   4   1   0  483.85    7.80
   4   1   0  479.25    8.20
   4   1   0  477.95    7.60
   4   1   0  483.95    8.20
  -5  -1   0  168.58    3.40
  -5  -1   0  177.28    3.80
  -5  -1   0  173.88    3.60
  -5  -1   0  173.08    3.70
   5   1   0  177.38    3.60
   5   1   0  169.38    3.40
   5   1   0  179.38    3.80
   5   1   0  173.48    3.50
  -6  -1   0   13.90    1.10
  -6  -1   0   13.70    1.20
  -6  -1   0   14.20    1.00
   6   1   0   14.50    1.10
   6   1   0   12.30    1.20
  -7  -1   0   21.20    1.70
  -7  -1   0   20.80    1.50
   7   1   0   18.90    1.60
   7   1   0   14.10    1.40
   7   1   0   18.70    1.40
  -8  -1   0  168.58    4.60
   8   1   0  173.68    4.30
   8   1   0  165.78    4.10
   8   1   0  170.98    4.30
  -9  -1   0   12.80    1.70
   9   1   0   16.30    1.80
 -10  -1   0    4.10    1.80
  10   1   0    5.60    1.70
 -11  -1   0   26.00    2.10
 -11  -1   0   28.30    2.70
 -12  -1   0   41.10    3.40
 -11   2   0    3.40    2.10
 -10   2   0    0.30    1.80
  -9   2   0    6.90    1.60
  -9   2   0    6.20    1.60
   8  -2   0   27.40    2.40
   8  -2   0   32.80    2.40
  -8   2   0   27.30    2.00
  -8   2   0   29.80    2.50
   7  -2   0   11.60    1.50
   7  -2   0    8.80    1.30
   7  -2   0   11.80    1.40
  -7   2   0   12.50    1.30
  -7   2   0   13.30    1.70
   6  -2   0    6.60    1.20
   6  -2   0    4.50    1.10
   6  -2   0    4.60    1.20
  -6   2   0    7.00    1.20
  -6   2   0    2.10    1.20
  -6   2   0    3.00    1.10
   5  -2   0   40.80    1.70
   5  -2   0   41.00    1.80
   5  -2   0   37.40    1.60
  -5   2   0   39.60    1.80
  -5   2   0   39.10    1.70
  -5   2   0   36.90    2.00
   4  -2   0   20.00    1.20
   4  -2   0   16.80    1.30
   4  -2   0   20.70    1.40
  -4   2   0   17.80    1.30
  -4   2   0   21.80    1.40
  -4   2   0   21.50    1.30
  -4   2   0   20.70    1.20
   3  -2   0  228.28    4.30
   3  -2   0  225.68    4.10
   3  -2   0  220.68    4.00
  -3   2   0  222.98    4.20
  -3   2   0  225.48    4.00
  -3   2   0  221.88    4.30
  -3   2   0  217.08    3.90
   2  -2   0   82.29    2.00
   2  -2   0   79.49    1.90
   2  -2   0   85.09    1.90
   2  -2   0   77.99    1.80
   2  -2   0   83.69    1.90
  -2   2   0   83.39    1.90
  -2   2   0   79.99    1.90
  -2   2   0   80.59    1.80
  -2   2   0   81.99    1.80
   1  -2   0 1065.59   16.10
   1  -2   0 1051.29   15.70
   1  -2   0 1060.39   15.80
   1  -2   0 1050.89   16.70
   1  -2   0 1043.50   16.70
  -1   2   0 1047.00   16.70
  -1   2   0 1032.30   15.70
  -1   2   0 1047.40   15.70
  -1   2   0 1057.09   16.10
   0  -2   0  632.34    9.40
   0  -2   0  613.54   10.00
   0  -2   0  614.24    9.40
   0  -2   0  619.84   10.00
   0  -2   0  634.44    9.60
   0   2   0  623.34    9.60
   0   2   0  609.34    9.40
   0   2   0  624.34   10.00
   0   2   0  621.44    9.40
  -1  -2   0  115.39    2.00
  -1  -2   0  116.09    2.20
  -1  -2   0  115.29    2.00
  -1  -2   0  116.19    2.10
  -1  -2   0  111.79    2.10
   1   2   0  111.09    2.00
   1   2   0  111.09    2.00
   1   2   0  100.09    2.10
   1   2   0  114.29    2.10
  -2  -2   0  937.21   13.80
  -2  -2   0  944.11   15.00
  -2  -2   0  941.71   14.20
  -2  -2   0  949.60   15.00
  -2  -2   0  937.91   14.10
   2   2   0  932.91   14.00
   2   2   0  939.51   14.10
   2   2   0  928.31   15.00
   2   2   0  952.30   14.20
   2   2   0  940.51   15.00
  -3  -2   0  889.51   14.30
  -3  -2   0  891.81   13.40
  -3  -2   0  888.81   13.10
  -3  -2   0  892.61   14.30
  -3  -2   0  859.81   13.50
   3   2   0  886.11   14.30
   3   2   0  888.31   14.30
   3   2   0  872.61   13.10
   3   2   0  857.31   13.40
   3   2   0  880.31   13.50
  -4  -2   0  616.74    9.80
  -4  -2   0  614.64    9.50
  -4  -2   0  614.94    9.70
  -4  -2   0  620.24   10.40
  -4  -2   0  619.74   10.40
   4   2   0  616.24   10.40
   4   2   0  620.34    9.80
   4   2   0  613.04    9.50
   4   2   0  608.14   10.40
   4   2   0  613.24    9.70
  -5  -2   0  666.03   13.10
  -5  -2   0  813.92   12.40
  -5  -2   0  804.82   13.30
  -5  -2   0  806.22   12.50
   5   2   0  797.42   13.30
   5   2   0  807.02   12.20
   5   2   0  817.02   12.60
   5   2   0  796.22   12.40
  -6  -2   0    2.20    1.00
  -6  -2   0    2.10    0.80
  -6  -2   0    1.40    0.80
   6   2   0    1.00    0.60
   6   2   0    1.90    0.90
   6   2   0    0.30    0.90
  -7  -2   0   48.70    2.00
  -7  -2   0   47.10    1.90
  -7  -2   0   52.19    2.40
   7   2   0   52.69    2.10
   7   2   0   49.80    2.30
   7   2   0   47.80    2.20
  -8  -2   0    3.40    1.40
  -8  -2   0   -0.10    1.10
   8   2   0   -0.60    1.20
   8   2   0    0.70    1.20
   8   2   0    2.30    0.90
  -9  -2   0    3.40    1.30
   9   2   0    3.60    1.50
   9   2   0    3.30    1.20
   9   2   0    3.00    1.30
 -10  -2   0    5.00    1.50
  10   2   0    4.30    1.40
 -11  -2   0    9.40    2.10
  11   2   0    9.00    1.90
 -12  -2   0    0.10    1.60
 -13  -2   0    8.70    2.50
 -10   3   0   10.10    2.20
  -9   3   0    2.40    1.50
  -8   3   0   -0.10    1.10
  -8   3   0    0.40    1.30
   7  -3   0    5.70    1.40
   7  -3   0    9.00    1.40
   7  -3   0    3.90    1.40
  -7   3   0    4.40    1.40
  -7   3   0    6.10    1.40
   6  -3   0   -0.20    1.20
   6  -3   0    1.50    1.10
   6  -3   0    4.40    1.00
  -6   3   0    2.40    1.20
  -6   3   0    2.50    1.10
   5  -3   0    1.90    1.00
   5  -3   0    2.80    1.00
   5  -3   0    2.70    1.00
  -5   3   0    4.30    1.10
  -5   3   0    4.30    1.20
  -5   3   0    1.40    0.80
   4  -3   0   -0.40    0.80
   4  -3   0    0.90    0.80
   4  -3   0    0.60    0.80
  -4   3   0    0.90    0.90
  -4   3   0    0.80    0.70
  -4   3   0    1.20    0.80
   3  -3   0  192.58    3.80
   3  -3   0  194.48    3.80
   3  -3   0  194.78    4.00
  -3   3   0  197.88    4.10
  -3   3   0  194.78    4.00
  -3   3   0  192.78    3.90
  -3   3   0  193.78    3.70
   2  -3   0    1.40    0.70
   2  -3   0    0.30    0.60
   2  -3   0    0.60    0.60
   2  -3   0    0.70    0.60
  -2   3   0   -0.10    0.50
  -2   3   0    0.50    0.60
  -2   3   0    0.90    0.60
  -2   3   0    0.10    0.70
   1  -3   0   59.79    1.60
   1  -3   0   58.69    1.50
   1  -3   0   55.69    1.50
   1  -3   0   58.29    1.60
   1  -3   0   57.99    1.60
  -1   3   0   58.99    1.60
  -1   3   0   57.79    1.40
  -1   3   0   56.19    1.40
  -1   3   0   58.99    1.60
   0  -3   0    1.40    0.50
   0  -3   0    0.60    0.50
   0  -3   0    0.60    0.50
   0  -3   0    0.00    0.40
   0  -3   0    0.70    0.40
   0   3   0    0.40    0.40
   0   3   0    0.60    0.50
   0   3   0    0.30    0.40
   0   3   0    1.40    0.60
  -1  -3   0  236.38    4.20
  -1  -3   0  235.68    4.00
  -1  -3   0  238.88    3.90
  -1  -3   0  230.88    4.20
  -1  -3   0  242.68    4.10
   1   3   0  232.48    3.90
   1   3   0  231.88    3.90
   1   3   0  236.08    4.20
   1   3   0  233.28    4.10
  -2  -3   0  651.63    9.90
  -2  -3   0  644.04   10.60
  -2  -3   0  643.24   10.00
  -2  -3   0  648.54   10.60
  -2  -3   0  647.74   10.60
   2   3   0  638.54   10.00
   2   3   0  644.54   10.60
   2   3   0  642.64   10.60
   2   3   0  649.93    9.90
  -3  -3   0  101.79    2.20
  -3  -3   0   96.59    2.10
  -3  -3   0   98.09    2.30
  -3  -3   0   91.99    2.20
  -3  -3   0   95.39    1.70
   3   3   0   96.29    2.30
   3   3   0   96.69    2.10
   3   3   0   92.59    2.30
   3   3   0   94.69    2.30
   3   3   0   93.29    2.10
  -4  -3   0  514.05    8.90
  -4  -3   0  513.75    8.40
  -4  -3   0  514.65    8.90
  -4  -3   0  518.55    8.30
  -4  -3   0  526.05    8.00
   4   3   0  512.95    8.90
   4   3   0  524.05    8.40
   4   3   0  514.35    8.30
   4   3   0  517.15    8.00
   4   3   0  519.25    8.90
  -5  -3   0   25.50    1.20
  -5  -3   0   20.20    1.40
  -5  -3   0   23.70    1.40
   5   3   0   24.20    1.30
   5   3   0   27.00    1.60
   5   3   0   24.30    1.20
  -6  -3   0   -0.10    0.70
  -6  -3   0    0.00    0.80
  -6  -3   0   -0.50    0.70
   6   3   0    0.20    1.00
   6   3   0   -0.30    0.70
   6   3   0   -1.50    0.70
   6   3   0    1.90    0.90
  -7  -3   0   60.79    2.20
  -7  -3   0   61.29    2.50
  -7  -3   0   57.29    2.20
   7   3   0   58.29    2.40
   7   3   0   61.69    2.10
   7   3   0   61.89    2.40
  -8  -3   0    1.00    0.80
  -8  -3   0    3.70    1.00
  -8  -3   0    0.80    1.30
   8   3   0   -1.20    0.90
   8   3   0    0.90    0.90
   8   3   0    1.30    1.00
  -9  -3   0    2.30    1.30
   9   3   0    6.90    1.50
   9   3   0    2.90    1.50
 -10  -3   0    4.30    1.70
  10   3   0    3.40    1.60
 -11  -3   0    1.30    1.40
  11   3   0    2.60    1.70
 -12  -3   0    5.50    1.70
 -13  -3   0    5.90    2.00
 -10   4   0    5.80    2.10
  -9   4   0    1.00    1.80
  -8   4   0    0.80    1.60
   7  -4   0    1.60    1.20
   7  -4   0    3.30    1.40
  -7   4   0    1.50    1.60
  -7   4   0    3.90    1.50
   6  -4   0   59.79    2.70
   6  -4   0   55.99    2.60
   6  -4   0   58.19    2.50
  -6   4   0   55.59    2.50
  -6   4   0   55.39    2.90
   5  -4   0   62.29    2.50
   5  -4   0   65.89    2.50
   5  -4   0   66.39    2.50
  -5   4   0   65.09    2.40
  -5   4   0   61.49    2.50
  -5   4   0   68.49    2.80
   4  -4   0    5.00    1.00
   4  -4   0    6.60    1.10
   4  -4   0    5.10    0.90
  -4   4   0    6.90    1.00
  -4   4   0    5.10    1.10
  -4   4   0    8.00    1.10
   3  -4   0  181.78    3.90
   3  -4   0  179.48    3.70
   3  -4   0  179.58    3.70
   3  -4   0  183.68    3.70
  -3   4   0  178.18    3.80
  -3   4   0  184.78    4.10
  -3   4   0  181.98    4.00
   2  -4   0   34.10    1.50
   2  -4   0   36.00    1.40
   2  -4   0   35.20    1.50
   2  -4   0   34.80    1.50
  -2   4   0   34.60    1.50
  -2   4   0   31.50    1.40
   1  -4   0  390.46    6.60
   1  -4   0  389.96    6.50
   1  -4   0  391.46    6.80
   1  -4   0  389.16    6.50
  -1   4   0  391.46    6.90
  -1   4   0  381.46    6.30
  -1   4   0  379.06    6.70
   0  -4   0  137.59    2.90
   0  -4   0  135.99    2.80
   0  -4   0  139.69    2.80
   0  -4   0  142.19    2.80
   0   4   0  140.69    2.70
   0   4   0  136.29    2.90
   0   4   0  138.39    2.60
   0   4   0  137.89    3.00
  -1  -4   0  472.85    8.00
  -1  -4   0  469.75    7.50
  -1  -4   0  472.75    7.50
  -1  -4   0  472.25    7.70
  -1  -4   0  461.55    7.90
   1   4   0  465.15    7.40
   1   4   0  466.35    7.70
   1   4   0  470.45    7.40
   1   4   0  464.85    8.00
  -2  -4   0   -0.20    0.60
  -2  -4   0    0.00    0.50
  -2  -4   0   -1.10    0.60
  -2  -4   0    0.30    0.60
  -2  -4   0    0.70    0.60
   2   4   0    0.60    0.50
   2   4   0   -0.20    0.50
   2   4   0    0.40    0.50
  -3  -4   0  164.08    2.70
  -3  -4   0  166.48    3.50
  -3  -4   0  163.48    3.20
  -3  -4   0  164.08    3.40
  -3  -4   0  164.58    3.20
   3   4   0  165.18    3.20
   3   4   0  168.48    3.50
   3   4   0  164.68    3.10
  -4  -4   0  347.97    5.90
  -4  -4   0  338.27    5.80
  -4  -4   0  351.66    6.30
  -4  -4   0  346.87    5.30
   4   4   0  341.47    5.70
   4   4   0  342.07    5.90
   4   4   0  340.97    6.20
   4   4   0  286.27    6.10
  -5  -4   0   95.09    2.40
  -5  -4   0  102.39    2.10
  -5  -4   0   96.99    2.60
   5   4   0   96.49    2.80
   5   4   0  100.89    2.40
   5   4   0   97.59    2.60
   5   4   0   97.99    2.60
   5   4   0   97.79    2.10
  -6  -4   0  205.48    4.10
  -6  -4   0  204.58    4.30
  -6  -4   0  209.98    3.90
  -6  -4   0  204.18    4.60
   6   4   0  201.88    4.10
   6   4   0  210.08    4.60
   6   4   0  207.78    4.30
   6   4   0  209.08    3.80
  -7  -4   0    3.00    1.00
  -7  -4   0    4.70    0.90
  -7  -4   0    3.30    1.00
   7   4   0    6.10    1.30
   7   4   0    5.20    1.00
   7   4   0    4.10    0.80
  -8  -4   0    2.50    0.90
  -8  -4   0    2.00    1.20
  -8  -4   0    4.30    1.40
   8   4   0    1.50    1.20
   8   4   0    1.80    1.10
   8   4   0    4.30    1.40
  -9  -4   0  103.29    3.60
   9   4   0  100.39    3.40
 -10  -4   0   53.09    2.80
  10   4   0   52.09    3.00
 -11  -4   0   -0.10    1.40
  11   4   0    2.50    1.50
 -12  -4   0   -1.20    1.50
  12   4   0    1.50    1.60
 -13  -4   0   -0.60    1.70
  -9   5   0   -2.50    1.70
  -8   5   0    8.50    2.00
  -7   5   0    3.80    1.70
   6  -5   0    1.30    1.40
   6  -5   0    3.00    1.40
  -6   5   0    3.40    1.60
  -6   5   0    3.80    1.20
   5  -5   0    9.30    1.50
   5  -5   0    6.00    1.40
   5  -5   0   12.40    1.50
  -5   5   0    8.00    1.60
  -5   5   0    8.50    1.50
   4  -5   0   16.70    1.50
   4  -5   0   18.70    1.70
   4  -5   0   18.70    1.50
  -4   5   0   21.80    1.60
  -4   5   0   17.90    1.50
   3  -5   0    0.70    0.90
   3  -5   0    0.50    0.80
   3  -5   0    0.80    0.90
   3  -5   0    0.40    0.90
  -3   5   0    0.30    0.90
  -3   5   0    0.30    0.70
   2  -5   0    1.20    0.70
   2  -5   0    1.80    0.80
   2  -5   0    1.60    0.80
   2  -5   0    2.20    0.70
  -2   5   0    2.10    0.80
  -2   5   0    1.80    0.80
  -2   5   0    2.10    0.90
   1  -5   0  193.18    3.80
   1  -5   0  195.68    3.80
   1  -5   0  194.68    3.80
   1  -5   0  191.88    4.00
  -1   5   0  196.88    4.10
  -1   5   0  185.78    4.00
   0  -5   0   62.49    1.90
   0  -5   0   61.09    1.90
   0  -5   0   58.49    1.80
   0  -5   0   61.69    1.90
   0   5   0   61.59    1.90
   0   5   0   60.49    2.00
  -1  -5   0 1573.34   23.60
  -1  -5   0 1540.55   23.50
  -1  -5   0 1557.54   24.10
  -1  -5   0 1578.34   25.00
   1   5   0 1554.14   23.40
   1   5   0 1543.35   24.20
   1   5   0 1566.54   25.00
  -2  -5   0  267.87    4.90
  -2  -5   0  278.07    5.20
  -2  -5   0  282.47    4.90
  -2  -5   0  279.97    5.10
   2   5   0  275.77    4.80
   2   5   0  275.77    5.20
   2   5   0  277.97    4.80
  -3  -5   0  136.19    2.80
  -3  -5   0  137.19    3.10
  -3  -5   0  136.59    3.00
  -3  -5   0  138.59    3.00
   3   5   0  142.79    3.10
   3   5   0  141.29    2.90
   3   5   0  134.99    2.80
   3   5   0  134.09    3.10
  -4  -5   0    4.80    0.80
  -4  -5   0    4.40    0.40
  -4  -5   0    5.60    0.90
  -4  -5   0    6.10    0.80
   4   5   0    5.00    0.90
   4   5   0    3.70    0.90
   4   5   0    5.10    0.80
   4   5   0    3.70    0.70
   4   5   0    6.20    0.90
  -5  -5   0   53.09    1.90
  -5  -5   0   40.80    1.80
  -5  -5   0   47.10    1.30
  -5  -5   0   46.50    1.70
   5   5   0   45.70    1.80
   5   5   0   46.20    1.90
   5   5   0   50.39    1.90
   5   5   0   47.90    1.90
  -6  -5   0   19.90    1.50
  -6  -5   0   19.00    1.10
  -6  -5   0   21.80    1.40
  -6  -5   0   19.40    1.50
   6   5   0   21.60    1.70
   6   5   0   19.60    1.60
   6   5   0   18.30    1.50
   6   5   0   22.20    1.80
  -7  -5   0    1.80    1.10
  -7  -5   0    2.60    0.80
  -7  -5   0    3.20    1.20
   7   5   0    2.00    0.80
   7   5   0    2.40    1.00
   7   5   0    0.80    1.10
   7   5   0    1.10    0.70
  -8  -5   0    0.30    1.00
  -8  -5   0    1.40    0.90
  -8  -5   0    5.00    1.20
   8   5   0   -0.50    1.10
   8   5   0   -0.30    1.00
   8   5   0   -2.30    1.00
  -9  -5   0   17.80    1.70
   9   5   0   19.60    1.80
 -10  -5   0   -0.30    1.60
  10   5   0    1.60    1.70
 -11  -5   0    5.70    1.70
  11   5   0    3.90    1.80
 -12  -5   0    0.00    1.60
  12   5   0    1.10    1.50
 -13  -5   0    1.10    1.70
  -8   6   0    2.80    1.90
  -7   6   0    7.20    1.90
   6  -6   0   87.29    3.40
  -6   6   0   88.79    3.60
   5  -6   0   40.70    2.50
   5  -6   0   41.20    2.60
  -5   6   0   44.60    2.60
  -5   6   0   42.50    2.70
   4  -6   0  100.99    3.20
   4  -6   0  103.29    3.20
   4  -6   0  102.19    3.20
  -4   6   0   99.19    3.40
  -4   6   0   97.39    3.10
   3  -6   0   10.70    1.30
   3  -6   0   10.90    1.30
   3  -6   0   10.30    1.30
   3  -6   0    9.90    1.20
  -3   6   0   11.00    1.40
  -3   6   0   10.60    1.40
   2  -6   0   94.99    2.70
   2  -6   0   94.19    2.70
   2  -6   0   89.79    2.70
   2  -6   0   90.69    2.60
  -2   6   0   94.09    2.90
  -2   6   0   89.99    2.70
   1  -6   0    2.10    0.80
   1  -6   0   -0.40    0.80
   1  -6   0    0.80    0.60
   1  -6   0    1.30    0.80
  -1   6   0    0.80    0.90
  -1   6   0    0.30    0.90
   0  -6   0    9.60    1.00
   0  -6   0   11.00    1.10
   0  -6   0   11.60    1.00
   0  -6   0   11.50    1.00
   0   6   0   11.10    1.10
   0   6   0    8.30    0.90
   0   6   0   11.50    1.10
  -1  -6   0  233.88    4.50
  -1  -6   0  231.18    4.70
  -1  -6   0  230.78    4.50
  -1  -6   0  233.68    4.40
   1   6   0  222.68    4.60
   1   6   0  231.48    4.80
   1   6   0  231.18    4.70
  -2  -6   0  245.98    4.90
  -2  -6   0  245.98    4.70
  -2  -6   0  249.88    4.60
  -2  -6   0  245.58    4.60
   2   6   0  242.48    4.40
   2   6   0  245.28    5.00
   2   6   0  246.48    4.90
  -3  -6   0  541.55    9.10
  -3  -6   0  545.35    9.30
  -3  -6   0  554.44    9.00
  -3  -6   0  548.05    9.10
  -3  -6   0  545.75    9.60
   3   6   0  565.84    9.70
   3   6   0  542.65    9.60
  -4  -6   0  226.78    3.60
  -4  -6   0  228.18    4.40
  -4  -6   0  227.28    4.50
  -4  -6   0  228.78    4.80
   4   6   0  227.78    4.80
   4   6   0  228.88    4.40
   4   6   0  230.88    4.80
   4   6   0  234.78    4.40
  -5  -6   0   38.00    1.80
  -5  -6   0   36.70    1.80
  -5  -6   0   39.20    1.10
  -5  -6   0   38.60    1.90
   5   6   0   39.40    1.80
   5   6   0   39.20    1.80
   5   6   0   39.40    1.70
  -6  -6   0    0.20    1.00
  -6  -6   0    0.10    0.50
  -6  -6   0   -0.20    0.90
  -6  -6   0    1.70    0.80
   6   6   0   -0.20    0.70
   6   6   0    1.00    1.00
   6   6   0    2.20    1.10
  -7  -6   0   73.79    2.80
  -7  -6   0   70.29    1.90
  -7  -6   0   72.09    2.60
  -7  -6   0   67.29    2.50
   7   6   0   75.69    2.70
   7   6   0   70.29    2.60
   7   6   0   70.89    2.50
   7   6   0   69.79    2.70
  -8  -6   0   21.40    1.50
  -8  -6   0   22.30    1.70
  -8  -6   0   20.30    1.90
   8   6   0   18.20    1.60
   8   6   0   19.80    1.90
   8   6   0   21.00    1.70
   8   6   0   21.50    1.80
  -9  -6   0   -0.50    1.40
   9   6   0   -0.20    1.50
   9   6   0   -2.00    1.30
 -10  -6   0    0.10    1.60
  10   6   0    1.30    1.50
  10   6   0    1.30    1.30
 -11  -6   0    2.40    1.80
  11   6   0    3.50    1.80
 -12  -6   0   23.70    2.60
  12   6   0   27.00    2.70
 -13  -6   0    7.30    2.30
  13   6   0   10.30    2.30
  13   6   0    9.90    2.10
  -7   7   0    5.20    1.90
  -6   7   0    0.10    1.60
   5  -7   0    9.80    1.70
  -5   7   0    9.00    1.80
   4  -7   0   -0.40    1.30
   4  -7   0    1.20    1.40
  -4   7   0   -1.00    1.30
  -4   7   0   -0.50    1.40
   3  -7   0   14.40    1.50
   3  -7   0   13.40    1.60
   3  -7   0   13.60    1.60
  -3   7   0   14.50    1.50
  -3   7   0   12.70    1.70
   2  -7   0    9.00    1.30
   2  -7   0   10.40    1.40
   2  -7   0   10.50    1.30
   2  -7   0   12.50    1.30
  -2   7   0   11.30    1.60
  -2   7   0   12.80    1.50
   1  -7   0    7.70    1.10
   1  -7   0    7.80    1.10
   1  -7   0    7.70    1.20
   1  -7   0    6.40    1.20
  -1   7   0    7.20    1.30
  -1   7   0    6.60    1.30
   0  -7   0    9.00    0.90
   0  -7   0    9.90    1.20
   0  -7   0   10.30    1.10
   0  -7   0   10.70    1.20
   0   7   0   11.50    1.30
   0   7   0   11.10    1.10
  -1  -7   0   64.99    2.30
  -1  -7   0   63.79    2.10
  -1  -7   0   62.59    2.10
  -1  -7   0   64.59    2.20
   1   7   0   62.99    2.20
   1   7   0   60.09    2.20
   1   7   0   63.39    2.20
  -2  -7   0   46.70    2.00
  -2  -7   0   51.99    1.90
  -2  -7   0   49.20    2.10
  -2  -7   0   48.80    1.90
   2   7   0   49.90    2.10
   2   7   0   50.79    2.00
  -3  -7   0   46.80    2.00
  -3  -7   0   44.90    1.90
  -3  -7   0   46.20    2.10
  -3  -7   0   41.40    1.80
  -3  -7   0   45.20    1.90
   3   7   0   44.70    1.90
   3   7   0   42.60    1.90
  -4  -7   0    1.60    0.30
  -4  -7   0    2.00    0.80
  -4  -7   0    0.70    1.00
  -4  -7   0    1.70    0.80
  -4  -7   0    1.60    0.80
   4   7   0    2.10    0.90
   4   7   0    2.00    1.00
  -5  -7   0   31.80    1.70
  -5  -7   0   28.90    0.90
  -5  -7   0   25.50    1.60
  -5  -7   0   22.50    1.50
   5   7   0   31.10    2.00
   5   7   0   32.40    1.70
  -6  -7   0   22.00    1.90
  -6  -7   0   21.00    1.90
  -6  -7   0   23.30    1.00
  -6  -7   0   22.40    1.60
   6   7   0   23.40    1.80
   6   7   0   25.10    1.80
  -7  -7   0   23.30    2.00
  -7  -7   0   20.40    1.80
  -7  -7   0   21.70    1.10
  -7  -7   0   18.00    1.70
   7   7   0   18.50    1.60
   7   7   0   23.30    1.90
  -8  -7   0   13.10    1.60
  -8  -7   0   15.70    1.60
  -8  -7   0   14.60    1.50
   8   7   0   13.80    1.80
  -9  -7   0   48.30    2.80
   9   7   0   48.20    3.10
 -10  -7   0   -1.40    1.50
  10   7   0    0.40    1.40
  10   7   0    0.10    1.30
 -11  -7   0    1.60    1.50
  11   7   0    1.30    1.70
  11   7   0    3.20    1.90
 -12  -7   0   17.40    2.40
  12   7   0   22.40    2.30
  12   7   0   21.80    2.30
 -13  -7   0    0.00    1.70
  13   7   0    0.40    1.60
  13   7   0    4.80    2.20
  -6   8   0    8.10    2.00
  -5   8   0    4.50    1.50
   4  -8   0   -0.10    1.40
  -4   8   0    0.50    1.40
   3  -8   0   40.30    2.60
   3  -8   0   48.10    2.50
  -3   8   0   43.70    2.60
  -3   8   0   46.70    2.60
   2  -8   0   31.70    2.20
   2  -8   0   30.10    2.10
  -2   8   0   29.30    2.00
  -2   8   0   28.00    2.00
   1  -8   0   -0.80    1.30
   1  -8   0    1.10    1.20
   1  -8   0    0.80    1.20
  -1   8   0    0.60    1.10
  -1   8   0   -1.20    1.30
   0  -8   0   21.90    1.60
   0  -8   0   24.40    1.90
   0  -8   0   25.80    2.20
   0  -8   0   23.40    2.00
   0   8   0   22.10    1.80
   0   8   0   20.10    1.80
  -1  -8   0    5.10    1.20
  -1  -8   0    5.70    1.10
  -1  -8   0    5.80    1.10
  -1  -8   0    4.90    1.20
   1   8   0    5.80    1.30
   1   8   0    6.20    1.20
  -2  -8   0    7.70    1.00
  -2  -8   0    9.70    1.30
  -2  -8   0    8.20    1.10
  -2  -8   0    6.80    1.20
   2   8   0    8.70    1.30
  -3  -8   0  116.89    3.30
  -3  -8   0  121.19    3.40
  -3  -8   0  121.99    3.20
  -3  -8   0  122.99    3.30
   3   8   0  123.59    3.50
   3   8   0  117.59    3.50
  -4  -8   0  124.99    3.40
  -4  -8   0  127.99    3.50
  -4  -8   0  128.29    3.30
  -4  -8   0  128.69    3.50
   4   8   0  128.69    3.70
  -5  -8   0   32.20    0.90
  -5  -8   0   33.00    1.90
  -5  -8   0   30.60    2.10
  -5  -8   0   33.20    2.00
   5   8   0   33.30    2.00
  -6  -8   0    7.00    0.60
  -6  -8   0    8.60    1.30
  -6  -8   0    7.00    1.20
  -6  -8   0    7.40    1.20
   6   8   0    3.80    1.40
  -7  -8   0   25.40    2.00
  -7  -8   0   37.10    2.00
  -7  -8   0   32.40    2.10
   7   8   0   30.10    2.50
  -8  -8   0   77.59    3.10
   8   8   0   83.89    3.20
  -9  -8   0   57.89    2.80
   9   8   0   64.59    3.40
 -10  -8   0   23.40    2.10
  10   8   0   21.20    2.30
 -11  -8   0    4.00    1.80
  11   8   0    3.40    1.80
 -12  -8   0    5.00    1.70
  12   8   0    7.20    2.10
 -13  -8   0    9.50    2.10
  13   8   0    6.20    2.20
  -5   9   0    0.40    1.40
  -4   9   0   15.10    1.80
  -3   9   0    0.00    1.40
   2  -9   0   45.60    2.50
   2  -9   0   43.90    3.00
  -2   9   0   44.40    2.70
   1  -9   0   18.80    1.70
   1  -9   0   17.40    1.70
  -1   9   0   15.90    1.80
  -1   9   0   14.20    1.80
   0  -9   0   18.50    1.70
   0  -9   0   17.60    1.70
   0   9   0   15.50    1.60
   0   9   0   14.90    1.80
  -1  -9   0    3.20    1.30
  -1  -9   0    3.70    1.40
  -1  -9   0    3.70    1.30
  -1  -9   0    1.70    0.80
   1   9   0    1.10    1.40
   1   9   0    4.40    1.40
  -2  -9   0   -0.30    1.10
  -2  -9   0   -0.50    1.10
  -2  -9   0    0.50    0.90
  -2  -9   0   -1.00    1.20
   2   9   0    0.50    1.20
  -3  -9   0   -0.40    1.00
  -3  -9   0   -1.10    1.20
  -3  -9   0    1.00    1.10
  -3  -9   0    1.00    1.10
   3   9   0    1.50    1.20
  -4  -9   0   11.30    1.30
  -4  -9   0   10.40    1.20
  -4  -9   0   12.00    1.30
  -4  -9   0   10.40    1.40
   4   9   0   11.40    1.60
  -5  -9   0    3.90    1.30
  -5  -9   0    1.10    0.80
  -5  -9   0    3.20    1.10
  -5  -9   0    3.70    0.30
  -5  -9   0    3.10    1.00
   5   9   0    5.30    1.50
  -6  -9   0   82.09    3.10
  -6  -9   0   82.09    2.80
  -6  -9   0   83.29    2.90
  -6  -9   0   83.59    2.90
   6   9   0   85.59    3.10
  -7  -9   0    7.90    1.30
  -7  -9   0    8.20    1.20
  -7  -9   0    8.90    1.40
   7   9   0    6.40    1.70
  -8  -9   0   17.90    1.90
   8   9   0   15.70    2.00
  -9  -9   0    1.60    1.60
   9   9   0    0.80    1.60
 -10  -9   0    2.20    1.40
  10   9   0   -2.60    1.50
 -11  -9   0    5.20    1.60
  11   9   0    3.90    1.90
 -12  -9   0   14.30    2.10
  12   9   0   13.80    2.50
  13   9   0   12.30    2.30
  -4  10   0   -1.50    1.70
  -3  10   0   10.20    1.90
  -2  10   0    9.30    1.80
   1 -10   0    8.50    1.80
  -1  10   0    9.60    1.70
   0 -10   0    0.20    1.40
   0 -10   0    0.10    1.30
   0  10   0    0.00    1.10
  -1 -10   0    0.90    1.30
  -1 -10   0   -0.20    1.30
   1  10   0    1.10    1.40
   1  10   0    0.70    1.40
  -2 -10   0   36.20    2.30
  -2 -10   0   34.80    2.60
   2  10   0   36.10    2.50
  -3 -10   0    0.80    1.40
  -3 -10   0    2.40    1.30
  -3 -10   0    1.00    1.30
   3  10   0    1.20    1.40
  -4 -10   0   44.50    2.50
  -4 -10   0   46.80    2.30
  -4 -10   0   48.40    2.70
  -4 -10   0   46.90    2.80
   4  10   0   50.09    2.80
  -5 -10   0   27.30    2.10
  -5 -10   0   23.70    1.90
   5  10   0   25.10    2.20
  -6 -10   0   -0.10    1.40
   6  10   0   -1.10    1.40
  -7 -10   0   -0.80    1.40
   7  10   0   -1.10    1.40
  -8 -10   0    2.60    1.30
   8  10   0    1.00    1.60
  -9 -10   0    6.10    1.70
   9  10   0   10.30    2.00
 -10 -10   0   37.80    3.00
  10  10   0   38.00    2.90
  11  10   0    0.40    1.50
  12  10   0   18.20    2.70
  -3  11   0   10.80    2.10
  -2  11   0   10.30    2.00
  -1  11   0    8.80    1.80
   0  11   0    6.50    1.70
   1  11   0   -0.80    1.40
  -2 -11   0    6.50    1.60
   2  11   0    6.70    1.70
  -3 -11   0   -0.40    1.50
   3  11   0   -0.10    1.50
   4  11   0    4.80    1.40
   5  11   0    0.80    1.30
   6  11   0   23.70    2.40
   7  11   0    3.80    1.80
   8  11   0   28.40    2.50
   9  11   0    4.80    1.90
  10  11   0   10.00    2.30
  11  11   0    3.10    2.00
  12  11   0    1.70    1.70
  -1  12   0    3.20    1.80
   0  12   0    3.80    1.70
   1  12   0    0.30    1.60
   2  12   0    2.50    1.60
   3  12   0    3.70    1.70
   4  12   0    2.30    1.60
   5  12   0    1.20    1.60
   6  12   0   10.50    2.00
   7  12   0    0.50    1.80
   8  12   0    4.90    2.00
   9  12   0    7.50    1.90
  10  12   0    2.50    1.70
  11  12   0   -2.20    1.90
   1  13   0   -0.50    1.70
   2  13   0   -2.70    1.60
   3  13   0    4.60    1.80
   4  13   0    1.00    1.70
   5  13   0    1.00    1.40
   6  13   0    0.50    1.40
   7  13   0    4.70    1.90
   8  13   0    2.30    1.90
   9  13   0   35.10    3.10
  10  13   0    5.20    2.30
   5  14   0   -0.70    1.80
   6  14   0   -1.30    1.80
   7  14   0   19.80    2.60
   9  13  -1    2.20    2.00
   8  13  -1    3.50    2.00
   7  13  -1   -1.30    1.70
   6  13  -1    6.60    2.00
   5  13  -1   -0.60    1.60
   4  13  -1    0.00    1.60
   3  13  -1    2.60    1.70
   2  13  -1   10.50    2.10
   1  13  -1    0.70    1.70
  11  12  -1    3.60    2.10
  10  12  -1   11.20    2.10
   9  12  -1   12.20    2.00
   8  12  -1   -2.00    1.70
   7  12  -1   -1.50    1.60
   6  12  -1   10.40    2.00
   5  12  -1   12.50    1.80
   4  12  -1    0.70    1.50
   3  12  -1    0.70    1.50
   2  12  -1   10.20    1.80
   1  12  -1    0.20    1.50
   0  12  -1   11.10    1.90
  -1  12  -1    0.80    1.60
  12  11  -1   -3.10    1.90
  11  11  -1    3.90    2.00
  10  11  -1   12.80    2.30
   9  11  -1    4.80    1.70
   8  11  -1   -0.50    1.60
   7  11  -1    0.70    1.60
   6  11  -1   15.00    2.00
   5  11  -1   24.10    2.20
   4  11  -1   10.30    1.80
  -4 -11   1   13.50    1.80
  -4 -11   1   10.70    1.70
   3  11  -1    4.00    1.30
  -3 -11   1    3.20    1.40
  -3 -11   1    0.60    1.50
   2  11  -1    9.40    1.70
  -2 -11   1   11.10    1.70
   1  11  -1    1.40    1.40
  -1 -11   1    1.90    1.50
   0  11  -1    2.20    1.40
  -1  11  -1    0.80    1.50
  -2  11  -1   -2.60    1.50
  -3  11  -1    2.80    1.80
  12  10  -1    5.70    2.30
  11  10  -1    4.50    1.90
  10  10  -1   -0.20    1.70
   9  10  -1    1.60    1.40
   8  10  -1   -1.80    1.50
  -8 -10   1    0.80    1.40
   7  10  -1    4.80    1.60
   6  10  -1    0.70    1.20
  -6 -10   1   -1.00    1.20
  -6 -10   1    0.30    1.00
   5  10  -1   31.30    2.60
  -5 -10   1   32.70    2.40
  -5 -10   1   35.10    2.10
   4  10  -1   28.10    2.50
  -4 -10   1   30.70    2.20
  -4 -10   1   25.00    1.90
   3  10  -1   49.50    2.70
  -3 -10   1   48.30    2.50
  -3 -10   1   48.50    2.80
   2  10  -1   13.00    1.70
  -2 -10   1   11.30    1.60
  -2 -10   1   13.80    1.60
   1  10  -1   33.50    2.10
  -1 -10   1   30.30    2.40
  -1 -10   1   31.40    2.50
   0  10  -1    7.40    1.50
   0 -10   1    7.00    1.40
   0 -10   1    5.60    1.50
  -1  10  -1    6.70    1.60
   1 -10   1    7.50    1.50
   1 -10   1    6.80    1.70
  -2  10  -1    1.00    1.40
  -3  10  -1    0.60    1.50
  -4  10  -1    0.20    1.60
  13   9  -1    2.50    2.10
  12   9  -1    0.20    1.90
  11   9  -1    0.60    1.80
 -11  -9   1   -1.10    1.40
  10   9  -1   -0.90    1.30
 -10  -9   1    1.00    1.30
   9   9  -1   17.00    1.90
  -9  -9   1   17.00    2.00
   8   9  -1   10.80    1.70
  -8  -9   1    8.80    1.50
   7   9  -1   23.50    2.00
  -7  -9   1   20.30    1.90
  -7  -9   1   22.30    1.80
  -7  -9   1   21.10    1.70
   6   9  -1    0.20    1.30
  -6  -9   1    1.40    1.20
  -6  -9   1    2.60    1.30
  -6  -9   1    0.40    0.70
  -6  -9   1    0.90    1.10
   5   9  -1   12.50    1.60
  -5  -9   1   14.70    1.50
  -5  -9   1   14.60    1.50
  -5  -9   1   11.90    1.50
  -5  -9   1   16.40    1.60
   4   9  -1    1.20    1.00
  -4  -9   1    1.10    1.10
  -4  -9   1   -0.80    1.10
  -4  -9   1    1.70    1.20
  -4  -9   1    0.50    1.20
   3   9  -1    3.10    1.20
  -3  -9   1    1.20    0.40
  -3  -9   1    0.90    1.10
  -3  -9   1    0.70    1.30
  -3  -9   1    3.70    1.20
  -3  -9   1    1.70    1.10
   2   9  -1   50.09    2.50
  -2  -9   1   49.90    2.70
  -2  -9   1   51.09    2.30
  -2  -9   1   52.59    2.40
   1   9  -1    0.60    1.30
   1   9  -1   -1.30    1.20
  -1  -9   1   -0.20    1.20
  -1  -9   1    0.60    1.30
   0   9  -1    0.00    1.10
   0   9  -1    1.60    1.30
   0  -9   1    2.90    1.40
   0  -9   1    2.30    1.30
  -1   9  -1   77.69    3.10
   1  -9   1   77.89    3.10
   1  -9   1   74.19    3.10
  -2   9  -1   26.40    2.30
   2  -9   1   28.90    2.50
   2  -9   1   24.30    2.00
  -3   9  -1    1.20    1.40
   3  -9   1   -2.70    1.50
  -4   9  -1    0.30    1.50
  -5   9  -1    3.60    1.70
  13   8  -1    2.10    2.10
  13   8  -1    0.30    1.60
 -13  -8   1   -0.60    2.00
  12   8  -1   -1.40    1.80
  12   8  -1    2.00    1.90
 -12  -8   1    1.10    1.90
  11   8  -1    9.40    1.80
 -11  -8   1   10.30    2.00
  10   8  -1    0.60    1.30
 -10  -8   1    1.40    1.60
   9   8  -1   70.89    3.20
  -9  -8   1   70.59    3.00
   8   8  -1  148.99    4.50
  -8  -8   1  148.29    4.20
   7   8  -1    2.40    1.10
  -7  -8   1    0.70    1.30
  -7  -8   1    0.50    1.20
  -7  -8   1   -0.10    1.10
   6   8  -1    8.00    1.40
  -6  -8   1    7.10    1.00
  -6  -8   1    6.80    1.30
   5   8  -1   70.99    2.60
  -5  -8   1   69.89    2.50
  -5  -8   1   67.29    2.60
  -5  -8   1   71.59    2.60
  -5  -8   1   68.19    2.60
   4   8  -1   89.99    2.90
   4   8  -1   90.69    3.10
  -4  -8   1   87.79    2.70
  -4  -8   1   87.19    2.70
  -4  -8   1   87.89    2.80
  -4  -8   1   90.09    2.90
   3   8  -1  100.19    3.10
  -3  -8   1   98.89    2.70
  -3  -8   1  103.69    3.00
  -3  -8   1   96.79    2.70
  -3  -8   1   99.89    1.80
  -3  -8   1   98.39    3.00
   2   8  -1    0.90    0.80
  -2  -8   1    0.60    0.50
  -2  -8   1    0.40    0.90
  -2  -8   1    0.20    0.90
  -2  -8   1   -0.70    1.00
  -2  -8   1   -0.10    0.90
   1   8  -1  100.99    3.20
   1   8  -1  102.39    3.20
  -1  -8   1  103.89    3.10
  -1  -8   1   99.69    2.90
  -1  -8   1  100.79    2.90
   0   8  -1  440.96    8.30
   0  -8   1  431.36    8.10
   0  -8   1  432.26    7.90
   0  -8   1  437.16    7.90
  -1   8  -1  330.77    7.00
  -1   8  -1  332.57    6.90
   1  -8   1  338.67    6.80
   1  -8   1  340.37    6.60
   1  -8   1  340.97    6.80
  -2   8  -1   94.29    3.30
  -2   8  -1   92.19    3.30
   2  -8   1   97.79    3.30
   2  -8   1   92.69    3.10
  -3   8  -1    2.50    1.10
   3  -8   1   -0.10    1.30
   3  -8   1    0.50    1.30
  -4   8  -1   15.80    1.90
   4  -8   1   16.90    1.80
   4  -8   1   16.20    1.90
  -5   8  -1   39.20    2.70
  -6   8  -1    1.00    1.70
  13   7  -1    2.20    2.10
  13   7  -1    1.80    2.00
 -13  -7   1   -0.30    1.60
  12   7  -1    1.90    1.90
  12   7  -1    0.40    2.00
 -12  -7   1    1.00    1.90
  11   7  -1    6.20    2.00
  11   7  -1    3.00    1.80
 -11  -7   1   -0.20    1.70
  10   7  -1   42.40    3.00
  10   7  -1   45.20    3.10
 -10  -7   1   35.80    2.80
   9   7  -1   82.29    3.30
   9   7  -1   90.89    3.70
  -9  -7   1   84.99    3.30
   8   7  -1   57.39    3.00
  -8  -7   1   61.09    2.60
  -8  -7   1   60.09    2.90
  -8  -7   1   53.19    2.50
   7   7  -1   14.60    1.70
   7   7  -1   20.00    1.60
  -7  -7   1   17.80    1.50
  -7  -7   1   18.10    1.70
  -7  -7   1   19.30    1.60
   6   7  -1   80.59    2.70
  -6  -7   1   72.69    2.40
  -6  -7   1   71.39    2.50
   5   7  -1    0.80    1.00
   5   7  -1    2.20    0.90
  -5  -7   1    1.60    0.90
  -5  -7   1    0.40    1.00
  -5  -7   1    2.80    1.00
   4   7  -1   11.80    1.20
   4   7  -1   12.20    1.30
  -4  -7   1   10.00    1.00
  -4  -7   1   10.80    1.10
  -4  -7   1   11.90    1.20
  -4  -7   1   12.00    1.10
   3   7  -1  162.48    3.70
   3   7  -1  159.08    3.80
  -3  -7   1  162.28    3.60
  -3  -7   1  161.38    3.50
  -3  -7   1  157.38    3.70
  -3  -7   1  161.18    3.50
  -3  -7   1  156.98    2.50
  -3  -7   1  154.68    3.50
   2   7  -1    0.30    0.90
  -2  -7   1   -0.80    0.90
  -2  -7   1    0.70    0.40
  -2  -7   1    0.50    0.90
  -2  -7   1   -0.30    0.80
  -2  -7   1   -0.60    0.80
   1   7  -1    4.50    1.00
   1   7  -1    4.20    0.90
  -1  -7   1    4.70    0.90
  -1  -7   1    5.80    0.60
  -1  -7   1    4.70    1.00
  -1  -7   1    6.40    1.00
   0   7  -1  100.29    2.80
   0   7  -1  102.49    2.90
   0  -7   1  104.19    2.90
   0  -7   1  102.09    2.70
   0  -7   1  103.79    2.80
  -1   7  -1   48.90    2.10
  -1   7  -1   49.40    2.30
   1  -7   1   53.19    2.30
   1  -7   1   47.50    2.00
   1  -7   1   48.50    2.40
  -2   7  -1   -0.70    1.10
   2  -7   1   -0.60    1.10
   2  -7   1    0.20    1.00
   2  -7   1   -0.70    1.10
  -3   7  -1   20.40    1.90
  -3   7  -1   20.90    1.60
   3  -7   1   22.90    1.70
   3  -7   1   22.80    1.70
  -4   7  -1   21.90    2.00
   4  -7   1   22.10    1.80
   4  -7   1   23.70    2.00
  -5   7  -1    1.10    1.40
   5  -7   1    3.80    1.40
   5  -7   1    2.10    1.40
  -6   7  -1   39.50    2.80
  -7   7  -1    7.30    1.90
  13   6  -1    9.40    2.40
 -13  -6   1    3.20    1.80
  12   6  -1   22.20    2.30
 -12  -6   1   19.40    2.50
  11   6  -1    5.50    1.90
 -11  -6   1    9.50    1.80
  10   6  -1   13.70    1.80
 -10  -6   1   17.20    2.10
   9   6  -1   -1.30    1.40
  -9  -6   1    2.50    1.50
   8   6  -1   49.70    2.50
   8   6  -1   54.89    2.60
   8   6  -1   54.19    2.50
   8   6  -1   52.89    2.20
  -8  -6   1   50.39    2.40
  -8  -6   1   51.49    2.40
  -8  -6   1   49.50    2.30
   7   6  -1   -0.90    1.00
   7   6  -1   -1.80    1.20
   7   6  -1   -2.00    1.10
   7   6  -1    1.50    1.00
  -7  -6   1   -2.00    1.10
  -7  -6   1    0.10    0.80
  -7  -6   1    1.00    1.20
   6   6  -1    7.00    1.10
   6   6  -1    9.70    0.90
  -6  -6   1    8.30    1.00
  -6  -6   1    7.60    1.00
   5   6  -1   29.20    1.60
   5   6  -1   27.90    1.60
   5   6  -1   31.70    1.60
  -5  -6   1   28.30    1.50
  -5  -6   1   29.50    1.60
  -5  -6   1   30.10    1.70
   4   6  -1   29.00    1.60
   4   6  -1   30.30    1.50
   4   6  -1   28.00    1.50
  -4  -6   1   29.30    1.50
  -4  -6   1   28.00    1.40
  -4  -6   1   27.70    1.50
   3   6  -1  216.48    4.50
   3   6  -1  219.18    4.60
  -3  -6   1  215.18    4.50
  -3  -6   1  217.98    4.30
  -3  -6   1  218.18    4.30
  -3  -6   1  216.78    4.10
  -3  -6   1  216.98    4.30
   2   6  -1    3.00    0.90
  -2  -6   1    1.80    0.70
  -2  -6   1    4.30    0.70
  -2  -6   1    2.50    0.80
  -2  -6   1    3.30    0.80
   1   6  -1   55.79    2.00
   1   6  -1   62.29    2.10
  -1  -6   1   59.99    1.90
  -1  -6   1   61.39    1.50
  -1  -6   1   58.49    2.00
  -1  -6   1   58.89    1.90
  -1  -6   1   58.29    1.90
   0   6  -1   16.80    1.20
   0   6  -1   15.50    1.40
   0   6  -1   12.40    1.10
   0  -6   1   16.50    1.20
   0  -6   1   15.10    1.20
   0  -6   1   16.10    1.20
   0  -6   1   16.00    1.40
  -1   6  -1   60.19    2.00
  -1   6  -1   63.59    2.20
   1  -6   1   65.29    2.20
   1  -6   1   61.89    2.10
   1  -6   1   65.99    1.90
   1  -6   1   67.39    2.20
  -2   6  -1   16.10    1.30
  -2   6  -1   15.30    1.30
   2  -6   1   15.70    1.40
   2  -6   1   14.50    1.30
   2  -6   1   14.30    1.20
  -3   6  -1   38.80    2.10
  -3   6  -1   37.20    2.20
   3  -6   1   34.30    1.90
   3  -6   1   37.20    2.00
   3  -6   1   36.00    2.10
  -4   6  -1  149.29    4.00
  -4   6  -1  150.38    4.20
   4  -6   1  153.18    4.00
   4  -6   1  149.99    4.00
   4  -6   1  151.88    3.90
  -5   6  -1   72.19    2.80
  -5   6  -1   67.09    3.00
   5  -6   1   69.49    2.90
   5  -6   1   71.59    3.00
  -6   6  -1   13.10    1.90
   6  -6   1   10.10    1.70
   6  -6   1   12.20    1.70
  -7   6  -1    7.80    1.90
  -8   6  -1    2.20    1.80
  13   5  -1    1.80    1.70
 -13  -5   1   -0.90    2.10
  12   5  -1   12.50    2.30
 -12  -5   1   17.30    2.40
  11   5  -1    5.40    1.90
 -11  -5   1    5.10    1.90
  10   5  -1   16.10    2.10
 -10  -5   1   13.60    1.80
   9   5  -1   45.60    2.80
  -9  -5   1   44.60    2.70
   8   5  -1    4.20    1.10
   8   5  -1    4.70    1.10
   8   5  -1    3.80    1.40
  -8  -5   1    6.50    1.20
  -8  -5   1    5.70    1.30
  -8  -5   1    4.50    1.40
   7   5  -1   74.59    2.40
   7   5  -1   79.89    2.60
   7   5  -1   80.09    2.70
   7   5  -1   77.39    2.10
  -7  -5   1   77.29    2.70
  -7  -5   1   78.19    2.60
  -7  -5   1   82.69    2.70
   6   5  -1  182.38    3.90
   6   5  -1  189.98    3.40
   6   5  -1  179.18    4.20
   6   5  -1  193.98    4.10
  -6  -5   1  182.68    3.90
  -6  -5   1  185.98    4.10
   5   5  -1    9.00    0.90
   5   5  -1    8.00    1.00
   5   5  -1    6.90    1.00
   5   5  -1    8.10    1.00
   5   5  -1    8.30    1.00
  -5  -5   1    6.30    1.00
  -5  -5   1    6.50    1.10
  -5  -5   1    7.80    0.90
   4   5  -1  537.15    9.20
   4   5  -1  512.75    8.40
   4   5  -1  517.85    9.10
   4   5  -1  500.35    8.40
  -4  -5   1  519.75    8.60
  -4  -5   1  519.95    8.50
  -4  -5   1  519.15    9.10
   3   5  -1   16.10    1.20
   3   5  -1   15.30    1.10
   3   5  -1   15.60    1.20
   3   5  -1   15.80    1.20
  -3  -5   1   17.90    1.10
  -3  -5   1   15.20    1.30
  -3  -5   1   16.00    1.30
  -3  -5   1   16.50    1.30
   2   5  -1   61.99    1.60
   2   5  -1   68.59    2.00
  -2  -5   1   64.99    1.90
  -2  -5   1   65.39    1.80
  -2  -5   1   65.89    1.80
  -2  -5   1   61.19    1.90
   1   5  -1  322.17    5.90
   1   5  -1  316.47    5.80
  -1  -5   1  320.67    5.60
  -1  -5   1  327.57    5.70
  -1  -5   1  328.57    5.50
  -1  -5   1  329.67    5.90
   0   5  -1   24.50    1.40
   0   5  -1   25.90    1.40
   0   5  -1   24.80    1.40
   0  -5   1   26.00    1.30
   0  -5   1   25.60    1.10
   0  -5   1   28.00    1.30
   0  -5   1   26.50    1.30
  -1   5  -1    4.00    0.80
  -1   5  -1    3.70    0.80
  -1   5  -1    3.60    0.80
   1  -5   1    4.20    0.70
   1  -5   1    3.60    0.70
   1  -5   1    2.90    0.70
  -2   5  -1    0.30    0.80
  -2   5  -1   -0.20    0.80
  -2   5  -1    0.80    0.60
   2  -5   1    0.70    0.80
   2  -5   1    0.10    0.70
   2  -5   1    1.70    0.90
  -3   5  -1    0.60    0.90
  -3   5  -1    1.00    0.90
   3  -5   1    1.50    0.90
   3  -5   1    0.90    0.80
   3  -5   1    0.60    0.90
  -4   5  -1    4.00    1.10
  -4   5  -1    2.30    1.20
   4  -5   1    4.40    1.30
   4  -5   1    4.10    1.10
   4  -5   1    3.90    1.00
  -5   5  -1    1.30    1.00
  -5   5  -1    0.50    1.30
   5  -5   1    2.00    1.40
   5  -5   1   -0.30    1.10
   5  -5   1    0.60    1.40
  -6   5  -1   35.40    2.30
  -6   5  -1   39.80    2.50
   6  -5   1   41.90    2.50
   6  -5   1   40.60    2.40
  -7   5  -1    2.30    1.60
  -8   5  -1    8.50    1.90
  -9   5  -1    0.40    1.80
 -13  -4   1    7.90    2.40
  12   4  -1    8.30    1.80
 -12  -4   1    6.20    2.10
  11   4  -1   22.00    2.10
 -11  -4   1   26.00    2.50
  10   4  -1    9.50    1.70
 -10  -4   1   12.50    2.00
   9   4  -1   19.80    1.80
  -9  -4   1   22.70    1.90
   8   4  -1   22.80    1.90
   8   4  -1   22.10    1.80
   8   4  -1   20.10    1.60
  -8  -4   1   20.10    1.50
  -8  -4   1   21.60    1.80
  -8  -4   1   22.20    1.50
   7   4  -1    0.80    1.00
   7   4  -1   -1.30    0.90
   7   4  -1    0.40    0.90
  -7  -4   1    1.80    1.10
  -7  -4   1    1.30    1.10
  -7  -4   1    0.50    0.80
   6   4  -1    4.50    0.80
   6   4  -1    5.00    0.70
   6   4  -1    5.10    1.20
   6   4  -1    3.50    1.00
  -6  -4   1    5.90    0.80
  -6  -4   1    5.80    1.00
  -6  -4   1    3.50    0.90
   5   4  -1  354.66    6.10
   5   4  -1  352.46    6.70
   5   4  -1  364.26    6.30
   5   4  -1  360.46    6.70
   5   4  -1  352.06    5.70
  -5  -4   1  359.96    6.70
  -5  -4   1  346.07    6.20
  -5  -4   1  363.66    6.40
   4   4  -1   27.50    1.30
   4   4  -1   31.90    1.40
   4   4  -1   25.70    1.30
   4   4  -1   26.20    1.40
   4   4  -1   25.60    0.80
   4   4  -1   29.00    1.40
  -4  -4   1   24.60    1.30
  -4  -4   1   26.30    1.40
  -4  -4   1   26.10    1.20
   3   4  -1  452.85    7.30
   3   4  -1  458.45    7.90
   3   4  -1  455.75    7.40
  -3  -4   1  451.65    7.90
  -3  -4   1  466.35    6.70
  -3  -4   1  453.05    7.40
  -3  -4   1  452.15    7.40
   2   4  -1  337.77    6.00
   2   4  -1  334.07    5.50
   2   4  -1  330.57    5.50
  -2  -4   1  335.17    5.90
  -2  -4   1  343.27    5.80
  -2  -4   1  341.57    5.90
  -2  -4   1  343.57    5.70
  -2  -4   1  343.47    5.60
  -2  -4   1  340.17    6.00
   1   4  -1    3.80    0.50
   1   4  -1    2.50    0.50
   1   4  -1    2.70    0.60
   1   4  -1    2.60    0.60
  -1  -4   1    3.30    0.60
  -1  -4   1    3.70    0.60
  -1  -4   1    2.90    0.50
  -1  -4   1    3.00    0.70
   0   4  -1    6.10    0.70
   0   4  -1    6.70    0.70
   0  -4   1    5.10    0.60
   0  -4   1    5.50    0.70
   0  -4   1    5.60    0.60
   0  -4   1    6.80    0.60
  -1   4  -1  534.25    9.20
  -1   4  -1  539.45    9.20
  -1   4  -1  517.85    8.80
   1  -4   1  549.45    9.10
   1  -4   1  541.75    8.60
   1  -4   1  544.45    8.60
  -2   4  -1  157.48    3.30
  -2   4  -1  162.68    3.50
  -2   4  -1  151.88    3.40
   2  -4   1  161.88    3.20
   2  -4   1  156.38    3.20
   2  -4   1  153.98    3.10
   2  -4   1  156.48    3.30
  -3   4  -1   16.10    1.40
  -3   4  -1   15.10    1.20
   3  -4   1   14.00    1.10
   3  -4   1   14.50    1.10
   3  -4   1   15.00    1.20
  -4   4  -1    3.20    1.00
  -4   4  -1    3.30    1.00
   4  -4   1    2.90    0.90
   4  -4   1    3.00    0.90
   4  -4   1    3.00    0.90
  -5   4  -1  108.99    3.10
  -5   4  -1  109.59    3.40
   5  -4   1  106.59    3.10
   5  -4   1  113.49    3.20
   5  -4   1  110.49    3.10
  -6   4  -1   33.70    2.40
  -6   4  -1   32.20    2.00
   6  -4   1   33.20    2.20
   6  -4   1   35.10    2.10
   6  -4   1   35.60    2.30
  -7   4  -1   10.30    1.40
  -7   4  -1   12.60    1.80
   7  -4   1   12.10    1.70
   7  -4   1   12.60    1.60
  -8   4  -1    8.70    1.90
  -9   4  -1    0.00    1.70
 -10   4  -1   -0.20    1.80
 -13  -3   1    9.60    2.40
  12   3  -1    4.20    1.70
 -12  -3   1    3.00    2.00
  11   3  -1    5.80    1.90
 -11  -3   1    9.20    2.00
  10   3  -1    2.30    1.30
 -10  -3   1    3.80    1.40
   9   3  -1    9.50    1.50
  -9  -3   1    8.20    1.70
   8   3  -1    4.70    1.10
   8   3  -1    2.10    1.20
   8   3  -1    4.60    1.40
  -8  -3   1    3.00    1.20
  -8  -3   1    5.20    1.20
  -8  -3   1    6.70    1.20
   7   3  -1   20.80    1.50
   7   3  -1   21.40    1.80
   7   3  -1   22.10    1.60
  -7  -3   1   25.50    1.70
  -7  -3   1   24.80    1.80
  -7  -3   1   19.90    1.40
   6   3  -1  318.57    5.90
   6   3  -1  316.97    5.70
   6   3  -1  315.87    6.20
   6   3  -1  304.77    5.40
  -6  -3   1  316.37    5.80
  -6  -3   1  321.17    6.30
  -6  -3   1  319.97    5.90
   5   3  -1 1221.68   18.40
   5   3  -1 1209.98   20.10
   5   3  -1 1232.38   19.00
   5   3  -1 1224.68   18.80
   5   3  -1 1246.38   20.10
  -5  -3   1 1224.08   20.10
  -5  -3   1 1232.58   19.00
  -5  -3   1 1241.38   18.90
   4   3  -1   10.50    0.70
   4   3  -1   13.90    1.20
   4   3  -1   11.40    0.90
   4   3  -1   12.20    0.90
  -4  -3   1   12.10    0.90
  -4  -3   1   13.30    1.10
  -4  -3   1    9.50    0.90
  -4  -3   1   12.50    1.10
   3   3  -1  473.05    7.60
   3   3  -1  481.55    8.20
   3   3  -1  484.45    7.20
   3   3  -1  488.45    7.70
  -3  -3   1  493.05    7.80
  -3  -3   1  484.65    7.70
  -3  -3   1  483.45    8.20
  -3  -3   1  484.25    8.20
   2   3  -1 1127.49   16.90
   2   3  -1 1115.29   18.00
   2   3  -1 1108.49   16.90
  -2  -3   1 1128.09   16.90
  -2  -3   1 1134.79   18.00
  -2  -3   1 1142.39   17.00
  -2  -3   1 1144.59   18.00
   1   3  -1   28.40    1.10
   1   3  -1   29.40    1.00
   1   3  -1   27.50    0.90
   1   3  -1   27.40    0.90
  -1  -3   1   26.30    0.90
  -1  -3   1   27.20    1.10
  -1  -3   1   27.40    1.00
  -1  -3   1   27.60    1.00
  -1  -3   1   28.90    0.60
   0   3  -1  586.04    9.50
   0   3  -1  579.94    8.80
   0   3  -1  574.84    8.80
   0   3  -1  571.84    9.10
   0   3  -1  582.04    9.50
   0  -3   1  571.64    8.90
   0  -3   1  576.34    8.70
   0  -3   1  577.64    9.40
   0  -3   1  584.14    9.40
   0  -3   1  578.04    8.90
  -1   3  -1  195.18    3.30
  -1   3  -1  198.98    3.70
  -1   3  -1  196.68    3.70
  -1   3  -1  194.98    3.30
  -1   3  -1  198.18    3.60
   1  -3   1  200.18    3.50
   1  -3   1  192.48    3.50
   1  -3   1  200.28    3.40
   1  -3   1  194.88    3.60
   1  -3   1  197.98    3.60
  -2   3  -1  897.11   14.30
  -2   3  -1  917.01   14.90
   2  -3   1  918.81   14.00
   2  -3   1  897.31   13.90
   2  -3   1  915.11   14.80
  -3   3  -1  310.27    5.70
  -3   3  -1  318.27    5.90
   3  -3   1  312.77    5.80
   3  -3   1  317.97    5.60
   3  -3   1  310.87    5.50
  -4   3  -1   30.80    1.70
  -4   3  -1   27.90    1.40
   4  -3   1   29.70    1.50
   4  -3   1   28.20    1.50
   4  -3   1   28.50    1.50
  -5   3  -1   84.09    2.60
  -5   3  -1   89.69    2.80
   5  -3   1   86.29    2.60
   5  -3   1   86.69    2.60
   5  -3   1   88.59    2.60
  -6   3  -1   38.10    2.00
  -6   3  -1   38.20    2.10
   6  -3   1   39.90    2.10
   6  -3   1   37.70    2.10
   6  -3   1   40.50    2.20
  -7   3  -1   20.00    1.80
  -7   3  -1   16.10    1.80
   7  -3   1   23.40    2.00
   7  -3   1   17.90    1.60
   7  -3   1   21.60    1.80
  -8   3  -1   44.80    2.60
  -8   3  -1   48.40    2.50
   8  -3   1   45.80    2.70
  -9   3  -1    0.90    1.40
 -10   3  -1    5.30    2.00
 -13  -2   1    2.00    1.80
 -12  -2   1    4.90    2.10
  11   2  -1    2.10    1.70
 -11  -2   1    0.50    1.50
  10   2  -1   -0.40    1.50
 -10  -2   1    0.50    1.60
   9   2  -1   25.80    2.10
  -9  -2   1   26.40    2.20
   8   2  -1   22.40    1.80
   8   2  -1   19.90    1.50
   8   2  -1   20.10    1.80
  -8  -2   1   19.40    1.50
  -8  -2   1   20.70    1.70
  -8  -2   1   19.50    1.70
   7   2  -1   33.30    1.80
   7   2  -1   36.80    2.10
   7   2  -1   33.40    1.90
  -7  -2   1   34.70    1.80
  -7  -2   1   37.00    1.90
  -7  -2   1   32.40    1.90
   6   2  -1  164.38    3.80
   6   2  -1  160.68    3.60
   6   2  -1  156.28    3.40
  -6  -2   1  162.08    3.90
  -6  -2   1  158.38    3.50
  -6  -2   1  160.58    3.50
   5   2  -1  279.47    5.00
   5   2  -1  271.67    5.10
   5   2  -1  270.37    4.80
  -5  -2   1  278.57    4.90
  -5  -2   1  282.87    5.10
   4   2  -1   76.79    2.00
   4   2  -1   82.59    2.10
   4   2  -1   81.29    2.10
   4   2  -1   83.19    1.80
   4   2  -1   80.59    2.00
  -4  -2   1   79.19    2.10
  -4  -2   1   79.59    2.10
  -4  -2   1   79.19    1.90
  -4  -2   1   81.59    2.00
   3   2  -1 8518.25  132.59
   3   2  -1 8493.35  132.59
   3   2  -1 8126.19  124.29
   3   2  -1 8134.89  122.09
   3   2  -1 8031.70  124.69
  -3  -2   1 8436.96  132.29
  -3  -2   1 8355.76  132.19
  -3  -2   1 8522.55  124.19
  -3  -2   1 8318.17  125.09
   2   2  -1  696.13   11.30
   2   2  -1  681.83   10.50
   2   2  -1  695.53   10.60
   2   2  -1  695.23   10.20
   2   2  -1  690.13   11.20
  -2  -2   1  698.53   11.20
  -2  -2   1  700.73   10.60
  -2  -2   1  706.73   11.20
  -2  -2   1  697.23   10.60
   1   2  -1  318.67    5.00
   1   2  -1  321.37    5.00
   1   2  -1  327.87    5.40
  -1  -2   1  328.57    5.00
  -1  -2   1  325.67    5.40
  -1  -2   1  321.17    5.10
  -1  -2   1  321.47    5.30
   0   2  -1 1822.22   29.70
   0   2  -1 1864.11   28.90
   0   2  -1 1809.32   27.90
   0   2  -1 1844.52   27.40
   0   2  -1 1865.81   28.00
   0  -2   1 1876.61   29.50
   0  -2   1 1857.21   27.50
   0  -2   1 1865.61   27.70
   0  -2   1 1831.92   27.70
   0  -2   1 1840.72   28.80
  -1   2  -1  479.35    7.90
  -1   2  -1  487.25    7.60
  -1   2  -1  485.65    7.90
  -1   2  -1  481.65    7.30
  -1   2  -1  479.95    7.40
   1  -2   1  479.85    7.90
   1  -2   1  482.35    7.40
   1  -2   1  484.45    7.40
   1  -2   1  488.05    7.90
   1  -2   1  482.95    7.40
  -2   2  -1  235.88    4.10
  -2   2  -1  236.18    4.30
  -2   2  -1  234.78    3.90
  -2   2  -1  231.68    3.90
   2  -2   1  237.98    4.20
   2  -2   1  232.68    4.00
   2  -2   1  235.08    4.20
   2  -2   1  238.58    4.10
  -3   2  -1  781.32   12.00
  -3   2  -1  782.12   12.80
  -3   2  -1  763.12   12.30
   3  -2   1  774.22   12.80
   3  -2   1  782.92   12.10
   3  -2   1  774.92   12.00
  -4   2  -1   75.39    2.10
  -4   2  -1   78.69    2.30
   4  -2   1   79.09    2.10
   4  -2   1   79.09    2.20
   4  -2   1   74.99    2.10
  -5   2  -1    4.80    0.90
  -5   2  -1    3.20    1.00
  -5   2  -1    3.00    1.00
   5  -2   1    2.90    0.90
   5  -2   1    2.60    0.90
   5  -2   1    3.70    0.70
  -6   2  -1    0.80    0.80
  -6   2  -1    1.90    1.10
  -6   2  -1    2.00    1.10
   6  -2   1    2.70    0.90
   6  -2   1    2.20    1.10
   6  -2   1    1.30    1.00
  -7   2  -1    4.80    1.30
  -7   2  -1    1.70    1.40
   7  -2   1    5.20    1.30
   7  -2   1    3.70    1.00
   7  -2   1    4.80    1.40
  -8   2  -1    5.60    1.70
  -8   2  -1    7.50    1.30
   8  -2   1    5.80    1.60
   8  -2   1    9.80    1.50
  -9   2  -1   27.70    2.40
 -10   2  -1    6.10    2.00
 -11   2  -1    2.70    2.00
 -12  -1   1    0.70    2.00
  11   1  -1    1.50    1.70
 -11  -1   1    3.50    1.90
 -11  -1   1    0.60    1.40
  10   1  -1    4.80    1.70
 -10  -1   1    6.40    1.60
 -10  -1   1    6.40    1.40
   9   1  -1   16.00    1.70
  -9  -1   1   14.80    1.70
   8   1  -1   15.00    1.60
   8   1  -1   14.50    1.50
   8   1  -1   12.90    1.40
  -8  -1   1   16.90    1.60
  -8  -1   1   15.80    1.80
   7   1  -1   28.10    2.00
   7   1  -1   32.10    1.70
   7   1  -1   28.30    1.80
  -7  -1   1   29.00    1.80
  -7  -1   1   30.40    1.70
  -7  -1   1   29.60    2.10
   6   1  -1   25.00    1.50
   6   1  -1   23.90    1.60
   6   1  -1   19.00    1.50
  -6  -1   1   26.10    1.80
  -6  -1   1   26.20    1.40
  -6  -1   1   24.70    1.50
   5   1  -1    5.00    0.80
   5   1  -1    9.30    0.90
   5   1  -1    9.00    0.80
   5   1  -1    7.30    0.80
  -5  -1   1    7.50    0.90
  -5  -1   1   10.20    1.00
  -5  -1   1    8.10    0.80
  -5  -1   1   11.70    1.00
   4   1  -1  105.39    2.30
   4   1  -1  109.99    2.60
   4   1  -1  113.99    2.40
   4   1  -1  113.89    2.50
   4   1  -1  115.99    2.60
  -4  -1   1  113.19    2.70
  -4  -1   1  109.59    2.50
  -4  -1   1  111.09    2.70
  -4  -1   1  114.29    2.50
   3   1  -1 1711.23   25.50
   3   1  -1 1697.73   25.50
   3   1  -1 1694.93   27.00
   3   1  -1 1710.23   25.10
   3   1  -1 1704.13   27.00
  -3  -1   1 1726.63   27.10
  -3  -1   1 1721.53   25.50
  -3  -1   1 1719.53   27.00
  -3  -1   1 1693.23   25.50
   2   1  -1   17.10    0.90
   2   1  -1   17.10    0.90
   2   1  -1   18.60    0.80
   2   1  -1   17.00    0.80
  -2  -1   1   18.20    0.90
  -2  -1   1   18.80    0.80
  -2  -1   1   17.90    0.90
  -2  -1   1   17.70    0.90
   1   1  -1 1415.56   21.20
   1   1  -1 1384.26   22.50
   1   1  -1 1360.66   21.10
  -1  -1   1 1394.76   22.30
  -1  -1   1 1379.36   21.20
  -1  -1   1 1435.86   22.70
  -1  -1   1 1397.76   21.20
   0   1  -1  963.20   14.60
   0   1  -1  946.01   14.90
   0   1  -1  958.90   13.90
   0   1  -1  948.11   14.00
   0   1  -1  935.51   15.10
   0  -1   1  916.41   14.90
   0  -1   1  947.81   14.90
   0  -1   1  928.51   14.10
   0  -1   1  940.31   14.10
   0  -1   1  954.40   14.20
  -1   1  -1   68.59    1.40
  -1   1  -1   65.09    1.40
  -1   1  -1   68.99    1.30
  -1   1  -1   66.29    1.40
  -1   1  -1   67.59    1.20
  -1   1  -1   66.09    1.20
   1  -1   1   65.89    1.30
   1  -1   1   68.19    1.40
   1  -1   1   68.29    1.40
   1  -1   1   67.99    1.40
   1  -1   1   67.99    1.30
  -2   1  -1   26.40    1.00
  -2   1  -1   27.50    1.00
  -2   1  -1   26.40    1.00
  -2   1  -1   28.50    0.90
   2  -1   1   26.00    1.00
   2  -1   1   28.80    1.10
   2  -1   1   27.10    1.10
   2  -1   1   26.30    1.00
   2  -1   1   28.30    1.00
  -3   1  -1   18.00    0.90
  -3   1  -1   16.20    1.00
  -3   1  -1   18.40    0.90
   3  -1   1   16.80    1.00
   3  -1   1   15.70    1.00
   3  -1   1   14.80    1.00
   3  -1   1   16.50    1.10
  -4   1  -1   18.00    1.10
  -4   1  -1   17.40    1.10
   4  -1   1   16.70    1.20
   4  -1   1   17.50    1.10
   4  -1   1   15.90    1.20
  -5   1  -1   25.50    1.60
  -5   1  -1   22.10    1.40
   5  -1   1   24.00    1.50
   5  -1   1   22.20    1.30
   5  -1   1   21.50    1.40
  -6   1  -1    0.90    0.80
  -6   1  -1    0.80    1.00
  -6   1  -1   -0.40    1.00
   6  -1   1    1.60    0.90
   6  -1   1    0.80    1.00
   6  -1   1    1.70    1.00
  -7   1  -1   55.09    2.60
  -7   1  -1   58.09    2.50
   7  -1   1   62.49    2.30
   7  -1   1   61.39    2.40
   7  -1   1   59.49    2.30
  -8   1  -1   43.00    2.60
  -8   1  -1   38.10    2.40
   8  -1   1   37.80    2.50
   8  -1   1   41.60    2.40
  -9   1  -1    2.80    1.70
  -9   1  -1    0.50    1.40
 -10   1  -1   11.70    2.10
 -11   1  -1    4.90    2.00
 -12   0   1   -1.30    2.00
 -11   0   1    0.80    1.60
  10   0  -1   13.70    2.00
 -10   0   1   13.10    1.60
 -10   0   1   16.10    2.20
   9   0  -1   33.20    2.20
  -9   0   1   35.00    2.70
  -9   0   1   35.50    2.40
   8   0  -1   39.90    2.40
   8   0  -1   41.00    2.50
   8   0  -1   38.40    2.50
  -8   0   1   40.30    2.40
  -8   0   1   38.60    2.40
   7   0  -1    4.30    1.10
   7   0  -1    3.90    0.90
   7   0  -1    3.20    1.20
  -7   0   1    4.90    1.40
  -7   0   1    4.90    1.10
   6   0  -1  123.09    3.00
   6   0  -1  123.59    3.10
  -6   0   1  129.19    3.10
  -6   0   1  123.29    3.00
  -6   0   1  131.19    3.50
   5   0  -1  874.81   13.80
   5   0  -1  880.81   14.00
   5   0  -1  884.61   14.80
  -5   0   1  864.71   13.80
  -5   0   1  886.81   14.80
  -5   0   1  890.61   13.90
  -5   0   1  877.41   14.80
   4   0  -1   23.60    1.30
   4   0  -1   23.20    1.20
   4   0  -1   22.10    1.40
   4   0  -1   24.10    1.30
   4   0  -1   22.60    1.30
  -4   0   1   22.50    1.20
  -4   0   1   21.10    1.30
  -4   0   1   23.20    1.10
   3   0  -1  910.11   14.90
   3   0  -1  905.61   14.00
   3   0  -1  930.11   14.10
   3   0  -1  917.81   14.90
  -3   0   1  921.31   14.90
  -3   0   1  927.01   14.00
  -3   0   1  906.71   14.00
  -3   0   1  920.01   14.90
   2   0  -1  188.88    3.30
   2   0  -1  192.88    3.20
   2   0  -1  188.08    3.50
   2   0  -1  195.58    3.50
  -2   0   1  187.38    3.40
  -2   0   1  190.88    3.50
  -2   0   1  187.98    3.20
  -2   0   1  195.28    3.30
   1   0  -1 3792.42   55.19
   1   0  -1 3712.93   58.49
   1   0  -1 3685.63   58.69
   1   0  -1 3582.84   54.99
  -1   0   1 3672.43   58.59
  -1   0   1 3678.43   58.79
  -1   0   1 3710.03   55.29
  -1   0   1 3840.12   56.59
  -1   0   1 3606.44   55.19
  -1   0  -1    0.80    0.20
  -1   0  -1    0.40    0.20
  -1   0  -1    0.40    0.20
  -1   0  -1    0.60    0.30
  -1   0  -1    0.40    0.20
   1   0   1    1.00    0.20
   1   0   1    0.80    0.20
   1   0   1    0.00    0.30
   1   0   1    0.10    0.20
  -2   0  -1   79.99    1.60
  -2   0  -1   83.99    1.60
  -2   0  -1   82.29    1.70
  -2   0  -1   84.79    1.70
   2   0   1   85.49    1.70
   2   0   1   89.29    1.70
   2   0   1   85.49    1.70
   2   0   1   81.49    1.80
  -3   0  -1 1116.49   16.70
  -3   0  -1 1118.69   17.90
  -3   0  -1 1105.69   16.80
  -3   0  -1 1118.89   16.80
   3   0   1 1133.19   16.90
   3   0   1 1113.79   17.90
   3   0   1 1117.79   16.80
   3   0   1 1106.29   17.90
  -4   0  -1  473.25    7.60
  -4   0  -1  463.05    7.50
  -4   0  -1  473.35    7.60
  -4   0  -1  473.35    8.10
   4   0   1  469.25    8.10
   4   0   1  464.05    7.70
   4   0   1  466.45    7.60
  -5   0  -1   13.90    1.00
  -5   0  -1   13.50    1.20
  -5   0  -1   14.40    1.20
   5   0   1   10.80    1.00
   5   0   1   15.10    1.30
   5   0   1   12.50    1.00
  -6   0  -1   44.00    1.90
  -6   0  -1   47.20    2.10
   6   0   1   46.20    2.00
   6   0   1   43.70    1.80
   6   0   1   46.60    1.90
  -7   0  -1    8.60    1.40
   7   0   1    8.10    1.10
   7   0   1    6.50    1.30
   7   0   1    7.30    1.20
  -8   0  -1  222.28    5.40
   8   0   1  212.78    4.90
   8   0   1  218.88    4.90
  -9   0  -1    1.40    1.40
  -9   0  -1    2.80    1.30
   9   0   1   -0.50    1.30
   9   0   1    1.30    1.30
 -10   0  -1    1.30    1.50
 -10   0  -1    1.40    1.30
 -11   0  -1   68.29    3.70
 -12   0  -1    4.10    2.10
 -12   1   1    2.70    2.10
 -11   1   1    0.20    1.90
 -10   1   1    8.80    1.80
 -10   1   1    6.70    1.50
   9  -1  -1    3.10    1.30
  -9   1   1    2.90    1.30
  -9   1   1    1.40    1.40
   8  -1  -1   49.50    2.30
   8  -1  -1   54.79    2.80
   8  -1  -1   52.79    2.50
  -8   1   1   54.09    2.70
  -8   1   1   53.19    2.70
   7  -1  -1  264.47    5.40
   7  -1  -1  267.07    5.80
   7  -1  -1  265.47    5.60
  -7   1   1  255.77    5.50
  -7   1   1  260.87    5.80
   6  -1  -1  137.39    3.40
   6  -1  -1  135.69    3.40
  -6   1   1  138.29    3.40
  -6   1   1  137.39    3.40
  -6   1   1  140.59    3.80
   5  -1  -1   19.50    1.40
   5  -1  -1   18.50    1.60
   5  -1  -1   22.90    1.40
  -5   1   1   21.50    1.60
  -5   1   1   21.90    1.60
  -5   1   1   22.80    1.60
  -5   1   1   22.70    1.50
  -5   1   1   21.80    1.50
   4  -1  -1  271.87    4.80
   4  -1  -1  263.77    5.10
   4  -1  -1  265.97    4.70
  -4   1   1  262.47    5.10
  -4   1   1  261.87    4.90
  -4   1   1  262.97    4.70
  -4   1   1  261.07    4.70
  -4   1   1  264.37    5.20
   3  -1  -1   85.19    1.90
   3  -1  -1   85.69    2.10
   3  -1  -1   87.29    2.20
   3  -1  -1   84.39    2.10
  -3   1   1   84.39    2.00
  -3   1   1   86.59    2.00
  -3   1   1   84.39    2.10
  -3   1   1   83.49    2.20
  -3   1   1   84.39    2.00
   2  -1  -1 1666.03   26.20
   2  -1  -1 1658.43   26.20
   2  -1  -1 1652.13   24.70
   2  -1  -1 1689.73   24.80
  -2   1   1 1665.13   26.20
  -2   1   1 1663.43   24.70
  -2   1   1 1657.93   26.30
  -2   1   1 1627.34   24.70
  -2   1   1 1669.73   25.30
   1  -1  -1  285.77    4.60
   1  -1  -1  292.17    4.90
   1  -1  -1  293.57    4.60
   1  -1  -1  293.57    4.70
   1  -1  -1  290.77    4.90
  -1   1   1  294.67    4.70
  -1   1   1  285.57    4.90
  -1   1   1  290.07    4.90
  -1   1   1  286.17    4.60
  -1   1   1  289.67    4.60
   0  -1  -1  539.85    8.50
   0  -1  -1  534.65    8.50
   0  -1  -1  523.75    8.00
   0  -1  -1  535.05    8.00
   0  -1  -1  549.45    8.20
   0   1   1  543.65    8.20
   0   1   1  528.85    8.00
   0   1   1  528.15    8.50
   0   1   1  529.35    8.00
   0   1   1  531.15    8.50
  -1  -1  -1  161.68    3.10
  -1  -1  -1  185.88    3.10
  -1  -1  -1  183.88    2.90
  -1  -1  -1  182.58    2.90
   1   1   1  182.48    2.90
   1   1   1  186.98    3.10
   1   1   1  188.08    3.10
   1   1   1  188.88    2.90
  -2  -1  -1  609.64    9.90
  -2  -1  -1  610.64    9.30
  -2  -1  -1  625.44    9.20
  -2  -1  -1  612.44    9.40
  -2  -1  -1  612.74    9.90
   2   1   1  614.24    9.90
   2   1   1  617.04    9.30
   2   1   1  625.64    9.40
   2   1   1  617.14    9.90
   2   1   1  619.64    9.20
  -3  -1  -1 5835.02   86.19
  -3  -1  -1 5733.13   86.19
  -3  -1  -1 5661.83   91.99
  -3  -1  -1 5743.23   85.79
  -3  -1  -1 5749.32   92.09
   3   1   1 5711.53   91.79
   3   1   1 5726.93   91.49
   3   1   1 5652.33   85.39
   3   1   1 5925.41   86.69
   3   1   1 5780.92   86.59
  -4  -1  -1  305.17    5.50
  -4  -1  -1  308.67    5.20
  -4  -1  -1  304.97    5.20
  -4  -1  -1  305.37    5.10
   4   1   1  295.67    5.50
   4   1   1  306.57    5.50
   4   1   1  305.27    5.30
   4   1   1  298.37    5.10
   4   1   1  298.27    5.10
  -5  -1  -1    1.10    0.70
  -5  -1  -1    0.30    0.80
  -5  -1  -1    1.40    0.80
  -5  -1  -1    2.50    0.80
  -5  -1  -1    0.90    0.60
   5   1   1    1.50    0.80
   5   1   1    0.90    0.70
   5   1   1    1.20    0.70
   5   1   1    0.90    0.60
  -6  -1  -1    3.10    1.10
  -6  -1  -1    2.20    0.90
  -6  -1  -1    3.10    0.90
  -6  -1  -1    2.50    0.80
   6   1   1    2.80    0.90
   6   1   1    0.60    0.80
   6   1   1    1.50    0.90
  -7  -1  -1   14.30    1.40
  -7  -1  -1   15.60    1.30
   7   1   1   13.10    1.10
   7   1   1   13.40    1.30
  -8  -1  -1    0.10    1.10
   8   1   1   -0.30    1.20
   8   1   1   -0.20    0.90
   8   1   1    0.40    1.10
  -9  -1  -1    1.10    1.50
   9   1   1    1.70    1.10
   9   1   1    3.10    1.40
   9   1   1    1.80    1.10
 -10  -1  -1   24.30    2.30
  10   1   1   21.80    2.10
 -11  -1  -1   56.99    3.10
 -12  -1  -1   12.50    2.10
 -11   2   1   11.10    2.00
 -10   2   1    1.70    1.80
  -9   2   1    3.10    1.80
  -9   2   1    0.10    1.50
   8  -2  -1   22.20    2.00
  -8   2   1   22.20    1.90
  -8   2   1   23.70    2.00
   7  -2  -1   88.99    2.90
   7  -2  -1   79.39    3.00
   7  -2  -1   92.89    3.00
  -7   2   1   83.59    3.10
  -7   2   1   84.89    3.00
   6  -2  -1   14.40    1.20
   6  -2  -1   14.50    1.30
  -6   2   1   15.90    1.50
  -6   2   1   16.40    1.30
   5  -2  -1   66.49    2.30
   5  -2  -1   65.79    2.10
   5  -2  -1   68.39    2.20
  -5   2   1   67.99    2.30
  -5   2   1   69.29    2.50
  -5   2   1   64.69    2.10
  -5   2   1   65.49    2.30
   4  -2  -1   20.00    1.40
   4  -2  -1   21.40    1.30
   4  -2  -1   20.50    1.30
  -4   2   1   21.30    1.30
  -4   2   1   23.50    1.40
  -4   2   1   19.20    1.60
  -4   2   1   23.10    1.30
  -4   2   1   21.10    1.30
   3  -2  -1  102.49    2.50
   3  -2  -1  104.39    2.40
   3  -2  -1  102.39    2.30
  -3   2   1  105.99    2.30
  -3   2   1  103.29    2.50
  -3   2   1  104.09    2.40
  -3   2   1  106.69    2.50
   2  -2  -1   35.90    1.20
   2  -2  -1   35.20    1.20
   2  -2  -1   36.00    1.20
   2  -2  -1   34.80    1.30
   2  -2  -1   36.50    1.40
  -2   2   1   37.50    1.20
  -2   2   1   37.10    1.40
  -2   2   1   36.40    1.30
  -2   2   1   34.40    1.20
   1  -2  -1 1431.46   21.20
   1  -2  -1 1435.76   22.50
   1  -2  -1 1407.66   21.20
   1  -2  -1 1418.76   22.50
   1  -2  -1 1438.76   21.70
  -1   2   1 1420.06   21.20
  -1   2   1 1446.96   21.70
  -1   2   1 1423.96   22.60
  -1   2   1 1393.76   21.20
  -1   2   1 1428.36   22.50
   0  -2  -1  117.19    2.30
   0  -2  -1  117.59    2.20
   0  -2  -1  115.99    2.30
   0  -2  -1  116.49    2.10
   0  -2  -1  115.49    2.10
   0   2   1  115.19    2.20
   0   2   1  114.79    2.30
   0   2   1  116.09    2.30
   0   2   1  116.19    2.10
   0   2   1  112.29    2.10
  -1  -2  -1    0.20    0.40
  -1  -2  -1    0.00    0.40
  -1  -2  -1    0.70    0.40
  -1  -2  -1    0.50    0.40
   1   2   1    0.00    0.40
   1   2   1    0.20    0.30
   1   2   1    0.50    0.40
  -2  -2  -1  202.68    3.20
  -2  -2  -1  206.58    3.70
  -2  -2  -1  206.28    3.50
  -2  -2  -1  204.28    3.40
  -2  -2  -1  203.48    3.70
  -2  -2  -1  198.28    3.60
   2   2   1  201.08    3.60
   2   2   1  202.08    3.40
   2   2   1  200.58    3.40
   2   2   1  202.18    3.70
  -3  -2  -1 4005.00   60.99
  -3  -2  -1 3988.40   65.09
  -3  -2  -1 4050.79   60.49
  -3  -2  -1 4055.49   60.29
  -3  -2  -1 4055.19   64.69
   3   2   1 4011.60   60.09
   3   2   1 4029.90   61.09
   3   2   1 4122.79   65.09
   3   2   1 3970.70   60.59
   3   2   1 3957.20   63.99
  -4  -2  -1   23.80    1.20
  -4  -2  -1   20.90    1.30
  -4  -2  -1   25.20    1.20
  -4  -2  -1   21.10    1.30
  -4  -2  -1   21.50    1.20
   4   2   1   22.90    1.20
   4   2   1   23.60    1.20
   4   2   1   23.00    1.20
   4   2   1   24.40    1.20
  -5  -2  -1  218.88    4.30
  -5  -2  -1  224.48    4.10
  -5  -2  -1  220.18    4.10
  -5  -2  -1  220.58    4.50
  -5  -2  -1  220.88    4.50
   5   2   1  220.48    4.10
   5   2   1  223.38    4.20
   5   2   1  224.38    4.50
   5   2   1  226.18    4.30
  -6  -2  -1  182.98    4.00
  -6  -2  -1  173.98    3.70
  -6  -2  -1  183.48    3.90
  -6  -2  -1  178.18    4.10
   6   2   1  169.08    4.00
   6   2   1  186.98    4.00
   6   2   1  175.78    3.70
  -7  -2  -1   67.39    2.30
  -7  -2  -1   66.79    2.30
  -7  -2  -1   66.49    2.70
   7   2   1   67.69    2.20
   7   2   1   68.29    2.50
  -8  -2  -1    6.30    1.50
  -8  -2  -1    4.10    1.20
   8   2   1    1.80    0.90
   8   2   1    4.20    1.30
   8   2   1    3.00    1.30
  -9  -2  -1   12.40    1.60
   9   2   1   11.60    1.30
   9   2   1   12.20    1.50
   9   2   1   12.80    1.50
 -10  -2  -1    1.90    1.30
  10   2   1    4.20    1.60
 -11  -2  -1   13.70    1.90
 -12  -2  -1   -0.90    1.90
 -13  -2  -1   31.90    3.10
 -11   3   1    4.60    2.10
 -10   3   1   10.30    1.90
  -9   3   1    3.30    1.80
   8  -3  -1   29.30    2.40
  -8   3   1   24.60    2.10
  -8   3   1   24.80    2.30
   7  -3  -1   -0.70    1.20
   7  -3  -1   -0.10    0.90
   7  -3  -1    1.20    1.40
  -7   3   1    0.50    1.40
  -7   3   1   -0.50    1.30
   6  -3  -1   -0.60    1.10
   6  -3  -1    0.50    1.00
   6  -3  -1    1.10    1.00
  -6   3   1   -2.10    1.20
  -6   3   1    0.80    0.90
   5  -3  -1   -0.20    0.80
   5  -3  -1    0.20    1.00
   5  -3  -1   -0.50    0.80
  -5   3   1    1.90    1.00
  -5   3   1   -0.40    0.80
  -5   3   1    0.50    0.90
   4  -3  -1  111.99    3.00
   4  -3  -1  119.99    2.90
   4  -3  -1  116.59    2.90
  -4   3   1  117.59    3.00
  -4   3   1  118.29    3.00
  -4   3   1  116.99    3.10
  -4   3   1  112.89    2.80
   3  -3  -1  863.91   13.80
   3  -3  -1  878.41   14.70
   3  -3  -1  894.51   13.90
   3  -3  -1  882.91   14.10
  -3   3   1  873.11   14.20
  -3   3   1  897.31   13.80
  -3   3   1  868.91   13.70
  -3   3   1  887.31   14.80
  -3   3   1  888.21   14.70
   2  -3  -1  263.87    4.90
   2  -3  -1  268.47    4.70
   2  -3  -1  261.37    4.60
   2  -3  -1  257.57    4.70
  -2   3   1  258.87    4.50
  -2   3   1  263.57    4.80
  -2   3   1  253.37    4.50
  -2   3   1  264.07    4.90
   1  -3  -1  184.18    3.60
   1  -3  -1  189.08    3.40
   1  -3  -1  187.18    3.60
   1  -3  -1  181.28    3.40
   1  -3  -1  185.38    3.50
  -1   3   1  183.78    3.60
  -1   3   1  181.28    3.30
  -1   3   1  188.18    3.50
  -1   3   1  185.48    3.30
   0  -3  -1 2106.79   30.90
   0  -3  -1 2088.99   32.80
   0  -3  -1 2076.09   30.90
   0  -3  -1 2094.19   32.80
   0  -3  -1 2112.49   31.60
   0   3   1 2112.19   31.60
   0   3   1 2061.09   30.90
   0   3   1 2076.19   32.80
   0   3   1 2054.19   32.80
   0   3   1 2065.69   30.90
  -1  -3  -1    5.60    0.60
  -1  -3  -1    5.60    0.60
  -1  -3  -1    6.30    0.50
  -1  -3  -1    4.30    0.60
  -1  -3  -1    6.20    0.60
   1   3   1    6.70    0.50
   1   3   1    6.80    0.50
   1   3   1    5.80    0.60
   1   3   1    5.60    0.60
   1   3   1    5.50    0.70
  -2  -3  -1 2249.27   34.60
  -2  -3  -1 2214.78   34.60
  -2  -3  -1 2206.98   32.60
  -2  -3  -1 2189.68   32.70
   2   3   1 2180.78   32.60
   2   3   1 2183.88   32.60
   2   3   1 2184.28   34.60
   2   3   1 2201.18   34.60
  -3  -3  -1  699.23   11.50
  -3  -3  -1  704.93   10.90
  -3  -3  -1  693.63   10.80
  -3  -3  -1  701.13   11.50
  -3  -3  -1  698.73   10.40
   3   3   1  680.23   10.70
   3   3   1  684.33   11.50
   3   3   1  702.33   10.90
   3   3   1  695.53   11.50
  -4  -3  -1    0.00    0.70
  -4  -3  -1    1.00    0.60
  -4  -3  -1    1.90    0.80
  -4  -3  -1    1.70    0.70
  -4  -3  -1    1.30    0.50
   4   3   1    1.10    0.60
   4   3   1    0.10    0.70
   4   3   1    0.40    0.80
   4   3   1    1.00    0.50
   4   3   1   -0.10    0.60
  -5  -3  -1    1.40    0.50
  -5  -3  -1   -0.80    0.80
  -5  -3  -1    0.70    0.70
  -5  -3  -1    0.50    0.80
  -5  -3  -1    0.90    0.70
   5   3   1    1.30    0.60
   5   3   1    0.60    0.70
   5   3   1    0.80    0.70
  -6  -3  -1   52.19    1.80
  -6  -3  -1   52.99    2.10
  -6  -3  -1   52.89    1.70
  -6  -3  -1   49.20    1.90
   6   3   1   53.09    2.00
   6   3   1   53.39    1.90
  -7  -3  -1    7.20    0.90
  -7  -3  -1    5.20    1.00
  -7  -3  -1    6.70    1.10
  -7  -3  -1    6.50    1.30
   7   3   1    7.70    1.30
   7   3   1    7.60    1.20
   7   3   1    6.90    0.90
  -8  -3  -1    1.50    1.10
  -8  -3  -1    1.20    1.30
   8   3   1    0.40    1.00
   8   3   1    1.20    1.00
   8   3   1    1.40    0.90
  -9  -3  -1   29.20    2.20
   9   3   1   27.70    2.00
   9   3   1   31.40    2.40
   9   3   1   27.30    2.30
 -10  -3  -1    5.10    1.50
  10   3   1    2.70    1.30
 -11  -3  -1    7.30    1.90
  11   3   1    5.30    1.50
 -12  -3  -1    2.10    1.90
 -13  -3  -1    4.40    2.20
 -10   4   1    2.20    1.70
  -9   4   1   12.60    2.00
  -8   4   1    4.50    1.80
   7  -4  -1   -0.10    1.30
  -7   4   1   -0.10    1.60
  -7   4   1    0.20    1.40
   6  -4  -1   55.69    2.70
   6  -4  -1   55.59    2.40
  -6   4   1   58.69    2.50
  -6   4   1   56.79    2.70
   5  -4  -1    1.00    1.20
   5  -4  -1    1.70    1.20
   5  -4  -1    2.10    1.20
  -5   4   1   -1.20    0.90
  -5   4   1    1.30    1.30
   4  -4  -1   52.89    2.10
   4  -4  -1   55.59    2.20
   4  -4  -1   49.70    2.10
  -4   4   1   53.99    2.30
  -4   4   1   52.59    2.20
  -4   4   1   57.39    2.20
   3  -4  -1  191.68    3.90
   3  -4  -1  187.78    4.10
   3  -4  -1  181.18    3.80
   3  -4  -1  184.58    3.90
  -3   4   1  188.48    4.20
  -3   4   1  181.98    4.00
  -3   4   1  187.48    4.10
   2  -4  -1  267.67    5.10
   2  -4  -1  263.67    4.80
   2  -4  -1  263.97    4.90
   2  -4  -1  259.47    4.80
  -2   4   1  269.57    5.20
  -2   4   1  258.77    4.70
  -2   4   1  265.47    5.10
  -2   4   1  255.57    4.90
   1  -4  -1   41.70    1.60
   1  -4  -1   41.20    1.60
   1  -4  -1   42.80    1.60
   1  -4  -1   41.80    1.60
  -1   4   1   41.20    1.50
  -1   4   1   40.10    1.50
  -1   4   1   40.80    1.40
  -1   4   1   41.30    1.40
   0  -4  -1 1526.15   23.00
   0  -4  -1 1550.24   24.50
   0  -4  -1 1509.45   24.40
   0  -4  -1 1551.74   23.60
   0  -4  -1 1561.94   23.00
   0   4   1 1524.15   22.90
   0   4   1 1498.15   23.60
   0   4   1 1545.55   24.50
   0   4   1 1505.85   23.00
  -1  -4  -1  296.17    4.90
  -1  -4  -1  288.27    5.00
  -1  -4  -1  297.37    5.10
  -1  -4  -1  285.27    5.20
  -1  -4  -1  293.37    5.30
   1   4   1  294.17    5.20
   1   4   1  293.67    4.90
   1   4   1  290.27    4.90
   1   4   1  288.47    5.30
  -2  -4  -1    9.70    0.90
  -2  -4  -1    8.70    0.70
  -2  -4  -1    8.60    0.70
  -2  -4  -1    8.10    0.80
  -2  -4  -1    9.40    0.80
   2   4   1   10.70    0.90
   2   4   1    9.00    0.70
   2   4   1    8.70    0.80
   2   4   1   10.00    0.70
  -3  -4  -1  674.43   10.50
  -3  -4  -1  686.43   11.20
  -3  -4  -1  670.33   10.40
  -3  -4  -1  677.23   11.10
  -3  -4  -1  682.83   11.20
   3   4   1  671.13   10.40
   3   4   1  597.94   11.10
   3   4   1  653.13   10.50
   3   4   1  673.63   10.50
   3   4   1  673.73   11.20
  -4  -4  -1  505.85    8.20
  -4  -4  -1  510.05    8.80
  -4  -4  -1  510.85    7.80
  -4  -4  -1  499.65    8.80
  -4  -4  -1  506.05    8.30
   4   4   1  503.05    8.90
   4   4   1  511.45    8.20
   4   4   1  507.95    8.30
  -5  -4  -1   18.10    1.20
  -5  -4  -1   17.90    1.20
  -5  -4  -1   17.70    1.10
   5   4   1   20.80    1.40
   5   4   1   16.60    1.30
   5   4   1   14.10    1.20
   5   4   1   14.60    1.20
  -6  -4  -1  150.48    3.10
  -6  -4  -1  152.88    3.80
  -6  -4  -1  151.28    3.60
  -6  -4  -1  153.18    3.40
   6   4   1  151.08    3.60
   6   4   1  150.48    3.40
   6   4   1  151.48    3.50
   6   4   1  148.19    3.10
  -7  -4  -1    2.30    0.90
  -7  -4  -1    2.20    0.80
  -7  -4  -1    0.90    0.80
  -7  -4  -1    1.90    1.00
   7   4   1    2.70    1.10
   7   4   1    3.50    1.20
   7   4   1    1.90    0.80
  -8  -4  -1   17.10    1.40
  -8  -4  -1   17.70    1.70
  -8  -4  -1   17.60    1.50
   8   4   1   17.80    1.50
   8   4   1   16.90    1.30
   8   4   1   17.60    1.50
  -9  -4  -1    9.20    1.50
   9   4   1    6.00    1.30
   9   4   1    5.90    1.50
   9   4   1    7.20    1.70
 -10  -4  -1   29.10    2.60
  10   4   1   30.40    2.60
 -11  -4  -1    2.70    1.80
  11   4   1    3.20    1.50
 -12  -4  -1    3.40    1.60
 -13  -4  -1    7.60    2.30
  -9   5   1   -0.30    1.50
  -8   5   1    1.60    1.70
  -7   5   1    2.60    1.30
  -7   5   1    0.30    1.40
   6  -5  -1   64.89    2.90
   6  -5  -1   68.69    3.00
  -6   5   1   59.59    2.70
  -6   5   1   63.59    3.20
   5  -5  -1    6.40    1.20
   5  -5  -1    3.80    1.40
   5  -5  -1    4.70    1.20
  -5   5   1    4.00    1.50
  -5   5   1    5.70    1.20
   4  -5  -1   55.89    2.40
   4  -5  -1   57.99    2.40
   4  -5  -1   56.29    2.30
  -4   5   1   52.59    2.50
  -4   5   1   52.69    2.20
  -4   5   1   53.69    2.30
   3  -5  -1   26.70    1.50
   3  -5  -1   27.20    1.60
   3  -5  -1   26.10    1.70
   3  -5  -1   25.00    1.50
  -3   5   1   27.70    1.90
  -3   5   1   26.50    1.90
  -3   5   1   25.70    1.80
   2  -5  -1   28.10    1.40
   2  -5  -1   28.40    1.60
   2  -5  -1   27.90    1.60
   2  -5  -1   28.80    1.60
  -2   5   1   28.10    1.70
  -2   5   1   25.50    1.50
  -2   5   1   26.60    1.50
   1  -5  -1  368.66    6.50
   1  -5  -1  372.66    6.40
   1  -5  -1  364.26    6.40
   1  -5  -1  374.66    6.80
  -1   5   1  377.06    6.90
  -1   5   1  374.36    6.90
  -1   5   1  360.46    6.60
  -1   5   1  371.56    6.30
   0  -5  -1  635.34   10.20
   0  -5  -1  644.84   10.90
   0  -5  -1  639.64   10.50
   0  -5  -1  645.44   10.30
   0   5   1  631.74   10.50
   0   5   1  639.14   10.10
   0   5   1  637.14   10.90
   0   5   1  640.44   10.90
   0   5   1  627.84   10.10
  -1  -5  -1  174.78    3.60
  -1  -5  -1  175.48    3.60
  -1  -5  -1  175.58    3.70
  -1  -5  -1  186.68    3.50
   1   5   1  175.08    3.40
   1   5   1  180.88    3.40
   1   5   1  181.48    3.80
   1   5   1  174.28    3.70
   1   5   1  180.08    3.70
  -2  -5  -1   92.39    2.20
  -2  -5  -1   95.49    2.40
  -2  -5  -1   90.99    2.30
  -2  -5  -1   86.89    2.40
   2   5   1   90.79    2.40
   2   5   1   90.19    2.10
   2   5   1   90.69    2.20
   2   5   1   90.09    2.40
  -3  -5  -1    4.70    0.80
  -3  -5  -1    4.80    0.80
  -3  -5  -1    3.60    0.90
  -3  -5  -1    5.20    0.70
   3   5   1    6.10    0.90
   3   5   1    4.80    0.70
   3   5   1    4.80    0.70
   3   5   1    4.60    0.80
  -4  -5  -1   48.00    1.80
  -4  -5  -1   44.90    1.70
  -4  -5  -1   46.50    1.70
  -4  -5  -1   48.70    1.20
   4   5   1   48.60    1.80
   4   5   1   48.00    1.80
   4   5   1   46.40    1.70
   4   5   1   50.29    1.90
   4   5   1   46.30    1.80
  -5  -5  -1   48.60    1.40
  -5  -5  -1   44.90    1.80
  -5  -5  -1   49.40    1.90
   5   5   1   48.80    2.00
   5   5   1   47.30    1.70
   5   5   1   49.20    2.10
  -6  -5  -1   -0.20    0.80
  -6  -5  -1    0.60    0.70
  -6  -5  -1   -0.10    1.00
  -6  -5  -1    0.80    0.80
   6   5   1    1.50    0.80
   6   5   1    0.20    0.70
   6   5   1    1.60    0.80
   6   5   1    0.90    0.90
  -7  -5  -1    0.50    0.90
  -7  -5  -1    0.70    1.10
  -7  -5  -1    2.00    0.80
  -7  -5  -1    1.10    0.80
   7   5   1    3.80    1.20
   7   5   1    1.60    0.80
   7   5   1    1.40    1.20
   7   5   1    3.30    0.90
  -8  -5  -1    7.50    1.20
  -8  -5  -1    8.60    1.30
  -8  -5  -1    7.80    1.10
  -8  -5  -1    7.80    1.20
   8   5   1    6.60    1.40
   8   5   1    8.50    1.40
   8   5   1    8.20    1.10
  -9  -5  -1   -0.30    1.40
   9   5   1   -0.50    1.10
 -10  -5  -1  126.99    4.10
  10   5   1  128.99    4.30
 -11  -5  -1   27.20    2.60
  11   5   1   28.90    2.50
 -12  -5  -1   16.20    2.50
  12   5   1   14.50    2.00
 -13  -5  -1    2.00    2.10
  -8   6   1    1.10    1.50
  -7   6   1    2.60    1.80
  -6   6   1   28.80    2.40
   5  -6  -1   73.89    3.00
   5  -6  -1   71.89    3.10
   5  -6  -1   77.89    3.00
  -5   6   1   75.39    2.90
  -5   6   1   70.29    3.00
   4  -6  -1    2.60    1.30
   4  -6  -1    1.40    1.20
   4  -6  -1    2.70    1.30
  -4   6   1    0.80    1.40
  -4   6   1    0.70    1.30
   3  -6  -1    9.60    1.20
   3  -6  -1    9.10    1.30
   3  -6  -1    9.70    1.30
   3  -6  -1   11.20    1.30
  -3   6   1   10.30    1.40
  -3   6   1   11.70    1.30
  -3   6   1   11.10    1.30
   2  -6  -1   45.30    2.10
   2  -6  -1   47.00    2.00
   2  -6  -1   41.60    2.00
   2  -6  -1   43.80    1.80
  -2   6   1   40.70    2.20
  -2   6   1   42.90    2.00
  -2   6   1   41.90    1.90
   1  -6  -1    1.80    0.70
   1  -6  -1    2.30    0.70
   1  -6  -1    2.20    0.70
   1  -6  -1    2.00    0.90
  -1   6   1    1.10    0.70
  -1   6   1    1.20    0.90
  -1   6   1    1.50    0.80
   0  -6  -1   53.59    2.00
   0  -6  -1   54.39    1.90
   0  -6  -1   57.29    2.10
   0  -6  -1   55.89    2.00
   0   6   1   56.09    2.10
   0   6   1   57.09    2.10
   0   6   1   54.69    2.10
  -1  -6  -1  289.77    5.40
  -1  -6  -1  281.97    5.50
  -1  -6  -1  287.97    5.20
  -1  -6  -1  286.37    5.30
   1   6   1  283.67    5.50
   1   6   1  283.07    5.60
   1   6   1  286.27    5.10
   1   6   1  278.27    5.60
  -2  -6  -1  214.08    4.30
  -2  -6  -1  216.88    4.30
  -2  -6  -1  221.28    4.20
  -2  -6  -1  220.88    4.50
   2   6   1  219.18    4.50
   2   6   1  210.18    4.10
   2   6   1  212.98    4.50
   2   6   1  218.68    4.10
  -3  -6  -1    0.40    0.80
  -3  -6  -1    0.50    0.90
  -3  -6  -1    0.90    0.80
  -3  -6  -1    0.60    0.70
  -3  -6  -1   -0.90    0.90
   3   6   1    0.90    0.90
   3   6   1    0.90    0.80
   3   6   1    1.30    0.70
   3   6   1   -0.10    0.70
  -4  -6  -1  147.89    2.60
  -4  -6  -1  148.19    3.40
  -4  -6  -1  149.29    3.60
  -4  -6  -1  149.29    3.30
   4   6   1  155.28    3.60
   4   6   1  146.19    3.30
   4   6   1  150.58    3.20
   4   6   1  150.38    3.60
  -5  -6  -1   16.00    1.20
  -5  -6  -1   15.60    1.20
  -5  -6  -1   16.70    0.90
   5   6   1   11.70    1.30
   5   6   1   17.10    1.40
   5   6   1   13.80    1.00
   5   6   1   13.10    1.10
  -6  -6  -1  188.68    4.50
  -6  -6  -1  190.98    3.50
  -6  -6  -1  197.88    4.30
  -6  -6  -1  190.38    4.00
   6   6   1  188.08    4.10
   6   6   1  195.98    4.10
   6   6   1  184.18    4.40
  -7  -6  -1  206.58    4.40
  -7  -6  -1  205.98    4.50
  -7  -6  -1  202.58    3.90
  -7  -6  -1  197.78    4.80
   7   6   1  203.48    4.50
   7   6   1  200.88    4.40
   7   6   1  211.18    5.00
  -8  -6  -1   13.30    1.20
  -8  -6  -1   13.20    1.50
  -8  -6  -1   12.50    1.10
  -8  -6  -1   13.40    1.40
   8   6   1   11.70    1.30
   8   6   1   14.00    1.70
   8   6   1   14.10    1.50
   8   6   1   11.30    1.50
  -9  -6  -1   25.60    2.10
   9   6   1   26.10    2.20
   9   6   1   25.10    2.20
 -10  -6  -1    3.40    1.50
  10   6   1    5.50    1.80
  10   6   1    3.60    1.50
 -11  -6  -1   84.49    3.60
  11   6   1   91.49    3.80
  11   6   1   94.99    4.00
 -12  -6  -1   23.50    2.40
  12   6   1   23.90    2.60
  12   6   1   29.00    2.70
 -13  -6  -1    4.10    1.80
  -8   7   1    2.10    1.70
  -7   7   1   -2.70    1.70
  -6   7   1    3.30    1.80
  -5   7   1    0.80    1.30
   4  -7  -1   64.49    2.90
   4  -7  -1   65.09    2.90
  -4   7   1   61.89    2.90
  -4   7   1   64.39    3.10
   3  -7  -1   34.20    2.20
   3  -7  -1   35.20    2.30
   3  -7  -1   34.60    2.20
  -3   7   1   31.30    2.10
  -3   7   1   31.10    2.50
   2  -7  -1  167.88    4.20
   2  -7  -1  172.88    4.20
   2  -7  -1  174.68    4.10
   2  -7  -1  175.78    4.10
  -2   7   1  168.08    4.40
  -2   7   1  177.78    4.50
  -2   7   1  168.08    4.30
   1  -7  -1   71.79    2.60
   1  -7  -1   72.29    2.60
   1  -7  -1   73.19    2.50
   1  -7  -1   67.39    2.50
  -1   7   1   72.39    2.60
  -1   7   1   66.29    2.70
  -1   7   1   74.29    2.70
   0  -7  -1   94.39    2.60
   0  -7  -1   94.39    2.70
   0  -7  -1   93.19    2.80
   0  -7  -1   88.09    2.60
   0   7   1   85.49    2.70
   0   7   1   97.09    2.90
   0   7   1   92.49    2.90
  -1  -7  -1   21.00    1.70
  -1  -7  -1   20.60    1.50
  -1  -7  -1   21.00    1.60
  -1  -7  -1   21.60    1.60
   1   7   1   19.00    1.70
   1   7   1   19.90    1.50
   1   7   1   22.30    1.70
  -2  -7  -1   52.09    1.90
  -2  -7  -1   48.70    2.00
  -2  -7  -1   50.99    2.00
  -2  -7  -1   49.99    2.00
   2   7   1   52.39    2.20
   2   7   1   53.09    2.20
  -3  -7  -1   28.00    1.60
  -3  -7  -1   29.10    1.60
  -3  -7  -1   31.20    1.60
  -3  -7  -1   24.40    1.90
  -3  -7  -1   27.70    1.50
   3   7   1   26.80    1.70
   3   7   1   29.60    1.60
   3   7   1   29.90    1.90
  -4  -7  -1   -0.10    0.90
  -4  -7  -1    1.70    0.90
  -4  -7  -1    1.40    0.80
  -4  -7  -1    0.10    1.00
   4   7   1    0.60    0.80
   4   7   1    1.00    0.80
  -5  -7  -1    1.70    0.80
  -5  -7  -1    0.20    0.70
  -5  -7  -1    1.30    0.50
  -5  -7  -1    0.60    0.90
   5   7   1    1.50    0.90
   5   7   1    0.60    0.90
   5   7   1    1.50    0.70
  -6  -7  -1  196.68    3.50
  -6  -7  -1  198.38    4.30
  -6  -7  -1  196.48    4.70
  -6  -7  -1  198.28    4.50
   6   7   1  207.18    4.80
   6   7   1  191.78    4.20
  -7  -7  -1  208.28    4.70
  -7  -7  -1  214.18    4.00
  -7  -7  -1  211.68    4.60
  -7  -7  -1  215.88    5.10
   7   7   1  215.48    4.70
   7   7   1  210.78    5.10
  -8  -7  -1    3.90    0.80
  -8  -7  -1    4.70    1.20
  -8  -7  -1    3.00    1.40
  -8  -7  -1    5.70    1.30
   8   7   1    3.60    1.30
  -9  -7  -1   13.40    1.90
   9   7   1   14.50    2.00
 -10  -7  -1    1.30    1.30
  10   7   1    0.10    1.30
 -11  -7  -1   -1.80    1.70
  11   7   1   -0.90    1.60
  11   7   1   -1.00    1.30
 -12  -7  -1    3.10    1.70
  12   7   1    2.00    1.60
  12   7   1    1.50    1.90
 -13  -7  -1    8.40    2.30
  13   7   1    9.10    2.30
  13   7   1    8.10    2.00
  -7   8   1    0.70    1.90
  -6   8   1   10.00    2.10
  -5   8   1   -0.60    1.60
  -4   8   1   -2.30    1.50
   3  -8  -1    3.60    1.40
   3  -8  -1    7.60    1.50
  -3   8   1    3.90    1.50
  -3   8   1    2.90    1.50
   2  -8  -1    9.40    1.50
   2  -8  -1    9.40    1.50
   2  -8  -1   10.00    1.50
  -2   8   1    7.60    1.60
  -2   8   1    7.70    1.60
   1  -8  -1   -0.80    1.10
   1  -8  -1    0.00    1.20
   1  -8  -1   -1.10    1.20
   1  -8  -1    1.10    1.30
  -1   8   1   -1.00    1.40
  -1   8   1    0.00    1.10
   0  -8  -1   54.99    2.40
   0  -8  -1   55.69    2.40
   0  -8  -1   53.69    2.60
   0  -8  -1   56.09    2.50
   0   8   1   54.69    2.40
   0   8   1   56.59    2.40
   0   8   1   57.19    2.70
  -1  -8  -1   15.20    1.40
  -1  -8  -1   15.60    1.20
  -1  -8  -1   17.00    1.50
  -1  -8  -1   14.70    1.50
   1   8   1   18.00    1.60
   1   8   1   18.30    1.60
   1   8   1   15.70    1.60
  -2  -8  -1   80.69    2.70
  -2  -8  -1   75.09    2.50
  -2  -8  -1   78.69    2.80
  -2  -8  -1   78.09    2.70
   2   8   1   77.29    2.70
   2   8   1   75.99    2.80
  -3  -8  -1   57.49    2.40
  -3  -8  -1   59.99    2.40
  -3  -8  -1   64.29    2.60
  -3  -8  -1   58.49    2.30
   3   8   1   56.69    2.60
  -4  -8  -1  130.19    3.40
  -4  -8  -1  122.99    3.40
  -4  -8  -1  128.59    3.30
   4   8   1  124.59    3.70
  -5  -8  -1    0.90    1.00
  -5  -8  -1    2.00    1.10
  -5  -8  -1    3.00    1.20
  -5  -8  -1    0.20    1.10
  -5  -8  -1    2.60    0.50
   5   8   1    1.50    1.00
   5   8   1    2.60    1.00
  -6  -8  -1    5.80    1.20
  -6  -8  -1    5.50    0.60
  -6  -8  -1    5.90    1.20
  -6  -8  -1    3.70    1.30
   6   8   1    7.10    1.50
   6   8   1    5.20    1.10
  -7  -8  -1   91.89    3.10
  -7  -8  -1   90.29    2.20
  -7  -8  -1   86.39    2.80
  -7  -8  -1   92.99    3.20
   7   8   1   93.09    3.20
  -8  -8  -1   49.99    2.60
  -8  -8  -1   53.29    1.80
   8   8   1   50.39    2.70
  -9  -8  -1   16.00    1.80
   9   8   1   16.80    2.10
 -10  -8  -1    1.80    1.40
  10   8   1   -0.50    1.60
 -11  -8  -1    1.30    1.40
  11   8   1   -0.40    1.30
 -12  -8  -1    0.60    1.60
  12   8   1   -1.50    1.70
 -13  -8  -1   -0.40    1.70
  13   8   1    0.50    1.60
  -6   9   1    1.20    1.90
  -5   9   1   21.80    2.40
  -4   9   1    2.50    1.70
  -3   9   1    7.60    1.60
   2  -9  -1    3.60    1.40
   2  -9  -1    1.80    1.40
  -2   9   1    0.80    1.50
  -2   9   1    2.20    1.40
   1  -9  -1   36.30    2.60
   1  -9  -1   44.60    2.50
  -1   9   1   40.00    2.40
  -1   9   1   40.10    2.60
   0  -9  -1  156.58    4.20
   0  -9  -1  164.28    4.30
   0  -9  -1  158.48    4.10
   0   9   1  159.28    4.40
   0   9   1  150.28    4.30
  -1  -9  -1  205.88    4.70
  -1  -9  -1  200.48    4.80
  -1  -9  -1  200.58    4.80
  -1  -9  -1  200.88    4.50
   1   9   1  195.78    4.80
   1   9   1  204.28    5.00
  -2  -9  -1   14.10    1.40
  -2  -9  -1   13.20    1.50
  -2  -9  -1   13.10    1.30
  -2  -9  -1   14.60    1.50
   2   9   1   15.40    1.50
  -3  -9  -1   32.00    1.80
  -3  -9  -1   34.50    1.90
  -3  -9  -1   35.60    1.90
  -3  -9  -1   35.80    2.30
   3   9   1   36.00    2.10
  -4  -9  -1   36.70    2.00
  -4  -9  -1   35.80    2.20
  -4  -9  -1   36.50    2.10
   4   9   1   35.20    2.10
  -5  -9  -1   28.90    2.20
  -5  -9  -1   25.70    1.80
  -5  -9  -1   26.40    1.90
  -5  -9  -1   25.30    2.00
  -5  -9  -1   26.70    1.00
   5   9   1   31.90    2.40
  -6  -9  -1   33.30    2.30
  -6  -9  -1   29.40    2.20
  -6  -9  -1   30.10    2.10
  -6  -9  -1   26.50    2.00
  -6  -9  -1   29.80    1.10
   6   9   1   30.90    2.20
  -7  -9  -1   21.40    1.10
  -7  -9  -1   24.80    2.30
   7   9   1   21.10    1.80
  -8  -9  -1   31.50    2.50
  -8  -9  -1   31.00    1.40
   8   9   1   33.20    2.70
  -9  -9  -1   62.59    3.20
   9   9   1   67.89    3.20
 -10  -9  -1    5.80    1.60
  10   9   1    7.40    1.70
 -11  -9  -1    1.30    1.80
  11   9   1   -1.50    1.70
 -12  -9  -1    1.00    1.90
  12   9   1   -0.30    1.80
 -13  -9  -1    2.00    1.70
  13   9   1   -0.50    2.00
  -4  10   1    1.20    1.80
  -3  10   1    0.80    1.40
  -2  10   1   -0.30    1.50
  -1  10   1    2.20    1.60
   0 -10  -1   -1.90    1.20
   0 -10  -1   -0.10    1.40
   0  10   1    0.40    1.20
   0  10   1    1.90    1.50
  -1 -10  -1    5.90    1.20
  -1 -10  -1    5.10    1.50
   1  10   1    5.60    1.60
   1  10   1    3.80    1.40
  -2 -10  -1    4.50    1.30
  -2 -10  -1    2.10    1.30
  -2 -10  -1    2.30    1.40
   2  10   1    2.10    1.50
  -3 -10  -1   34.40    2.30
  -3 -10  -1   38.60    2.60
   3  10   1   36.30    2.60
  -4 -10  -1    2.10    1.20
  -4 -10  -1    1.00    1.30
  -4 -10  -1    2.30    1.30
  -4 -10  -1   -0.40    0.50
   4  10   1    0.50    1.40
  -5 -10  -1   13.10    1.50
  -5 -10  -1   13.90    1.70
  -5 -10  -1   14.60    1.70
  -5 -10  -1   13.40    0.80
   5  10   1   14.40    1.90
  -6 -10  -1    9.40    1.60
   6  10   1    8.40    1.50
  -7 -10  -1   20.00    2.00
   7  10   1   19.60    1.90
  -8 -10  -1    0.20    1.20
   8  10   1   -0.50    1.30
  -9 -10  -1   39.70    2.90
   9  10   1   41.40    2.80
 -10 -10  -1   11.00    2.10
  10  10   1   10.90    2.20
 -11 -10  -1    0.40    1.50
  11  10   1    1.50    1.90
 -12 -10  -1    2.60    2.00
  12  10   1    0.40    1.60
  -3  11   1    0.30    1.80
  -2  11   1    1.60    1.50
  -1  11   1   11.60    2.00
   0  11   1    5.20    1.80
   1  11   1   11.60    1.70
   2  11   1    3.60    1.40
   3  11   1   -1.70    1.40
   4  11   1    0.70    1.30
   5  11   1    3.10    1.40
  -6 -11  -1   83.69    3.50
   6  11   1   79.49    3.70
  -7 -11  -1   23.70    2.20
   7  11   1   21.90    2.10
  -8 -11  -1    1.70    1.30
   8  11   1    2.50    1.50
   9  11   1   12.10    2.20
  10  11   1    6.80    1.80
  11  11   1    0.00    1.90
  12  11   1   -1.90    1.60
  -1  12   1    1.40    1.80
   0  12   1    4.20    1.80
   1  12   1    2.80    1.70
   2  12   1    2.50    1.70
   3  12   1    3.50    1.70
   4  12   1   -0.20    1.60
   5  12   1    0.80    1.70
   6  12   1    5.10    1.90
   7  12   1    3.20    1.90
   8  12   1   27.10    2.70
   9  12   1    4.00    1.70
  10  12   1   20.30    2.60
  11  12   1   -0.10    1.60
   1  13   1    3.60    1.90
   2  13   1    1.60    1.80
   3  13   1    1.80    1.80
   4  13   1   -2.20    1.30
   5  13   1    3.90    1.80
   6  13   1    7.90    2.10
   7  13   1    1.80    1.60
   8  13   1   27.60    2.50
   9  13   1   17.10    2.60
  10  13   1   10.00    2.50
   4  14   1    3.10    1.60
   5  14   1    1.00    1.90
   6  14   1   13.20    2.10
   7  14   1    2.80    2.00
   8  14   1   19.30    2.70
   9  13  -2    4.60    1.70
   8  13  -2   -2.90    1.70
   7  13  -2    0.20    1.40
   6  13  -2    0.80    1.70
   5  13  -2    4.10    1.80
   4  13  -2    3.60    1.50
   3  13  -2    3.50    1.70
   2  13  -2    2.70    1.70
  10  12  -2   20.20    2.60
   9  12  -2    6.60    1.80
   8  12  -2    0.90    1.70
   7  12  -2   -0.90    1.30
   6  12  -2   -0.30    1.60
   5  12  -2    2.60    1.60
   4  12  -2   -1.30    1.40
   3  12  -2    1.10    1.20
   2  12  -2   -0.40    1.50
   1  12  -2   -4.20    1.30
   0  12  -2    4.20    1.60
  11  11  -2    1.10    1.90
  10  11  -2    3.50    1.90
   9  11  -2   15.90    2.00
   8  11  -2   11.00    2.10
   7  11  -2   11.50    2.00
   6  11  -2   31.90    2.70
   5  11  -2    6.70    1.70
  -5 -11   2    4.60    1.60
   4  11  -2    5.70    1.50
  -4 -11   2    4.50    1.40
  -4 -11   2    1.10    1.50
   3  11  -2    2.50    1.40
  -3 -11   2    3.50    1.40
  -3 -11   2    5.70    1.60
   2  11  -2    3.20    1.50
  -2 -11   2    0.60    1.40
  -2 -11   2    2.30    1.30
   1  11  -2   10.40    1.70
  -1 -11   2    6.10    1.80
   0  11  -2    5.10    1.60
   0 -11   2    4.90    1.60
  -1  11  -2   -0.70    1.40
  -2  11  -2    4.40    1.70
  12  10  -2    1.40    2.00
  11  10  -2   12.00    2.30
  10  10  -2    2.00    1.80
   9  10  -2    2.10    1.40
   8  10  -2    5.40    1.50
   7  10  -2   14.60    1.70
   6  10  -2   35.80    2.40
  -6 -10   2   42.50    2.60
  -6 -10   2   41.90    2.20
   5  10  -2   39.10    2.60
  -5 -10   2   40.50    2.40
  -5 -10   2   35.00    2.40
   4  10  -2   15.80    1.70
  -4 -10   2   21.30    1.80
  -4 -10   2   22.20    1.70
   3  10  -2   15.50    1.70
  -3 -10   2   17.50    1.60
  -3 -10   2   16.50    1.70
   2  10  -2   38.30    2.40
  -2 -10   2   36.30    2.50
  -2 -10   2   34.80    2.60
   1  10  -2    2.60    1.40
  -1 -10   2    3.90    1.40
  -1 -10   2    2.70    1.30
   0  10  -2    0.30    1.30
   0 -10   2   -0.30    1.20
   0 -10   2    1.00    1.30
  -1  10  -2   25.10    2.30
   1 -10   2   26.10    2.00
   1 -10   2   23.90    1.90
  -2  10  -2   -0.20    1.30
   2 -10   2   -1.90    1.50
  -3  10  -2    2.90    1.60
  -4  10  -2    8.50    1.90
  13   9  -2    1.10    2.00
  12   9  -2   10.00    2.10
  11   9  -2    0.60    1.40
  10   9  -2    0.30    1.70
 -10  -9   2   -0.80    1.30
   9   9  -2   25.40    2.30
  -9  -9   2   29.40    2.50
   8   9  -2   16.50    2.00
  -8  -9   2   19.60    1.90
   7   9  -2   -3.00    1.30
  -7  -9   2   -1.60    1.10
  -7  -9   2   -1.20    1.10
   6   9  -2   44.80    2.40
  -6  -9   2   40.80    2.40
  -6  -9   2   48.60    2.40
  -6  -9   2   44.00    2.40
   5   9  -2    1.20    1.10
  -5  -9   2    0.00    1.30
  -5  -9   2   -0.30    1.10
  -5  -9   2    1.20    1.20
   4   9  -2    7.20    1.40
  -4  -9   2    8.70    1.40
  -4  -9   2   10.00    1.30
  -4  -9   2    9.60    1.30
   3   9  -2   37.00    2.20
  -3  -9   2   38.00    2.10
  -3  -9   2   38.90    2.10
  -3  -9   2   38.70    2.70
   2   9  -2   32.10    2.10
  -2  -9   2   33.80    2.30
  -2  -9   2   34.70    2.10
   1   9  -2   26.30    2.00
   1   9  -2   27.40    2.20
  -1  -9   2   32.40    2.40
  -1  -9   2   29.40    2.00
   0   9  -2   18.60    1.80
   0   9  -2   15.40    1.70
   0  -9   2   18.60    1.70
   0  -9   2   16.90    1.60
  -1   9  -2    8.30    1.60
   1  -9   2    5.30    1.40
   1  -9   2    5.90    1.50
  -2   9  -2    5.70    1.50
   2  -9   2   10.20    1.50
   2  -9   2   10.50    1.70
  -3   9  -2    4.20    1.50
   3  -9   2    4.50    1.60
   3  -9   2    3.40    1.60
  -4   9  -2    0.60    1.40
  -5   9  -2   -1.00    1.50
  13   8  -2    0.90    2.00
  13   8  -2    2.90    1.80
  12   8  -2   -1.00    1.50
  12   8  -2    2.40    1.60
 -12  -8   2    1.90    1.90
  11   8  -2   -2.70    1.70
  11   8  -2    1.70    1.80
 -11  -8   2   -1.20    1.60
  10   8  -2    2.70    1.70
 -10  -8   2    4.20    1.70
   9   8  -2   49.10    3.10
  -9  -8   2   41.10    2.50
   8   8  -2   23.10    2.10
  -8  -8   2   23.00    2.00
  -8  -8   2   30.70    2.50
   7   8  -2    0.30    1.30
  -7  -8   2    1.10    0.80
  -7  -8   2   -0.30    1.10
  -7  -8   2   -0.30    1.20
   6   8  -2    0.90    1.20
  -6  -8   2    1.90    1.20
  -6  -8   2    1.20    1.10
  -6  -8   2    0.80    1.00
   5   8  -2    6.90    1.10
   5   8  -2    6.00    1.30
  -5  -8   2    6.50    1.20
  -5  -8   2    8.00    1.20
  -5  -8   2    5.80    1.00
  -5  -8   2    6.20    1.20
   4   8  -2  152.08    3.90
  -4  -8   2  144.49    3.60
  -4  -8   2  142.89    3.50
  -4  -8   2  145.79    3.70
  -4  -8   2  140.39    3.60
   3   8  -2   -0.90    1.00
  -3  -8   2   -1.10    0.90
  -3  -8   2    1.60    0.90
  -3  -8   2   -1.20    1.00
   2   8  -2   88.69    2.90
  -2  -8   2   86.39    2.70
  -2  -8   2   88.69    2.90
  -2  -8   2   89.19    2.70
  -2  -8   2   85.59    1.80
   1   8  -2    2.60    1.10
   1   8  -2    2.10    1.10
  -1  -8   2    1.60    1.00
  -1  -8   2    0.70    1.20
  -1  -8   2    2.20    1.00
   0   8  -2    4.00    1.30
   0   8  -2    2.50    1.30
   0  -8   2    0.50    1.30
   0  -8   2    0.90    1.20
   0  -8   2    1.50    1.00
  -1   8  -2  178.18    4.60
  -1   8  -2  180.78    4.50
   1  -8   2  186.18    4.60
   1  -8   2  185.08    4.30
  -2   8  -2   11.60    1.40
  -2   8  -2   11.00    1.60
   2  -8   2   13.10    1.50
   2  -8   2   15.40    1.60
  -3   8  -2    1.50    1.30
   3  -8   2    1.00    1.40
   3  -8   2    0.60    1.40
  -4   8  -2   51.89    2.80
   4  -8   2   53.49    2.90
   4  -8   2   49.90    3.10
  -5   8  -2    5.60    1.70
  -6   8  -2    5.50    1.70
  13   7  -2    3.50    2.10
  13   7  -2    0.10    1.60
 -13  -7   2   -3.70    1.90
  12   7  -2    4.40    1.80
  12   7  -2    1.70    1.60
 -12  -7   2    0.80    1.90
  11   7  -2   -0.80    1.30
  11   7  -2    2.00    1.50
 -11  -7   2   -0.20    1.70
  10   7  -2   -2.00    1.50
  10   7  -2   -1.10    1.30
 -10  -7   2   -1.30    1.50
   9   7  -2    0.50    1.30
   9   7  -2    0.70    1.30
  -9  -7   2    2.60    1.30
   8   7  -2   52.39    2.60
   8   7  -2   50.09    2.60
  -8  -7   2   51.49    2.80
  -8  -7   2   48.50    2.70
  -8  -7   2   48.50    2.30
   7   7  -2  153.88    4.00
  -7  -7   2  119.29    3.70
  -7  -7   2  150.48    3.80
  -7  -7   2  159.28    3.70
   6   7  -2  124.19    3.50
  -6  -7   2  122.79    3.10
  -6  -7   2  118.69    3.30
  -6  -7   2  122.69    3.40
   5   7  -2    9.60    1.30
   5   7  -2   10.50    1.10
  -5  -7   2    9.20    1.10
  -5  -7   2    9.80    1.10
  -5  -7   2    9.80    1.20
   4   7  -2  151.28    3.80
  -4  -7   2  149.29    3.50
  -4  -7   2  149.69    3.50
  -4  -7   2  154.68    3.70
  -4  -7   2  153.48    3.40
   3   7  -2   22.50    1.70
  -3  -7   2   21.90    1.50
  -3  -7   2   18.70    1.30
  -3  -7   2   19.30    1.50
  -3  -7   2   18.60    1.50
  -3  -7   2   18.60    1.40
   2   7  -2   26.50    1.60
  -2  -7   2   25.10    0.80
  -2  -7   2   24.00    1.60
  -2  -7   2   26.90    1.80
  -2  -7   2   25.40    1.50
   1   7  -2    1.30    0.90
   1   7  -2    0.70    0.90
  -1  -7   2    0.80    0.90
  -1  -7   2    2.00    0.80
  -1  -7   2    1.20    0.80
  -1  -7   2    1.20    0.50
   0   7  -2    3.00    0.90
   0   7  -2    2.10    1.00
   0  -7   2    0.10    0.90
   0  -7   2    1.90    0.90
   0  -7   2    2.90    1.00
  -1   7  -2    1.30    1.10
  -1   7  -2    0.90    1.10
   1  -7   2    2.60    1.10
   1  -7   2    3.60    1.00
   1  -7   2    2.90    1.10
  -2   7  -2    4.10    1.30
  -2   7  -2    4.80    1.30
   2  -7   2    1.80    1.10
   2  -7   2    4.30    1.20
   2  -7   2    6.30    1.20
  -3   7  -2   18.80    1.80
  -3   7  -2   16.90    1.70
   3  -7   2   18.70    1.60
   3  -7   2   19.00    1.60
  -4   7  -2   12.50    1.60
   4  -7   2   14.40    1.60
   4  -7   2    9.30    1.60
  -5   7  -2   21.60    1.90
   5  -7   2   22.60    2.00
   5  -7   2   20.70    1.90
  -6   7  -2    1.10    1.50
  -7   7  -2   -1.90    1.60
  13   6  -2    0.80    1.70
 -13  -6   2   -0.80    1.60
  12   6  -2    1.70    1.60
 -12  -6   2    0.80    1.50
  11   6  -2   -0.50    1.40
 -11  -6   2   -0.50    1.40
  10   6  -2    2.00    1.40
 -10  -6   2    0.70    1.30
   9   6  -2   -0.80    1.20
  -9  -6   2    0.40    1.20
   8   6  -2   22.70    1.50
   8   6  -2   25.70    2.00
  -8  -6   2   22.10    1.70
  -8  -6   2   24.30    1.90
  -8  -6   2   24.00    1.90
   7   6  -2  102.29    3.20
   7   6  -2  101.29    2.20
   7   6  -2   99.59    3.30
   7   6  -2  101.79    2.90
  -7  -6   2   98.59    2.80
  -7  -6   2   99.99    3.20
  -7  -6   2   97.39    3.00
   6   6  -2    8.90    1.20
   6   6  -2    9.10    1.30
  -6  -6   2    8.60    1.10
  -6  -6   2   10.20    1.10
  -6  -6   2   10.50    1.20
   5   6  -2   24.10    1.60
   5   6  -2   24.30    1.70
  -5  -6   2   24.10    1.40
  -5  -6   2   22.60    1.60
  -5  -6   2   25.60    1.60
   4   6  -2   -0.40    0.80
   4   6  -2    1.40    0.80
  -4  -6   2    1.10    0.70
  -4  -6   2    0.40    0.80
  -4  -6   2   -0.60    0.80
   3   6  -2   42.70    1.70
  -3  -6   2   45.20    1.70
  -3  -6   2   42.70    1.70
  -3  -6   2   41.40    1.70
  -3  -6   2   40.80    1.80
  -3  -6   2   39.30    1.80
   2   6  -2   55.59    2.00
   2   6  -2   56.99    2.00
  -2  -6   2   56.99    1.90
  -2  -6   2   62.69    1.90
  -2  -6   2   61.49    1.90
  -2  -6   2   56.09    1.10
   1   6  -2  200.78    4.20
   1   6  -2  199.28    4.10
   1   6  -2  199.48    4.20
  -1  -6   2  201.18    4.00
  -1  -6   2  198.08    3.40
  -1  -6   2  201.88    4.10
  -1  -6   2  200.18    3.90
   0   6  -2    6.50    0.90
   0   6  -2    8.60    1.00
   0   6  -2    6.00    0.90
   0  -6   2    5.30    0.80
   0  -6   2    5.00    0.80
   0  -6   2    5.70    0.80
  -1   6  -2  112.79    2.90
  -1   6  -2  109.49    3.00
  -1   6  -2  116.19    3.10
   1  -6   2  116.89    2.80
   1  -6   2  118.09    2.90
   1  -6   2  113.79    2.80
   1  -6   2  114.59    2.70
  -2   6  -2  111.69    3.10
  -2   6  -2  111.79    2.90
   2  -6   2  115.89    2.90
   2  -6   2  115.79    3.00
   2  -6   2  112.79    2.90
  -3   6  -2    7.90    1.20
  -3   6  -2    7.70    1.40
   3  -6   2   10.10    1.20
   3  -6   2    7.90    1.20
   3  -6   2    9.00    1.10
  -4   6  -2   49.20    2.50
  -4   6  -2   50.59    2.50
   4  -6   2   53.49    2.50
   4  -6   2   49.60    2.40
  -5   6  -2   13.60    1.60
   5  -6   2   12.70    1.60
   5  -6   2   12.90    1.80
  -6   6  -2   13.50    1.80
   6  -6   2   10.10    1.70
   6  -6   2   12.00    1.90
  -7   6  -2    3.60    1.60
  -8   6  -2   34.90    2.90
  13   5  -2   -0.30    2.00
 -13  -5   2   -1.20    2.00
  12   5  -2   -0.10    1.90
 -12  -5   2    0.20    1.50
  11   5  -2   22.80    2.20
 -11  -5   2   26.50    2.50
  10   5  -2   13.00    2.00
 -10  -5   2   14.80    1.80
   9   5  -2   22.70    2.10
  -9  -5   2   24.60    2.10
   8   5  -2  110.79    3.20
   8   5  -2  114.19    3.50
  -8  -5   2  117.19    3.30
  -8  -5   2  114.29    3.60
  -8  -5   2  107.49    3.30
   7   5  -2    1.00    0.70
   7   5  -2    0.20    1.00
   7   5  -2   -0.60    1.00
   7   5  -2    0.00    0.90
  -7  -5   2    0.20    0.80
  -7  -5   2   -1.30    0.90
  -7  -5   2    1.10    1.20
   6   5  -2   -0.60    0.70
   6   5  -2    2.50    1.10
   6   5  -2    0.00    0.50
  -6  -5   2   -1.10    0.90
  -6  -5   2    1.30    1.10
  -6  -5   2   -0.40    0.90
   5   5  -2    1.50    1.00
   5   5  -2    2.50    0.80
   5   5  -2    1.20    1.00
   5   5  -2    2.80    0.80
  -5  -5   2    0.70    0.80
  -5  -5   2    1.50    0.80
  -5  -5   2    0.80    0.90
   4   5  -2   -0.30    0.80
   4   5  -2    0.10    0.80
   4   5  -2   -0.30    0.60
  -4  -5   2    0.90    0.70
  -4  -5   2    0.30    0.70
  -4  -5   2   -1.10    0.80
   3   5  -2  352.16    6.50
  -3  -5   2  350.06    6.40
  -3  -5   2  351.86    6.10
  -3  -5   2  359.36    6.20
  -3  -5   2  353.26    6.00
   2   5  -2  121.09    2.80
   2   5  -2  120.89    2.80
  -2  -5   2  120.39    2.60
  -2  -5   2  119.69    2.60
  -2  -5   2  118.79    2.70
  -2  -5   2  119.79    1.90
   1   5  -2  200.88    3.90
   1   5  -2  211.98    4.10
   1   5  -2  206.08    4.10
  -1  -5   2  209.38    3.80
  -1  -5   2  206.28    3.80
  -1  -5   2  209.88    4.00
  -1  -5   2  208.68    3.40
   0   5  -2    5.30    0.90
   0   5  -2    3.80    0.90
   0   5  -2    5.30    0.80
   0  -5   2    6.70    0.70
   0  -5   2    5.10    0.70
   0  -5   2    5.70    0.70
   0  -5   2    5.10    0.60
  -1   5  -2   46.00    1.70
  -1   5  -2   44.50    1.60
  -1   5  -2   46.70    1.70
   1  -5   2   44.00    1.50
   1  -5   2   45.40    1.60
   1  -5   2   46.80    1.70
  -2   5  -2   68.69    2.20
  -2   5  -2   68.19    2.00
  -2   5  -2   69.49    2.20
   2  -5   2   71.39    2.10
   2  -5   2   73.39    2.10
   2  -5   2   69.79    2.20
  -3   5  -2   10.00    1.00
  -3   5  -2    9.80    1.20
   3  -5   2    9.80    1.10
   3  -5   2   11.10    1.20
   3  -5   2    9.20    1.00
  -4   5  -2   31.70    2.00
  -4   5  -2   30.70    1.70
   4  -5   2   34.30    1.90
   4  -5   2   30.80    1.90
   4  -5   2   29.60    2.00
  -5   5  -2   33.10    2.20
  -5   5  -2   36.00    2.20
   5  -5   2   30.10    2.10
   5  -5   2   35.80    2.10
  -6   5  -2   18.10    1.70
   6  -5   2   12.10    1.60
   6  -5   2   16.60    1.70
  -7   5  -2    1.80    1.60
   7  -5   2    4.40    1.50
  -8   5  -2    7.20    1.80
  -9   5  -2   13.40    2.30
  13   4  -2    9.80    2.40
 -13  -4   2   12.20    2.20
  12   4  -2    5.10    1.80
 -12  -4   2    3.80    2.00
  11   4  -2    0.60    1.40
 -11  -4   2    3.20    1.60
  10   4  -2   10.60    1.70
 -10  -4   2    7.10    1.60
   9   4  -2    5.80    1.70
  -9  -4   2    5.60    1.60
   8   4  -2    1.90    0.90
   8   4  -2    3.00    1.40
   8   4  -2    3.00    1.20
  -8  -4   2    3.70    1.10
  -8  -4   2    2.50    1.10
  -8  -4   2    2.90    1.10
   7   4  -2   -0.10    1.00
   7   4  -2   -2.90    1.00
   7   4  -2   -0.10    1.00
  -7  -4   2    0.40    1.00
  -7  -4   2   -0.50    1.00
  -7  -4   2    0.70    0.90
   6   4  -2  668.63   11.20
   6   4  -2  695.73   11.40
   6   4  -2  692.13   10.70
   6   4  -2  704.63   12.20
  -6  -4   2  707.23   11.50
  -6  -4   2  691.03   11.30
   5   4  -2  124.09    2.30
   5   4  -2  122.19    3.10
   5   4  -2  116.79    3.10
   5   4  -2  119.59    2.80
   5   4  -2  118.59    2.90
  -5  -4   2  118.69    2.90
  -5  -4   2  123.29    2.90
  -5  -4   2  119.69    3.00
   4   4  -2  266.37    5.20
   4   4  -2  268.07    4.80
   4   4  -2  269.17    4.20
   4   4  -2  282.47    5.30
   4   4  -2  272.77    4.80
  -4  -4   2  269.87    5.20
  -4  -4   2  268.97    4.80
  -4  -4   2  270.27    5.00
   3   4  -2  319.47    5.40
   3   4  -2  320.77    5.90
   3   4  -2  320.27    5.40
  -3  -4   2  324.47    5.50
  -3  -4   2  328.67    5.80
  -3  -4   2  334.07    5.60
   2   4  -2   60.49    1.70
   2   4  -2   60.39    1.50
  -2  -4   2   59.69    1.70
  -2  -4   2   61.49    1.60
  -2  -4   2   60.19    1.70
   1   4  -2   35.00    1.20
   1   4  -2   33.70    1.20
   1   4  -2   33.60    1.20
  -1  -4   2   33.50    1.20
  -1  -4   2   35.20    1.20
  -1  -4   2   33.90    1.20
  -1  -4   2   32.00    0.80
   0   4  -2  264.77    4.70
   0   4  -2  258.17    4.80
   0   4  -2  269.27    4.80
   0  -4   2  262.87    4.50
   0  -4   2  269.97    4.50
   0  -4   2  270.77    4.70
   0  -4   2  264.87    4.30
  -1   4  -2  446.26    7.60
  -1   4  -2  459.15    7.80
  -1   4  -2  453.35    7.90
   1  -4   2  455.75    7.70
   1  -4   2  453.25    7.30
   1  -4   2  460.95    7.30
  -2   4  -2   59.49    2.00
  -2   4  -2   58.29    1.90
  -2   4  -2   56.99    1.80
   2  -4   2   59.09    1.70
   2  -4   2   62.79    1.80
   2  -4   2   63.69    1.80
   2  -4   2   59.19    1.70
  -3   4  -2    0.50    0.80
  -3   4  -2    0.40    0.70
  -3   4  -2   -0.50    0.70
   3  -4   2    0.60    0.70
   3  -4   2   -0.10    0.60
   3  -4   2    0.40    0.70
  -4   4  -2    4.20    1.00
  -4   4  -2    3.40    1.00
   4  -4   2    2.90    0.80
   4  -4   2    3.80    0.90
   4  -4   2    2.70    1.00
  -5   4  -2    9.10    1.40
  -5   4  -2    7.00    1.20
   5  -4   2    6.80    1.20
   5  -4   2    8.80    1.30
   5  -4   2    8.90    1.20
  -6   4  -2   27.90    2.10
  -6   4  -2   29.90    2.20
   6  -4   2   28.50    2.10
   6  -4   2   30.30    2.10
  -7   4  -2    0.60    1.40
   7  -4   2    2.60    1.40
   7  -4   2    0.30    1.30
  -8   4  -2   16.90    2.10
  -9   4  -2    9.70    2.00
 -10   4  -2    0.60    1.90
 -13  -3   2   -2.20    1.60
  12   3  -2   -2.20    1.40
 -12  -3   2    0.40    1.60
  11   3  -2   34.10    2.90
 -11  -3   2   28.80    2.50
  10   3  -2   16.10    1.90
 -10  -3   2   16.70    2.10
   9   3  -2   14.40    1.70
  -9  -3   2   13.20    1.70
   8   3  -2   12.70    1.20
   8   3  -2   16.30    1.40
   8   3  -2   13.30    1.50
  -8  -3   2   12.20    1.60
  -8  -3   2   15.30    1.30
  -8  -3   2   14.50    1.40
   7   3  -2    7.70    1.00
   7   3  -2    8.20    1.20
   7   3  -2    7.60    1.20
  -7  -3   2    6.30    1.30
  -7  -3   2    7.60    1.00
  -7  -3   2    7.40    1.20
   6   3  -2   28.90    1.70
   6   3  -2   27.90    1.50
   6   3  -2   26.70    1.80
   6   3  -2   25.80    1.40
  -6  -3   2   20.90    1.60
  -6  -3   2   29.50    1.70
  -6  -3   2   25.90    1.60
   5   3  -2  110.79    2.90
   5   3  -2  118.89    2.70
   5   3  -2  118.89    3.10
   5   3  -2  115.49    3.10
   5   3  -2  116.49    2.40
  -5  -3   2  116.69    2.80
  -5  -3   2  114.39    3.00
  -5  -3   2  118.59    2.80
   4   3  -2  417.76    6.80
   4   3  -2  410.46    6.90
   4   3  -2  400.56    7.30
   4   3  -2  413.96    7.40
   4   3  -2  418.06    6.40
  -4  -3   2  419.06    7.40
  -4  -3   2  417.46    6.90
  -4  -3   2  431.96    7.00
   3   3  -2  965.10   15.90
   3   3  -2  976.20   14.40
   3   3  -2  937.71   14.90
   3   3  -2  996.30   15.00
  -3  -3   2  991.40   15.90
  -3  -3   2 1002.80   15.00
  -3  -3   2 1006.50   15.90
  -3  -3   2  992.10   15.00
   2   3  -2  276.97    4.60
   2   3  -2  279.37    4.50
   2   3  -2  285.97    5.00
  -2  -3   2  285.37    4.70
  -2  -3   2  285.67    4.60
  -2  -3   2  274.77    4.90
  -2  -3   2  283.17    4.90
   1   3  -2   49.20    1.30
   1   3  -2   48.60    1.30
   1   3  -2   50.19    1.10
   1   3  -2   49.60    1.10
  -1  -3   2   49.99    0.90
  -1  -3   2   48.70    1.30
  -1  -3   2   49.40    1.30
  -1  -3   2   50.59    1.20
  -1  -3   2   52.09    1.20
   0   3  -2    6.50    0.60
   0   3  -2    7.80    0.70
   0   3  -2    7.90    0.50
   0   3  -2    9.50    0.70
   0  -3   2    6.80    0.50
   0  -3   2    7.90    0.60
   0  -3   2    8.10    0.70
   0  -3   2    6.30    0.50
   0  -3   2    6.30    0.50
  -1   3  -2   84.39    2.00
  -1   3  -2   81.89    1.90
  -1   3  -2   80.49    1.80
   1  -3   2   77.39    1.70
   1  -3   2   84.49    1.80
   1  -3   2   81.59    1.80
   1  -3   2   82.89    1.80
   1  -3   2   81.69    1.80
  -2   3  -2   20.50    1.20
  -2   3  -2   18.00    1.10
  -2   3  -2   17.00    1.10
   2  -3   2   19.90    1.10
   2  -3   2   20.20    1.10
   2  -3   2   20.20    1.20
  -3   3  -2   30.20    1.50
  -3   3  -2   28.20    1.30
  -3   3  -2   28.90    1.40
   3  -3   2   28.20    1.40
   3  -3   2   26.30    1.30
   3  -3   2   28.60    1.30
  -4   3  -2   33.70    1.70
  -4   3  -2   35.60    1.60
  -4   3  -2   37.20    1.70
   4  -3   2   34.90    1.60
   4  -3   2   37.20    1.60
   4  -3   2   34.20    1.70
  -5   3  -2   12.90    1.30
  -5   3  -2    8.60    1.10
   5  -3   2   10.00    1.20
   5  -3   2   11.00    1.10
   5  -3   2   10.50    1.20
  -6   3  -2   57.69    2.30
   6  -3   2   58.49    2.30
   6  -3   2   60.19    2.60
   6  -3   2   54.19    2.50
  -7   3  -2   49.00    2.60
  -7   3  -2   49.80    2.50
   7  -3   2   51.79    2.50
   7  -3   2   53.39    2.60
  -8   3  -2    3.50    1.60
   8  -3   2    5.40    1.60
   8  -3   2    1.40    1.40
  -9   3  -2   26.40    2.30
 -10   3  -2    0.70    1.70
 -13  -2   2   22.10    2.90
 -12  -2   2   -0.10    1.60
  11   2  -2    6.50    1.90
 -11  -2   2    8.40    2.10
  10   2  -2    8.10    1.80
 -10  -2   2    6.60    1.60
   9   2  -2    7.40    1.70
  -9  -2   2    7.50    1.50
   8   2  -2   88.29    2.90
   8   2  -2   88.19    3.00
   8   2  -2   90.29    3.10
  -8  -2   2   91.09    3.30
  -8  -2   2   88.69    3.00
  -8  -2   2   89.89    2.70
   7   2  -2   31.20    2.00
   7   2  -2   29.00    1.80
   7   2  -2   30.70    1.70
  -7  -2   2   33.20    2.00
  -7  -2   2   33.00    1.70
  -7  -2   2   31.10    2.10
   6   2  -2  180.18    4.00
   6   2  -2  183.28    3.80
   6   2  -2  185.88    4.10
  -6  -2   2  178.28    3.70
  -6  -2   2  184.48    4.00
  -6  -2   2  181.38    4.20
   5   2  -2  475.35    8.00
   5   2  -2  461.25    8.40
   5   2  -2  485.05    7.70
   5   2  -2  473.75    7.80
   5   2  -2  489.35    8.50
  -5  -2   2  474.45    7.90
  -5  -2   2  464.45    8.50
  -5  -2   2  474.95    8.00
   4   2  -2  462.45    7.20
   4   2  -2  450.35    7.40
   4   2  -2  454.85    7.50
   4   2  -2  457.75    8.00
  -4  -2   2  455.85    7.40
  -4  -2   2  462.85    7.60
  -4  -2   2  454.95    8.00
  -4  -2   2  467.05    8.00
   3   2  -2  218.28    3.80
   3   2  -2  221.58    3.90
   3   2  -2  218.38    4.10
  -3  -2   2  219.28    4.10
  -3  -2   2  217.68    3.90
  -3  -2   2  225.38    4.20
  -3  -2   2  224.48    3.90
   2   2  -2 5551.04   82.29
   2   2  -2 5555.04   87.59
   2   2  -2 5465.95   82.29
  -2  -2   2 5531.35   87.59
  -2  -2   2 5541.55   87.39
  -2  -2   2 5556.14   82.29
  -2  -2   2 5375.16   82.19
   1   2  -2 2539.95   40.60
   1   2  -2 2587.94   40.40
   1   2  -2 2569.34   40.20
   1   2  -2 2518.55   37.90
   1   2  -2 2526.45   37.90
   1   2  -2 2581.74   37.20
  -1  -2   2 2528.95   40.80
  -1  -2   2 2565.94   40.50
  -1  -2   2 2518.55   38.20
  -1  -2   2 2531.65   38.30
   0   2  -2  495.55    7.50
   0   2  -2  491.85    7.80
   0   2  -2  479.45    7.80
   0   2  -2  486.85    7.30
   0  -2   2  492.45    7.50
   0  -2   2  479.45    7.70
   0  -2   2  486.95    7.30
   0  -2   2  489.65    7.80
   0  -2   2  479.45    7.30
   0  -2   2  475.65    7.30
  -1   2  -2  651.93    9.50
  -1   2  -2  650.33    9.90
  -1   2  -2  644.34   10.30
  -1   2  -2  644.34    9.70
  -1   2  -2  633.84   10.30
   1  -2   2  643.54    9.70
   1  -2   2  632.94   10.20
   1  -2   2  640.74    9.70
   1  -2   2  641.04   10.20
   1  -2   2  633.04    9.70
  -2   2  -2  482.45    8.10
  -2   2  -2  486.85    7.80
  -2   2  -2  484.05    7.40
  -2   2  -2  491.25    8.10
  -2   2  -2  484.55    7.70
   2  -2   2  487.65    7.60
   2  -2   2  484.25    8.00
   2  -2   2  489.85    7.60
   2  -2   2  485.65    8.00
  -3   2  -2  484.35    8.30
  -3   2  -2  478.45    8.30
  -3   2  -2  477.65    7.90
   3  -2   2  490.35    7.80
   3  -2   2  484.95    7.80
   3  -2   2  485.15    7.70
   3  -2   2  476.95    8.20
  -4   2  -2  170.28    3.60
  -4   2  -2  171.08    3.80
  -4   2  -2  179.68    3.70
   4  -2   2  177.08    3.50
   4  -2   2  175.98    3.60
   4  -2   2  181.98    3.70
  -5   2  -2    1.40    0.90
  -5   2  -2    1.20    0.80
   5  -2   2    0.80    0.80
   5  -2   2    0.10    0.90
   5  -2   2    3.40    0.90
  -6   2  -2   -0.30    1.00
  -6   2  -2    1.30    1.10
   6  -2   2    1.40    1.00
   6  -2   2   -0.30    1.20
   6  -2   2    0.70    0.90
  -7   2  -2   23.00    2.10
  -7   2  -2   22.10    1.90
   7  -2   2   21.40    1.70
   7  -2   2   21.00    1.80
   7  -2   2   19.00    1.60
  -8   2  -2   80.59    3.30
  -8   2  -2   81.59    2.90
   8  -2   2   80.89    3.10
   8  -2   2   76.69    3.00
  -9   2  -2   19.30    2.00
 -10   2  -2    4.20    1.90
 -11   2  -2    4.40    2.00
 -12  -1   2    1.70    1.70
  11   1  -2   13.20    2.20
 -11  -1   2   15.10    1.80
 -11  -1   2   13.50    2.00
  10   1  -2    3.20    1.40
 -10  -1   2    1.40    1.70
 -10  -1   2    2.30    1.50
   9   1  -2    1.40    1.20
  -9  -1   2    2.10    1.50
   8   1  -2   -0.10    1.10
   8   1  -2    1.60    1.00
   8   1  -2   -1.20    1.30
  -8  -1   2   -1.40    1.10
  -8  -1   2    0.50    1.10
  -8  -1   2   -0.60    1.20
   7   1  -2    1.10    1.00
   7   1  -2    0.30    0.90
   7   1  -2    3.20    1.20
  -7  -1   2    2.20    0.90
  -7  -1   2    4.00    1.00
  -7  -1   2    0.20    1.00
   6   1  -2   91.29    2.80
   6   1  -2   88.79    2.50
   6   1  -2   90.39    2.70
  -6  -1   2   90.09    2.50
  -6  -1   2   86.99    2.40
  -6  -1   2   89.99    2.70
   5   1  -2  261.97    4.90
   5   1  -2  265.87    4.70
   5   1  -2  257.97    4.80
  -5  -1   2  262.37    4.90
  -5  -1   2  261.67    4.80
   4   1  -2  167.58    3.70
   4   1  -2  188.98    3.50
   4   1  -2  186.48    3.60
   4   1  -2  184.88    3.80
  -4  -1   2  189.38    3.80
  -4  -1   2  186.28    3.50
  -4  -1   2  191.68    3.60
  -4  -1   2  186.88    3.80
   3   1  -2 2388.76   36.20
   3   1  -2 2466.95   38.50
   3   1  -2 2431.66   36.30
   3   1  -2 2425.26   38.50
  -3  -1   2 2461.45   36.30
  -3  -1   2 2438.16   36.20
  -3  -1   2 2500.85   38.50
  -3  -1   2 2454.25   38.40
   2   1  -2 8410.96  130.39
   2   1  -2 8057.19  122.69
   2   1  -2 7897.81  130.39
   2   1  -2 8376.96  123.19
  -2  -1   2 8135.09  123.09
  -2  -1   2 8521.75  130.79
  -2  -1   2 8435.46  130.79
  -2  -1   2 8379.86  123.29
   1   1  -2  134.69    2.20
   1   1  -2  132.29    2.10
   1   1  -2  133.59    2.30
   1   1  -2  133.79    2.40
  -1  -1   2  133.79    2.30
  -1  -1   2  132.79    2.20
  -1  -1   2  132.99    2.20
  -1  -1   2  135.69    2.30
   0   1  -2  832.72   12.30
   0   1  -2  818.92   12.20
   0   1  -2  823.42   12.70
   0   1  -2  789.52   12.90
  -1   1  -2    0.90    0.30
  -1   1  -2    0.70    0.30
  -1   1  -2    0.40    0.40
   1  -1   2    0.90    0.30
   1  -1   2    0.90    0.30
   1  -1   2    1.10    0.40
   1  -1   2    0.80    0.20
   1  -1   2    0.70    0.20
  -2   1  -2  921.11   13.90
  -2   1  -2  914.41   13.70
  -2   1  -2  925.01   14.80
  -2   1  -2  929.91   13.80
  -2   1  -2  927.81   14.70
   2  -1   2  922.81   14.70
   2  -1   2  927.91   14.70
   2  -1   2  912.01   13.80
   2  -1   2  928.61   13.90
   2  -1   2  935.61   13.90
  -3   1  -2  207.08    3.80
  -3   1  -2  204.68    3.50
  -3   1  -2  204.38    3.90
  -3   1  -2  203.58    3.90
   3  -1   2  206.38    3.60
   3  -1   2  203.78    3.60
   3  -1   2  201.98    3.80
  -4   1  -2   27.20    1.50
  -4   1  -2   25.60    1.30
   4  -1   2   28.60    1.30
   4  -1   2   27.20    1.40
   4  -1   2   26.20    1.30
  -5   1  -2   10.60    1.00
   5  -1   2   10.20    1.00
   5  -1   2    9.30    0.90
   5  -1   2   10.80    1.00
  -6   1  -2    6.50    1.00
   6  -1   2    5.90    1.00
   6  -1   2    5.20    1.00
   6  -1   2    6.20    1.10
  -7   1  -2   48.50    2.30
  -7   1  -2   48.30    2.40
  -7   1  -2   51.89    2.20
   7  -1   2   49.00    2.10
   7  -1   2   51.69    2.40
   7  -1   2   51.59    2.10
  -8   1  -2  112.99    3.40
  -8   1  -2  112.49    3.80
   8  -1   2  111.29    3.50
   8  -1   2  114.09    3.40
   8  -1   2  108.69    3.50
  -9   1  -2   66.79    3.30
  -9   1  -2   67.39    3.00
 -10   1  -2   10.70    2.10
 -11   1  -2    2.30    1.90
 -12   0   2    0.10    1.70
 -11   0   2    4.20    2.10
 -11   0   2    6.30    1.60
  10   0  -2    2.50    1.70
 -10   0   2    0.40    1.40
 -10   0   2    0.30    1.30
   9   0  -2   18.20    2.00
  -9   0   2   18.80    1.90
  -9   0   2   16.90    1.80
   8   0  -2  222.88    5.20
   8   0  -2  236.88    5.60
   8   0  -2  232.08    5.10
  -8   0   2  224.98    5.30
  -8   0   2  228.28    5.70
   7   0  -2   -1.30    0.80
   7   0  -2   -1.00    0.90
   7   0  -2    0.40    1.10
  -7   0   2   -1.70    1.00
  -7   0   2   -0.70    0.90
  -7   0   2   -0.20    1.00
  -7   0   2   -0.40    0.80
   6   0  -2  199.58    4.50
   6   0  -2  207.38    4.40
   6   0  -2  195.08    4.10
  -6   0   2  203.48    4.30
  -6   0   2  196.98    4.30
  -6   0   2  205.28    4.60
  -6   0   2  204.58    4.20
   5   0  -2  147.69    3.20
   5   0  -2  147.99    3.40
  -5   0   2  148.59    3.20
  -5   0   2  146.39    3.50
  -5   0   2  145.79    3.20
   4   0  -2  673.73   10.50
   4   0  -2  653.93   10.40
   4   0  -2  660.53   11.20
   4   0  -2  663.93   11.10
  -4   0   2  669.13   10.50
  -4   0   2  609.04   11.10
  -4   0   2  664.23   10.40
  -4   0   2  665.53   11.10
   3   0  -2  764.52   12.00
   3   0  -2  787.52   12.80
   3   0  -2  784.42   12.10
   3   0  -2  780.22   12.80
  -3   0   2  776.82   12.10
  -3   0   2  781.72   12.00
  -3   0   2  776.32   12.80
  -3   0   2  786.22   12.80
   2   0  -2  475.15    7.80
   2   0  -2  468.65    7.30
   2   0  -2  467.65    7.80
   2   0  -2  474.45    7.40
  -2   0   2  469.85    7.80
  -2   0   2  462.75    7.30
  -2   0   2  474.75    7.50
  -2   0   2  464.75    7.80
  -2   0   2  466.45    7.30
   1   0  -2  201.28    3.30
   1   0  -2  197.48    3.30
   1   0  -2  205.38    3.40
   1   0  -2  200.68    3.50
  -1   0   2  203.58    3.50
  -1   0   2  201.98    3.30
  -1   0   2  208.28    3.40
  -1   0   2  200.88    3.30
  -1   0   2  200.68    3.50
   0   0  -2   32.70    0.70
   0   0  -2   32.10    0.70
   0   0  -2   31.90    0.70
   0   0   2   32.40    0.60
   0   0   2   32.60    0.70
  -1   0  -2  600.54    9.50
  -1   0  -2  596.84    8.90
  -1   0  -2  593.14    9.40
   1   0   2  603.84    8.90
   1   0   2  595.44    9.40
   1   0   2  604.64    8.80
   1   0   2  586.04    9.40
  -2   0  -2  196.98    3.20
  -2   0  -2  200.88    3.20
  -2   0  -2  196.18    3.40
  -2   0  -2  190.38    3.50
  -2   0  -2  199.48    3.40
   2   0   2  197.48    3.20
   2   0   2  196.28    3.50
   2   0   2  199.08    3.30
   2   0   2  198.08    3.40
  -3   0  -2 1221.38   19.50
  -3   0  -2 1232.38   18.40
  -3   0  -2 1217.98   18.30
  -3   0  -2 1228.78   18.40
   3   0   2 1236.08   18.50
   3   0   2 1232.78   19.50
   3   0   2 1225.18   19.50
   3   0   2 1210.58   18.40
  -4   0  -2  141.39    3.00
  -4   0  -2  137.59    3.00
  -4   0  -2  141.49    2.80
   4   0   2  135.69    2.90
   4   0   2  133.89    2.80
   4   0   2  141.39    3.00
  -5   0  -2    3.40    0.80
  -5   0  -2    2.80    0.90
  -5   0  -2    2.60    0.90
   5   0   2    2.20    0.70
   5   0   2    3.90    0.80
   5   0   2    1.40    0.80
  -6   0  -2   88.39    2.60
  -6   0  -2   86.89    2.70
   6   0   2   87.49    2.50
   6   0   2   90.89    2.60
   6   0   2   88.49    2.60
  -7   0  -2   56.99    2.50
  -7   0  -2   56.89    2.40
   7   0   2   54.09    2.10
   7   0   2   55.59    2.20
   7   0   2   55.79    2.40
  -8   0  -2   46.50    2.70
   8   0   2   49.70    2.50
   8   0   2   51.39    2.50
   8   0   2   41.80    2.50
  -9   0  -2   36.70    2.40
   9   0   2   39.60    2.60
   9   0   2   38.60    2.60
 -10   0  -2  146.19    4.50
 -11   0  -2    6.90    2.10
 -12   0  -2    5.80    2.20
 -12   1   2    3.10    1.90
 -11   1   2    1.20    1.70
  10  -1  -2    8.00    1.70
 -10   1   2    5.70    2.00
 -10   1   2    7.60    1.50
   9  -1  -2   24.40    2.20
  -9   1   2   21.80    2.30
  -9   1   2   23.60    2.00
   8  -1  -2   73.99    2.90
   8  -1  -2   82.79    3.20
   8  -1  -2   76.69    3.00
  -8   1   2   77.49    3.30
  -8   1   2   71.89    2.80
   7  -1  -2   35.70    2.10
   7  -1  -2   34.10    2.10
   7  -1  -2   35.40    2.20
  -7   1   2   37.20    2.20
  -7   1   2   34.50    2.40
  -7   1   2   34.80    2.00
   6  -1  -2   67.09    2.20
   6  -1  -2   68.09    2.30
   6  -1  -2   71.99    2.40
  -6   1   2   67.69    2.50
  -6   1   2   66.99    2.50
  -6   1   2   67.29    2.40
  -6   1   2   74.09    2.40
   5  -1  -2 1413.06   22.00
   5  -1  -2 1457.85   22.20
  -5   1   2 1402.46   22.50
  -5   1   2 1424.06   21.90
  -5   1   2 1437.36   22.10
  -5   1   2 1463.95   23.50
   4  -1  -2    8.20    0.90
   4  -1  -2    7.30    0.80
   4  -1  -2    8.00    0.90
  -4   1   2    8.10    0.80
  -4   1   2    6.80    1.00
  -4   1   2    8.60    1.00
  -4   1   2    8.30    0.80
  -4   1   2    8.00    0.80
   3  -1  -2    0.80    0.60
   3  -1  -2    0.80    0.50
   3  -1  -2    1.40    0.60
   3  -1  -2    0.90    0.60
  -3   1   2    1.20    0.60
  -3   1   2    0.50    0.50
  -3   1   2    1.80    0.60
  -3   1   2    0.30    0.50
  -3   1   2    0.10    0.50
   2  -1  -2    3.20    0.60
   2  -1  -2    3.70    0.60
   2  -1  -2    4.80    0.50
   2  -1  -2    5.20    0.60
   2  -1  -2    4.80    0.70
  -2   1   2    5.30    0.70
  -2   1   2    3.80    0.50
  -2   1   2    5.10    0.60
  -2   1   2    4.90    0.60
  -2   1   2    4.00    0.60
   1  -1  -2  268.07    4.70
   1  -1  -2  272.97    4.70
   1  -1  -2  282.87    4.50
   1  -1  -2  274.17    4.40
   1  -1  -2  269.67    4.40
  -1   1   2  271.57    4.40
  -1   1   2  271.87    4.70
  -1   1   2  276.37    4.40
  -1   1   2  273.17    4.70
  -1   1   2  278.67    4.50
   0  -1  -2 1898.21   27.90
   0  -1  -2 1807.32   29.50
   0  -1  -2 1833.62   27.60
   0  -1  -2 1859.21   27.80
   0   1   2 1835.62   27.90
   0   1   2 1816.72   29.50
   0   1   2 1897.01   28.60
   0   1   2 1816.42   29.40
   0   1   2 1828.92   27.80
  -1  -1  -2 2602.24   38.40
  -1  -1  -2 2502.05   41.10
  -1  -1  -2 2533.25   38.70
   1   1   2 2611.64   40.70
   1   1   2 2521.45   41.10
   1   1   2 2514.35   38.70
   1   1   2 2648.64   38.50
  -2  -1  -2 9737.23  141.79
  -2  -1  -2 9999.00  143.39
  -2  -1  -2 9813.22  151.98
  -2  -1  -2 8826.72  142.89
   2   1   2 9757.22  151.88
   2   1   2 9851.31  151.98
   2   1   2 9394.16  143.09
   2   1   2 9764.52  151.78
   2   1   2 9640.34  141.59
   2   1   2 9975.70  143.39
  -3  -1  -2 2736.53   41.10
  -3  -1  -2 2827.32   41.60
  -3  -1  -2 2762.32   41.30
  -3  -1  -2 2739.03   43.70
   3   1   2 2731.63   41.60
   3   1   2 2694.63   43.70
   3   1   2 2722.33   40.10
   3   1   2 2771.92   40.60
   3   1   2 2744.73   43.00
  -4  -1  -2    0.90    0.60
  -4  -1  -2    0.00    0.70
  -4  -1  -2   -0.50    0.70
  -4  -1  -2    0.80    0.50
   4   1   2    1.60    0.70
   4   1   2   -0.30    0.60
   4   1   2    0.20    0.60
   4   1   2    1.10    0.60
  -5  -1  -2  211.88    4.10
  -5  -1  -2  212.38    4.30
  -5  -1  -2  211.18    4.30
  -5  -1  -2  210.38    4.00
   5   1   2  211.78    4.20
   5   1   2  212.68    4.00
   5   1   2  211.88    4.10
  -6  -1  -2  530.35    9.50
  -6  -1  -2  518.95    9.30
  -6  -1  -2  509.65    8.70
   6   1   2  520.35    8.90
   6   1   2  521.75    8.70
   6   1   2  527.15    9.30
  -7  -1  -2   50.29    2.30
  -7  -1  -2   50.49    2.40
   7   1   2   50.99    2.20
   7   1   2   53.89    2.20
   7   1   2   47.20    1.90
  -8  -1  -2    2.50    1.40
   8   1   2    2.90    1.30
   8   1   2    2.50    1.00
   8   1   2   -0.20    0.90
  -9  -1  -2    4.80    1.60
   9   1   2    3.60    1.40
   9   1   2    5.40    1.50
   9   1   2    2.10    1.20
 -10  -1  -2  138.49    4.50
 -11  -1  -2   -1.20    1.40
 -12  -1  -2    3.50    1.80
 -11   2   2    2.50    2.10
 -10   2   2    1.70    1.60
   9  -2  -2   -2.20    1.50
  -9   2   2    0.30    1.20
  -9   2   2    1.90    1.40
   8  -2  -2   15.20    1.90
  -8   2   2   16.10    2.00
  -8   2   2   16.20    1.60
   7  -2  -2   17.10    1.70
   7  -2  -2   14.90    1.40
   7  -2  -2   14.90    1.70
  -7   2   2   16.20    1.90
  -7   2   2   14.90    1.50
   6  -2  -2   15.40    1.50
   6  -2  -2   16.70    1.50
   6  -2  -2   17.80    1.30
  -6   2   2   17.20    1.40
  -6   2   2   14.30    1.60
  -6   2   2   16.70    1.40
   5  -2  -2   17.00    1.20
   5  -2  -2   19.70    1.40
  -5   2   2   17.30    1.50
  -5   2   2   15.60    1.30
  -5   2   2   17.90    1.60
  -5   2   2   15.50    1.10
   4  -2  -2   76.19    2.30
   4  -2  -2   75.39    2.10
   4  -2  -2   80.39    2.40
  -4   2   2   81.49    2.50
  -4   2   2   76.49    2.20
  -4   2   2   81.59    2.50
  -4   2   2   78.59    2.20
  -4   2   2   76.79    2.20
   3  -2  -2   16.70    1.10
   3  -2  -2   16.80    1.20
   3  -2  -2   18.00    1.20
   3  -2  -2   15.50    1.10
  -3   2   2   15.30    1.10
  -3   2   2   15.90    1.20
  -3   2   2   16.00    1.20
  -3   2   2   14.60    1.00
   2  -2  -2  229.88    4.10
   2  -2  -2  225.68    4.30
   2  -2  -2  229.98    4.30
   2  -2  -2  231.68    4.10
   2  -2  -2  230.98    4.10
  -2   2   2  229.08    4.10
  -2   2   2  227.48    4.00
  -2   2   2  230.88    4.30
  -2   2   2  222.98    4.30
  -2   2   2  227.18    4.20
   1  -2  -2  630.94   10.20
   1  -2  -2  609.84    9.60
   1  -2  -2  643.34    9.90
   1  -2  -2  623.34   10.20
   1  -2  -2  621.74    9.60
  -1   2   2  626.14   10.20
  -1   2   2  616.04   10.30
  -1   2   2  619.54    9.60
  -1   2   2  621.64    9.90
  -1   2   2  615.54    9.60
   0  -2  -2   49.90    1.30
   0  -2  -2   49.20    1.40
   0  -2  -2   50.39    1.20
   0  -2  -2   52.39    1.40
   0  -2  -2   50.69    1.20
   0   2   2   50.89    1.30
   0   2   2   50.09    1.20
   0   2   2   48.40    1.30
   0   2   2   50.09    1.30
   0   2   2   51.19    1.20
  -1  -2  -2  157.48    3.00
  -1  -2  -2  161.98    2.80
  -1  -2  -2  159.78    3.00
  -1  -2  -2  162.58    2.90
  -1  -2  -2  168.08    2.80
   1   2   2  160.48    2.80
   1   2   2  163.38    3.00
   1   2   2  161.18    3.00
   1   2   2  160.78    2.70
  -2  -2  -2  357.76    6.00
  -2  -2  -2  356.66    6.00
  -2  -2  -2  356.26    5.60
  -2  -2  -2  353.56    5.70
   2   2   2  358.46    5.70
   2   2   2  359.06    5.70
   2   2   2  358.66    6.00
   2   2   2  356.16    6.00
  -3  -2  -2 3685.63   55.69
  -3  -2  -2 3687.53   57.89
  -3  -2  -2 3688.23   58.09
  -3  -2  -2 3747.92   55.69
  -3  -2  -2 3607.64   55.89
   3   2   2 3695.53   54.59
   3   2   2 3528.25   57.99
   3   2   2 3713.93   55.49
   3   2   2 3700.53   58.89
   3   2   2 3753.42   58.79
  -4  -2  -2   34.10    1.20
  -4  -2  -2   35.80    1.40
  -4  -2  -2   33.40    1.40
  -4  -2  -2   33.60    1.30
   4   2   2   35.10    1.20
   4   2   2   35.00    1.30
   4   2   2   31.30    1.40
   4   2   2   33.30    1.30
   4   2   2   36.70    1.30
  -5  -2  -2  550.04    9.50
  -5  -2  -2  547.45    8.80
  -5  -2  -2  537.15    9.00
  -5  -2  -2  554.94    9.60
   5   2   2  554.34    9.10
   5   2   2  545.95    8.80
   5   2   2  560.54    9.50
   5   2   2  550.74    8.90
  -6  -2  -2  820.22   12.90
  -6  -2  -2  823.62   14.00
  -6  -2  -2  804.92   13.00
  -6  -2  -2  794.92   13.80
   6   2   2  800.32   12.90
   6   2   2  829.02   13.10
   6   2   2  821.52   13.80
  -7  -2  -2  343.17    6.20
  -7  -2  -2  352.46    6.90
   7   2   2  301.77    6.50
   7   2   2  343.57    6.40
   7   2   2  344.87    6.30
  -8  -2  -2   22.50    1.90
   8   2   2   23.90    2.00
   8   2   2   23.50    1.70
  -9  -2  -2   26.40    2.10
   9   2   2   26.30    2.20
   9   2   2   26.60    2.30
   9   2   2   26.00    2.20
 -10  -2  -2    5.60    1.50
  10   2   2    5.60    1.60
 -11  -2  -2   10.10    1.80
 -12  -2  -2    3.50    2.00
 -13  -2  -2   13.30    2.30
 -11   3   2    1.60    1.80
 -10   3   2   12.60    2.30
  -9   3   2   11.00    1.90
  -9   3   2   15.30    1.80
   8  -3  -2    0.90    1.50
  -8   3   2    1.10    1.40
  -8   3   2    1.10    1.20
   7  -3  -2    3.70    1.40
   7  -3  -2    4.70    1.40
   7  -3  -2    5.60    1.50
  -7   3   2    5.50    1.50
  -7   3   2    4.50    1.20
   6  -3  -2    0.40    1.20
   6  -3  -2   -2.60    1.10
   6  -3  -2   -1.00    1.10
  -6   3   2    1.70    1.10
  -6   3   2   -0.40    0.90
   5  -3  -2    6.90    1.10
   5  -3  -2    7.50    1.20
  -5   3   2    7.10    1.10
  -5   3   2    7.10    1.20
  -5   3   2    8.10    1.10
   4  -3  -2  168.08    3.60
   4  -3  -2  168.08    3.80
   4  -3  -2  161.48    3.50
  -4   3   2  161.48    3.80
  -4   3   2  166.78    3.80
  -4   3   2  169.68    3.60
  -4   3   2  163.98    3.50
  -4   3   2  170.88    3.90
   3  -3  -2  210.98    4.10
   3  -3  -2  211.18    4.10
   3  -3  -2  207.48    4.30
   3  -3  -2  212.18    4.20
  -3   3   2  205.38    4.00
  -3   3   2  217.68    4.10
  -3   3   2  203.58    4.20
  -3   3   2  206.88    4.40
  -3   3   2  210.28    4.40
   2  -3  -2   37.80    1.50
   2  -3  -2   39.20    1.50
   2  -3  -2   38.40    1.40
   2  -3  -2   38.20    1.50
  -2   3   2   39.50    1.50
  -2   3   2   39.50    1.50
  -2   3   2   36.80    1.40
  -2   3   2   35.70    1.30
   1  -3  -2    1.80    0.60
   1  -3  -2    2.80    0.60
   1  -3  -2    2.90    0.70
   1  -3  -2    2.30    0.60
   1  -3  -2    2.80    0.60
  -1   3   2    2.00    0.60
  -1   3   2    2.90    0.50
  -1   3   2    2.20    0.50
  -1   3   2    1.90    0.60
  -1   3   2    2.80    0.60
   0  -3  -2  780.52   12.80
   0  -3  -2  775.72   12.00
   0  -3  -2  793.82   12.80
   0  -3  -2  785.42   12.00
   0  -3  -2  805.52   12.30
   0   3   2  795.22   12.80
   0   3   2  767.72   12.00
   0   3   2  785.52   12.30
   0   3   2  770.22   12.80
   0   3   2  771.52   12.00
  -1  -3  -2  425.26    7.20
  -1  -3  -2  429.56    7.00
  -1  -3  -2  422.46    6.70
  -1  -3  -2  421.56    6.80
  -1  -3  -2  424.66    7.20
   1   3   2  424.26    7.00
   1   3   2  425.66    7.20
   1   3   2  422.16    6.70
   1   3   2  424.26    7.20
   1   3   2  421.96    6.80
  -2  -3  -2  512.25    8.00
  -2  -3  -2  512.85    8.60
  -2  -3  -2  516.95    8.60
  -2  -3  -2  506.65    8.10
   2   3   2  521.05    8.10
   2   3   2  511.85    8.60
   2   3   2  513.95    8.60
   2   3   2  505.05    8.00
  -3  -3  -2  515.85    8.70
  -3  -3  -2  516.35    8.20
  -3  -3  -2  508.95    8.70
  -3  -3  -2  512.65    7.90
  -3  -3  -2  523.45    8.70
  -3  -3  -2  499.55    8.10
   3   3   2  517.45    8.70
   3   3   2  503.75    8.10
   3   3   2  506.85    8.70
   3   3   2  524.75    8.20
  -4  -3  -2   21.70    1.20
  -4  -3  -2   21.00    1.20
  -4  -3  -2   20.80    1.10
  -4  -3  -2   18.30    1.10
   4   3   2   20.90    1.40
   4   3   2   20.30    1.40
   4   3   2   19.70    1.10
   4   3   2   17.70    1.30
   4   3   2   19.70    1.30
  -5  -3  -2  248.08    5.00
  -5  -3  -2  246.88    4.40
  -5  -3  -2  248.08    4.50
  -5  -3  -2  247.98    4.90
  -5  -3  -2  241.78    4.60
   5   3   2  237.88    4.50
   5   3   2  242.48    4.90
   5   3   2  244.48    4.40
   5   3   2  245.28    4.70
  -6  -3  -2  639.84   10.20
  -6  -3  -2  644.74   10.30
  -6  -3  -2  651.93   10.50
  -6  -3  -2  637.34   11.10
  -6  -3  -2  637.44   11.10
   6   3   2  646.74   10.40
   6   3   2  644.94   10.50
   6   3   2  571.14   10.90
  -7  -3  -2    3.50    0.90
  -7  -3  -2    2.20    1.00
  -7  -3  -2    1.30    1.10
  -7  -3  -2    3.90    1.10
   7   3   2    2.30    1.10
   7   3   2    0.40    0.70
   7   3   2    4.00    1.00
  -8  -3  -2    4.20    1.20
  -8  -3  -2    3.20    1.20
  -8  -3  -2    2.50    1.30
   8   3   2    4.60    1.20
   8   3   2    1.90    1.20
   8   3   2    4.30    1.30
  -9  -3  -2   10.90    1.50
   9   3   2   16.90    1.60
   9   3   2   11.90    1.50
   9   3   2   12.90    1.50
 -10  -3  -2    6.90    1.50
  10   3   2    6.20    1.60
 -11  -3  -2    2.50    1.80
 -12  -3  -2    0.70    1.80
 -13  -3  -2   -2.10    1.90
 -10   4   2    6.10    2.20
  -9   4   2    0.50    1.90
  -8   4   2    5.90    1.70
  -8   4   2    2.00    1.80
   7  -4  -2    0.60    1.40
  -7   4   2    2.70    1.70
  -7   4   2    4.40    1.60
   6  -4  -2   84.19    2.90
   6  -4  -2   81.39    3.10
   6  -4  -2   88.39    3.20
  -6   4   2   84.19    3.00
  -6   4   2   82.79    3.20
   5  -4  -2   84.39    2.70
   5  -4  -2   85.99    2.90
  -5   4   2   87.79    3.20
  -5   4   2   84.49    3.00
   4  -4  -2  152.78    3.60
   4  -4  -2  152.78    3.80
   4  -4  -2  153.28    3.60
  -4   4   2  142.09    3.60
  -4   4   2  155.38    3.80
   3  -4  -2   22.90    1.60
   3  -4  -2   22.90    1.40
   3  -4  -2   24.70    1.40
   3  -4  -2   25.00    1.60
  -3   4   2   24.30    1.80
  -3   4   2   23.80    1.50
  -3   4   2   21.30    1.70
  -3   4   2   24.10    1.50
   2  -4  -2   69.39    2.10
   2  -4  -2   74.09    2.20
   2  -4  -2   76.59    2.20
   2  -4  -2   74.29    2.10
  -2   4   2   71.19    2.10
  -2   4   2   75.49    2.10
  -2   4   2   75.89    2.10
  -2   4   2   72.39    2.30
  -2   4   2   73.09    2.30
   1  -4  -2  155.38    3.10
   1  -4  -2  151.38    3.20
   1  -4  -2  151.08    3.30
   1  -4  -2  146.69    3.10
  -1   4   2  148.29    3.20
  -1   4   2  148.89    3.00
  -1   4   2  144.99    3.00
  -1   4   2  146.99    3.30
  -1   4   2  148.69    3.30
   0  -4  -2  626.94   10.60
   0  -4  -2  621.24   10.00
   0  -4  -2  636.44   10.60
   0  -4  -2  650.33   10.30
   0  -4  -2  632.34   10.00
   0   4   2  623.14    9.90
   0   4   2  621.04   10.30
   0   4   2  629.14   10.60
   0   4   2  629.24    9.90
  -1  -4  -2 1126.39   18.00
  -1  -4  -2 1106.69   16.90
  -1  -4  -2 1131.19   17.40
  -1  -4  -2 1128.99   17.00
  -1  -4  -2 1107.19   18.00
   1   4   2 1104.09   17.40
   1   4   2 1101.49   16.90
   1   4   2 1094.29   16.90
   1   4   2 1123.39   18.00
   1   4   2 1102.39   18.00
  -2  -4  -2  134.99    2.80
  -2  -4  -2  135.39    2.90
  -2  -4  -2  132.29    2.90
  -2  -4  -2  136.59    2.90
  -2  -4  -2  136.29    2.80
  -2  -4  -2  131.19    2.70
   2   4   2  136.99    3.00
   2   4   2  134.09    2.70
   2   4   2  131.89    2.90
   2   4   2  133.49    2.60
  -3  -4  -2    3.60    0.70
  -3  -4  -2    1.80    0.70
  -3  -4  -2    3.80    0.60
  -3  -4  -2    4.70    0.60
   3   4   2    2.80    0.80
   3   4   2    3.40    0.70
   3   4   2    3.30    0.60
   3   4   2    3.70    0.70
   3   4   2    4.30    0.60
  -4  -4  -2   10.20    0.90
  -4  -4  -2    9.30    0.80
  -4  -4  -2    9.50    0.90
  -4  -4  -2    8.30    0.80
   4   4   2    6.50    0.90
   4   4   2    9.50    1.00
   4   4   2    7.90    0.80
   4   4   2    7.60    0.80
  -5  -4  -2  608.04    9.40
  -5  -4  -2  587.84    9.70
  -5  -4  -2  592.74   10.40
  -5  -4  -2  590.24    9.80
  -5  -4  -2  601.94   10.40
   5   4   2  595.74    9.80
   5   4   2  597.74    9.70
  -6  -4  -2  722.83   12.50
  -6  -4  -2  720.83   11.70
  -6  -4  -2  710.83   11.20
  -6  -4  -2  713.33   11.50
   6   4   2  705.03   11.50
   6   4   2  730.03   11.80
   6   4   2  693.93   11.20
  -7  -4  -2    5.20    0.90
  -7  -4  -2    5.60    1.00
  -7  -4  -2    3.90    1.10
  -7  -4  -2    4.90    0.90
   7   4   2    5.80    1.20
   7   4   2    5.90    1.00
   7   4   2    5.50    1.10
  -8  -4  -2   49.40    2.10
  -8  -4  -2   47.30    2.50
  -8  -4  -2   48.60    2.40
   8   4   2   53.39    2.30
   8   4   2   48.70    2.10
   8   4   2   44.50    2.20
  -9  -4  -2  105.49    3.50
   9   4   2  102.39    3.20
   9   4   2  109.29    3.70
   9   4   2  107.39    3.60
 -10  -4  -2   32.50    2.60
  10   4   2   31.00    2.70
 -11  -4  -2   16.30    2.20
  11   4   2   18.30    2.20
 -12  -4  -2    0.20    1.80
 -13  -4  -2    0.50    2.00
  -9   5   2    1.00    2.00
  -8   5   2   20.10    2.20
  -7   5   2   96.09    3.90
  -7   5   2   90.69    3.50
   6  -5  -2   79.29    2.90
   6  -5  -2   80.69    3.20
  -6   5   2   79.79    3.30
  -6   5   2   78.89    3.50
   5  -5  -2   19.50    1.70
   5  -5  -2   18.70    1.60
  -5   5   2   15.80    1.90
  -5   5   2   17.20    1.60
   4  -5  -2    1.60    1.10
   4  -5  -2    2.80    1.00
   4  -5  -2    2.80    1.10
   4  -5  -2    3.80    1.20
  -4   5   2    1.50    1.00
  -4   5   2    1.90    1.10
   3  -5  -2   20.20    1.70
   3  -5  -2   18.00    1.50
   3  -5  -2   19.90    1.40
   3  -5  -2   19.90    1.40
  -3   5   2   19.10    1.60
  -3   5   2   20.20    1.70
  -3   5   2   19.10    1.60
   2  -5  -2   -1.40    0.80
   2  -5  -2    0.20    0.70
   2  -5  -2    0.20    0.90
   2  -5  -2    0.30    0.80
  -2   5   2    0.30    0.70
  -2   5   2    0.00    0.90
  -2   5   2   -0.30    0.70
  -2   5   2   -0.30    0.70
   1  -5  -2  180.08    3.70
   1  -5  -2  183.38    4.00
   1  -5  -2  182.38    3.80
   1  -5  -2  187.18    3.90
  -1   5   2  182.98    3.60
  -1   5   2  176.88    3.90
  -1   5   2  181.88    4.00
  -1   5   2  180.28    4.00
  -1   5   2  176.28    3.60
   0  -5  -2   11.60    0.90
   0  -5  -2   10.50    1.00
   0  -5  -2   12.20    1.00
   0  -5  -2   10.80    0.90
   0   5   2   14.30    1.20
   0   5   2   10.60    1.10
   0   5   2   12.00    1.00
   0   5   2   10.00    1.10
   0   5   2   11.00    0.90
  -1  -5  -2 1151.18   17.70
  -1  -5  -2 1162.38   18.80
  -1  -5  -2 1157.28   17.70
  -1  -5  -2 1161.58   18.10
   1   5   2 1158.28   18.20
   1   5   2 1126.99   17.60
   1   5   2 1159.08   18.80
   1   5   2 1140.79   17.60
   1   5   2 1161.58   18.80
  -2  -5  -2  843.32   13.90
  -2  -5  -2  845.82   13.10
  -2  -5  -2  854.71   13.40
  -2  -5  -2  834.22   13.00
   2   5   2  828.02   13.80
   2   5   2  790.82   13.80
   2   5   2  829.62   13.00
   2   5   2  824.92   12.90
  -3  -5  -2  142.59    3.20
  -3  -5  -2  143.99    3.10
  -3  -5  -2  140.59    2.90
  -3  -5  -2  138.39    3.00
   3   5   2  132.79    2.90
   3   5   2  139.49    2.90
   3   5   2  123.09    3.10
   3   5   2  135.49    3.20
  -4  -5  -2   11.20    1.00
  -4  -5  -2   10.10    0.70
  -4  -5  -2   10.10    0.90
   4   5   2    9.00    0.90
   4   5   2    8.50    0.90
   4   5   2   11.30    1.00
   4   5   2   10.60    1.00
  -5  -5  -2  353.76    6.30
  -5  -5  -2  358.96    6.40
  -5  -5  -2  357.26    6.80
  -5  -5  -2  358.06    5.90
   5   5   2  348.27    6.30
   5   5   2  353.06    6.20
   5   5   2  360.26    6.80
  -6  -5  -2   56.19    2.30
  -6  -5  -2   58.09    1.80
  -6  -5  -2   56.19    2.40
  -6  -5  -2   56.49    2.00
   6   5   2   57.29    2.20
   6   5   2   58.29    2.10
   6   5   2   54.29    2.10
  -7  -5  -2   11.80    1.20
  -7  -5  -2   10.60    1.00
  -7  -5  -2   10.20    1.30
  -7  -5  -2   11.70    1.10
   7   5   2    9.00    1.10
   7   5   2   11.50    1.40
   7   5   2   11.50    1.40
   7   5   2   11.30    1.10
  -8  -5  -2    4.50    0.90
  -8  -5  -2    3.70    0.90
  -8  -5  -2    2.40    1.30
  -8  -5  -2    2.60    1.20
   8   5   2    5.20    1.20
   8   5   2    2.80    1.10
   8   5   2    5.30    1.20
   8   5   2    3.60    1.30
  -9  -5  -2   52.59    2.30
  -9  -5  -2   54.19    2.90
   9   5   2   55.99    3.00
   9   5   2   52.09    2.60
 -10  -5  -2   -0.80    1.30
  10   5   2    1.90    1.30
  10   5   2   -1.40    1.20
 -11  -5  -2   82.79    3.80
  11   5   2   78.89    3.40
  11   5   2   83.39    3.90
 -12  -5  -2    0.60    1.50
 -13  -5  -2    2.40    2.10
  -9   6   2    1.80    1.70
  -8   6   2   10.30    2.20
  -7   6   2    1.10    1.80
  -6   6   2   24.70    2.40
  -6   6   2   22.10    2.00
   5  -6  -2   27.20    2.00
   5  -6  -2   28.60    2.50
  -5   6   2   30.70    2.50
  -5   6   2   29.30    2.30
   4  -6  -2   22.30    1.70
   4  -6  -2   21.80    1.70
   4  -6  -2   17.40    1.60
   4  -6  -2   23.70    1.80
  -4   6   2   23.90    2.00
  -4   6   2   27.90    2.00
   3  -6  -2   22.80    1.80
   3  -6  -2   20.30    1.60
   3  -6  -2   19.80    1.60
   3  -6  -2   19.10    1.50
  -3   6   2   18.00    1.60
  -3   6   2   20.20    1.80
   2  -6  -2   31.60    1.90
   2  -6  -2   32.30    1.90
   2  -6  -2   30.20    1.80
   2  -6  -2   28.60    1.70
  -2   6   2   29.90    1.80
  -2   6   2   30.40    1.90
  -2   6   2   28.50    2.00
   1  -6  -2    4.50    0.90
   1  -6  -2    5.90    0.90
   1  -6  -2    5.40    1.00
   1  -6  -2    4.10    1.00
  -1   6   2    6.40    1.00
  -1   6   2    4.80    0.90
  -1   6   2    5.00    1.10
   0  -6  -2  108.89    2.80
   0  -6  -2  108.29    2.80
   0  -6  -2  106.09    2.70
   0  -6  -2  106.79    2.70
   0   6   2  110.79    2.90
   0   6   2  103.99    2.90
   0   6   2  108.49    2.90
   0   6   2  108.59    2.60
  -1  -6  -2  431.26    7.40
  -1  -6  -2  440.56    7.50
  -1  -6  -2  432.56    7.70
  -1  -6  -2  438.86    7.90
   1   6   2  421.96    7.30
   1   6   2  425.96    7.70
   1   6   2  429.76    7.90
   1   6   2  441.56    8.00
   1   6   2  435.56    7.30
  -2  -6  -2    0.60    0.90
  -2  -6  -2    0.00    0.70
  -2  -6  -2    0.90    0.70
  -2  -6  -2    0.70    0.70
   2   6   2    1.20    0.70
   2   6   2    0.60    0.70
   2   6   2    2.40    1.00
   2   6   2    1.40    0.80
  -3  -6  -2   54.09    1.90
  -3  -6  -2   54.09    2.10
  -3  -6  -2   53.09    2.00
  -3  -6  -2   58.09    2.00
  -3  -6  -2   53.79    1.80
   3   6   2   53.09    1.70
   3   6   2   53.19    2.00
   3   6   2   53.49    2.00
   3   6   2   50.09    2.10
  -4  -6  -2  157.88    3.30
  -4  -6  -2  156.98    3.50
   4   6   2  160.28    3.40
   4   6   2  153.78    3.40
   4   6   2  152.78    3.60
  -5  -6  -2   23.40    1.10
  -5  -6  -2   21.30    1.40
  -5  -6  -2   24.40    1.40
  -5  -6  -2   26.10    1.60
   5   6   2   27.30    1.60
   5   6   2   21.00    1.50
   5   6   2   23.50    1.40
   5   6   2   25.20    1.50
  -6  -6  -2    3.40    0.80
  -6  -6  -2    2.40    1.00
  -6  -6  -2    2.10    1.10
  -6  -6  -2    5.30    0.70
   6   6   2    3.80    1.10
   6   6   2    2.90    1.00
   6   6   2    4.60    0.80
  -7  -6  -2   56.59    2.50
  -7  -6  -2   55.79    1.80
  -7  -6  -2   56.89    2.30
  -7  -6  -2   56.79    2.60
   7   6   2   55.49    2.40
   7   6   2   54.69    2.30
   7   6   2   59.79    2.50
  -8  -6  -2   12.20    1.60
  -8  -6  -2   11.10    1.10
  -8  -6  -2   13.50    1.30
  -8  -6  -2   12.60    1.30
   8   6   2   11.40    1.50
   8   6   2   12.80    1.20
   8   6   2   12.70    1.50
  -9  -6  -2   61.89    2.80
  -9  -6  -2   62.69    2.30
   9   6   2   58.59    3.00
   9   6   2   59.99    2.80
 -10  -6  -2    1.40    1.40
  10   6   2    2.10    1.30
  10   6   2    0.40    1.30
 -11  -6  -2   31.00    2.60
  11   6   2   27.60    2.50
  11   6   2   36.50    3.20
 -12  -6  -2    8.00    1.90
  12   6   2    8.20    2.10
  12   6   2    8.90    2.20
 -13  -6  -2    6.90    2.30
  -8   7   2    0.70    2.00
  -7   7   2    1.30    1.90
  -6   7   2    8.40    2.00
  -5   7   2    4.90    1.60
  -5   7   2    7.80    1.80
   4  -7  -2    6.00    1.50
   4  -7  -2    5.80    1.50
  -4   7   2    5.70    1.70
  -4   7   2    2.40    1.30
   3  -7  -2  182.88    4.50
   3  -7  -2  189.88    4.60
   3  -7  -2  179.08    4.60
   3  -7  -2  173.68    4.30
  -3   7   2  187.48    4.90
  -3   7   2  181.38    4.60
   2  -7  -2   69.49    2.70
   2  -7  -2   67.49    2.70
   2  -7  -2   68.69    2.50
   2  -7  -2   67.39    2.40
  -2   7   2   71.19    2.70
  -2   7   2   72.49    2.70
   1  -7  -2   27.50    1.90
   1  -7  -2   27.30    1.90
   1  -7  -2   29.30    1.90
   1  -7  -2   31.70    2.10
  -1   7   2   30.80    2.10
  -1   7   2   30.90    2.10
   0  -7  -2   56.19    2.30
   0  -7  -2   50.69    2.10
   0  -7  -2   55.09    2.10
   0  -7  -2   55.19    2.00
   0   7   2   57.59    2.40
   0   7   2   56.99    2.40
   0   7   2   56.69    2.40
  -1  -7  -2   45.60    1.90
  -1  -7  -2   52.59    2.00
  -1  -7  -2   50.29    1.90
  -1  -7  -2   51.19    2.20
   1   7   2   47.80    2.20
   1   7   2   51.49    2.10
   1   7   2   50.89    2.20
   1   7   2   50.99    1.90
  -2  -7  -2   52.09    2.20
  -2  -7  -2   42.90    1.80
  -2  -7  -2   43.00    2.00
  -2  -7  -2   49.70    1.90
   2   7   2   46.90    2.00
   2   7   2   48.10    2.00
   2   7   2   48.90    1.90
  -3  -7  -2  172.58    3.90
  -3  -7  -2  181.48    3.90
  -3  -7  -2  173.68    3.80
  -3  -7  -2  179.78    3.90
   3   7   2  181.28    3.80
   3   7   2  175.68    3.70
   3   7   2  174.08    4.10
  -4  -7  -2    5.40    0.80
  -4  -7  -2    6.00    1.00
  -4  -7  -2    5.30    1.00
   4   7   2    7.40    1.00
   4   7   2    6.60    0.90
   4   7   2    5.60    1.20
  -5  -7  -2    2.80    0.60
  -5  -7  -2    3.80    1.00
  -5  -7  -2    3.90    0.80
  -5  -7  -2    3.30    0.90
   5   7   2    2.60    1.00
   5   7   2    1.90    0.90
   5   7   2    2.00    1.00
  -6  -7  -2  100.69    2.30
  -6  -7  -2   96.69    3.10
  -6  -7  -2  101.09    2.80
  -6  -7  -2  113.29    3.20
   6   7   2  107.59    3.10
   6   7   2  103.49    2.80
   6   7   2  107.59    3.20
   6   7   2  103.79    3.10
  -7  -7  -2  164.88    4.40
  -7  -7  -2  178.48    3.50
  -7  -7  -2  181.08    4.20
  -7  -7  -2  173.68    4.20
   7   7   2  182.58    4.70
   7   7   2  170.48    4.00
   7   7   2  170.88    4.10
  -8  -7  -2    4.40    1.00
  -8  -7  -2    7.20    1.20
  -8  -7  -2    6.00    1.50
   8   7   2    4.70    1.30
   8   7   2    7.00    1.30
  -9  -7  -2   13.70    1.20
  -9  -7  -2   14.50    1.70
   9   7   2   11.20    1.60
 -10  -7  -2   42.80    2.90
  10   7   2   45.00    2.80
 -11  -7  -2    8.70    1.70
  11   7   2    8.60    1.70
 -12  -7  -2   11.50    2.30
  12   7   2    8.10    2.20
 -13  -7  -2    0.20    1.70
  -7   8   2    3.00    1.70
  -6   8   2    3.90    1.90
  -5   8   2   26.10    2.50
  -4   8   2    0.20    1.60
  -4   8   2    0.20    1.50
   3  -8  -2   29.10    2.30
   3  -8  -2   28.70    2.50
  -3   8   2   28.40    2.40
  -3   8   2   29.70    2.50
   2  -8  -2   56.49    2.80
   2  -8  -2   59.59    2.60
   2  -8  -2   58.69    2.70
  -2   8   2   61.49    2.90
  -2   8   2   55.99    2.90
   1  -8  -2   94.29    3.30
   1  -8  -2   92.09    3.10
   1  -8  -2   98.99    3.10
   1  -8  -2   95.49    3.20
  -1   8   2   97.59    3.40
  -1   8   2   93.69    3.40
   0  -8  -2  249.08    5.40
   0  -8  -2  232.38    5.00
   0  -8  -2  236.88    5.10
   0  -8  -2  235.48    5.00
   0   8   2  240.88    5.50
   0   8   2  232.48    5.30
  -1  -8  -2   14.70    1.30
  -1  -8  -2   16.00    1.40
  -1  -8  -2   14.20    1.40
  -1  -8  -2   13.50    1.20
   1   8   2   12.70    1.40
   1   8   2   14.20    1.40
  -2  -8  -2   44.20    2.00
  -2  -8  -2   46.90    2.10
  -2  -8  -2   39.60    2.10
  -2  -8  -2   44.90    2.10
   2   8   2   42.30    2.30
  -3  -8  -2  166.98    4.10
  -3  -8  -2  163.68    3.90
  -3  -8  -2  164.18    3.90
   3   8   2  169.68    4.30
  -4  -8  -2  279.87    5.70
  -4  -8  -2  280.57    5.50
  -4  -8  -2  248.78    5.80
  -4  -8  -2  283.27    5.70
   4   8   2  276.77    5.30
   4   8   2  284.67    6.00
  -5  -8  -2   29.50    1.70
  -5  -8  -2   26.40    2.10
  -5  -8  -2   27.90    1.20
  -5  -8  -2   25.50    2.00
  -5  -8  -2   29.80    1.90
   5   8   2   26.60    1.90
   5   8   2   27.00    1.90
  -6  -8  -2    4.80    1.20
  -6  -8  -2    6.30    0.70
  -6  -8  -2    7.20    1.10
  -6  -8  -2    7.70    1.30
   6   8   2    8.00    1.30
   6   8   2    6.70    1.50
   6   8   2    7.60    1.20
  -7  -8  -2   22.40    1.80
  -7  -8  -2   24.70    1.40
  -7  -8  -2   25.20    1.80
  -7  -8  -2   25.30    2.00
   7   8   2   26.30    2.10
   7   8   2   24.60    1.70
  -8  -8  -2  218.38    5.50
  -8  -8  -2  218.18    4.30
   8   8   2  220.48    5.50
  -9  -8  -2   40.20    2.80
  -9  -8  -2   40.80    1.90
   9   8   2   39.80    2.90
 -10  -8  -2    1.80    1.70
 -10  -8  -2    1.40    1.10
  10   8   2    0.60    1.60
 -11  -8  -2   -0.60    1.40
  11   8   2    1.50    1.40
 -12  -8  -2    4.20    2.00
  12   8   2    0.70    1.80
 -13  -8  -2    0.70    2.00
  -6   9   2   -1.00    1.90
  -5   9   2   -4.30    1.60
  -4   9   2   -1.20    1.60
  -3   9   2    0.90    1.30
   2  -9  -2    1.20    1.20
  -2   9   2   -0.20    1.50
  -2   9   2    1.90    1.20
   1  -9  -2   12.60    1.60
   1  -9  -2   11.60    1.60
  -1   9   2   15.60    1.60
  -1   9   2   14.50    1.70
   0  -9  -2   -0.50    1.40
   0  -9  -2   -0.80    1.30
   0  -9  -2   -2.00    1.20
   0   9   2   -0.10    1.50
   0   9   2   -1.10    1.10
  -1  -9  -2    9.50    1.40
  -1  -9  -2    9.80    1.50
  -1  -9  -2    8.40    1.20
  -1  -9  -2    7.50    1.30
   1   9   2    7.60    1.70
   1   9   2   11.00    1.50
  -2  -9  -2    4.20    1.20
  -2  -9  -2    4.30    1.10
  -2  -9  -2    3.90    1.10
   2   9   2    4.20    1.20
  -3  -9  -2    0.90    0.60
  -3  -9  -2    2.20    1.00
  -3  -9  -2    3.00    1.10
  -3  -9  -2    4.80    1.20
   3   9   2    2.90    1.40
  -4  -9  -2    1.90    1.30
  -4  -9  -2   -0.40    1.20
  -4  -9  -2    0.60    0.90
  -4  -9  -2    2.00    1.10
   4   9   2    0.50    1.30
  -5  -9  -2    4.70    1.20
  -5  -9  -2    3.90    1.30
  -5  -9  -2    3.10    1.30
  -5  -9  -2    4.30    1.40
   5   9   2    4.60    1.30
  -6  -9  -2   74.69    1.90
  -6  -9  -2   76.29    2.90
  -6  -9  -2   70.49    2.90
  -6  -9  -2   79.39    3.10
  -6  -9  -2   75.49    3.00
   6   9   2   76.09    3.30
  -7  -9  -2    0.30    1.20
  -7  -9  -2    1.10    0.70
   7   9   2   -0.40    1.20
  -8  -9  -2    0.10    0.80
  -8  -9  -2    0.00    1.50
   8   9   2   -0.80    1.20
  -9  -9  -2   55.29    3.10
  -9  -9  -2   51.19    1.90
   9   9   2   54.19    2.90
 -10  -9  -2    1.90    1.10
 -10  -9  -2    1.60    1.40
  10   9   2    0.70    1.40
 -11  -9  -2    9.40    2.10
  11   9   2   12.30    1.90
 -12  -9  -2    1.40    1.90
  12   9   2    0.60    1.50
 -13  -9  -2    0.70    2.00
  13   9   2    0.90    2.00
  -5  10   2    0.70    1.90
  -4  10   2    9.00    2.20
  -3  10   2    2.70    1.70
  -2  10   2    1.00    1.70
  -1  10   2    1.90    1.60
   0 -10  -2   -0.90    1.40
   0  10   2    0.10    1.50
   0  10   2   -0.40    1.50
  -1 -10  -2   80.89    3.10
  -1 -10  -2   87.19    3.20
   1  10   2   87.69    3.30
   1  10   2   80.59    3.50
  -2 -10  -2    0.30    1.30
  -2 -10  -2    2.30    1.40
   2  10   2   -0.50    1.50
  -3 -10  -2  137.39    4.10
  -3 -10  -2  138.69    3.80
  -3 -10  -2  115.99    3.60
   3  10   2  141.69    4.20
  -4 -10  -2   -3.10    1.20
  -4 -10  -2   -0.80    1.30
  -4 -10  -2    0.40    1.10
  -4 -10  -2    1.00    1.00
  -4 -10  -2   -0.80    1.10
   4  10   2    1.20    1.20
  -5 -10  -2    1.50    1.40
  -5 -10  -2    0.10    1.40
  -5 -10  -2    1.10    1.40
  -5 -10  -2    2.20    1.30
   5  10   2    3.50    1.30
  -6 -10  -2   18.10    1.70
  -6 -10  -2   21.30    1.10
  -6 -10  -2   19.00    1.70
   6  10   2   18.30    2.10
  -7 -10  -2    1.90    0.70
  -7 -10  -2    2.60    1.30
  -7 -10  -2    1.10    1.30
   7  10   2   -0.40    1.30
  -8 -10  -2   17.20    1.90
   8  10   2   15.30    1.90
  -9 -10  -2    0.60    1.60
   9  10   2    0.80    1.70
 -10 -10  -2    3.80    1.60
  10  10   2    7.90    1.80
 -11 -10  -2    0.70    1.50
  11  10   2    3.60    1.60
 -12 -10  -2    0.00    1.90
  12  10   2    1.50    2.00
  13  10   2   14.50    2.70
  -3  11   2   -1.30    1.50
  -2  11   2    5.50    1.70
  -1  11   2    4.80    1.80
   0  11   2    5.60    1.60
   1  11   2   14.30    2.00
   2  11   2   -0.20    1.60
   3  11   2   -1.00    1.50
  -4 -11  -2   19.30    2.00
   4  11   2   23.60    2.10
  -5 -11  -2  125.49    4.10
   5  11   2  121.89    4.30
  -6 -11  -2    5.60    1.80
   6  11   2    4.70    1.60
  -7 -11  -2    1.80    1.30
   7  11   2    3.40    1.80
  -8 -11  -2   12.50    2.00
   8  11   2   13.70    2.20
  -9 -11  -2    8.40    2.00
   9  11   2    8.60    1.80
 -10 -11  -2   14.30    2.20
  10  11   2   17.10    2.40
 -11 -11  -2    1.20    1.90
  11  11   2   -2.10    1.50
  12  11   2    0.80    2.00
  -2  12   2   12.30    2.40
  -1  12   2   21.60    2.50
   0  12   2    5.50    2.00
   1  12   2    1.40    1.70
   2  12   2    2.70    1.40
   3  12   2   -0.50    1.30
   4  12   2    2.30    1.40
   5  12   2   40.10    3.10
   6  12   2   11.50    2.20
   7  12   2    2.00    1.50
   8  12   2   -0.10    1.50
   9  12   2    8.50    2.20
  10  12   2   12.80    2.50
  11  12   2    1.50    1.70
   0  13   2    0.60    1.90
   1  13   2    2.50    1.60
   2  13   2    1.80    1.80
   3  13   2   -0.10    1.70
   4  13   2    1.70    1.80
   5  13   2    8.40    2.10
   6  13   2   13.90    2.30
   7  13   2   18.40    2.20
   8  13   2   -0.40    1.60
   9  13   2    2.20    2.10
  10  13   2    1.00    2.10
   3  14   2   -1.60    1.90
   4  14   2   -0.70    1.90
   5  14   2    3.00    2.00
   6  14   2   -1.80    1.90
   7  14   2    2.80    2.00
   8  14   2   -1.00    2.00
   8  13  -3   -1.10    1.80
   7  13  -3    0.70    1.70
   6  13  -3    2.60    1.70
   5  13  -3   -2.30    1.50
   4  13  -3    6.30    1.60
   3  13  -3   15.60    2.20
  10  12  -3    6.00    2.20
   9  12  -3    3.00    1.90
   8  12  -3   -0.80    1.40
   7  12  -3    1.50    1.60
   6  12  -3   -0.70    1.50
   5  12  -3   -1.50    1.10
   4  12  -3    3.70    1.60
   3  12  -3    2.80    1.50
   2  12  -3   25.30    2.40
   1  12  -3    1.10    1.60
   0  12  -3    0.20    1.50
  11  11  -3    2.00    2.00
  10  11  -3   30.70    2.80
   9  11  -3   19.00    2.40
   8  11  -3    0.40    1.60
   7  11  -3    7.90    1.60
   6  11  -3   13.40    1.90
   5  11  -3   10.00    1.70
  -5 -11   3    8.60    1.60
   4  11  -3    0.50    1.30
  -4 -11   3    0.90    1.40
  -4 -11   3    0.20    1.30
   3  11  -3    0.90    1.40
  -3 -11   3    3.90    1.50
  -3 -11   3    2.60    1.30
   2  11  -3    2.70    1.50
  -2 -11   3    1.20    1.30
  -2 -11   3    2.20    1.50
   1  11  -3    0.70    1.40
  -1 -11   3    1.30    1.50
  -1 -11   3   -0.20    1.30
   0  11  -3   -0.50    1.40
   0 -11   3   -0.90    1.50
  -1  11  -3    1.20    1.50
  -2  11  -3    1.40    1.60
  12  10  -3   10.80    2.40
  11  10  -3    6.30    2.20
  10  10  -3   37.50    3.20
   9  10  -3    3.00    1.50
   8  10  -3    1.20    1.30
   7  10  -3   22.80    2.10
   6  10  -3    2.80    1.20
  -6 -10   3    4.10    1.40
  -6 -10   3    2.40    1.30
   5  10  -3    4.10    1.20
  -5 -10   3    4.00    1.40
  -5 -10   3    4.40    1.30
   4  10  -3   -0.80    1.20
  -4 -10   3    1.10    1.30
  -4 -10   3    1.20    1.10
   3  10  -3   31.50    2.30
  -3 -10   3   35.80    2.40
  -3 -10   3   32.40    2.50
   2  10  -3   81.29    3.10
  -2 -10   3   84.49    3.00
  -2 -10   3   80.19    3.20
   1  10  -3   -0.70    1.30
  -1 -10   3   -2.60    1.20
  -1 -10   3    1.20    1.40
   0  10  -3   22.50    2.00
   0 -10   3   21.80    1.90
   0 -10   3   23.00    2.00
  -1  10  -3   -0.30    1.30
   1 -10   3   -1.50    1.40
   1 -10   3   -0.10    1.40
  -2  10  -3   -1.90    1.30
   2 -10   3    2.30    1.40
  -3  10  -3    2.00    1.60
  12   9  -3    3.00    1.70
  11   9  -3   -1.90    1.30
  10   9  -3   27.30    2.60
   9   9  -3    1.90    1.60
   8   9  -3    3.60    1.50
   7   9  -3   40.60    2.40
  -7  -9   3   43.80    2.40
  -7  -9   3   40.40    2.30
   6   9  -3   12.80    1.70
  -6  -9   3   15.50    1.50
  -6  -9   3   16.30    1.60
  -6  -9   3   15.40    1.60
   5   9  -3   35.30    2.30
  -5  -9   3   31.00    2.10
  -5  -9   3   33.40    2.20
   4   9  -3    4.70    1.30
  -4  -9   3    3.20    1.30
  -4  -9   3    4.00    1.20
   3   9  -3   -1.10    1.10
  -3  -9   3    2.50    1.40
  -3  -9   3    0.60    1.00
   2   9  -3   18.40    1.70
  -2  -9   3   22.80    1.90
  -2  -9   3   20.40    1.70
   1   9  -3  100.19    3.40
   1   9  -3  102.99    3.40
  -1  -9   3  110.59    3.40
  -1  -9   3  105.69    3.10
   0   9  -3    8.80    1.50
   0  -9   3    9.50    1.40
   0  -9   3   10.40    1.60
  -1   9  -3   -1.10    1.20
   1  -9   3    0.70    1.10
   1  -9   3    1.60    1.40
  -2   9  -3    5.40    1.50
   2  -9   3    6.10    1.50
   2  -9   3    8.50    1.60
  -3   9  -3    0.30    1.40
   3  -9   3    1.50    1.50
   3  -9   3    1.40    1.50
  -4   9  -3   -0.70    1.40
  -5   9  -3    0.40    1.60
  13   8  -3    7.60    2.40
  13   8  -3    9.50    2.50
  12   8  -3   -0.40    1.90
  12   8  -3    1.40    1.60
  11   8  -3    0.60    1.80
  11   8  -3    4.50    1.60
  10   8  -3   13.00    2.10
  10   8  -3   15.60    2.20
 -10  -8   3   12.50    1.70
   9   8  -3   55.69    2.90
  -9  -8   3   55.79    3.00
   8   8  -3  170.08    4.90
  -8  -8   3  170.78    4.60
  -8  -8   3  171.18    4.20
  -8  -8   3  165.68    4.40
   7   8  -3    0.20    1.30
  -7  -8   3   -0.30    1.00
  -7  -8   3   -1.10    1.10
  -7  -8   3    0.40    1.20
   6   8  -3   -0.20    1.10
  -6  -8   3    0.70    1.20
  -6  -8   3    0.00    1.00
  -6  -8   3    0.20    0.90
   5   8  -3   11.60    1.40
  -5  -8   3    7.90    1.30
  -5  -8   3    8.20    1.20
  -5  -8   3    9.30    1.20
  -5  -8   3    8.00    1.10
   4   8  -3    7.90    1.30
  -4  -8   3    5.60    1.20
  -4  -8   3    4.60    1.10
  -4  -8   3    4.60    1.10
   3   8  -3    7.80    1.20
  -3  -8   3    7.40    1.30
  -3  -8   3    6.10    1.10
  -3  -8   3    4.00    1.20
  -3  -8   3    5.60    1.20
   2   8  -3   -0.70    1.00
   2   8  -3   -0.10    1.00
  -2  -8   3    0.50    0.40
  -2  -8   3   -0.80    1.20
  -2  -8   3    0.80    1.00
  -2  -8   3   -0.60    0.90
   1   8  -3   10.60    1.40
   1   8  -3   10.40    1.40
  -1  -8   3   10.80    1.30
  -1  -8   3   11.10    1.20
  -1  -8   3    8.90    1.10
   0   8  -3   35.80    1.90
   0   8  -3   35.20    2.40
   0  -8   3   37.70    2.40
   0  -8   3   37.50    2.00
  -1   8  -3   21.20    1.80
  -1   8  -3   20.40    1.70
   1  -8   3   19.80    1.60
   1  -8   3   24.10    1.80
  -2   8  -3    3.80    1.40
   2  -8   3    6.90    1.30
   2  -8   3    6.00    1.40
  -3   8  -3   -0.30    1.30
   3  -8   3   -1.60    1.30
   3  -8   3    0.40    1.40
  -4   8  -3    1.30    1.60
   4  -8   3    2.90    1.60
   4  -8   3    1.50    1.50
  -5   8  -3    2.30    1.50
   5  -8   3    0.30    1.40
  -6   8  -3    0.10    1.60
  13   7  -3   13.60    2.20
  12   7  -3    0.00    1.90
 -12  -7   3    0.40    1.80
  11   7  -3    0.60    1.40
 -11  -7   3   -1.90    1.60
  10   7  -3    4.00    1.70
 -10  -7   3    1.50    1.60
   9   7  -3   73.69    3.40
   9   7  -3   75.49    3.40
  -9  -7   3   73.09    3.30
   8   7  -3  244.68    5.90
   8   7  -3  249.08    6.00
  -8  -7   3  240.18    5.70
  -8  -7   3  241.08    5.50
  -8  -7   3  247.38    5.40
   7   7  -3   35.90    2.40
   7   7  -3   34.50    2.20
  -7  -7   3   29.40    2.10
  -7  -7   3   37.30    2.30
   6   7  -3   10.90    1.20
   6   7  -3    9.80    1.20
  -6  -7   3    9.60    1.30
  -6  -7   3   11.60    1.40
  -6  -7   3    9.60    1.20
   5   7  -3   10.40    1.20
  -5  -7   3   10.40    1.20
  -5  -7   3   11.60    1.10
  -5  -7   3   10.50    1.20
   4   7  -3   88.49    2.60
  -4  -7   3   88.79    2.60
  -4  -7   3   85.89    2.60
  -4  -7   3   87.39    2.70
   3   7  -3    0.70    0.80
  -3  -7   3   -0.10    0.90
  -3  -7   3    1.00    0.80
  -3  -7   3    3.30    0.90
  -3  -7   3    1.50    0.80
   2   7  -3   57.09    2.20
   2   7  -3   62.29    2.20
  -2  -7   3   58.49    2.20
  -2  -7   3   62.49    2.10
  -2  -7   3   61.59    2.10
   1   7  -3    7.30    1.10
   1   7  -3   11.50    1.10
   1   7  -3    8.90    1.10
  -1  -7   3    9.10    1.00
  -1  -7   3    9.20    1.10
  -1  -7   3   10.10    0.70
  -1  -7   3    9.00    1.00
   0   7  -3  121.09    3.30
   0   7  -3  118.19    3.10
   0   7  -3  121.39    3.20
   0  -7   3  121.09    3.10
   0  -7   3  123.79    2.90
   0  -7   3  117.19    2.90
  -1   7  -3  280.97    5.80
  -1   7  -3  271.07    5.60
  -1   7  -3  274.87    5.80
   1  -7   3  286.87    5.40
   1  -7   3  276.17    5.20
   1  -7   3  275.57    5.40
   1  -7   3  281.17    5.40
  -2   7  -3  143.39    3.70
  -2   7  -3  137.69    3.80
   2  -7   3  141.09    3.50
   2  -7   3  144.49    3.70
  -3   7  -3    3.50    1.00
  -3   7  -3    3.60    1.30
   3  -7   3    2.80    1.30
   3  -7   3    3.30    1.40
  -4   7  -3   12.00    1.60
   4  -7   3   10.70    1.50
   4  -7   3   10.50    1.60
  -5   7  -3   -1.90    1.30
   5  -7   3    0.80    1.50
   5  -7   3    1.40    1.30
  -6   7  -3   19.30    2.10
  -7   7  -3   15.50    2.10
  13   6  -3    1.30    2.00
 -13  -6   3   -1.00    1.60
  12   6  -3   -3.00    1.40
 -12  -6   3   -0.30    1.50
  11   6  -3    9.40    2.10
 -11  -6   3    7.60    1.70
  10   6  -3    0.70    1.60
 -10  -6   3   -0.10    1.30
   9   6  -3    6.50    1.50
  -9  -6   3    8.10    1.70
   8   6  -3   88.29    2.30
   8   6  -3   85.09    3.40
  -8  -6   3   88.19    2.90
  -8  -6   3   86.69    3.30
  -8  -6   3   91.89    3.20
   7   6  -3    4.60    0.60
   7   6  -3    3.90    1.40
  -7  -6   3    4.40    1.30
  -7  -6   3    7.30    1.00
   6   6  -3    3.40    1.10
   6   6  -3    3.30    1.20
   6   6  -3    2.10    1.10
  -6  -6   3    2.90    1.00
  -6  -6   3    3.30    1.00
  -6  -6   3    2.20    1.00
   5   6  -3   14.90    1.30
   5   6  -3   13.60    1.20
  -5  -6   3   13.60    1.20
  -5  -6   3   15.10    1.20
  -5  -6   3   11.80    1.10
   4   6  -3    0.40    0.20
   4   6  -3   -0.30    0.80
  -4  -6   3    0.60    0.80
  -4  -6   3    0.00    0.70
  -4  -6   3    0.00    0.80
  -4  -6   3    0.70    0.70
   3   6  -3  431.96    7.80
   3   6  -3  421.16    7.70
  -3  -6   3  423.06    7.60
  -3  -6   3  436.06    7.20
  -3  -6   3  424.86    7.30
   2   6  -3   57.69    2.00
   2   6  -3   57.59    1.90
  -2  -6   3   57.09    1.80
  -2  -6   3   60.59    1.90
  -2  -6   3   54.19    2.00
   1   6  -3  107.49    2.80
   1   6  -3  112.89    2.80
   1   6  -3  113.49    2.70
  -1  -6   3  110.99    2.50
  -1  -6   3  111.89    2.60
  -1  -6   3  107.89    2.10
  -1  -6   3  112.89    2.60
  -1  -6   3  110.29    2.60
   0   6  -3   53.69    1.90
   0   6  -3   55.09    2.00
   0   6  -3   57.39    1.90
   0  -6   3   55.29    1.70
   0  -6   3   59.09    1.90
   0  -6   3   52.99    1.60
   0  -6   3   53.99    1.90
  -1   6  -3  120.99    3.00
  -1   6  -3  116.59    3.10
  -1   6  -3  116.49    2.90
   1  -6   3  119.19    2.90
   1  -6   3  118.69    2.90
   1  -6   3  121.29    2.80
   1  -6   3  121.89    2.60
  -2   6  -3   42.40    2.00
  -2   6  -3   38.40    1.80
  -2   6  -3   40.50    2.00
   2  -6   3   38.50    1.80
   2  -6   3   37.90    2.00
   2  -6   3   40.70    1.70
  -3   6  -3    0.30    0.80
  -3   6  -3    0.80    1.10
   3  -6   3    0.00    1.10
   3  -6   3   -0.20    1.10
  -4   6  -3   13.20    1.70
  -4   6  -3   12.90    1.30
   4  -6   3   12.20    1.50
   4  -6   3   14.50    1.50
  -5   6  -3    9.40    1.60
   5  -6   3   10.60    1.50
   5  -6   3    9.90    1.70
  -6   6  -3   19.00    2.00
   6  -6   3   22.30    1.90
   6  -6   3   25.60    2.10
  -7   6  -3   32.00    2.60
  -8   6  -3    0.30    1.60
  13   5  -3    0.70    1.60
 -13  -5   3    2.20    2.10
  12   5  -3   -0.80    1.50
 -12  -5   3    0.40    1.50
  11   5  -3    1.40    1.80
 -11  -5   3    4.70    1.90
  10   5  -3    7.80    1.70
 -10  -5   3   11.90    1.80
   9   5  -3    6.70    1.50
  -9  -5   3    3.40    1.60
   8   5  -3    3.20    1.40
   8   5  -3    4.00    1.20
  -8  -5   3    3.80    1.10
  -8  -5   3    3.60    1.30
  -8  -5   3    3.90    1.50
   7   5  -3    2.10    1.30
   7   5  -3    5.30    0.80
   7   5  -3    0.10    1.10
  -7  -5   3    0.20    1.00
  -7  -5   3    1.10    1.20
  -7  -5   3    2.00    1.00
   6   5  -3   82.79    2.70
   6   5  -3   81.89    2.60
   6   5  -3   84.19    1.90
  -6  -5   3   83.99    2.70
  -6  -5   3   81.29    2.50
  -6  -5   3   84.29    2.70
   5   5  -3   74.39    1.50
   5   5  -3   74.99    2.40
   5   5  -3   75.29    2.50
  -5  -5   3   75.09    2.20
  -5  -5   3   73.79    2.20
  -5  -5   3   74.89    2.40
   4   5  -3    2.70    0.60
   4   5  -3    4.90    0.70
   4   5  -3    5.10    0.80
  -4  -5   3    5.60    0.80
  -4  -5   3    6.50    0.90
  -4  -5   3    6.60    0.90
   3   5  -3    1.80    0.70
   3   5  -3    1.50    0.70
  -3  -5   3    0.80    0.70
  -3  -5   3    1.50    0.60
  -3  -5   3    1.60    0.70
   2   5  -3   80.19    2.10
   2   5  -3   79.39    2.10
  -2  -5   3   76.29    2.10
  -2  -5   3   80.19    2.00
  -2  -5   3   81.59    2.10
   1   5  -3   74.39    1.90
   1   5  -3   72.59    2.00
   1   5  -3   76.19    2.00
  -1  -5   3   70.69    1.90
  -1  -5   3   74.29    1.90
  -1  -5   3   72.09    1.50
  -1  -5   3   72.79    1.90
  -1  -5   3   74.59    1.80
   0   5  -3  146.59    3.10
   0   5  -3  154.38    3.20
   0   5  -3  153.68    3.30
   0  -5   3  152.88    3.10
   0  -5   3  154.38    3.10
   0  -5   3  153.08    2.90
   0  -5   3  155.18    2.90
   0  -5   3  153.38    3.00
  -1   5  -3   17.00    1.20
  -1   5  -3   16.50    1.10
  -1   5  -3   14.30    1.10
   1  -5   3   15.10    1.10
   1  -5   3   16.40    1.10
   1  -5   3   15.10    1.20
   1  -5   3   15.40    0.90
  -2   5  -3   34.60    1.70
  -2   5  -3   31.60    1.50
  -2   5  -3   32.50    1.70
   2  -5   3   34.80    1.40
   2  -5   3   37.40    1.70
   2  -5   3   32.80    1.60
  -3   5  -3   67.89    2.30
  -3   5  -3   69.69    2.20
  -3   5  -3   66.09    2.40
   3  -5   3   66.99    2.10
   3  -5   3   67.49    2.20
   3  -5   3   69.19    2.30
  -4   5  -3   26.30    1.60
  -4   5  -3   27.00    1.90
   4  -5   3   25.60    1.50
   4  -5   3   26.00    1.80
   4  -5   3   25.50    1.70
  -5   5  -3    9.40    1.50
  -5   5  -3   10.50    1.40
   5  -5   3    8.40    1.50
   5  -5   3    9.10    1.30
  -6   5  -3  146.29    4.30
   6  -5   3  149.09    4.20
   6  -5   3  148.69    4.20
  -7   5  -3   61.39    3.10
   7  -5   3   66.49    3.00
   7  -5   3   57.79    3.20
  -8   5  -3    0.70    1.60
  -9   5  -3    0.60    1.70
  13   4  -3    2.60    1.80
 -13  -4   3    3.50    1.80
  12   4  -3    4.90    2.10
 -12  -4   3    0.20    1.90
  11   4  -3    3.00    1.80
 -11  -4   3    1.90    1.50
  10   4  -3   27.70    2.40
 -10  -4   3   30.40    2.40
   9   4  -3   16.00    1.80
  -9  -4   3   15.60    1.90
   8   4  -3   20.00    1.70
   8   4  -3   22.40    1.90
   8   4  -3   22.20    1.80
  -8  -4   3   23.90    1.80
  -8  -4   3   20.90    1.90
  -8  -4   3   19.90    1.60
   7   4  -3  443.96    7.40
   7   4  -3  453.15    7.90
   7   4  -3  457.15    8.60
  -7  -4   3  445.16    7.90
  -7  -4   3  448.46    8.60
  -7  -4   3  453.15    8.10
   6   4  -3   70.49    2.30
   6   4  -3   72.29    2.50
   6   4  -3   70.89    1.90
   6   4  -3   76.89    2.40
  -6  -4   3   71.49    2.40
  -6  -4   3   76.39    2.50
  -6  -4   3   77.29    2.60
   5   4  -3  515.45    9.30
   5   4  -3  536.55    9.40
   5   4  -3  526.85    8.60
   5   4  -3  516.65    8.10
  -5  -4   3  524.45    9.30
  -5  -4   3  532.55    8.70
  -5  -4   3  513.85    8.80
   4   4  -3  999.00   14.70
   4   4  -3 1021.10   16.50
   4   4  -3 1008.30   16.50
   4   4  -3  987.50   15.30
  -4  -4   3 1002.10   15.40
  -4  -4   3 1001.40   15.60
  -4  -4   3  984.20   16.40
   3   4  -3   81.79    2.20
  -3  -4   3   79.99    2.10
  -3  -4   3   83.19    2.10
  -3  -4   3   85.29    2.00
   2   4  -3  417.26    7.10
   2   4  -3  413.26    7.10
  -2  -4   3  412.76    6.70
  -2  -4   3  416.06    7.00
  -2  -4   3  414.16    6.60
  -2  -4   3  413.76    6.70
   1   4  -3    9.10    0.70
   1   4  -3   10.20    0.80
   1   4  -3    9.30    0.80
  -1  -4   3    9.60    0.80
  -1  -4   3   12.00    0.80
  -1  -4   3   10.80    0.90
   0   4  -3  170.98    3.30
   0   4  -3  168.18    3.20
   0   4  -3  177.58    3.40
   0  -4   3  170.08    3.00
   0  -4   3  170.98    3.20
   0  -4   3  172.78    3.10
   0  -4   3  171.48    3.10
   0  -4   3  175.48    3.10
  -1   4  -3   63.19    1.80
  -1   4  -3   60.09    1.60
  -1   4  -3   61.49    1.70
   1  -4   3   59.29    1.60
   1  -4   3   61.69    1.60
   1  -4   3   62.89    1.60
   1  -4   3   62.29    1.50
  -2   4  -3    0.80    0.60
  -2   4  -3    0.80    0.70
  -2   4  -3    0.30    0.60
   2  -4   3    1.50    0.70
   2  -4   3    1.40    0.70
   2  -4   3    1.10    0.70
   2  -4   3    1.80    0.60
  -3   4  -3   17.50    1.30
  -3   4  -3   17.50    1.40
  -3   4  -3   18.70    1.20
   3  -4   3   15.80    1.20
   3  -4   3   17.90    1.20
   3  -4   3   16.70    1.20
  -4   4  -3   32.10    1.80
  -4   4  -3   27.00    1.80
  -4   4  -3   34.50    1.60
   4  -4   3   30.10    1.60
   4  -4   3   32.40    1.80
   4  -4   3   33.20    1.80
  -5   4  -3   34.90    1.80
  -5   4  -3   38.00    2.10
   5  -4   3   32.20    1.90
   5  -4   3   38.40    2.10
   5  -4   3   36.00    1.90
  -6   4  -3    0.00    1.20
  -6   4  -3   -0.80    0.90
   6  -4   3    1.00    1.20
   6  -4   3   -1.90    1.20
  -7   4  -3  179.28    4.80
   7  -4   3  177.78    4.60
   7  -4   3  171.48    4.50
  -8   4  -3   29.10    2.50
  -9   4  -3    4.00    1.40
 -13  -3   3   13.90    2.30
  12   3  -3   18.40    2.40
 -12  -3   3   11.80    2.00
  11   3  -3    3.10    1.50
 -11  -3   3    2.70    1.60
  10   3  -3   17.50    2.20
 -10  -3   3   16.50    1.90
   9   3  -3   40.10    2.40
  -9  -3   3   37.10    2.40
   8   3  -3   12.20    1.20
   8   3  -3   11.50    1.30
   8   3  -3   11.00    1.50
  -8  -3   3   11.00    1.60
  -8  -3   3   14.50    1.30
  -8  -3   3   13.90    1.40
   7   3  -3   63.89    2.40
   7   3  -3   66.79    2.60
   7   3  -3   67.89    2.70
  -7  -3   3   64.79    2.40
  -7  -3   3   65.29    2.70
  -7  -3   3   64.49    2.50
   6   3  -3  253.37    5.30
   6   3  -3  252.97    4.80
   6   3  -3  246.78    4.50
   6   3  -3  247.68    5.00
  -6  -3   3  251.47    4.90
  -6  -3   3  249.08    5.00
   5   3  -3  384.36    6.60
   5   3  -3  396.96    7.20
   5   3  -3  385.36    6.20
   5   3  -3  382.66    7.20
   5   3  -3  386.76    6.70
  -5  -3   3  387.76    6.60
  -5  -3   3  378.56    6.80
  -5  -3   3  390.76    7.20
   4   3  -3  413.66    6.90
   4   3  -3  411.96    7.50
   4   3  -3  421.86    7.50
   4   3  -3  419.56    6.50
   4   3  -3  427.46    7.00
  -4  -3   3  422.86    7.00
  -4  -3   3  431.96    7.10
  -4  -3   3  424.86    7.50
   3   3  -3   54.29    1.70
   3   3  -3   57.49    1.40
   3   3  -3   52.89    1.50
  -3  -3   3   56.79    1.50
  -3  -3   3   55.99    1.60
  -3  -3   3   53.39    1.60
   2   3  -3   71.89    1.70
   2   3  -3   70.59    1.70
   2   3  -3   70.29    1.50
  -2  -3   3   71.79    1.70
  -2  -3   3   76.09    1.70
  -2  -3   3   73.69    1.60
  -2  -3   3   75.99    1.70
   1   3  -3  138.29    2.70
   1   3  -3  142.09    2.70
   1   3  -3  139.89    2.30
  -1  -3   3  138.39    2.60
  -1  -3   3  143.69    2.50
  -1  -3   3  141.89    2.50
  -1  -3   3  144.19    2.60
   0   3  -3   83.59    1.80
   0   3  -3   86.69    1.80
   0   3  -3   88.09    1.70
   0   3  -3   80.79    1.70
   0  -3   3   80.99    1.60
   0  -3   3   81.19    1.60
   0  -3   3   84.79    1.60
   0  -3   3   80.99    1.60
   0  -3   3   83.69    1.60
  -1   3  -3  189.18    3.40
  -1   3  -3  190.78    3.50
  -1   3  -3  185.68    3.50
  -1   3  -3  186.78    3.30
   1  -3   3  182.38    3.30
   1  -3   3  190.68    3.30
   1  -3   3  187.88    3.30
   1  -3   3  188.98    3.20
   1  -3   3  190.48    3.20
  -2   3  -3  771.92   12.50
  -2   3  -3  799.32   13.00
  -2   3  -3  807.22   13.00
   2  -3   3  792.42   12.20
   2  -3   3  795.42   12.80
   2  -3   3  802.62   12.20
  -3   3  -3   66.49    2.00
  -3   3  -3   64.49    1.90
  -3   3  -3   67.89    2.10
   3  -3   3   67.49    1.90
   3  -3   3   66.29    1.80
   3  -3   3   71.09    1.80
  -4   3  -3   -0.40    0.70
  -4   3  -3    0.40    0.80
  -4   3  -3    2.30    1.00
   4  -3   3    0.60    0.70
   4  -3   3    0.90    0.70
   4  -3   3    1.30    0.70
  -5   3  -3   74.59    2.50
  -5   3  -3   75.49    2.40
   5  -3   3   77.79    2.40
   5  -3   3   77.39    2.40
   5  -3   3   72.59    2.30
  -6   3  -3   12.10    1.40
  -6   3  -3   12.80    1.40
   6  -3   3   11.40    1.30
   6  -3   3   11.30    1.40
   6  -3   3   13.80    1.50
  -7   3  -3    1.00    1.30
  -7   3  -3    0.70    1.00
   7  -3   3   -0.10    1.20
   7  -3   3    0.70    1.20
  -8   3  -3   33.00    2.50
   8  -3   3   28.40    2.40
   8  -3   3   28.90    2.40
  -9   3  -3    2.80    1.70
 -10   3  -3   -1.40    1.40
 -13  -2   3   16.20    2.80
  12   2  -3   11.30    2.30
 -12  -2   3   17.40    2.50
  11   2  -3    1.70    1.80
 -11  -2   3   -1.10    1.40
  10   2  -3    1.40    1.60
 -10  -2   3    3.20    1.50
   9   2  -3   45.90    2.80
  -9  -2   3   51.79    2.70
   8   2  -3   16.80    1.60
   8   2  -3   17.20    1.50
   8   2  -3   16.40    1.30
  -8  -2   3   17.00    1.30
  -8  -2   3   15.90    1.40
  -8  -2   3   14.00    1.70
   7   2  -3   65.89    2.40
   7   2  -3   69.39    2.60
   7   2  -3   69.69    2.70
  -7  -2   3   73.59    2.50
  -7  -2   3   72.29    2.60
  -7  -2   3   71.39    2.60
   6   2  -3   29.90    1.70
   6   2  -3   28.30    1.70
   6   2  -3   27.90    1.80
  -6  -2   3   29.90    1.70
  -6  -2   3   28.80    1.80
  -6  -2   3   31.20    1.70
   5   2  -3 1121.69   18.30
   5   2  -3 1092.19   18.30
   5   2  -3 1089.29   17.00
   5   2  -3 1114.49   17.20
  -5  -2   3 1110.69   17.10
  -5  -2   3 1096.59   17.20
  -5  -2   3 1121.59   18.30
   4   2  -3    8.90    0.90
   4   2  -3    9.80    1.00
   4   2  -3    8.40    0.90
   4   2  -3   11.30    0.80
  -4  -2   3    8.60    0.90
  -4  -2   3   10.00    0.90
  -4  -2   3   10.60    0.90
   3   2  -3 1263.47   18.90
   3   2  -3 1221.18   18.80
   3   2  -3 1248.18   20.10
  -3  -2   3 1252.47   20.10
  -3  -2   3 1281.67   19.00
  -3  -2   3 1251.07   18.90
  -3  -2   3 1270.27   20.10
   2   2  -3  453.05    6.90
   2   2  -3  445.56    6.90
   2   2  -3  445.76    7.40
   2   2  -3  445.86    7.40
  -2  -2   3  443.36    6.90
  -2  -2   3  448.76    7.40
  -2  -2   3  445.26    7.40
   1   2  -3   84.59    1.70
   1   2  -3   85.49    1.70
  -1  -2   3   82.79    1.60
  -1  -2   3   84.79    1.60
  -1  -2   3   86.59    1.60
  -1  -2   3   85.79    1.60
  -1  -2   3   84.09    1.50
   0   2  -3  505.75    8.20
   0   2  -3  521.95    8.20
   0   2  -3  517.05    7.90
   0   2  -3  512.45    7.70
   0  -2   3  511.05    7.60
   0  -2   3  502.15    8.00
   0  -2   3  514.15    7.60
   0  -2   3  521.15    8.00
  -1   2  -3  542.65    8.90
  -1   2  -3  556.84    8.60
  -1   2  -3  559.54    8.90
  -1   2  -3  550.44    8.50
   1  -2   3  547.55    8.70
   1  -2   3  538.25    8.30
   1  -2   3  556.94    8.80
   1  -2   3  549.05    8.50
   1  -2   3  568.74    8.30
  -2   2  -3    1.30    0.50
  -2   2  -3    1.90    0.60
  -2   2  -3    0.70    0.40
  -2   2  -3    1.30    0.60
   2  -2   3    0.80    0.50
   2  -2   3    1.20    0.40
   2  -2   3    1.50    0.40
   2  -2   3    1.00    0.50
  -3   2  -3   -0.80    0.60
  -3   2  -3   -0.90    0.50
  -3   2  -3    1.20    0.80
  -3   2  -3   -1.70    0.60
   3  -2   3    0.40    0.70
   3  -2   3   -0.20    0.60
   3  -2   3   -0.60    0.60
   3  -2   3   -0.20    0.60
  -4   2  -3  339.57    6.30
  -4   2  -3  340.97    6.10
  -4   2  -3  337.37    6.20
  -4   2  -3  333.17    6.00
   4  -2   3  336.67    5.90
   4  -2   3  336.97    6.10
   4  -2   3  332.97    5.80
  -5   2  -3   83.99    2.50
  -5   2  -3   76.49    2.20
   5  -2   3   81.99    2.40
   5  -2   3   82.19    2.30
   5  -2   3   82.19    2.40
  -6   2  -3    2.80    0.90
  -6   2  -3    3.10    1.10
   6  -2   3    2.60    1.10
   6  -2   3    3.10    0.90
   6  -2   3    3.20    1.10
  -7   2  -3    0.20    1.20
  -7   2  -3    0.30    1.10
   7  -2   3   -0.80    1.20
   7  -2   3    1.10    1.10
   7  -2   3   -0.90    1.00
  -8   2  -3   14.20    1.60
  -8   2  -3   16.00    1.50
   8  -2   3   16.40    1.70
   8  -2   3   11.00    1.60
  -9   2  -3    6.40    1.70
 -10   2  -3    0.50    1.70
 -11   2  -3    1.80    1.80
 -12  -1   3   10.90    2.10
  11   1  -3    5.10    1.90
 -11  -1   3    1.50    1.60
  10   1  -3    0.50    1.60
 -10  -1   3    0.40    1.20
 -10  -1   3   -2.80    1.30
   9   1  -3    2.80    1.30
  -9  -1   3    4.80    1.30
  -9  -1   3    1.30    1.60
   8   1  -3   87.59    2.90
   8   1  -3   84.39    3.20
   8   1  -3   89.29    3.00
  -8  -1   3   85.49    2.80
  -8  -1   3   92.69    3.20
   7   1  -3  217.38    4.80
   7   1  -3  226.88    4.70
   7   1  -3  227.58    5.10
  -7  -1   3  230.28    4.90
  -7  -1   3  225.78    5.20
  -7  -1   3  228.98    4.70
   6   1  -3   36.10    1.80
   6   1  -3   30.40    1.80
   6   1  -3   31.60    1.60
  -6  -1   3   33.70    1.80
  -6  -1   3   34.70    1.80
  -6  -1   3   34.40    1.60
   5   1  -3    1.40    0.80
   5   1  -3    1.50    0.90
   5   1  -3    1.90    0.70
  -5  -1   3    1.10    0.70
  -5  -1   3    0.40    0.70
  -5  -1   3    1.10    0.60
   4   1  -3  216.48    4.00
   4   1  -3  224.38    4.10
   4   1  -3  218.58    4.40
  -4  -1   3  218.38    4.00
  -4  -1   3  222.28    4.40
  -4  -1   3  222.28    4.10
   3   1  -3 1955.30   29.10
   3   1  -3 1906.01   29.00
   3   1  -3 1965.90   30.90
  -3  -1   3 1992.90   30.90
  -3  -1   3 1925.21   30.80
  -3  -1   3 1965.50   29.10
  -3  -1   3 1949.20   29.00
   2   1  -3  415.56    6.50
   2   1  -3  417.66    6.60
   2   1  -3  419.76    7.00
  -2  -1   3  417.26    7.00
  -2  -1   3  424.16    7.00
  -2  -1   3  426.16    6.60
  -2  -1   3  427.46    6.60
   1   1  -3  965.10   15.40
   1   1  -3  977.10   15.50
   1   1  -3 1000.60   14.50
  -1  -1   3  958.50   14.50
  -1  -1   3  985.50   15.40
  -1  -1   3  975.40   14.50
  -1  -1   3 1001.50   14.80
  -1  -1   3  978.80   15.50
  -1   1  -3 1529.95   24.10
  -1   1  -3 1571.04   24.10
  -1   1  -3 1521.25   22.60
   1  -1   3 1522.45   22.60
  -2   1  -3 1074.69   16.00
  -2   1  -3 1077.39   16.90
  -2   1  -3 1064.59   16.90
   2  -1   3 1062.49   16.80
   2  -1   3 1048.40   15.90
   2  -1   3 1057.89   16.80
   2  -1   3 1096.89   15.90
  -3   1  -3   24.80    1.20
  -3   1  -3   24.10    1.10
  -3   1  -3   23.10    1.20
   3  -1   3   23.40    1.10
   3  -1   3   24.00    1.00
   3  -1   3   22.10    1.00
  -4   1  -3    1.10    0.70
  -4   1  -3    2.90    0.90
  -4   1  -3    2.40    0.70
   4  -1   3    2.00    0.60
   4  -1   3    1.90    0.60
   4  -1   3    1.60    0.70
  -5   1  -3   36.70    1.70
  -5   1  -3   39.90    1.70
  -5   1  -3   39.00    1.70
   5  -1   3   37.70    1.80
   5  -1   3   36.10    1.60
   5  -1   3   37.70    1.60
  -6   1  -3   80.29    2.60
   6  -1   3   84.29    2.60
   6  -1   3   86.49    2.50
   6  -1   3   82.19    2.50
  -7   1  -3   18.80    1.70
   7  -1   3   15.50    1.40
   7  -1   3   15.90    1.50
   7  -1   3   14.10    1.40
  -8   1  -3   20.80    1.90
  -8   1  -3   18.60    1.60
   8  -1   3   18.30    1.70
   8  -1   3   21.10    1.90
  -9   1  -3    6.00    1.50
   9  -1   3    5.20    1.50
 -10   1  -3    6.20    1.90
 -11   1  -3   14.10    2.30
 -12   0   3    8.10    2.40
  11   0  -3    0.60    1.80
 -11   0   3    0.20    1.60
  10   0  -3   11.10    2.00
 -10   0   3   10.50    1.80
 -10   0   3   10.20    1.60
   9   0  -3   38.70    2.70
  -9   0   3   31.60    2.80
  -9   0   3   36.30    2.30
   8   0  -3  134.39    3.80
   8   0  -3  125.39    3.90
   8   0  -3  135.49    4.10
  -8   0   3  130.79    4.00
  -8   0   3  127.89    3.70
   7   0  -3    0.10    1.00
   7   0  -3    3.60    1.20
   7   0  -3    0.50    1.20
  -7   0   3    0.10    1.10
  -7   0   3   -1.90    0.90
  -7   0   3    2.40    1.10
  -7   0   3   -1.30    1.00
   6   0  -3  163.68    3.70
   6   0  -3  159.38    3.90
   6   0  -3  166.48    3.80
  -6   0   3  159.78    3.60
  -6   0   3  160.48    3.70
  -6   0   3  163.58    3.80
  -6   0   3  161.08    4.00
   5   0  -3   13.30    1.10
   5   0  -3   13.80    1.10
   5   0  -3   13.90    1.20
  -5   0   3   13.90    1.20
  -5   0   3   15.40    1.30
  -5   0   3   14.70    1.00
  -5   0   3   16.60    1.20
   4   0  -3  584.14    9.40
   4   0  -3  580.84   10.10
   4   0  -3  601.14    9.60
  -4   0   3  591.04    9.70
  -4   0   3  583.84    9.40
  -4   0   3  584.54   10.10
  -4   0   3  586.74    9.50
  -4   0   3  595.74   10.20
   3   0  -3  805.32   12.50
   3   0  -3  797.92   13.30
   3   0  -3  819.92   13.40
   3   0  -3  802.72   12.60
  -3   0   3  828.22   13.40
  -3   0   3  804.12   13.30
  -3   0   3  818.92   12.80
  -3   0   3  812.72   12.50
  -3   0   3  824.82   12.60
   2   0  -3 2161.08   32.40
   2   0  -3 2200.48   34.40
   2   0  -3 2171.68   34.40
   2   0  -3 2201.88   32.40
  -2   0   3 2158.98   34.40
  -2   0   3 2185.78   32.40
  -2   0   3 2223.18   32.50
  -2   0   3 2182.88   34.40
  -2   0   3 2237.78   33.10
   1   0  -3 2900.81   43.80
   1   0  -3 3006.90   44.50
   1   0  -3 2945.81   43.60
   1   0  -3 2747.53   46.70
   1   0  -3 2949.00   46.60
  -1   0   3 2960.70   43.70
  -1   0   3 2881.31   46.20
  -1   0   3 2949.21   43.80
  -1   0   3 2994.50   44.60
  -1   0   3 2916.11   46.30
   0   0  -3 4790.02   70.89
   0   0  -3 4730.53   73.59
   0   0  -3 4654.33   73.69
   0   0   3 4611.64   73.39
   0   0   3 4767.52   73.39
  -1   0  -3  454.25    7.30
  -1   0  -3  464.05    7.30
   1   0   3  454.35    7.20
   1   0   3  465.75    7.20
  -2   0  -3  100.79    1.70
  -2   0  -3   99.89    2.00
  -2   0  -3  100.59    2.10
  -2   0  -3  100.39    2.00
   2   0   3   99.99    1.90
   2   0   3   98.49    1.80
   2   0   3   99.89    1.90
   2   0   3   98.99    1.80
  -3   0  -3  445.46    6.90
  -3   0  -3  451.65    7.50
  -3   0  -3  449.66    7.50
  -3   0  -3  454.25    7.20
   3   0   3  442.06    7.50
   3   0   3  442.16    7.10
   3   0   3  439.76    7.00
   3   0   3  444.06    7.40
  -4   0  -3  127.49    2.80
  -4   0  -3  128.09    2.80
  -4   0  -3  124.09    2.80
   4   0   3  126.49    2.60
   4   0   3  128.79    2.70
   4   0   3  126.39    2.70
  -5   0  -3   88.19    2.40
  -5   0  -3   83.19    2.50
   5   0   3   87.89    2.30
   5   0   3   87.79    2.30
   5   0   3   87.79    2.30
  -6   0  -3   14.50    1.30
  -6   0  -3   12.30    1.20
   6   0   3   12.90    1.10
   6   0   3   13.00    1.10
   6   0   3   11.90    1.20
  -7   0  -3   17.70    1.60
   7   0   3   17.60    1.50
   7   0   3   18.60    1.70
   7   0   3   17.40    1.40
  -8   0  -3  159.08    4.40
   8   0   3  158.48    4.10
   8   0   3  150.88    3.80
   8   0   3  157.18    4.20
  -9   0  -3    0.50    1.50
   9   0   3    3.90    1.40
   9   0   3    2.00    1.50
 -10   0  -3   37.80    2.80
 -11   0  -3   36.20    3.00
 -12   0  -3    2.60    1.70
 -12   1   3    3.90    2.30
 -11   1   3    6.00    1.90
  10  -1  -3    0.50    1.40
 -10   1   3    1.80    1.60
 -10   1   3    1.70    1.60
   9  -1  -3   43.30    2.90
  -9   1   3   44.30    2.50
  -9   1   3   43.10    2.70
   8  -1  -3    1.80    1.60
  -8   1   3    2.30    1.60
  -8   1   3   -0.90    1.10
   7  -1  -3    3.70    1.10
   7  -1  -3    2.80    1.20
   7  -1  -3    1.10    1.30
  -7   1   3    3.30    1.40
  -7   1   3    3.90    1.10
  -7   1   3    1.80    1.00
  -7   1   3    3.40    1.10
   6  -1  -3   97.29    3.10
   6  -1  -3   98.29    2.80
   6  -1  -3   99.29    2.90
  -6   1   3   95.49    2.80
  -6   1   3  101.09    2.70
  -6   1   3   99.09    3.10
  -6   1   3   97.99    2.90
   5  -1  -3   44.10    1.70
   5  -1  -3   48.50    1.90
   5  -1  -3   40.10    1.80
  -5   1   3   47.90    1.80
  -5   1   3   48.80    2.20
  -5   1   3   47.70    1.80
  -5   1   3   46.80    1.80
   4  -1  -3   21.40    1.20
   4  -1  -3   23.70    1.30
  -4   1   3   23.60    1.50
  -4   1   3   24.40    1.50
  -4   1   3   25.60    1.30
  -4   1   3   21.50    1.30
   3  -1  -3   18.70    1.20
   3  -1  -3   21.20    1.20
   3  -1  -3   18.30    1.10
   3  -1  -3   18.20    1.10
  -3   1   3   21.70    1.10
  -3   1   3   19.50    1.10
  -3   1   3   17.90    1.20
  -3   1   3   19.70    1.20
  -3   1   3   19.10    1.10
   2  -1  -3 1675.53   26.90
   2  -1  -3 1703.13   25.40
   2  -1  -3 1713.33   27.00
   2  -1  -3 1693.73   25.40
   2  -1  -3 1713.23   26.00
  -2   1   3 1703.03   25.40
  -2   1   3 1742.63   26.00
  -2   1   3 1686.63   25.40
  -2   1   3 1692.33   26.90
  -2   1   3 1692.53   27.00
   1  -1  -3  737.73   11.20
   1  -1  -3  728.53   11.20
   1  -1  -3  725.83   11.90
   1  -1  -3  759.32   11.50
   1  -1  -3  729.13   11.90
  -1   1   3  728.33   11.90
  -1   1   3  743.53   11.90
  -1   1   3  733.33   11.20
  -1   1   3  729.33   11.20
  -1   1   3  749.53   11.50
   0  -1  -3 2920.71   46.50
   0  -1  -3 2919.01   45.20
   0  -1  -3 2898.81   44.10
   0  -1  -3 2976.50   43.60
   0   1   3 2907.01   44.10
   0   1   3 2904.91   46.70
   0   1   3 2962.20   45.10
   0   1   3 2946.31   43.70
   0   1   3 2962.40   46.60
  -1  -1  -3  108.89    1.90
  -1  -1  -3  109.49    2.10
  -1  -1  -3  110.69    1.90
  -1  -1  -3  110.89    2.10
   1   1   3  111.19    1.90
   1   1   3  111.29    2.00
   1   1   3  111.29    1.90
   1   1   3  110.59    2.10
  -2  -1  -3 3737.03   55.59
  -2  -1  -3 3766.82   55.49
  -2  -1  -3 3743.53   55.09
  -2  -1  -3 3817.52   59.39
  -2  -1  -3 3759.02   59.39
  -2  -1  -3 3571.14   59.79
   2   1   3 3717.13   59.09
   2   1   3 3618.84   59.59
   2   1   3 3772.22   55.69
   2   1   3 3823.72   55.79
  -3  -1  -3  292.87    4.80
  -3  -1  -3  281.57    4.60
  -3  -1  -3  281.97    5.00
  -3  -1  -3  278.87    4.60
   3   1   3  283.87    5.00
   3   1   3  282.37    4.60
   3   1   3  284.67    4.70
   3   1   3  282.87    4.90
   3   1   3  279.77    5.00
  -4  -1  -3   15.60    1.10
  -4  -1  -3   16.10    1.10
  -4  -1  -3   15.10    1.10
   4   1   3   16.00    1.10
   4   1   3   14.00    1.00
   4   1   3   14.00    1.10
  -5  -1  -3   -0.50    0.60
  -5  -1  -3    0.40    0.60
  -5  -1  -3   -0.60    0.70
   5   1   3   -0.10    0.80
   5   1   3   -0.50    0.70
   5   1   3    0.50    0.60
  -6  -1  -3   88.49    2.70
  -6  -1  -3   87.89    2.60
  -6  -1  -3   89.69    2.70
   6   1   3   92.09    2.60
   6   1   3   92.79    2.50
   6   1   3   90.49    2.60
  -7  -1  -3   -0.30    0.90
  -7  -1  -3    1.50    0.90
  -7  -1  -3   -0.80    1.00
   7   1   3    1.90    1.10
   7   1   3    0.30    1.00
   7   1   3    1.10    0.80
  -8  -1  -3    2.20    1.40
   8   1   3    4.10    1.10
   8   1   3    5.00    1.20
   8   1   3    3.80    1.30
  -9  -1  -3    0.20    1.20
   9   1   3    0.50    1.40
   9   1   3    0.40    1.30
 -10  -1  -3   22.70    2.30
 -11  -1  -3   -1.30    1.70
 -12  -1  -3    9.50    2.00
 -11   2   3   15.70    2.30
 -10   2   3    9.80    1.90
 -10   2   3    6.10    1.60
   9  -2  -3   46.50    3.00
  -9   2   3   42.90    3.10
  -9   2   3   42.50    2.60
   8  -2  -3   10.80    1.80
  -8   2   3   10.10    1.70
  -8   2   3   11.00    1.50
   7  -2  -3   58.69    2.70
   7  -2  -3   59.09    2.70
   7  -2  -3   55.09    2.60
  -7   2   3   56.39    2.50
  -7   2   3   56.99    2.90
   6  -2  -3  125.09    3.20
   6  -2  -3  119.49    3.40
   6  -2  -3  119.79    3.40
  -6   2   3  129.39    3.30
  -6   2   3  118.29    3.30
  -6   2   3  125.99    3.70
  -6   2   3  129.89    3.40
   5  -2  -3   70.89    2.40
   5  -2  -3   70.99    2.20
   5  -2  -3   72.09    2.40
  -5   2   3   73.79    2.40
  -5   2   3   72.89    2.50
  -5   2   3   69.89    2.10
  -5   2   3   75.79    2.40
   4  -2  -3  165.28    3.60
   4  -2  -3  163.88    3.40
  -4   2   3  162.28    3.60
  -4   2   3  160.08    3.40
  -4   2   3  160.88    3.40
  -4   2   3  164.08    3.80
   3  -2  -3  275.57    5.30
   3  -2  -3  274.57    5.30
   3  -2  -3  275.87    5.10
   3  -2  -3  283.87    5.00
   3  -2  -3  272.37    4.90
  -3   2   3  282.27    5.00
  -3   2   3  271.67    5.20
  -3   2   3  268.87    4.90
  -3   2   3  280.67    5.10
   2  -2  -3  687.33   10.80
   2  -2  -3  686.43   11.50
   2  -2  -3  692.43   11.50
   2  -2  -3  697.93   11.10
   2  -2  -3  690.43   10.80
  -2   2   3  697.13   10.90
  -2   2   3  682.73   11.10
  -2   2   3  692.93   10.80
  -2   2   3  698.13   11.60
  -2   2   3  701.43   11.50
   1  -2  -3  357.56    6.20
   1  -2  -3  347.47    5.80
   1  -2  -3  351.46    6.20
   1  -2  -3  364.76    6.00
  -1   2   3  360.36    6.20
  -1   2   3  352.86    5.80
  -1   2   3  355.86    6.20
  -1   2   3  345.57    5.80
  -1   2   3  361.26    6.00
   0  -2  -3  406.86    6.90
   0  -2  -3  426.06    6.70
   0  -2  -3  412.26    6.90
   0  -2  -3  408.36    6.50
   0  -2  -3  406.86    6.50
   0   2   3  407.86    6.90
   0   2   3  401.96    6.50
   0   2   3  407.06    6.50
   0   2   3  416.96    6.90
   0   2   3  419.86    6.70
  -1  -2  -3  156.18    2.70
  -1  -2  -3  156.28    2.90
  -1  -2  -3  151.58    2.70
  -1  -2  -3  151.98    2.70
  -1  -2  -3  151.98    2.90
  -1  -2  -3  154.78    2.90
   1   2   3  153.48    2.90
   1   2   3  152.88    2.80
   1   2   3  153.68    2.70
   1   2   3  157.08    2.90
  -2  -2  -3    9.90    0.70
  -2  -2  -3   11.20    0.90
  -2  -2  -3   10.40    0.80
   2   2   3   11.70    0.80
   2   2   3   10.50    0.70
   2   2   3   10.40    0.90
   2   2   3   11.70    0.80
  -3  -2  -3 1229.18   18.70
  -3  -2  -3 1241.78   18.50
  -3  -2  -3 1253.17   18.60
  -3  -2  -3 1224.18   19.80
   3   2   3 1272.87   18.80
   3   2   3 1221.18   19.80
   3   2   3 1232.48   18.60
   3   2   3 1254.17   19.80
  -4  -2  -3   10.10    0.70
  -4  -2  -3    9.00    0.80
  -4  -2  -3    8.20    0.80
  -4  -2  -3    9.10    0.80
   4   2   3    8.90    0.80
   4   2   3    7.70    0.70
   4   2   3    7.90    0.80
   4   2   3    7.80    0.80
   4   2   3    8.80    0.80
  -5  -2  -3  132.79    2.80
  -5  -2  -3  131.79    3.10
  -5  -2  -3  138.69    3.00
  -5  -2  -3  130.19    2.90
  -5  -2  -3  136.89    3.10
   5   2   3  133.19    2.90
   5   2   3  132.29    3.10
   5   2   3  134.79    3.00
  -6  -2  -3  641.34   11.20
  -6  -2  -3  653.53   11.30
  -6  -2  -3  636.04   10.50
  -6  -2  -3  647.74   10.50
   6   2   3  635.64   10.60
   6   2   3  656.33   11.20
   6   2   3  643.54   10.50
  -7  -2  -3   19.60    1.60
  -7  -2  -3   19.30    1.50
  -7  -2  -3   20.50    1.90
   7   2   3   21.20    1.60
   7   2   3   20.70    1.50
   7   2   3   22.20    1.70
  -8  -2  -3    2.10    1.10
  -8  -2  -3    3.10    1.20
   8   2   3    1.40    1.10
   8   2   3    1.50    1.10
   8   2   3    1.20    1.00
  -9  -2  -3    0.40    1.40
   9   2   3    0.10    1.00
   9   2   3   -2.30    1.20
   9   2   3   -0.10    0.70
 -10  -2  -3    2.50    1.40
 -11  -2  -3   17.80    2.20
 -12  -2  -3   25.70    2.70
 -11   3   3   11.30    2.60
 -10   3   3   58.19    3.40
  -9   3   3   -0.40    1.30
  -9   3   3   -2.70    1.80
   8  -3  -3    0.30    1.50
  -8   3   3    2.00    1.70
  -8   3   3    0.70    1.50
   7  -3  -3   -0.70    1.10
   7  -3  -3    0.10    1.30
  -7   3   3    0.10    1.50
  -7   3   3   -0.90    1.30
   6  -3  -3   29.20    1.90
   6  -3  -3   23.70    2.10
   6  -3  -3   26.30    2.10
  -6   3   3   29.50    2.00
  -6   3   3   27.50    2.10
  -6   3   3   27.60    2.10
   5  -3  -3   49.60    2.20
   5  -3  -3   50.99    2.20
   5  -3  -3   45.90    2.20
  -5   3   3   51.09    2.30
  -5   3   3   50.09    2.10
  -5   3   3   49.99    2.10
  -5   3   3   48.90    2.10
   4  -3  -3    7.10    0.90
   4  -3  -3    6.90    0.90
  -4   3   3    7.90    1.00
  -4   3   3    6.60    1.10
  -4   3   3    8.00    1.10
  -4   3   3    6.10    0.90
   3  -3  -3   27.20    1.40
   3  -3  -3   27.10    1.40
   3  -3  -3   22.80    1.50
   3  -3  -3   26.20    1.40
  -3   3   3   24.10    1.50
  -3   3   3   22.00    1.50
  -3   3   3   25.10    1.50
  -3   3   3   24.80    1.50
  -3   3   3   27.60    1.50
   2  -3  -3   43.90    1.50
   2  -3  -3   48.00    1.70
   2  -3  -3   44.00    1.50
   2  -3  -3   45.90    1.70
   2  -3  -3   47.70    1.60
  -2   3   3   46.90    1.60
  -2   3   3   46.00    1.50
  -2   3   3   43.10    1.50
  -2   3   3   46.10    1.70
   1  -3  -3   98.29    2.20
   1  -3  -3   97.09    2.40
   1  -3  -3  101.29    2.50
   1  -3  -3  101.79    2.30
   1  -3  -3   96.29    2.20
  -1   3   3   98.19    2.30
  -1   3   3   96.19    2.20
  -1   3   3   97.99    2.20
  -1   3   3  102.09    2.30
  -1   3   3   96.69    2.40
   0  -3  -3 1857.71   29.30
   0  -3  -3 1901.11   28.30
   0  -3  -3 1833.42   27.60
   0  -3  -3 1867.81   29.30
   0  -3  -3 1845.32   27.60
   0   3   3 1845.52   27.60
   0   3   3 1851.31   28.30
   0   3   3 1843.52   29.30
   0   3   3 1835.62   29.30
   0   3   3 1845.92   27.60
  -1  -3  -3   90.79    1.90
  -1  -3  -3   88.89    2.10
  -1  -3  -3   88.89    2.00
  -1  -3  -3   90.79    2.10
  -1  -3  -3   92.79    2.10
   1   3   3   90.59    2.10
   1   3   3   88.79    2.00
   1   3   3   87.29    2.10
   1   3   3   86.49    2.00
   1   3   3   87.59    2.10
  -2  -3  -3  289.57    5.10
  -2  -3  -3  281.27    4.80
  -2  -3  -3  282.17    5.10
  -2  -3  -3  274.27    4.70
   2   3   3  283.67    5.10
   2   3   3  280.77    4.70
   2   3   3  282.77    4.80
   2   3   3  282.17    5.10
  -3  -3  -3    9.20    0.70
  -3  -3  -3    7.90    0.80
  -3  -3  -3    9.80    0.80
  -3  -3  -3    8.50    0.80
  -3  -3  -3    8.70    0.60
   3   3   3    8.80    0.60
   3   3   3    7.00    0.80
   3   3   3    8.40    0.80
   3   3   3    9.70    0.80
  -4  -3  -3   72.09    1.90
  -4  -3  -3   69.09    2.00
  -4  -3  -3   76.49    2.00
   4   3   3   73.79    2.00
   4   3   3   71.89    1.80
   4   3   3   78.59    2.00
  -5  -3  -3  163.08    3.30
  -5  -3  -3  162.18    3.60
  -5  -3  -3  159.28    3.40
  -5  -3  -3  163.68    3.60
  -5  -3  -3  161.78    3.30
   5   3   3  166.98    3.70
   5   3   3  159.38    3.40
   5   3   3  166.58    3.40
   5   3   3  169.48    3.70
  -6  -3  -3  387.26    6.80
  -6  -3  -3  390.06    6.70
  -6  -3  -3  385.46    7.30
  -6  -3  -3  375.46    7.20
   6   3   3  387.46    6.90
   6   3   3  391.26    7.20
   6   3   3  375.86    6.70
  -7  -3  -3  150.38    3.50
  -7  -3  -3  148.79    3.50
  -7  -3  -3  151.08    3.80
   7   3   3  149.88    3.60
   7   3   3  149.49    3.40
   7   3   3  136.09    3.50
  -8  -3  -3   61.09    2.70
  -8  -3  -3   59.99    2.40
   8   3   3   59.09    2.40
   8   3   3   58.89    2.60
  -9  -3  -3   -0.20    1.10
  -9  -3  -3   -0.60    1.00
   9   3   3    1.90    1.20
   9   3   3    0.00    1.30
   9   3   3    0.20    1.10
 -10  -3  -3    0.40    1.20
  10   3   3    1.40    1.40
 -11  -3  -3    4.00    1.80
 -12  -3  -3    2.50    1.90
 -13  -3  -3    6.20    2.10
 -10   4   3   14.30    2.30
  -9   4   3    8.00    1.90
   8  -4  -3    7.70    1.60
  -8   4   3    9.20    1.90
  -8   4   3    6.30    1.70
   7  -4  -3   24.20    2.10
  -7   4   3   21.30    2.00
  -7   4   3   26.30    2.30
   6  -4  -3   85.79    3.10
   6  -4  -3   84.19    2.90
   6  -4  -3   84.79    3.20
  -6   4   3   83.29    3.40
  -6   4   3   78.79    3.20
   5  -4  -3  123.59    3.50
   5  -4  -3  121.59    3.50
   5  -4  -3  121.39    3.60
  -5   4   3  123.39    3.40
  -5   4   3  119.99    3.40
  -5   4   3  119.39    3.80
   4  -4  -3    9.30    1.20
   4  -4  -3    9.90    1.20
   4  -4  -3    9.10    1.10
  -4   4   3    8.50    1.10
  -4   4   3    7.80    1.20
  -4   4   3    8.70    1.30
   3  -4  -3  409.96    7.20
   3  -4  -3  408.66    7.10
   3  -4  -3  408.36    7.30
  -3   4   3  400.66    7.40
  -3   4   3  399.76    7.70
  -3   4   3  412.06    7.10
  -3   4   3  408.06    7.10
   2  -4  -3  424.26    7.70
   2  -4  -3  423.66    7.40
   2  -4  -3  425.66    7.20
   2  -4  -3  419.36    7.20
  -2   4   3  410.36    7.10
  -2   4   3  416.16    7.50
  -2   4   3  420.36    7.70
  -2   4   3  422.86    7.80
  -2   4   3  421.06    7.10
   1  -4  -3  769.72   12.20
   1  -4  -3  774.82   12.90
   1  -4  -3  792.72   12.50
   1  -4  -3  775.02   12.20
  -1   4   3  759.12   12.10
  -1   4   3  767.82   12.50
  -1   4   3  771.72   12.90
  -1   4   3  761.92   12.10
   0  -4  -3  685.43   10.90
   0  -4  -3  682.63   11.30
   0  -4  -3  654.93   10.60
   0  -4  -3  667.23   10.60
   0  -4  -3  664.73   11.30
   0   4   3  660.53   10.90
   0   4   3  660.43   10.60
   0   4   3  671.73   10.50
   0   4   3  680.63   11.30
  -1  -4  -3   34.20    1.40
  -1  -4  -3   36.80    1.40
  -1  -4  -3   36.60    1.50
  -1  -4  -3   32.80    1.40
  -1  -4  -3   34.30    1.50
   1   4   3   33.50    1.40
   1   4   3   34.70    1.40
   1   4   3   35.30    1.40
   1   4   3   35.10    1.40
   1   4   3   35.60    1.40
  -2  -4  -3   74.79    2.00
  -2  -4  -3   70.99    1.80
  -2  -4  -3   75.19    2.00
  -2  -4  -3   75.99    1.90
  -2  -4  -3   76.39    1.90
  -2  -4  -3   73.49    2.00
   2   4   3   71.69    2.00
   2   4   3   72.99    1.90
   2   4   3   71.19    1.90
   2   4   3   72.99    2.00
  -3  -4  -3   20.70    1.30
  -3  -4  -3   23.40    1.30
  -3  -4  -3   22.20    1.20
  -3  -4  -3   20.80    1.10
   3   4   3   23.60    1.20
   3   4   3   21.80    1.30
   3   4   3   22.30    1.20
   3   4   3   23.70    1.20
   3   4   3   20.90    1.20
  -4  -4  -3   43.40    1.30
  -4  -4  -3   43.90    1.60
  -4  -4  -3   44.20    1.50
  -4  -4  -3   36.20    1.50
  -4  -4  -3   46.60    1.60
   4   4   3   45.20    1.70
   4   4   3   43.70    1.60
   4   4   3   44.60    1.50
  -5  -4  -3  687.43   11.00
  -5  -4  -3  692.43   11.80
  -5  -4  -3  688.83   11.90
  -5  -4  -3  688.63   11.10
  -5  -4  -3  695.43   10.80
   5   4   3  695.33   11.10
   5   4   3  709.63   11.90
   5   4   3  675.13   11.20
  -6  -4  -3  700.93   11.00
  -6  -4  -3  686.23   12.10
  -6  -4  -3  693.93   11.10
  -6  -4  -3  675.83   11.30
   6   4   3  695.13   11.40
   6   4   3  687.83   11.20
  -7  -4  -3   76.59    2.40
  -7  -4  -3   73.59    2.60
  -7  -4  -3   74.59    2.40
   7   4   3   77.29    2.40
   7   4   3   74.09    2.50
  -8  -4  -3  111.49    3.60
  -8  -4  -3  112.39    3.30
  -8  -4  -3  110.69    3.10
   8   4   3  114.79    3.40
   8   4   3  110.19    3.10
   8   4   3  116.59    3.50
   8   4   3  110.89    3.50
  -9  -4  -3  100.39    3.40
  -9  -4  -3   92.59    2.90
   9   4   3  103.49    3.30
   9   4   3  104.39    3.50
 -10  -4  -3    0.90    1.60
  10   4   3   -0.70    1.20
 -11  -4  -3    2.70    1.80
 -12  -4  -3    4.60    2.00
 -13  -4  -3   -0.90    1.90
  -9   5   3    0.40    1.60
  -8   5   3   18.30    2.20
   7  -5  -3    2.40    1.70
  -7   5   3    5.10    1.70
  -7   5   3    6.00    1.90
   6  -5  -3    1.70    1.20
  -6   5   3    3.30    1.70
  -6   5   3    1.10    1.50
   5  -5  -3   56.39    2.70
   5  -5  -3   51.39    2.70
   5  -5  -3   53.29    2.40
  -5   5   3   57.59    2.50
  -5   5   3   52.09    2.90
   4  -5  -3   67.79    2.70
   4  -5  -3   64.69    2.40
   4  -5  -3   66.89    2.40
  -4   5   3   65.79    2.60
  -4   5   3   66.39    2.90
   3  -5  -3   96.39    2.70
   3  -5  -3   93.69    2.70
   3  -5  -3   94.89    2.70
  -3   5   3   98.09    2.80
  -3   5   3   99.89    2.70
  -3   5   3   93.09    3.10
   2  -5  -3   48.40    1.80
   2  -5  -3   48.60    2.00
   2  -5  -3   46.30    2.00
   2  -5  -3   46.60    1.80
  -2   5   3   50.99    2.00
  -2   5   3   47.00    1.90
  -2   5   3   45.10    2.10
  -2   5   3   46.20    1.80
  -2   5   3   49.99    1.90
   1  -5  -3  365.26    6.40
   1  -5  -3  352.86    6.30
   1  -5  -3  357.06    6.50
   1  -5  -3  361.36    6.70
  -1   5   3  359.46    6.80
  -1   5   3  357.96    6.30
  -1   5   3  351.46    6.20
  -1   5   3  354.96    6.80
  -1   5   3  356.16    6.60
   0  -5  -3    0.30    0.70
   0  -5  -3    1.30    0.80
   0  -5  -3    2.20    0.80
   0  -5  -3    2.00    0.80
   0   5   3    1.00    0.90
   0   5   3    0.80    0.70
   0   5   3    0.60    0.70
   0   5   3    1.10    0.70
   0   5   3    1.20    0.70
  -1  -5  -3  261.67    4.90
  -1  -5  -3  262.87    4.80
  -1  -5  -3  265.87    4.80
  -1  -5  -3  265.87    5.10
   1   5   3  258.27    4.70
   1   5   3  258.07    5.10
   1   5   3  244.88    5.00
   1   5   3  262.97    5.00
   1   5   3  257.17    4.70
  -2  -5  -3  204.18    4.00
  -2  -5  -3  204.08    3.90
  -2  -5  -3  206.48    4.20
  -2  -5  -3  204.38    4.10
   2   5   3  207.58    4.00
   2   5   3  199.18    4.20
   2   5   3  201.68    3.80
  -3  -5  -3   26.00    1.50
  -3  -5  -3   31.20    1.50
  -3  -5  -3   29.40    1.40
  -3  -5  -3   29.50    1.40
   3   5   3   28.10    1.40
   3   5   3   31.90    1.40
   3   5   3   29.90    1.40
  -4  -5  -3   38.80    1.60
  -4  -5  -3   40.90    1.50
  -4  -5  -3   40.40    1.60
   4   5   3   40.00    1.60
   4   5   3   44.20    1.60
   4   5   3   38.70    1.60
  -5  -5  -3  357.46    6.00
  -5  -5  -3  352.86    6.30
  -5  -5  -3  353.86    6.80
  -5  -5  -3  354.36    6.40
   5   5   3  361.96    6.30
   5   5   3  354.16    6.40
  -6  -5  -3  272.17    5.70
  -6  -5  -3  272.37    5.20
  -6  -5  -3  267.07    5.30
  -6  -5  -3  275.87    5.00
   6   5   3  284.17    5.80
   6   5   3  270.77    5.30
   6   5   3  278.17    5.30
  -7  -5  -3    1.10    1.00
  -7  -5  -3    1.30    0.90
  -7  -5  -3    1.90    1.00
  -7  -5  -3    3.00    1.10
   7   5   3    1.40    1.00
   7   5   3    1.10    0.90
   7   5   3    0.60    0.90
  -8  -5  -3  160.08    4.40
  -8  -5  -3  157.38    3.70
   8   5   3  161.78    4.00
   8   5   3  158.18    4.10
   8   5   3  158.68    4.30
   8   5   3  157.08    4.20
  -9  -5  -3  195.38    5.20
   9   5   3  190.08    4.70
   9   5   3  202.48    5.20
   9   5   3  206.88    5.20
 -10  -5  -3   21.50    1.80
 -10  -5  -3   24.20    2.10
  10   5   3   22.20    2.20
  10   5   3   26.00    2.20
 -11  -5  -3    3.50    1.60
  11   5   3    1.80    1.70
  11   5   3   -0.10    1.70
 -12  -5  -3    7.80    1.90
 -13  -5  -3    6.10    1.90
  -9   6   3    0.80    2.10
  -8   6   3   -0.20    1.90
  -7   6   3    6.30    2.10
  -6   6   3   31.70    2.90
  -6   6   3   31.20    2.70
   5  -6  -3    2.20    1.50
   5  -6  -3   -0.70    1.40
  -5   6   3    0.80    1.40
  -5   6   3    2.00    1.30
   4  -6  -3   72.69    2.60
   4  -6  -3   73.59    2.80
   4  -6  -3   73.09    2.70
   4  -6  -3   75.39    2.90
  -4   6   3   74.29    3.20
  -4   6   3   76.59    2.90
   3  -6  -3    7.30    1.30
   3  -6  -3    8.20    1.20
   3  -6  -3    7.80    1.30
  -3   6   3    4.10    1.30
  -3   6   3    5.30    1.50
   2  -6  -3    3.70    1.00
   2  -6  -3    1.40    0.80
   2  -6  -3   -0.50    0.70
   2  -6  -3    3.00    1.10
  -2   6   3    5.10    1.00
  -2   6   3    2.80    1.10
  -2   6   3    1.40    0.90
   1  -6  -3   13.10    1.20
   1  -6  -3   13.60    1.10
   1  -6  -3   15.20    1.10
   1  -6  -3   12.70    1.10
  -1   6   3   14.20    1.20
  -1   6   3   15.20    1.40
  -1   6   3   15.30    1.10
   0  -6  -3   32.00    1.70
   0  -6  -3   31.50    1.70
   0  -6  -3   29.00    1.80
   0  -6  -3   28.60    1.50
   0   6   3   29.20    1.60
   0   6   3   29.60    1.50
   0   6   3   30.00    1.60
   0   6   3   28.20    1.70
   0   6   3   30.80    1.40
  -1  -6  -3  136.49    3.20
  -1  -6  -3  134.89    3.00
  -1  -6  -3  130.89    3.20
  -1  -6  -3  133.89    3.30
   1   6   3  134.09    3.30
   1   6   3  131.99    3.00
   1   6   3  134.19    3.50
   1   6   3  135.59    3.10
   1   6   3  131.39    3.40
  -2  -6  -3   70.09    2.20
  -2  -6  -3   68.99    2.20
  -2  -6  -3   71.89    2.20
   2   6   3   73.49    2.50
   2   6   3   67.59    2.00
   2   6   3   72.19    2.30
   2   6   3   73.59    2.30
  -3  -6  -3   83.39    2.40
  -3  -6  -3   88.49    2.50
  -3  -6  -3   88.49    2.40
  -3  -6  -3   88.09    2.40
   3   6   3   86.69    2.60
   3   6   3   88.49    2.30
   3   6   3   89.89    2.40
  -4  -6  -3   19.30    1.60
  -4  -6  -3   22.40    1.40
  -4  -6  -3   21.50    1.50
   4   6   3   22.30    1.50
   4   6   3   22.50    1.50
   4   6   3   21.10    1.40
  -5  -6  -3   16.30    1.40
  -5  -6  -3   16.40    1.20
  -5  -6  -3   17.30    1.50
  -5  -6  -3   16.40    1.20
   5   6   3   19.10    1.50
   5   6   3   18.50    1.50
   5   6   3   18.40    1.40
   5   6   3   17.80    1.30
  -6  -6  -3   66.29    2.30
  -6  -6  -3   69.89    2.50
  -6  -6  -3   67.19    1.90
  -6  -6  -3   66.19    2.30
   6   6   3   66.79    2.20
   6   6   3   67.29    2.60
   6   6   3   69.69    2.50
  -7  -6  -3    1.50    1.00
  -7  -6  -3    1.10    1.20
  -7  -6  -3    2.50    0.90
  -7  -6  -3    3.20    0.80
   7   6   3    1.30    1.00
   7   6   3    1.70    1.10
   7   6   3    4.00    0.90
  -8  -6  -3    6.60    0.90
  -8  -6  -3    9.10    1.10
  -8  -6  -3    5.00    1.50
  -8  -6  -3    8.80    1.40
   8   6   3    8.10    1.10
   8   6   3    7.70    1.30
   8   6   3    8.70    1.40
  -9  -6  -3   25.70    1.90
  -9  -6  -3   26.50    2.40
   9   6   3   20.10    1.80
 -10  -6  -3   23.30    2.30
 -10  -6  -3   21.40    1.70
  10   6   3   21.50    2.20
 -11  -6  -3   10.00    2.10
  11   6   3   12.20    2.10
 -12  -6  -3   42.00    3.30
 -13  -6  -3    6.80    2.30
  -8   7   3    3.40    2.10
  -7   7   3   -0.40    1.90
  -6   7   3   18.00    2.30
  -5   7   3    9.80    1.60
  -5   7   3   12.10    2.00
   4  -7  -3    1.90    1.20
   4  -7  -3    2.40    1.20
  -4   7   3   -1.70    1.40
  -4   7   3   -0.90    1.50
   3  -7  -3   70.09    2.90
   3  -7  -3   59.89    2.70
   3  -7  -3   60.29    2.40
  -3   7   3   61.89    2.70
  -3   7   3   62.99    2.80
   2  -7  -3    1.50    1.00
   2  -7  -3    1.50    0.90
   2  -7  -3    1.20    1.20
   2  -7  -3   -0.30    0.60
  -2   7   3    3.00    1.10
  -2   7   3    3.10    1.40
   1  -7  -3   40.30    2.10
   1  -7  -3   41.00    2.00
   1  -7  -3   35.30    1.80
  -1   7   3   37.80    2.30
  -1   7   3   40.40    2.00
   0  -7  -3   63.69    2.20
   0  -7  -3   63.59    2.30
   0  -7  -3   58.49    2.20
   0   7   3   62.49    2.30
   0   7   3   64.19    2.20
   0   7   3   58.69    2.40
  -1  -7  -3   56.49    2.10
  -1  -7  -3   55.39    2.30
  -1  -7  -3   53.39    1.90
   1   7   3   57.49    2.10
   1   7   3   53.99    2.20
   1   7   3   55.29    2.00
   1   7   3   57.49    2.20
  -2  -7  -3    8.10    1.00
  -2  -7  -3    9.10    1.00
  -2  -7  -3    7.10    1.00
   2   7   3    6.00    1.00
   2   7   3    6.00    1.00
   2   7   3    7.10    0.80
  -3  -7  -3    0.40    0.70
  -3  -7  -3    0.00    0.80
  -3  -7  -3    0.30    1.00
  -3  -7  -3   -0.30    1.00
  -3  -7  -3    2.20    1.00
   3   7   3   -0.30    0.80
   3   7   3    1.80    0.90
   3   7   3    1.50    0.90
  -4  -7  -3   58.29    2.20
  -4  -7  -3   52.79    1.90
  -4  -7  -3   49.80    2.00
  -4  -7  -3   56.29    2.20
   4   7   3   55.09    1.90
   4   7   3   54.79    2.20
   4   7   3   55.69    2.40
  -5  -7  -3    9.80    1.00
  -5  -7  -3    7.30    1.00
  -5  -7  -3   10.20    1.30
   5   7   3    9.00    1.00
   5   7   3   10.90    1.20
   5   7   3    8.60    1.30
  -6  -7  -3  161.98    3.70
  -6  -7  -3  158.58    4.20
  -6  -7  -3  160.28    3.20
  -6  -7  -3  159.38    3.90
   6   7   3  160.88    3.80
   6   7   3  160.78    3.70
   6   7   3  154.88    3.80
   6   7   3  164.68    4.10
  -7  -7  -3    3.80    0.90
  -7  -7  -3    3.90    1.20
  -7  -7  -3    3.90    1.20
  -7  -7  -3    3.00    0.80
   7   7   3    2.80    1.00
   7   7   3    3.70    1.20
   7   7   3    4.10    1.10
  -8  -7  -3  105.69    3.60
  -8  -7  -3  103.59    2.70
   8   7   3   99.79    3.20
   8   7   3   95.69    3.40
  -9  -7  -3   15.20    1.70
  -9  -7  -3   15.60    1.30
   9   7   3   14.10    1.90
 -10  -7  -3   20.30    1.60
 -10  -7  -3   18.30    2.20
  10   7   3   20.50    2.20
 -11  -7  -3    4.60    1.90
  11   7   3    1.50    1.70
 -12  -7  -3    0.10    1.90
  12   7   3    0.10    1.40
 -13  -7  -3    1.90    2.10
  -7   8   3   -1.60    1.90
  -6   8   3    4.50    2.00
  -5   8   3   14.70    2.00
  -4   8   3   -0.70    1.50
  -4   8   3   -4.20    1.50
  -3   8   3   -0.20    1.20
  -3   8   3    0.20    1.10
   2  -8  -3   34.00    2.20
   2  -8  -3   30.50    2.50
   2  -8  -3   32.70    2.30
  -2   8   3   33.50    2.20
  -2   8   3   32.40    2.30
   1  -8  -3  155.68    4.00
   1  -8  -3  144.89    4.00
   1  -8  -3  151.68    4.00
  -1   8   3  152.28    4.30
  -1   8   3  147.49    4.10
   0  -8  -3   14.00    1.50
   0  -8  -3   11.60    1.40
   0  -8  -3   10.70    1.20
   0   8   3   12.20    1.40
   0   8   3   12.40    1.70
  -1  -8  -3  250.27    5.30
  -1  -8  -3  234.28    5.00
  -1  -8  -3  248.28    5.10
   1   8   3  246.38    5.40
   1   8   3  253.07    5.60
  -2  -8  -3   48.40    2.00
  -2  -8  -3   47.10    2.40
  -2  -8  -3   47.80    2.10
   2   8   3   49.40    2.10
   2   8   3   50.19    2.50
  -3  -8  -3   60.19    2.60
  -3  -8  -3   61.39    2.20
  -3  -8  -3   60.39    2.50
  -3  -8  -3   57.89    2.30
   3   8   3   65.39    2.30
   3   8   3   59.99    2.60
  -4  -8  -3    5.70    1.00
  -4  -8  -3    5.90    1.40
  -4  -8  -3    7.10    1.20
  -4  -8  -3    4.30    1.30
   4   8   3    7.00    1.00
   4   8   3    7.10    1.20
   4   8   3    5.90    1.00
  -5  -8  -3   22.20    1.80
  -5  -8  -3   26.10    1.70
  -5  -8  -3   23.40    2.00
  -5  -8  -3   20.80    1.70
   5   8   3   25.10    2.10
   5   8   3   22.60    1.90
   5   8   3   25.10    2.20
  -6  -8  -3  151.48    3.90
  -6  -8  -3  150.68    4.20
  -6  -8  -3  150.78    3.70
  -6  -8  -3  155.38    3.10
   6   8   3  147.69    3.80
   6   8   3  151.88    4.10
   6   8   3  147.79    3.70
  -7  -8  -3  126.99    2.90
  -7  -8  -3  131.49    3.60
  -7  -8  -3  128.19    4.00
  -7  -8  -3  127.19    3.40
   7   8   3  127.79    3.90
   7   8   3  129.59    3.80
  -8  -8  -3   64.49    2.80
  -8  -8  -3   65.49    2.20
   8   8   3   66.89    3.20
  -9  -8  -3    0.30    0.90
  -9  -8  -3    2.00    1.30
   9   8   3   -0.70    1.50
 -10  -8  -3    0.50    1.00
 -10  -8  -3    0.80    1.30
  10   8   3   -2.60    1.50
 -11  -8  -3    1.30    1.20
 -11  -8  -3    1.40    1.40
  11   8   3    0.60    1.40
 -12  -8  -3    0.20    1.80
  12   8   3    2.60    1.90
 -13  -8  -3    2.80    1.70
  -6   9   3    2.80    2.10
  -5   9   3    2.50    1.60
  -4   9   3   21.10    2.40
  -3   9   3    1.90    1.60
  -3   9   3    5.90    1.80
  -2   9   3   -0.40    1.50
  -2   9   3    2.30    1.20
   1  -9  -3    5.40    1.50
   1  -9  -3    6.40    1.50
  -1   9   3    6.10    1.80
  -1   9   3    4.10    1.30
   0  -9  -3    3.10    1.50
   0  -9  -3    7.00    1.50
   0  -9  -3    7.70    1.50
   0  -9  -3    6.40    1.40
   0   9   3    7.70    1.50
   0   9   3    9.10    1.80
  -1  -9  -3  103.49    3.10
  -1  -9  -3  109.69    3.50
  -1  -9  -3  104.89    3.50
  -1  -9  -3  108.29    3.40
   1   9   3  105.49    3.50
   1   9   3  106.29    3.50
  -2  -9  -3   90.89    3.00
  -2  -9  -3   97.99    3.30
  -2  -9  -3   91.09    3.00
  -2  -9  -3   88.89    2.80
   2   9   3   94.69    3.40
  -3  -9  -3   18.70    1.50
  -3  -9  -3   17.80    1.40
  -3  -9  -3   15.90    1.60
  -3  -9  -3   17.00    1.40
   3   9   3   13.40    1.70
  -4  -9  -3   -1.20    1.20
  -4  -9  -3   -0.40    1.20
  -4  -9  -3    1.70    1.10
  -4  -9  -3    1.70    1.00
   4   9   3   -1.00    1.30
   4   9   3    0.70    1.00
  -5  -9  -3   12.00    1.60
  -5  -9  -3    8.70    1.40
  -5  -9  -3   11.00    1.40
  -5  -9  -3   10.20    1.20
   5   9   3    8.80    1.50
  -6  -9  -3   14.10    1.60
  -6  -9  -3   13.20    1.00
  -6  -9  -3   12.80    1.70
  -6  -9  -3   13.60    1.40
  -6  -9  -3   13.80    1.50
   6   9   3    9.70    1.80
  -7  -9  -3  175.48    3.50
  -7  -9  -3  166.58    4.60
   7   9   3  174.48    4.70
  -8  -9  -3    3.50    1.40
  -8  -9  -3    3.00    0.80
   8   9   3    2.40    1.30
  -9  -9  -3    5.90    1.00
  -9  -9  -3    3.10    1.40
   9   9   3    5.70    1.60
 -10  -9  -3   31.20    2.80
 -10  -9  -3   27.10    1.70
  10   9   3   23.40    2.40
 -11  -9  -3    5.60    1.70
 -11  -9  -3    6.50    1.20
  11   9   3    3.60    1.60
 -12  -9  -3   -0.70    1.50
  12   9   3    1.40    1.90
 -13  -9  -3    3.60    2.20
  -5  10   3    9.20    2.30
  -4  10   3   -2.90    1.80
  -3  10   3    0.80    1.40
  -2  10   3    0.70    1.70
  -1  10   3    7.90    1.80
  -1  10   3    5.70    1.80
   0  10   3    7.10    1.80
   0  10   3    7.10    1.80
  -1 -10  -3   27.10    2.10
  -1 -10  -3   28.20    2.10
   1  10   3   30.00    2.30
   1  10   3   25.80    2.30
  -2 -10  -3   22.20    1.90
  -2 -10  -3   22.70    2.00
  -2 -10  -3   21.10    1.80
   2  10   3   24.50    2.20
  -3 -10  -3    0.60    1.20
  -3 -10  -3    4.20    1.50
  -3 -10  -3    2.40    1.50
  -3 -10  -3    3.30    1.40
   3  10   3    2.60    1.30
  -4 -10  -3   95.79    3.20
  -4 -10  -3   91.79    3.30
  -4 -10  -3  101.39    3.30
  -4 -10  -3   99.89    3.50
  -4 -10  -3  104.69    3.50
   4  10   3   98.69    3.70
  -5 -10  -3   13.60    1.50
  -5 -10  -3   12.60    1.70
   5  10   3   10.40    1.80
  -6 -10  -3   19.00    1.80
  -6 -10  -3   18.60    1.90
  -6 -10  -3   16.70    1.30
   6  10   3   17.60    1.90
  -7 -10  -3   86.09    3.60
  -7 -10  -3   79.39    3.20
  -7 -10  -3   82.69    2.20
   7  10   3   82.89    3.60
  -8 -10  -3    0.90    0.80
  -8 -10  -3   -0.30    1.30
   8  10   3   -1.30    1.60
  -9 -10  -3   71.69    2.20
  -9 -10  -3   69.79    3.40
   9  10   3   75.49    3.70
 -10 -10  -3    1.20    1.40
  10  10   3    1.70    1.50
 -11 -10  -3    1.30    1.90
  11  10   3    0.70    1.50
 -12 -10  -3    0.60    1.60
  12  10   3    1.70    1.90
  -3  11   3    6.40    1.80
  -2  11   3   15.70    2.10
  -1  11   3   -2.10    1.30
   0  11   3   15.20    2.10
   1  11   3   24.10    2.30
   1  11   3   20.70    2.10
   2  11   3    1.70    1.70
  -3 -11  -3    7.50    1.70
   3  11   3    6.80    1.90
  -4 -11  -3  154.48    4.70
   4  11   3  161.58    5.00
  -5 -11  -3   22.20    2.00
   5  11   3   19.30    2.30
  -6 -11  -3    5.10    1.60
   6  11   3    6.10    1.90
  -7 -11  -3    3.70    1.70
   7  11   3    2.10    1.50
  -8 -11  -3    0.70    1.70
   8  11   3   -2.00    1.30
  -9 -11  -3    5.70    1.90
   9  11   3    0.70    1.80
 -10 -11  -3    0.80    1.80
  10  11   3    1.70    1.60
 -11 -11  -3   -0.70    1.90
  11  11   3    1.50    1.90
 -12 -11  -3   -2.10    1.50
  12  11   3   -2.70    1.50
  -2  12   3   -2.60    1.90
  -1  12   3   -0.80    1.90
   0  12   3   -2.40    1.70
   1  12   3   -0.10    1.70
   2  12   3    5.40    1.90
   3  12   3   -0.80    1.70
   4  12   3   31.60    2.60
   5  12   3    0.90    1.80
   6  12   3   14.30    2.30
  -7 -12  -3    2.40    1.80
   7  12   3    3.70    1.60
  -8 -12  -3   20.30    2.30
   8  12   3   18.70    2.30
   9  12   3    8.70    2.00
  10  12   3    1.70    1.70
  11  12   3   -1.10    2.00
   0  13   3   -3.00    1.50
   1  13   3    4.00    2.00
   2  13   3    3.20    1.90
   3  13   3    2.00    1.50
   4  13   3    8.50    2.10
   5  13   3    6.40    2.00
   6  13   3   32.40    2.90
   7  13   3    2.70    2.00
   8  13   3    1.50    2.00
   9  13   3    9.30    2.10
  10  13   3    9.90    2.20
   3  14   3    1.60    2.00
   4  14   3   -1.60    1.50
   5  14   3   -0.40    1.60
   6  14   3    3.50    2.10
   7  14   3   -3.20    1.90
   8  14   3    8.30    2.40
   7  13  -4    0.10    1.60
   6  13  -4    1.80    1.70
   5  13  -4    0.70    1.60
   4  13  -4   -0.60    1.50
  10  12  -4   -1.60    1.80
   9  12  -4   12.30    2.20
   8  12  -4    8.70    2.00
   7  12  -4   -1.30    1.40
   6  12  -4    7.80    1.50
   5  12  -4   22.30    2.20
   4  12  -4    8.00    1.70
   3  12  -4    1.30    1.50
   2  12  -4   19.60    2.10
   1  12  -4   -0.20    1.50
  11  11  -4    6.50    2.20
  10  11  -4    4.50    2.00
   9  11  -4   14.10    2.20
   8  11  -4    3.90    1.50
   7  11  -4   -0.10    1.50
   6  11  -4    0.80    1.40
   5  11  -4   -0.20    1.30
  -5 -11   4   -0.60    1.40
   4  11  -4    1.20    1.40
  -4 -11   4    2.40    1.40
  -4 -11   4   -1.80    1.20
   3  11  -4    1.40    1.40
  -3 -11   4   -0.20    1.20
  -3 -11   4   -1.40    1.30
  -3 -11   4   -3.10    1.30
   2  11  -4    1.40    1.60
  -2 -11   4    2.10    1.60
  -2 -11   4    0.20    1.30
   1  11  -4    2.40    1.60
  -1 -11   4    5.40    1.60
  -1 -11   4    3.40    1.50
   0  11  -4    0.80    1.60
   0 -11   4    4.40    1.70
  -1  11  -4    0.70    1.40
   1 -11   4    1.10    1.50
  12  10  -4    0.90    2.00
  11  10  -4    8.90    2.30
  10  10  -4    0.30    1.80
   9  10  -4   13.20    1.90
   8  10  -4   36.00    2.80
   7  10  -4    9.40    1.80
   6  10  -4   13.80    1.70
  -6 -10   4   17.60    1.90
  -6 -10   4   16.30    1.60
   5  10  -4   13.70    1.70
  -5 -10   4   14.80    1.60
  -5 -10   4   15.60    1.60
   4  10  -4   15.10    1.70
  -4 -10   4   17.30    1.50
  -4 -10   4   16.80    1.80
   3  10  -4    1.40    1.50
  -3 -10   4    1.30    1.20
  -3 -10   4    0.50    1.50
  -3 -10   4    0.60    1.40
   2  10  -4    1.30    1.30
  -2 -10   4    2.40    1.20
  -2 -10   4   -1.20    1.20
   1  10  -4   64.69    2.90
  -1 -10   4   68.29    3.00
  -1 -10   4   71.89    2.90
   0  10  -4    6.70    1.50
   0 -10   4    3.60    1.30
   0 -10   4    6.50    1.60
  -1  10  -4   -0.50    1.30
   1 -10   4   -1.20    1.40
   1 -10   4   -0.20    1.20
  -2  10  -4   11.40    1.70
   2 -10   4   12.40    1.80
   2 -10   4   12.10    1.80
  -3  10  -4    1.70    1.50
  12   9  -4    2.50    1.60
  11   9  -4    3.00    1.60
  10   9  -4   18.50    2.30
   9   9  -4   -0.80    1.60
   8   9  -4   48.50    2.90
   7   9  -4   13.80    1.60
  -7  -9   4   19.20    1.70
  -7  -9   4   19.50    1.80
   6   9  -4    5.90    1.50
  -6  -9   4    4.60    1.30
  -6  -9   4    3.90    1.20
   5   9  -4   23.70    2.10
  -5  -9   4   19.80    1.70
  -5  -9   4   23.70    2.00
   4   9  -4    2.70    1.30
  -4  -9   4    4.10    1.40
  -4  -9   4    2.20    1.10
   3   9  -4    5.40    1.30
  -3  -9   4    1.80    1.30
  -3  -9   4    4.00    1.40
  -3  -9   4    6.20    1.10
   2   9  -4   86.89    3.00
  -2  -9   4   93.49    3.00
  -2  -9   4   91.59    3.00
   1   9  -4    7.70    1.40
  -1  -9   4    7.50    1.40
  -1  -9   4    8.70    1.50
   0   9  -4    4.10    1.40
   0  -9   4    3.50    1.40
   0  -9   4    1.90    1.20
  -1   9  -4   30.20    2.20
   1  -9   4   31.90    2.20
   1  -9   4   32.20    2.30
  -2   9  -4    3.10    1.30
   2  -9   4    6.90    1.40
   2  -9   4    3.60    1.40
  -3   9  -4    1.40    1.40
   3  -9   4    2.00    1.50
   3  -9   4    2.30    1.30
  -4   9  -4    0.60    1.40
   4  -9   4   -0.10    1.40
  13   8  -4    3.30    2.20
  13   8  -4    2.40    2.20
  12   8  -4    4.20    2.00
  12   8  -4    2.70    2.00
  11   8  -4    5.20    1.90
  11   8  -4    1.00    1.50
  10   8  -4    7.10    1.60
  10   8  -4    6.70    2.00
   9   8  -4   14.00    2.00
   9   8  -4   14.10    1.80
   8   8  -4  132.19    4.10
  -8  -8   4  132.29    3.90
  -8  -8   4  129.49    3.60
   7   8  -4   38.50    2.50
  -7  -8   4   43.70    2.30
  -7  -8   4   39.70    2.10
  -7  -8   4   44.10    2.30
   6   8  -4    5.30    1.10
  -6  -8   4    4.50    1.20
  -6  -8   4    5.20    1.20
  -6  -8   4    3.70    1.20
  -5  -8   4   41.30    2.10
  -5  -8   4   42.50    2.20
  -5  -8   4   41.10    2.20
  -4  -8   4   56.09    2.50
  -4  -8   4   56.39    2.40
  -4  -8   4   60.19    2.20
   3   8  -4    0.30    1.10
  -3  -8   4    3.00    1.00
  -3  -8   4    5.10    1.30
  -3  -8   4    2.80    1.00
  -3  -8   4    3.20    1.30
   2   8  -4    1.50    1.10
  -2  -8   4   -0.90    1.20
  -2  -8   4    0.40    1.10
  -2  -8   4    2.00    0.70
   1   8  -4    1.60    1.10
  -1  -8   4    0.50    1.10
  -1  -8   4   -0.80    1.10
   0   8  -4   84.79    2.80
   0   8  -4   81.59    2.90
   0  -8   4   87.89    2.90
   0  -8   4   84.49    2.70
  -1   8  -4   67.39    2.70
   1  -8   4   66.49    2.60
   1  -8   4   67.99    2.80
  -2   8  -4    3.10    1.40
   2  -8   4    2.40    1.20
   2  -8   4    3.70    1.30
  -3   8  -4    0.00    1.20
   3  -8   4   -0.30    1.30
   3  -8   4    1.40    1.30
  -4   8  -4    0.70    1.30
   4  -8   4    1.30    1.50
   4  -8   4    1.20    1.50
  -5   8  -4    1.20    1.50
   5  -8   4    1.90    1.40
  -6   8  -4   -0.40    1.50
  13   7  -4   -0.30    1.70
  12   7  -4    6.10    2.20
  11   7  -4    2.40    1.90
  10   7  -4   17.30    2.00
 -10  -7   4   19.70    1.90
   9   7  -4    2.30    1.70
  -9  -7   4   -0.10    1.50
   8   7  -4   53.19    2.70
   8   7  -4   49.40    2.70
  -8  -7   4   50.89    2.60
  -8  -7   4   55.29    2.70
   7   7  -4   22.50    1.90
   7   7  -4   22.30    1.90
  -7  -7   4   23.00    2.10
  -7  -7   4   27.60    1.80
  -7  -7   4   27.60    2.20
   6   7  -4    9.50    1.40
  -6  -7   4    7.40    1.20
  -6  -7   4    8.10    1.20
  -6  -7   4   10.50    1.30
   5   7  -4  152.28    3.90
  -5  -7   4  149.88    3.50
  -5  -7   4  147.09    3.60
  -5  -7   4  153.28    3.70
   4   7  -4    0.80    1.00
  -4  -7   4    0.90    0.90
  -4  -7   4   -0.70    0.80
  -4  -7   4    2.00    1.00
   3   7  -4  102.59    2.90
   3   7  -4  102.59    2.90
  -3  -7   4  100.59    2.80
  -3  -7   4  100.99    2.70
  -3  -7   4  101.99    2.90
  -3  -7   4  101.99    2.70
   2   7  -4   44.00    2.00
   2   7  -4   45.80    2.10
  -2  -7   4   41.50    1.70
  -2  -7   4   41.10    1.70
  -2  -7   4   42.90    1.60
  -2  -7   4   42.50    2.10
   1   7  -4    4.40    0.90
   1   7  -4    2.30    0.90
   1   7  -4    2.70    1.10
  -1  -7   4    6.30    1.00
  -1  -7   4    4.60    0.70
  -1  -7   4    5.40    0.60
  -1  -7   4    3.00    0.90
  -1  -7   4    4.00    0.80
   0   7  -4   36.60    1.80
   0   7  -4   35.50    1.90
   0   7  -4   37.20    2.00
   0  -7   4   37.30    2.00
   0  -7   4   37.80    1.40
   0  -7   4   38.60    1.70
   0  -7   4   36.10    1.80
  -1   7  -4   22.30    1.80
  -1   7  -4   18.70    1.60
   1  -7   4   21.00    1.80
   1  -7   4   17.60    1.40
  -2   7  -4    7.10    1.20
  -2   7  -4    9.00    1.50
   2  -7   4    6.90    1.20
   2  -7   4    7.10    1.30
  -3   7  -4    3.80    1.30
   3  -7   4    1.20    1.30
   3  -7   4    4.30    1.30
  -4   7  -4    2.30    1.30
   4  -7   4    3.50    1.40
   4  -7   4    3.00    1.40
  -5   7  -4   12.00    1.70
   5  -7   4   11.90    1.60
   5  -7   4    8.40    1.50
  -6   7  -4   11.60    2.10
   6  -7   4   10.50    1.90
  -7   7  -4    6.70    1.90
  13   6  -4    0.70    2.00
  12   6  -4   -2.40    1.80
 -12  -6   4    3.90    1.90
  11   6  -4   14.30    2.00
 -11  -6   4   16.60    2.00
  10   6  -4   -0.90    1.30
 -10  -6   4   -0.20    1.60
   9   6  -4   33.40    2.80
  -9  -6   4   26.90    2.30
   8   6  -4  116.19    3.70
  -8  -6   4  116.39    3.70
  -8  -6   4  114.09    3.70
  -8  -6   4  114.49    3.60
   7   6  -4   -0.10    0.60
   7   6  -4   -1.10    1.20
  -7  -6   4    0.10    1.20
  -7  -6   4    1.10    1.00
  -7  -6   4   -0.80    1.10
   6   6  -4    5.90    1.20
   6   6  -4    3.70    1.00
   6   6  -4    4.30    1.10
  -6  -6   4    4.70    1.00
  -6  -6   4    5.90    1.10
  -6  -6   4    4.00    0.90
   5   6  -4    0.60    0.90
  -5  -6   4    1.90    0.90
  -5  -6   4   -0.10    0.90
  -5  -6   4    0.80    0.80
   4   6  -4    8.30    1.00
  -4  -6   4    7.10    0.90
  -4  -6   4    7.30    1.10
  -4  -6   4    7.50    0.90
   3   6  -4  115.69    2.90
   3   6  -4  114.79    2.90
  -3  -6   4  111.19    2.70
  -3  -6   4  113.69    2.70
  -3  -6   4  111.69    2.60
   2   6  -4   42.30    1.80
   2   6  -4   40.10    1.60
  -2  -6   4   37.90    1.50
  -2  -6   4   40.30    1.40
  -2  -6   4   38.90    1.50
  -2  -6   4   40.90    1.70
   1   6  -4   12.70    1.00
   1   6  -4   15.00    1.30
   1   6  -4   14.40    1.20
  -1  -6   4   12.80    1.00
  -1  -6   4   13.40    1.00
  -1  -6   4   13.10    1.00
  -1  -6   4   13.30    0.90
   0   6  -4    7.80    0.90
   0   6  -4    8.10    0.90
   0   6  -4    7.60    0.90
   0  -6   4    9.50    0.80
   0  -6   4    6.40    0.70
   0  -6   4    6.90    0.90
   0  -6   4    7.60    0.90
  -1   6  -4   17.90    1.50
  -1   6  -4   15.30    1.40
  -1   6  -4   14.70    1.30
   1  -6   4   15.20    1.10
   1  -6   4   14.00    1.10
   1  -6   4   15.50    1.10
  -2   6  -4    1.30    0.90
  -2   6  -4   -0.10    0.90
  -2   6  -4    0.10    0.80
   2  -6   4    1.70    0.80
   2  -6   4   -1.60    0.90
   2  -6   4    1.10    0.90
  -3   6  -4    8.00    1.30
  -3   6  -4    5.60    1.10
   3  -6   4    6.50    1.20
   3  -6   4    7.10    1.20
  -4   6  -4   30.10    2.10
   4  -6   4   31.30    2.10
   4  -6   4   36.10    2.30
  -5   6  -4    5.30    1.40
   5  -6   4    1.80    1.20
   5  -6   4    0.50    1.40
  -6   6  -4   13.60    2.00
   6  -6   4   15.90    1.90
   6  -6   4   14.20    1.70
  -7   6  -4    0.00    1.50
  -8   6  -4    2.10    1.70
  13   5  -4    0.80    1.70
 -13  -5   4   -2.80    1.90
  12   5  -4    1.00    1.60
 -12  -5   4    0.50    1.50
  11   5  -4   13.50    2.00
 -11  -5   4    9.60    2.00
  10   5  -4   57.69    3.30
 -10  -5   4   54.19    2.90
   9   5  -4   39.10    2.80
  -9  -5   4   34.80    2.60
   8   5  -4   74.59    3.20
  -8  -5   4   75.29    2.70
  -8  -5   4   70.59    3.00
  -8  -5   4   75.09    2.80
   7   5  -4  149.79    3.10
   7   5  -4  154.18    4.00
  -7  -5   4  157.58    3.80
  -7  -5   4  158.88    3.90
   6   5  -4   69.49    1.70
   6   5  -4   65.79    2.40
   6   5  -4   70.59    2.50
  -6  -5   4   63.79    2.30
  -6  -5   4   69.19    2.40
  -6  -5   4   68.59    2.50
   5   5  -4    0.60    0.30
   5   5  -4    0.30    0.80
   5   5  -4    1.30    0.90
  -5  -5   4   -0.10    0.80
  -5  -5   4    0.30    0.80
  -5  -5   4   -0.50    0.90
   4   5  -4   69.99    2.00
   4   5  -4   57.89    1.90
   4   5  -4   52.39    1.90
  -4  -5   4   69.99    1.90
  -4  -5   4   67.09    2.10
  -4  -5   4   70.69    2.00
   3   5  -4   30.20    1.40
   3   5  -4   30.10    1.40
  -3  -5   4   28.30    1.40
  -3  -5   4   28.30    1.40
  -3  -5   4   32.80    1.40
   2   5  -4   -0.40    0.60
   2   5  -4    0.50    0.60
  -2  -5   4    0.20    0.50
  -2  -5   4    0.30    0.50
  -2  -5   4   -0.80    0.60
  -2  -5   4    0.10    0.60
   1   5  -4  201.98    4.00
   1   5  -4  197.08    3.90
   1   5  -4  208.68    4.00
  -1  -5   4  210.78    3.70
  -1  -5   4  206.28    3.80
  -1  -5   4  207.68    3.80
  -1  -5   4  205.38    3.60
   0   5  -4   -0.20    0.60
   0   5  -4   -0.90    0.50
   0   5  -4   -0.40    0.50
   0  -5   4   -0.80    0.50
   0  -5   4    0.40    0.50
   0  -5   4   -0.20    0.60
   0  -5   4    0.40    0.40
  -1   5  -4   -0.70    0.60
  -1   5  -4    0.60    0.60
  -1   5  -4    0.90    0.70
   1  -5   4   -0.50    0.60
   1  -5   4   -0.40    0.60
   1  -5   4    0.70    0.50
   1  -5   4    0.90    0.60
  -2   5  -4   14.20    1.10
  -2   5  -4   11.10    1.10
  -2   5  -4   13.50    1.20
   2  -5   4   13.40    1.00
   2  -5   4   13.10    1.00
   2  -5   4   13.00    1.00
  -3   5  -4    3.50    0.90
  -3   5  -4    3.50    0.90
  -3   5  -4    4.80    1.20
   3  -5   4    6.00    1.00
   3  -5   4    4.70    0.80
   3  -5   4    3.10    1.00
  -4   5  -4    5.80    1.20
  -4   5  -4    4.40    1.00
   4  -5   4    2.50    1.10
   4  -5   4    5.70    1.10
  -5   5  -4   22.80    1.80
  -5   5  -4   17.90    1.70
   5  -5   4   19.90    1.70
   5  -5   4   17.00    1.50
  -6   5  -4   34.50    2.40
   6  -5   4   37.30    2.60
   6  -5   4   35.00    2.30
  -7   5  -4    6.20    1.70
   7  -5   4    8.00    1.60
   7  -5   4    8.70    1.80
  -8   5  -4   17.00    2.10
  13   4  -4    1.20    2.10
 -13  -4   4    2.10    1.70
  12   4  -4   18.30    2.50
 -12  -4   4   11.60    2.30
  11   4  -4    2.40    1.50
 -11  -4   4    4.80    1.60
  10   4  -4   18.50    2.00
 -10  -4   4   14.00    1.80
   9   4  -4   83.29    3.20
  -9  -4   4   83.89    3.40
   8   4  -4   72.19    2.90
  -8  -4   4   71.29    2.70
  -8  -4   4   77.69    2.90
  -8  -4   4   78.19    2.80
   7   4  -4  262.87    5.80
  -7  -4   4  264.97    5.40
  -7  -4   4  266.47    5.50
   6   4  -4    2.90    1.20
   6   4  -4    2.20    1.00
   6   4  -4    3.80    0.70
  -6  -4   4    6.20    1.10
  -6  -4   4    2.20    0.80
  -6  -4   4    4.80    1.00
   5   4  -4  226.68    4.80
   5   4  -4  224.58    4.70
   5   4  -4  226.28    3.80
  -5  -4   4  228.48    4.40
  -5  -4   4  224.88    4.50
  -5  -4   4  228.68    4.70
   4   4  -4  124.49    2.20
   4   4  -4  128.79    3.10
  -4  -4   4  125.79    2.80
  -4  -4   4  126.39    2.90
  -4  -4   4  123.49    2.90
   3   4  -4   59.09    1.80
   3   4  -4   55.69    1.80
  -3  -4   4   57.99    1.60
  -3  -4   4   57.49    1.60
  -3  -4   4   56.49    1.70
   2   4  -4  267.87    4.90
   2   4  -4  276.47    5.00
   2   4  -4  268.47    4.10
  -2  -4   4  279.57    4.70
  -2  -4   4  273.37    4.70
  -2  -4   4  275.07    4.80
  -2  -4   4  280.47    4.60
  -2  -4   4  280.57    4.70
   1   4  -4   31.20    1.10
   1   4  -4   31.80    0.90
   1   4  -4   32.50    1.10
  -1  -4   4   32.70    1.00
  -1  -4   4   32.40    0.90
  -1  -4   4   30.20    1.10
  -1  -4   4   32.00    1.10
   0   4  -4  383.16    6.40
   0   4  -4  367.56    6.20
   0   4  -4  381.06    6.00
   0   4  -4  372.46    6.40
   0  -4   4  374.36    6.00
   0  -4   4  370.76    5.90
   0  -4   4  373.86    6.00
   0  -4   4  376.66    6.20
   0  -4   4  368.66    6.00
  -1   4  -4  199.08    3.70
  -1   4  -4  198.88    3.90
  -1   4  -4  207.18    3.90
   1  -4   4  203.68    3.60
   1  -4   4  204.98    3.60
   1  -4   4  201.88    3.60
  -2   4  -4   14.10    1.10
  -2   4  -4   13.80    1.00
  -2   4  -4   16.10    1.10
   2  -4   4   13.80    1.10
   2  -4   4   13.20    0.90
   2  -4   4   15.70    0.90
  -3   4  -4    9.40    1.10
  -3   4  -4    9.20    1.00
  -3   4  -4    7.70    0.90
   3  -4   4    8.60    0.90
   3  -4   4    9.70    1.00
   3  -4   4   11.20    0.90
  -4   4  -4  218.28    4.70
  -4   4  -4  218.08    4.50
  -4   4  -4  215.48    4.60
   4  -4   4  222.58    4.40
   4  -4   4  215.28    4.40
   4  -4   4  215.08    4.30
  -5   4  -4    1.00    1.10
  -5   4  -4   -0.40    0.90
   5  -4   4   -0.70    1.10
   5  -4   4    1.20    0.90
  -6   4  -4   82.99    3.10
  -6   4  -4   78.99    2.80
   6  -4   4   81.19    2.80
   6  -4   4   86.09    3.10
  -7   4  -4   80.39    3.30
   7  -4   4   80.59    3.30
   7  -4   4   80.59    3.40
  -8   4  -4    2.70    1.60
   8  -4   4    2.20    1.50
  -9   4  -4   24.30    2.40
  13   3  -4    0.10    1.70
 -13  -3   4    1.30    1.80
  12   3  -4    5.30    1.80
 -12  -3   4    4.10    2.10
  11   3  -4    0.50    1.80
 -11  -3   4   -0.90    1.50
  10   3  -4   28.20    2.40
 -10  -3   4   31.10    2.50
   9   3  -4   22.40    2.10
  -9  -3   4   22.20    2.00
   8   3  -4   59.39    2.50
   8   3  -4   59.89    2.60
   8   3  -4   57.29    2.60
  -8  -3   4   58.69    2.60
  -8  -3   4   57.19    2.80
  -8  -3   4   60.09    2.50
   7   3  -4    5.40    1.00
   7   3  -4    4.90    1.20
   7   3  -4    2.40    1.40
  -7  -3   4    4.20    1.20
  -7  -3   4    4.00    1.10
  -7  -3   4    4.30    1.40
   6   3  -4  381.86    6.40
   6   3  -4  386.66    6.80
   6   3  -4  388.16    7.40
  -6  -3   4  383.36    7.00
  -6  -3   4  382.16    6.80
  -6  -3   4  387.96    7.40
   5   3  -4   16.60    1.40
   5   3  -4   13.30    1.30
   5   3  -4   16.00    1.40
  -5  -3   4   14.90    1.30
  -5  -3   4   14.70    1.10
  -5  -3   4   13.60    1.20
   4   3  -4 1496.65   22.20
   4   3  -4 1309.77   23.60
   4   3  -4 1507.35   23.80
  -4  -3   4 1513.25   22.30
  -4  -3   4 1511.35   23.70
  -4  -3   4 1510.75   22.50
   3   3  -4  313.67    5.60
   3   3  -4  308.07    5.70
  -3  -3   4  318.47    5.30
  -3  -3   4  315.57    5.60
  -3  -3   4  322.57    5.30
   2   3  -4  236.38    4.20
   2   3  -4  230.48    4.20
  -2  -3   4  229.28    3.90
  -2  -3   4  233.88    3.90
  -2  -3   4  226.28    4.10
  -2  -3   4  232.98    4.10
   1   3  -4  157.08    2.90
   1   3  -4  154.78    2.80
   1   3  -4  153.28    2.60
  -1  -3   4  153.18    2.60
  -1  -3   4  154.58    2.60
  -1  -3   4  151.78    2.70
  -1  -3   4  159.18    2.70
   0   3  -4   93.19    1.80
   0   3  -4   90.09    1.80
   0   3  -4   89.19    1.80
   0   3  -4   87.69    1.80
   0  -3   4   86.89    1.60
   0  -3   4   90.19    1.60
   0  -3   4   86.39    1.50
   0  -3   4   89.99    1.60
  -1   3  -4   65.39    1.70
  -1   3  -4   64.29    1.60
  -1   3  -4   66.29    1.60
  -1   3  -4   65.79    1.50
   1  -3   4   63.79    1.30
   1  -3   4   65.79    1.30
   1  -3   4   65.79    1.40
   1  -3   4   63.99    1.40
  -2   3  -4  517.95    8.30
  -2   3  -4  520.85    8.60
  -2   3  -4  502.75    8.30
  -2   3  -4  508.85    8.60
   2  -3   4  525.05    8.40
   2  -3   4  511.45    8.30
   2  -3   4  519.05    8.10
   2  -3   4  510.05    8.10
  -3   3  -4    6.20    0.80
  -3   3  -4    7.50    0.80
  -3   3  -4    5.40    0.70
  -3   3  -4    7.70    0.90
   3  -3   4    7.60    0.80
   3  -3   4    5.80    0.60
   3  -3   4    5.60    0.80
  -4   3  -4  158.88    3.40
  -4   3  -4  159.78    3.70
  -4   3  -4  164.78    3.60
   4  -3   4  158.38    3.30
   4  -3   4  166.28    3.40
   4  -3   4  160.08    3.40
  -5   3  -4   13.70    1.30
  -5   3  -4   12.40    1.20
  -5   3  -4   15.00    1.40
   5  -3   4   12.80    1.10
   5  -3   4   12.50    1.30
   5  -3   4   14.20    1.10
  -6   3  -4    6.60    1.30
  -6   3  -4    3.50    1.10
   6  -3   4    5.30    1.20
   6  -3   4    4.70    1.10
  -7   3  -4   10.00    1.60
   7  -3   4   10.70    1.50
   7  -3   4    9.80    1.60
  -8   3  -4   -0.70    1.40
   8  -3   4   -0.90    1.40
   8  -3   4    0.80    1.40
  -9   3  -4   18.00    2.10
 -10   3  -4   12.40    2.10
 -13  -2   4    6.20    2.10
  12   2  -4    3.70    1.70
 -12  -2   4    5.70    2.20
  11   2  -4    2.50    1.50
 -11  -2   4    2.00    1.50
  10   2  -4   18.30    2.00
 -10  -2   4   24.60    2.20
 -10  -2   4   22.00    1.90
   9   2  -4   58.89    2.90
  -9  -2   4   64.19    2.90
   8   2  -4    2.30    1.00
   8   2  -4   -0.80    1.10
   8   2  -4    1.90    1.20
  -8  -2   4    1.30    1.10
  -8  -2   4   -0.50    1.40
  -8  -2   4   -0.50    0.90
   7   2  -4  107.19    3.00
   7   2  -4  107.99    3.40
   7   2  -4  104.09    3.20
  -7  -2   4  105.99    3.20
  -7  -2   4  111.89    3.20
  -7  -2   4  113.09    3.10
   6   2  -4   17.00    1.20
   6   2  -4   17.80    1.50
   6   2  -4   16.70    1.20
  -6  -2   4   16.10    1.20
  -6  -2   4   20.20    1.70
   5   2  -4 1336.67   20.40
   5   2  -4 1334.67   21.80
   5   2  -4 1321.67   20.50
   5   2  -4 1321.17   21.80
  -5  -2   4 1345.97   20.50
  -5  -2   4 1345.27   21.90
  -5  -2   4 1340.97   20.60
   4   2  -4  261.57    5.10
   4   2  -4  266.87    4.70
   4   2  -4  263.37    4.60
   4   2  -4  262.57    5.10
  -4  -2   4  267.27    4.80
  -4  -2   4  263.87    5.10
  -4  -2   4  270.37    4.70
   3   2  -4   37.90    1.20
   3   2  -4   39.90    1.40
   3   2  -4   42.10    1.30
  -3  -2   4   40.40    1.30
  -3  -2   4   37.70    1.40
  -3  -2   4   38.90    1.40
   2   2  -4   54.09    1.40
   2   2  -4   53.09    1.20
   2   2  -4   52.49    1.40
  -2  -2   4   53.89    1.30
  -2  -2   4   52.39    1.40
  -2  -2   4   52.19    1.40
  -2  -2   4   52.99    1.30
   1   2  -4  177.58    3.10
   1   2  -4  176.68    3.10
  -1  -2   4  180.88    2.80
  -1  -2   4  174.58    2.90
  -1  -2   4  176.58    2.80
  -1  -2   4  178.08    3.00
  -1  -2   4  177.78    2.80
  -1  -2   4  172.38    2.80
   0   2  -4    8.30    0.70
   0   2  -4    6.70    0.40
   0   2  -4    6.80    0.40
   0   2  -4    6.50    0.40
  -1   2  -4  144.39    2.40
  -1   2  -4  139.59    2.70
  -1   2  -4  142.69    2.50
  -1   2  -4  147.39    2.50
   1  -2   4  140.09    2.30
   1  -2   4  140.99    2.70
   1  -2   4  143.99    2.30
  -2   2  -4   -0.20    0.50
  -2   2  -4   -0.30    0.60
  -2   2  -4    0.00    0.40
  -2   2  -4   -1.30    0.40
   2  -2   4    0.70    0.30
   2  -2   4   -0.10    0.40
   2  -2   4    0.80    0.30
   2  -2   4    0.40    0.50
  -3   2  -4    8.40    0.70
  -3   2  -4    7.90    0.70
  -3   2  -4    7.40    0.80
  -3   2  -4    7.50    0.80
   3  -2   4    8.30    0.60
   3  -2   4    6.90    0.80
   3  -2   4    8.50    0.70
  -4   2  -4  125.19    3.10
  -4   2  -4  125.39    3.00
  -4   2  -4  123.39    2.90
  -4   2  -4  122.09    2.80
   4  -2   4  124.29    2.70
   4  -2   4  127.89    2.70
   4  -2   4  129.19    2.80
  -5   2  -4   85.89    2.60
  -5   2  -4   83.09    2.40
  -5   2  -4   84.49    2.60
  -5   2  -4   85.29    2.50
   5  -2   4   89.49    2.50
   5  -2   4   85.29    2.30
   5  -2   4   85.69    2.30
  -6   2  -4    0.60    0.80
  -6   2  -4   -0.20    1.00
   6  -2   4   -1.00    0.90
   6  -2   4   -1.20    1.10
   6  -2   4    0.00    1.10
  -7   2  -4  111.29    3.30
  -7   2  -4  111.39    3.50
   7  -2   4  112.99    3.20
   7  -2   4  107.99    3.30
  -8   2  -4  107.79    3.70
   8  -2   4  104.49    3.40
   8  -2   4  108.89    3.60
  -9   2  -4   -0.60    1.20
 -10   2  -4    4.80    1.80
  12   1  -4   11.80    2.30
 -12  -1   4    4.00    2.20
  11   1  -4    2.00    1.50
 -11  -1   4    1.10    1.60
  10   1  -4    9.50    2.00
 -10  -1   4   10.90    1.80
 -10  -1   4   10.30    1.60
   9   1  -4    6.60    1.50
  -9  -1   4    3.90    1.50
  -9  -1   4    5.30    1.80
   8   1  -4   13.70    1.30
   8   1  -4   12.30    1.60
   8   1  -4   15.20    1.80
  -8  -1   4   12.50    1.50
  -8  -1   4   11.70    1.60
  -8  -1   4   12.60    1.40
  -8  -1   4   13.20    1.40
   7   1  -4    2.30    0.90
   7   1  -4   -0.30    0.90
   7   1  -4    1.20    1.00
  -7  -1   4    0.90    0.80
  -7  -1   4    0.20    1.00
  -7  -1   4    1.20    1.10
  -7  -1   4   -1.40    0.90
   6   1  -4    4.00    0.90
   6   1  -4    4.60    1.20
   6   1  -4    3.90    0.90
  -6  -1   4    3.80    1.00
  -6  -1   4    2.60    0.80
  -6  -1   4    4.50    1.00
  -6  -1   4    3.20    1.00
   5   1  -4    6.10    0.90
   5   1  -4    3.40    0.90
   5   1  -4    3.70    0.90
   5   1  -4    3.30    0.90
  -5  -1   4    3.60    0.80
  -5  -1   4    1.50    1.00
  -5  -1   4    3.30    0.90
   4   1  -4   24.00    1.30
   4   1  -4   21.60    1.40
   4   1  -4   20.60    1.20
   4   1  -4   24.00    1.50
  -4  -1   4   29.80    1.40
  -4  -1   4   22.50    1.30
  -4  -1   4   23.90    1.40
   3   1  -4  297.57    5.10
   3   1  -4  299.37    5.50
   3   1  -4  303.27    5.00
  -3  -1   4  301.87    5.50
  -3  -1   4  299.87    5.40
  -3  -1   4  306.57    5.10
  -3  -1   4  302.57    5.20
  -3  -1   4  303.57    5.20
   2   1  -4  563.04    8.50
   2   1  -4  544.65    9.10
   2   1  -4  552.84    8.50
  -2  -1   4  556.04    9.10
  -2  -1   4  557.14    9.10
  -2  -1   4  553.24    8.60
  -2  -1   4  568.24    8.80
  -2  -1   4  556.54    8.60
   1   1  -4    6.10    0.50
   1   1  -4    5.40    0.50
  -1  -1   4    5.30    0.50
  -1  -1   4    5.40    0.50
  -1  -1   4    6.00    0.50
  -1  -1   4    5.20    0.40
  -1  -1   4    5.00    0.50
  -1   1  -4   16.90    0.50
  -1   1  -4   17.80    1.00
  -1   1  -4   18.20    0.50
  -2   1  -4   29.50    0.90
  -2   1  -4   30.60    1.20
  -2   1  -4   28.50    1.00
   2  -1   4   28.80    0.70
   2  -1   4   29.20    0.80
   2  -1   4   29.60    0.80
   2  -1   4   29.40    0.80
   2  -1   4   28.60    0.80
  -3   1  -4   18.60    1.10
  -3   1  -4   19.20    1.00
  -3   1  -4   19.10    1.00
   3  -1   4   18.90    1.10
   3  -1   4   20.20    1.00
   3  -1   4   18.90    0.80
   3  -1   4   19.60    0.90
  -4   1  -4  181.08    3.70
  -4   1  -4  180.08    3.60
  -4   1  -4  177.88    3.70
   4  -1   4  173.78    3.40
   4  -1   4  181.58    3.50
   4  -1   4  177.78    3.50
  -5   1  -4   20.40    1.40
  -5   1  -4   19.60    1.40
  -5   1  -4   20.00    1.40
   5  -1   4   21.30    1.30
   5  -1   4   23.00    1.40
   5  -1   4   18.70    1.40
  -6   1  -4   14.90    1.30
  -6   1  -4   15.40    1.30
   6  -1   4   16.40    1.30
   6  -1   4   14.50    1.30
   6  -1   4   13.50    1.20
   7  -1   4  298.57    5.90
   7  -1   4  293.47    5.80
   7  -1   4  288.57    5.90
  -8   1  -4   12.60    1.70
  -8   1  -4   11.90    1.40
   8  -1   4    8.50    1.50
   8  -1   4   10.70    1.60
  -9   1  -4   27.90    2.40
   9  -1   4   30.20    2.50
   9  -1   4   23.00    1.90
 -10   1  -4    4.60    1.70
 -11   1  -4    0.00    1.70
 -12   0   4    7.10    2.30
  11   0  -4    1.50    1.90
 -11   0   4    1.40    1.70
  10   0  -4    5.90    1.80
 -10   0   4    5.80    2.00
 -10   0   4    8.80    1.80
   9   0  -4    8.20    1.80
  -9   0   4    6.10    1.80
  -9   0   4    9.70    1.50
   8   0  -4    2.40    1.50
  -8   0   4   -1.00    1.20
  -8   0   4    0.00    1.10
   7   0  -4   35.80    2.10
   7   0  -4   34.30    2.20
   7   0  -4   33.70    2.20
  -7   0   4   35.30    2.10
  -7   0   4   34.70    1.90
  -7   0   4   33.90    2.10
  -7   0   4   30.30    1.90
   6   0  -4   15.30    1.30
   6   0  -4   14.70    1.20
   6   0  -4   13.80    1.20
  -6   0   4   14.40    1.30
  -6   0   4   18.50    1.50
  -6   0   4   14.90    1.20
  -6   0   4   15.30    1.40
   5   0  -4  114.79    2.80
   5   0  -4  110.09    2.90
   5   0  -4  114.19    3.00
  -5   0   4  108.79    2.80
  -5   0   4  112.69    2.90
  -5   0   4  112.29    2.80
   4   0  -4  147.39    3.40
   4   0  -4  146.59    3.10
   4   0  -4  141.09    3.00
   4   0  -4  142.29    3.30
  -4   0   4  144.39    3.10
  -4   0   4  143.39    3.10
  -4   0   4  147.89    3.30
  -4   0   4  147.79    3.00
   3   0  -4    3.00    0.70
   3   0  -4    0.30    0.40
   3   0  -4    1.50    0.60
   3   0  -4    3.40    0.80
  -3   0   4    2.70    0.70
  -3   0   4    2.40    0.70
  -3   0   4    1.70    0.60
  -3   0   4    2.30    0.70
  -3   0   4    2.30    0.60
   2   0  -4 2774.92   41.80
   2   0  -4 2762.62   44.50
   2   0  -4 2821.32   41.90
   2   0  -4 2854.91   42.80
  -2   0   4 2825.72   44.40
  -2   0   4 2905.41   42.20
  -2   0   4 2850.31   42.50
  -2   0   4 2820.22   45.30
  -2   0   4 2942.71   43.60
   1   0  -4  940.41   14.10
   1   0  -4  952.20   14.10
   1   0  -4  965.40   14.50
   1   0  -4  946.01   15.10
   1   0  -4  941.51   15.10
  -1   0   4  945.21   15.00
  -1   0   4  949.80   14.20
  -1   0   4  964.50   14.50
  -1   0   4  952.00   15.00
  -1   0   4  943.11   14.20
   0   0  -4 2599.04   41.50
   0   0  -4 2652.63   41.60
   0   0  -4 2642.34   40.00
   0   0   4 2696.83   39.00
   0   0   4 2595.94   38.90
   0   0   4 2596.74   41.30
   0   0   4 2666.03   41.20
  -1   0  -4   72.99    1.30
  -1   0  -4   71.69    1.30
  -2   0  -4 1003.10   15.10
  -2   0  -4 1002.00   15.80
  -2   0  -4  992.60   15.80
   2   0   4  997.10   15.70
   2   0   4 1031.10   14.90
   2   0   4  988.30   14.80
   2   0   4  995.60   15.70
  -3   0  -4  354.06    6.00
  -3   0  -4  354.76    6.10
  -3   0  -4  356.66    5.90
   3   0   4  350.06    5.90
   3   0   4  360.76    5.70
   3   0   4  350.26    5.60
   3   0   4  349.07    6.00
  -4   0  -4   18.90    1.20
  -4   0  -4   18.50    1.40
  -4   0  -4   18.40    1.10
   4   0   4   18.30    1.20
   4   0   4   17.90    1.10
   4   0   4   19.60    1.10
  -5   0  -4  199.48    4.20
  -5   0  -4  204.18    4.20
  -5   0  -4  199.08    4.10
   5   0   4  199.18    4.00
   5   0   4  199.08    3.90
   5   0   4  202.18    4.00
  -6   0  -4   36.00    1.80
  -6   0  -4   36.90    1.90
   6   0   4   36.10    1.70
   6   0   4   38.70    1.80
   6   0   4   37.30    1.80
  -7   0  -4  137.09    3.70
  -7   0  -4  134.59    3.70
   7   0   4  140.49    3.50
   7   0   4  135.09    3.50
   7   0   4  140.09    3.40
  -8   0  -4  323.77    7.00
   8   0   4  329.07    6.70
   8   0   4  333.67    6.70
   8   0   4  326.67    6.50
  -9   0  -4  103.69    3.80
   9   0   4  105.29    3.60
   9   0   4  114.29    3.60
 -10   0  -4    3.50    1.70
 -11   0  -4    0.60    1.40
 -12   1   4    1.80    2.30
 -11   1   4    2.50    2.10
  10  -1  -4   14.60    2.20
 -10   1   4   11.40    2.00
 -10   1   4   13.40    1.80
   9  -1  -4   46.50    2.70
  -9   1   4   47.70    2.60
  -9   1   4   46.00    2.80
   8  -1  -4   96.39    3.60
  -8   1   4   99.29    3.40
  -8   1   4   96.89    3.60
   7  -1  -4   45.00    2.20
   7  -1  -4   45.50    2.30
   7  -1  -4   45.80    2.50
  -7   1   4   46.00    2.40
  -7   1   4   43.80    2.30
  -7   1   4   41.60    2.60
  -7   1   4   49.70    2.50
   6  -1  -4   14.30    1.50
   6  -1  -4   17.80    1.50
   6  -1  -4   12.70    1.20
  -6   1   4   18.30    1.50
  -6   1   4   15.60    1.50
  -6   1   4   14.90    1.40
  -6   1   4   13.80    1.20
   5  -1  -4   20.90    1.50
   5  -1  -4   20.40    1.50
   5  -1  -4   20.70    1.40
  -5   1   4   23.00    1.50
  -5   1   4   19.60    1.50
  -5   1   4   20.70    1.60
  -5   1   4   22.80    1.50
   4  -1  -4   60.79    2.00
   4  -1  -4   61.09    2.00
   4  -1  -4   58.39    1.90
  -4   1   4   56.89    1.90
  -4   1   4   57.89    1.90
  -4   1   4   60.69    1.80
   3  -1  -4   24.70    1.30
   3  -1  -4   25.80    1.20
   3  -1  -4   27.50    1.20
   3  -1  -4   27.00    1.30
  -3   1   4   25.40    1.20
  -3   1   4   25.00    1.20
  -3   1   4   27.90    1.30
  -3   1   4   27.20    1.40
  -3   1   4   25.10    1.50
   2  -1  -4    4.70    0.80
   2  -1  -4    3.40    0.50
   2  -1  -4    2.80    0.60
   2  -1  -4    2.60    0.60
   2  -1  -4    5.20    0.70
  -2   1   4    4.60    0.70
  -2   1   4    4.00    0.70
  -2   1   4    3.40    0.50
  -2   1   4    4.40    0.60
  -2   1   4    4.20    0.60
   1  -1  -4  103.49    2.10
   1  -1  -4  100.09    2.00
   1  -1  -4   99.89    2.00
   1  -1  -4   98.49    2.10
  -1   1   4   99.49    2.00
  -1   1   4   99.69    2.20
  -1   1   4  100.29    2.00
  -1   1   4  100.29    2.00
  -1   1   4   98.99    2.10
   0  -1  -4  379.96    5.80
   0  -1  -4  380.66    6.30
   0  -1  -4  379.36    6.30
   0  -1  -4  375.26    5.80
   0  -1  -4  382.26    6.00
   0   1   4  377.46    5.90
   0   1   4  379.36    5.90
   0   1   4  375.66    6.20
   0   1   4  385.86    6.00
   0   1   4  375.56    6.20
  -1  -1  -4  189.68    3.30
  -1  -1  -4  190.18    3.00
  -1  -1  -4  185.78    3.00
  -1  -1  -4  190.18    3.30
   1   1   4  189.88    3.10
   1   1   4  190.48    3.30
   1   1   4  187.18    3.10
   1   1   4  186.98    3.20
  -2  -1  -4    2.30    0.50
  -2  -1  -4    2.00    0.40
  -2  -1  -4    2.60    0.30
  -2  -1  -4    1.90    0.40
   2   1   4    2.80    0.50
   2   1   4    2.80    0.40
   2   1   4    1.60    0.40
   2   1   4    1.70    0.40
  -3  -1  -4    0.40    0.50
  -3  -1  -4    0.50    0.50
  -3  -1  -4    1.00    0.60
  -3  -1  -4    0.10    0.50
   3   1   4    0.50    0.40
   3   1   4    0.50    0.40
   3   1   4    0.40    0.50
   3   1   4    1.00    0.50
  -4  -1  -4   14.90    1.10
  -4  -1  -4   15.10    1.10
  -4  -1  -4   14.90    1.10
   4   1   4   14.50    1.10
   4   1   4   15.00    1.00
   4   1   4   16.00    1.00
   4   1   4   13.60    1.00
  -5  -1  -4  367.66    6.70
  -5  -1  -4  358.66    6.40
   5   1   4  369.36    6.40
   5   1   4  375.66    6.60
   5   1   4  365.16    6.20
  -6  -1  -4   19.70    1.60
  -6  -1  -4   18.90    1.50
   6   1   4   19.20    1.40
   6   1   4   18.50    1.40
   6   1   4   18.50    1.50
  -7  -1  -4  177.38    4.20
  -7  -1  -4  181.18    4.30
   7   1   4  181.58    4.10
   7   1   4  188.88    4.20
   7   1   4  176.38    4.00
  -8  -1  -4   86.69    2.90
  -8  -1  -4   82.89    3.10
   8   1   4   86.79    2.90
   8   1   4   86.89    3.00
   8   1   4   84.69    2.90
  -9  -1  -4   19.50    2.00
   9   1   4   21.40    1.80
   9   1   4   21.10    1.90
 -10  -1  -4   56.69    2.80
 -11  -1  -4   31.30    2.80
 -12  -1  -4   37.50    3.20
 -11   2   4    3.70    2.30
  10  -2  -4    3.60    2.00
 -10   2   4    3.50    2.10
 -10   2   4    5.10    1.90
   9  -2  -4   43.10    3.00
  -9   2   4   46.90    3.20
  -9   2   4   43.40    3.00
   8  -2  -4  115.59    3.90
  -8   2   4  111.39    3.90
  -8   2   4  112.69    3.70
   7  -2  -4   -1.00    1.00
   7  -2  -4    1.40    1.40
   7  -2  -4    1.00    1.30
  -7   2   4   -0.80    1.50
  -7   2   4   -0.50    1.00
   6  -2  -4    1.20    0.90
   6  -2  -4    1.90    1.10
   6  -2  -4    1.50    1.00
  -6   2   4    2.20    1.00
  -6   2   4    1.50    1.00
  -6   2   4   -0.30    1.00
  -6   2   4   -0.60    1.00
   5  -2  -4   74.89    2.50
   5  -2  -4   78.89    2.40
   5  -2  -4   79.99    2.40
  -5   2   4   76.59    2.40
  -5   2   4   77.29    2.60
  -5   2   4   78.89    2.40
  -5   2   4   76.89    2.80
   4  -2  -4    3.80    0.90
   4  -2  -4    3.60    0.80
   4  -2  -4    4.20    1.00
  -4   2   4    4.00    0.90
  -4   2   4    4.70    1.10
  -4   2   4    3.10    0.80
  -4   2   4    4.10    0.90
   3  -2  -4   94.19    2.60
   3  -2  -4   97.89    2.40
   3  -2  -4   97.39    2.30
   3  -2  -4   97.79    2.40
  -3   2   4  100.09    2.30
  -3   2   4   94.39    2.40
  -3   2   4  101.69    2.50
   2  -2  -4   13.50    1.00
   2  -2  -4   12.00    1.00
   2  -2  -4   13.70    1.20
   2  -2  -4    9.90    0.90
   2  -2  -4   12.50    0.90
  -2   2   4   11.70    1.00
  -2   2   4   13.10    1.00
  -2   2   4   11.80    1.00
  -2   2   4   10.80    0.80
  -2   2   4   12.10    1.00
   1  -2  -4  172.78    3.20
   1  -2  -4  173.18    3.50
   1  -2  -4  184.58    3.40
   1  -2  -4  179.88    3.20
   1  -2  -4  176.48    3.50
  -1   2   4  177.98    3.50
  -1   2   4  179.88    3.40
  -1   2   4  181.68    3.30
  -1   2   4  176.38    3.50
  -1   2   4  178.28    3.20
   0  -2  -4   64.49    1.60
   0  -2  -4   61.19    1.70
   0  -2  -4   60.69    1.50
   0  -2  -4   62.09    1.50
   0   2   4   60.69    1.70
   0   2   4   59.79    1.70
   0   2   4   62.19    1.50
   0   2   4   61.29    1.50
   0   2   4   63.89    1.70
  -1  -2  -4 8402.16  126.29
  -1  -2  -4 8262.17  123.39
  -1  -2  -4 8160.78  130.89
  -1  -2  -4 8283.87  123.29
   1   2   4 8415.96  123.69
   1   2   4 8355.06  130.49
   1   2   4 8089.79  130.59
   1   2   4 8295.77  123.69
  -2  -2  -4 4707.13   70.09
  -2  -2  -4 4609.64   74.79
  -2  -2  -4 4567.64   69.29
   2   2   4 4725.93   70.29
   2   2   4 4698.53   74.59
   2   2   4 4666.23   73.09
   2   2   4 4676.93   70.19
  -3  -2  -4  854.81   13.70
  -3  -2  -4  842.22   12.90
  -3  -2  -4  851.81   13.70
  -3  -2  -4  843.12   12.80
  -3  -2  -4  838.92   12.80
   3   2   4  831.92   13.70
   3   2   4  833.52   13.70
   3   2   4  832.12   12.80
   3   2   4  856.71   12.90
  -4  -2  -4    6.50    0.90
  -4  -2  -4    7.40    0.80
  -4  -2  -4    6.90    0.80
   4   2   4    5.60    0.80
   4   2   4    6.10    0.70
   4   2   4    6.30    0.70
  -5  -2  -4  512.15    8.50
  -5  -2  -4  488.45    9.00
  -5  -2  -4  523.55    9.00
   5   2   4  509.35    8.50
   5   2   4  526.15    9.00
   5   2   4  524.25    9.00
   5   2   4  519.35    8.40
  -6  -2  -4   38.40    1.90
  -6  -2  -4   39.90    1.90
  -6  -2  -4   36.30    1.70
   6   2   4   40.30    1.80
   6   2   4   40.30    1.80
   6   2   4   37.40    1.80
  -7  -2  -4    1.20    0.90
  -7  -2  -4    0.30    0.90
  -7  -2  -4    0.00    1.10
   7   2   4    0.20    0.90
   7   2   4   -0.20    0.90
   7   2   4   -1.30    1.00
  -8  -2  -4   12.60    1.50
  -8  -2  -4   14.90    1.60
   8   2   4   15.40    1.50
   8   2   4   14.60    1.40
   8   2   4    9.60    1.40
  -9  -2  -4   12.00    1.60
  -9  -2  -4   11.80    1.80
   9   2   4    9.60    1.60
   9   2   4   12.10    1.50
 -10  -2  -4   30.40    2.60
 -11  -2  -4    4.50    1.80
 -12  -2  -4   11.20    2.30
 -11   3   4    1.00    2.30
 -10   3   4    9.70    2.10
   9  -3  -4    1.40    1.50
  -9   3   4    2.10    1.50
  -9   3   4    0.20    1.90
   8  -3  -4    9.40    1.90
  -8   3   4    9.60    1.60
  -8   3   4   11.70    2.00
   7  -3  -4   34.10    2.20
  -7   3   4   29.50    2.20
  -7   3   4   32.10    2.70
   6  -3  -4   80.79    3.00
   6  -3  -4   78.39    3.00
   6  -3  -4   82.49    2.90
  -6   3   4   78.79    3.00
  -6   3   4   82.49    3.10
  -6   3   4   82.59    2.80
   5  -3  -4   25.70    1.90
   5  -3  -4   23.90    1.60
   5  -3  -4   20.80    1.90
  -5   3   4   23.30    1.70
  -5   3   4   25.10    2.10
  -5   3   4   24.50    1.60
  -5   3   4   23.90    1.80
   4  -3  -4    2.80    0.90
   4  -3  -4    1.20    0.80
   4  -3  -4    1.60    0.80
   4  -3  -4    0.80    0.80
  -4   3   4   -1.00    0.80
  -4   3   4    1.30    0.70
  -4   3   4    0.90    0.80
  -4   3   4    0.60    0.90
   3  -3  -4  121.59    3.00
   3  -3  -4  121.79    2.90
   3  -3  -4  120.59    2.80
  -3   3   4  121.79    3.10
  -3   3   4  118.79    2.80
  -3   3   4  117.59    2.90
  -3   3   4  122.29    2.80
   2  -3  -4   79.69    2.20
   2  -3  -4   81.49    2.30
   2  -3  -4   77.89    2.10
   2  -3  -4   78.99    2.10
  -2   3   4   78.09    2.10
  -2   3   4   80.29    2.20
  -2   3   4   78.79    2.30
  -2   3   4   77.99    2.10
   1  -3  -4   88.89    2.30
   1  -3  -4   92.69    2.20
   1  -3  -4   89.99    2.30
   1  -3  -4   89.09    2.10
   1  -3  -4   91.69    2.20
  -1   3   4   88.49    2.30
  -1   3   4   89.19    2.10
  -1   3   4   90.79    2.20
  -1   3   4   88.59    2.30
  -1   3   4   88.09    2.10
   0  -3  -4  432.66    7.00
   0  -3  -4  438.76    7.50
   0  -3  -4  433.06    7.00
   0  -3  -4  446.66    7.30
   0  -3  -4  430.36    7.50
   0   3   4  438.86    7.50
   0   3   4  434.96    7.10
   0   3   4  442.36    7.60
   0   3   4  441.56    7.30
   0   3   4  435.86    7.10
  -1  -3  -4  581.04    9.70
  -1  -3  -4  568.34    9.00
  -1  -3  -4  583.54    9.70
  -1  -3  -4  585.34    9.30
  -1  -3  -4  566.94    9.00
   1   3   4  578.14    9.10
   1   3   4  572.44    9.60
   1   3   4  573.74    9.60
   1   3   4  578.24    9.10
   1   3   4  586.94    9.30
  -2  -3  -4  112.39    2.50
  -2  -3  -4  111.79    2.30
  -2  -3  -4  113.59    2.40
   2   3   4  116.39    2.40
   2   3   4  111.69    2.50
   2   3   4  114.09    2.50
   2   3   4  109.99    2.30
  -3  -3  -4    0.70    0.50
  -3  -3  -4    2.40    0.70
  -3  -3  -4    2.40    0.60
   3   3   4    1.50    0.60
   3   3   4    2.10    0.50
   3   3   4    1.80    0.70
   3   3   4    1.90    0.70
  -4  -3  -4  152.28    3.10
  -4  -3  -4  150.98    3.00
  -4  -3  -4  149.09    2.90
  -4  -3  -4  145.29    3.20
   4   3   4  148.69    3.10
   4   3   4  151.68    3.00
   4   3   4  154.58    3.30
  -5  -3  -4  257.17    4.80
  -5  -3  -4  256.97    5.10
  -5  -3  -4  266.77    4.80
  -5  -3  -4  260.17    5.20
   5   3   4  268.87    4.90
   5   3   4  263.67    5.10
   5   3   4  259.07    4.80
  -6  -3  -4   49.80    2.20
  -6  -3  -4   49.00    1.80
  -6  -3  -4   44.40    2.10
   6   3   4   45.80    2.00
   6   3   4   45.10    1.90
   6   3   4   50.49    2.10
   6   3   4   50.69    2.10
  -7  -3  -4   17.20    1.40
  -7  -3  -4   19.50    1.50
  -7  -3  -4   17.30    1.40
   7   3   4   16.70    1.30
   7   3   4   17.20    1.40
   7   3   4   14.60    1.40
   7   3   4   21.00    1.80
  -8  -3  -4    0.00    0.90
  -8  -3  -4   -0.50    1.20
   8   3   4    0.20    1.10
   8   3   4    0.30    1.20
   8   3   4    0.20    0.90
  -9  -3  -4   55.09    2.60
  -9  -3  -4   53.39    2.80
   9   3   4   52.49    2.70
   9   3   4   56.39    2.60
 -10  -3  -4   -0.60    1.50
 -11  -3  -4   -0.50    1.30
 -12  -3  -4   -1.50    1.70
 -13  -3  -4    1.10    2.00
 -10   4   4    5.70    2.40
  -9   4   4   25.00    2.50
   8  -4  -4    1.80    1.70
  -8   4   4    1.40    1.50
  -8   4   4    3.10    1.70
   7  -4  -4   -1.70    1.50
  -7   4   4    0.90    1.20
  -7   4   4   -0.20    1.60
   6  -4  -4   12.10    1.60
   6  -4  -4   15.90    1.80
   6  -4  -4   14.10    1.60
  -6   4   4   15.30    1.60
  -6   4   4   14.60    1.70
   5  -4  -4  108.09    3.30
   5  -4  -4  112.29    3.50
   5  -4  -4  111.29    3.20
  -5   4   4  112.19    3.50
  -5   4   4  110.59    3.10
  -5   4   4  114.79    3.70
   4  -4  -4    0.60    0.80
   4  -4  -4    0.40    0.90
   4  -4  -4   -0.10    0.80
   4  -4  -4    0.70    1.00
  -4   4   4   -1.40    0.90
  -4   4   4   -0.30    0.90
  -4   4   4   -0.10    0.80
  -4   4   4    1.20    0.90
   3  -4  -4   33.20    1.80
   3  -4  -4   28.70    1.70
   3  -4  -4   35.10    1.60
   3  -4  -4   33.00    1.80
  -3   4   4   32.90    1.70
  -3   4   4   34.10    1.60
  -3   4   4   33.40    1.80
  -3   4   4   33.00    1.60
   2  -4  -4  261.37    5.10
   2  -4  -4  265.57    5.00
   2  -4  -4  270.17    4.90
  -2   4   4  260.87    4.80
  -2   4   4  261.97    5.10
  -2   4   4  262.57    4.90
  -2   4   4  256.17    5.30
   1  -4  -4  366.86    6.30
   1  -4  -4  357.86    6.40
   1  -4  -4  364.86    6.30
  -1   4   4  357.96    6.20
  -1   4   4  364.26    6.20
  -1   4   4  364.96    6.70
  -1   4   4  362.76    6.50
   0  -4  -4  690.23   10.90
   0  -4  -4  696.33   11.20
   0  -4  -4  690.53   10.90
   0  -4  -4  690.63   11.60
   0  -4  -4  679.03   11.60
   0   4   4  681.33   11.20
   0   4   4  681.83   10.90
   0   4   4  690.73   11.60
   0   4   4  684.03   11.60
   0   4   4  702.23   10.90
  -1  -4  -4  382.56    6.50
  -1  -4  -4  398.26    6.80
  -1  -4  -4  385.76    6.90
  -1  -4  -4  394.46    6.50
  -1  -4  -4  390.16    6.90
   1   4   4  399.66    6.80
   1   4   4  382.36    6.50
   1   4   4  387.86    6.90
   1   4   4  387.76    6.90
   1   4   4  385.06    6.50
  -2  -4  -4  206.18    3.70
  -2  -4  -4  201.88    4.00
  -2  -4  -4  205.18    3.80
  -2  -4  -4  200.78    3.80
  -2  -4  -4  205.88    4.00
   2   4   4  202.98    3.80
   2   4   4  206.28    4.00
   2   4   4  202.78    4.00
   2   4   4  204.88    3.70
  -3  -4  -4  243.18    4.40
  -3  -4  -4  242.08    4.30
  -3  -4  -4  246.38    4.70
   3   4   4  248.18    4.70
   3   4   4  246.38    4.40
   3   4   4  246.68    4.50
   3   4   4  249.88    4.50
  -4  -4  -4  135.99    3.10
  -4  -4  -4  129.39    2.90
  -4  -4  -4  134.09    3.10
  -4  -4  -4  130.99    2.80
  -4  -4  -4  129.89    3.00
   4   4   4  130.59    2.80
   4   4   4  132.09    2.90
   4   4   4  132.69    3.00
  -5  -4  -4   18.10    1.40
  -5  -4  -4   17.70    1.30
  -5  -4  -4   16.50    1.50
  -5  -4  -4   14.90    1.30
  -5  -4  -4   17.70    1.20
   5   4   4   17.80    1.20
   5   4   4   15.10    1.20
   5   4   4   14.70    1.20
  -6  -4  -4    5.80    1.20
  -6  -4  -4    4.80    1.00
  -6  -4  -4    6.40    1.00
  -6  -4  -4    5.20    1.10
   6   4   4    5.30    1.10
   6   4   4    5.90    1.00
   6   4   4    6.00    0.90
  -7  -4  -4   56.49    2.00
  -7  -4  -4   59.89    2.50
   7   4   4   54.69    2.40
   7   4   4   59.69    2.30
  -8  -4  -4    1.40    1.10
  -8  -4  -4    1.20    1.10
   8   4   4    2.10    0.90
   8   4   4    0.10    1.00
   8   4   4    0.90    0.80
   8   4   4   -0.20    0.70
  -9  -4  -4   42.60    2.20
  -9  -4  -4   41.60    2.70
   9   4   4   46.10    2.50
   9   4   4   42.10    2.60
   9   4   4   42.70    2.60
   9   4   4   45.10    2.70
 -10  -4  -4   48.90    2.70
 -10  -4  -4   56.09    3.10
  10   4   4   52.39    2.70
  10   4   4   51.29    2.70
 -11  -4  -4   25.60    2.50
 -12  -4  -4    0.80    1.90
 -13  -4  -4    1.20    2.00
  -9   5   4   14.10    2.30
  -8   5   4    3.40    1.60
  -8   5   4    7.20    2.20
   7  -5  -4    1.60    1.70
  -7   5   4    0.40    1.30
  -7   5   4    0.50    1.50
   6  -5  -4    9.00    1.50
  -6   5   4    3.40    1.70
  -6   5   4    6.20    1.40
   5  -5  -4   24.00    1.90
   5  -5  -4   23.50    1.80
   5  -5  -4   23.20    2.00
  -5   5   4   25.40    2.20
  -5   5   4   24.90    2.00
   4  -5  -4  156.38    3.90
   4  -5  -4  160.68    4.00
   4  -5  -4  153.38    4.00
   4  -5  -4  156.98    3.90
  -4   5   4  153.28    4.00
  -4   5   4  152.08    3.70
  -4   5   4  151.48    4.10
   3  -5  -4    0.00    1.00
   3  -5  -4   -1.10    0.80
   3  -5  -4    0.10    0.80
   3  -5  -4    1.40    1.00
  -3   5   4   -0.20    0.90
  -3   5   4   -0.40    0.90
  -3   5   4    0.60    0.90
  -3   5   4    0.90    0.80
   2  -5  -4   15.20    1.30
   2  -5  -4   14.20    1.20
   2  -5  -4   18.30    1.40
  -2   5   4   12.90    1.30
  -2   5   4   14.40    1.20
  -2   5   4   18.10    1.30
  -2   5   4   16.60    1.50
   1  -5  -4   17.20    1.40
   1  -5  -4   16.50    1.30
   1  -5  -4   16.40    1.20
  -1   5   4   19.20    1.60
  -1   5   4   17.20    1.40
  -1   5   4   21.80    1.70
  -1   5   4   18.90    1.30
   0  -5  -4  188.08    3.80
   0  -5  -4  191.58    4.00
   0  -5  -4  185.78    3.80
   0   5   4  184.98    3.70
   0   5   4  186.68    4.00
   0   5   4  185.78    3.80
   0   5   4  189.48    4.20
   0   5   4  187.58    4.00
  -1  -5  -4  491.95    8.40
  -1  -5  -4  481.95    8.00
  -1  -5  -4  499.55    8.20
   1   5   4  494.85    8.40
   1   5   4  477.25    8.60
   1   5   4  484.15    8.10
   1   5   4  483.45    8.00
  -2  -5  -4 1367.76   21.00
  -2  -5  -4 1404.96   21.60
  -2  -5  -4 1383.16   21.00
  -2  -5  -4 1364.56   22.30
   2   5   4 1377.66   21.00
   2   5   4 1360.96   21.00
  -3  -5  -4   95.79    2.30
  -3  -5  -4   94.89    2.50
  -3  -5  -4   86.39    2.50
  -3  -5  -4   95.79    2.40
  -3  -5  -4   95.49    2.50
   3   5   4   98.19    2.30
   3   5   4   95.59    2.50
  -4  -5  -4   -0.50    0.80
  -4  -5  -4    0.00    0.70
  -4  -5  -4   -0.40    0.80
  -4  -5  -4   -0.20    0.90
   4   5   4   -0.20    0.60
   4   5   4   -0.60    0.80
   4   5   4   -0.20    0.70
   4   5   4   -0.60    0.70
  -5  -5  -4   21.10    1.50
  -5  -5  -4   21.70    1.20
  -5  -5  -4   18.30    1.40
  -5  -5  -4   20.30    1.30
   5   5   4   23.70    1.50
   5   5   4   21.00    1.40
  -6  -5  -4   29.80    1.40
  -6  -5  -4   27.20    1.60
  -6  -5  -4   30.60    1.70
  -6  -5  -4   28.60    1.50
   6   5   4   27.80    1.80
   6   5   4   29.10    1.70
  -7  -5  -4  249.78    5.60
  -7  -5  -4  251.27    5.20
  -7  -5  -4  246.08    4.80
   7   5   4  252.77    5.30
   7   5   4  247.08    5.00
   7   5   4  251.57    5.50
  -8  -5  -4   70.49    2.50
  -8  -5  -4   68.79    2.70
   8   5   4   70.79    2.90
   8   5   4   71.49    2.70
   8   5   4   67.89    2.60
  -9  -5  -4    3.80    1.30
  -9  -5  -4    4.20    1.60
   9   5   4    2.60    1.40
   9   5   4    2.90    1.30
   9   5   4    4.70    1.50
 -10  -5  -4   83.89    3.30
 -10  -5  -4   78.69    2.90
  10   5   4   86.99    3.60
 -11  -5  -4    2.00    1.80
 -12  -5  -4    4.30    1.70
 -13  -5  -4    7.50    2.30
  -9   6   4    2.40    2.20
  -8   6   4   18.80    2.30
  -7   6   4   -0.10    1.90
  -7   6   4    0.00    1.40
   6  -6  -4    0.50    1.60
  -6   6   4    2.30    1.80
  -6   6   4    0.10    1.60
   5  -6  -4  170.38    4.70
  -5   6   4  160.58    4.70
  -5   6   4  162.28    4.50
   4  -6  -4   42.60    2.20
   4  -6  -4   45.20    2.20
   4  -6  -4   45.50    2.60
   4  -6  -4   40.20    2.50
  -4   6   4   40.50    2.50
  -4   6   4   41.20    2.30
   3  -6  -4  174.08    4.20
   3  -6  -4  169.78    4.20
   3  -6  -4  169.18    4.10
   3  -6  -4  169.28    4.30
  -3   6   4  169.18    4.50
  -3   6   4  163.08    4.20
   2  -6  -4  135.09    3.60
   2  -6  -4  131.29    3.50
   2  -6  -4  133.79    3.40
   2  -6  -4  133.69    3.50
  -2   6   4  133.59    3.60
  -2   6   4  126.29    3.20
  -2   6   4  137.99    3.30
  -2   6   4  130.79    3.50
   1  -6  -4   27.10    1.60
   1  -6  -4   29.10    1.60
   1  -6  -4   30.50    1.80
  -1   6   4   32.40    1.90
  -1   6   4   29.70    1.50
  -1   6   4   31.40    1.70
  -1   6   4   33.10    1.80
   0  -6  -4    6.80    0.90
   0  -6  -4    6.30    0.90
   0  -6  -4   10.80    1.00
   0   6   4    6.50    1.00
   0   6   4    7.00    1.00
   0   6   4    4.80    1.20
   0   6   4    6.40    0.80
  -1  -6  -4  354.76    6.60
  -1  -6  -4  353.96    6.30
  -1  -6  -4  352.36    6.30
   1   6   4  353.36    6.60
   1   6   4  353.26    6.30
   1   6   4  348.37    6.30
   1   6   4  360.16    6.80
  -2  -6  -4  848.02   13.90
  -2  -6  -4  838.52   13.40
  -2  -6  -4  848.52   13.50
   2   6   4  847.82   13.30
   2   6   4  819.62   13.40
   2   6   4  858.51   14.40
  -3  -6  -4   39.40    1.70
  -3  -6  -4   41.30    2.00
  -3  -6  -4   42.00    2.00
  -3  -6  -4   40.10    1.60
   3   6   4   41.40    1.80
   3   6   4   42.40    1.80
   3   6   4   38.90    1.90
  -4  -6  -4   26.90    1.80
  -4  -6  -4   30.10    1.60
  -4  -6  -4   26.60    1.50
   4   6   4   28.20    1.60
   4   6   4   28.60    1.60
   4   6   4   26.00    1.80
  -5  -6  -4  115.19    2.60
  -5  -6  -4  118.89    3.20
  -5  -6  -4  114.89    2.80
  -5  -6  -4  117.29    3.00
   5   6   4  114.39    2.80
   5   6   4  120.79    3.00
   5   6   4  119.99    3.00
   5   6   4  116.29    3.30
  -6  -6  -4    3.90    1.00
  -6  -6  -4    0.00    0.80
  -6  -6  -4    2.40    0.70
  -6  -6  -4    0.70    0.80
   6   6   4    1.50    0.90
   6   6   4    0.90    1.00
   6   6   4    1.60    0.90
  -7  -6  -4    2.80    0.90
  -7  -6  -4    3.10    1.20
  -7  -6  -4    3.90    0.90
  -7  -6  -4    5.00    1.10
   7   6   4    4.00    1.00
   7   6   4    2.00    1.20
   7   6   4    3.30    1.10
  -8  -6  -4   15.10    1.30
  -8  -6  -4   16.30    1.80
  -8  -6  -4   15.10    1.50
   8   6   4   15.00    1.30
   8   6   4   13.00    1.60
   8   6   4   17.60    1.60
  -9  -6  -4    6.50    1.70
  -9  -6  -4    6.70    1.10
   9   6   4    4.00    1.60
 -10  -6  -4   28.50    1.90
 -10  -6  -4   27.50    2.30
  10   6   4   33.80    2.70
 -11  -6  -4    1.30    1.50
 -11  -6  -4    4.60    1.90
  11   6   4    0.20    1.60
 -12  -6  -4   84.69    4.10
 -13  -6  -4   -3.90    2.00
  -8   7   4    4.80    1.90
  -7   7   4   11.70    2.30
  -6   7   4   -1.80    1.70
   5  -7  -4    9.80    1.80
  -5   7   4   10.50    1.90
  -5   7   4   11.40    1.80
   4  -7  -4   80.69    3.30
  -4   7   4   81.79    3.40
  -4   7   4   84.99    3.20
   3  -7  -4    1.10    1.00
   3  -7  -4   -1.20    1.30
   3  -7  -4   -1.00    1.10
   3  -7  -4   -1.00    1.30
  -3   7   4   -0.50    1.40
  -3   7   4   -1.80    1.30
   2  -7  -4   33.50    2.20
   2  -7  -4   33.30    2.20
   2  -7  -4   32.00    2.00
   2  -7  -4   37.30    2.30
  -2   7   4   39.10    2.50
  -2   7   4   33.70    2.10
   1  -7  -4   22.70    2.00
   1  -7  -4   22.00    1.60
   1  -7  -4   22.30    1.60
   1  -7  -4   21.80    1.70
  -1   7   4   23.10    1.80
  -1   7   4   22.80    1.80
  -1   7   4   23.70    2.00
   0  -7  -4   61.89    2.50
   0  -7  -4   69.09    2.30
   0  -7  -4   67.69    2.30
   0  -7  -4   64.69    2.50
   0   7   4   67.49    2.30
   0   7   4   63.29    2.30
   0   7   4   65.59    2.40
   0   7   4   64.79    2.50
  -1  -7  -4   13.00    1.40
  -1  -7  -4   13.60    1.10
  -1  -7  -4   18.10    1.50
  -1  -7  -4   12.70    1.20
   1   7   4   10.80    1.00
   1   7   4   14.10    1.10
   1   7   4   12.60    1.30
   1   7   4   12.00    1.20
  -2  -7  -4   89.59    2.70
  -2  -7  -4   95.89    2.80
  -2  -7  -4   99.49    3.00
  -2  -7  -4   96.09    2.60
   2   7   4   91.69    2.50
   2   7   4   97.19    2.70
   2   7   4   96.69    3.00
  -3  -7  -4  182.48    4.20
  -3  -7  -4  189.78    4.10
  -3  -7  -4  183.38    3.90
  -3  -7  -4  187.98    4.40
  -3  -7  -4  186.18    4.20
   3   7   4  192.68    4.40
   3   7   4  185.58    4.00
   3   7   4  180.78    4.00
  -4  -7  -4  215.18    4.90
  -4  -7  -4  215.18    4.70
  -4  -7  -4  217.38    4.40
  -4  -7  -4  215.38    4.50
   4   7   4  217.78    4.50
   4   7   4  216.88    4.80
   4   7   4  213.28    4.30
  -5  -7  -4   35.70    1.70
  -5  -7  -4   35.80    1.90
  -5  -7  -4   33.40    1.80
   5   7   4   37.90    2.20
   5   7   4   35.40    1.90
   5   7   4   36.50    1.90
  -6  -7  -4  166.48    4.00
  -6  -7  -4  170.68    4.40
  -6  -7  -4  171.28    3.50
  -6  -7  -4  171.08    3.80
   6   7   4  162.98    3.90
   6   7   4  176.68    4.00
   6   7   4  170.18    4.30
   6   7   4  169.98    4.00
  -7  -7  -4   26.40    1.90
  -7  -7  -4   27.10    2.20
  -7  -7  -4   28.10    2.00
  -7  -7  -4   26.60    1.60
   7   7   4   28.90    1.90
   7   7   4   31.70    2.00
   7   7   4   28.20    1.80
  -8  -7  -4    1.10    1.10
  -8  -7  -4    2.00    1.00
   8   7   4    1.20    1.40
   8   7   4    1.20    1.10
   8   7   4    1.10    1.00
  -9  -7  -4    1.70    1.20
  -9  -7  -4    0.40    1.10
   9   7   4   -0.20    1.10
 -10  -7  -4   12.90    1.80
 -10  -7  -4   12.10    1.50
  10   7   4   14.30    1.80
 -11  -7  -4   -1.30    1.70
 -11  -7  -4   -0.80    1.30
  11   7   4   -0.50    1.60
 -12  -7  -4    6.60    2.10
 -13  -7  -4    4.60    2.20
  -7   8   4   -1.90    2.00
  -6   8   4    1.50    1.90
  -5   8   4   15.10    2.00
   4  -8  -4   16.70    1.80
  -4   8   4   18.90    1.90
  -4   8   4   15.50    2.20
   3  -8  -4   13.20    1.70
  -3   8   4   12.00    1.60
  -3   8   4   11.00    1.90
   2  -8  -4   20.60    1.80
   2  -8  -4   18.60    1.80
   2  -8  -4   22.10    1.90
   2  -8  -4   22.30    2.00
  -2   8   4   20.20    1.80
  -2   8   4   24.30    2.10
   1  -8  -4   11.20    1.70
   1  -8  -4   10.40    1.40
   1  -8  -4   11.80    1.60
   1  -8  -4   12.20    1.50
  -1   8   4   13.90    1.60
  -1   8   4   16.90    1.90
   0  -8  -4   83.79    2.80
   0  -8  -4   80.49    2.70
   0  -8  -4   81.49    2.90
   0  -8  -4   81.29    2.90
   0   8   4   79.29    2.90
   0   8   4   82.09    3.00
  -1  -8  -4    1.90    1.10
  -1  -8  -4    1.20    1.00
  -1  -8  -4   -0.60    0.90
  -1  -8  -4    1.50    1.00
   1   8   4    2.60    1.10
   1   8   4    2.20    1.10
   1   8   4    2.30    0.90
  -2  -8  -4  124.09    3.50
  -2  -8  -4  121.99    3.20
  -2  -8  -4  128.59    3.30
  -2  -8  -4  126.69    3.50
   2   8   4  130.39    3.70
   2   8   4  128.39    3.30
   2   8   4  121.09    3.10
  -3  -8  -4   83.89    2.60
  -3  -8  -4   86.29    2.80
  -3  -8  -4   88.99    3.00
  -3  -8  -4   84.39    2.70
   3   8   4   86.39    2.80
   3   8   4   88.29    3.10
   3   8   4   87.39    2.70
  -4  -8  -4    2.10    1.10
  -4  -8  -4    2.20    0.90
  -4  -8  -4    2.70    1.30
  -4  -8  -4    0.50    1.00
   4   8   4    2.30    1.00
   4   8   4    2.30    0.90
   4   8   4    4.80    1.40
  -5  -8  -4   73.79    2.70
  -5  -8  -4   72.99    2.70
  -5  -8  -4   76.19    2.70
  -5  -8  -4   73.29    2.60
   5   8   4   80.19    2.80
   5   8   4   66.39    2.50
   5   8   4   76.49    2.60
  -6  -8  -4    4.70    0.80
  -6  -8  -4    3.40    1.10
  -6  -8  -4    4.90    1.20
  -6  -8  -4    4.20    1.20
   6   8   4    6.00    1.50
   6   8   4    5.60    1.30
   6   8   4    5.20    1.00
  -7  -8  -4   27.60    2.10
  -7  -8  -4   28.50    1.50
  -7  -8  -4   27.20    2.30
   7   8   4   28.90    2.20
   7   8   4   27.40    1.90
  -8  -8  -4    5.50    1.60
  -8  -8  -4    4.60    1.00
   8   8   4    5.30    1.40
  -9  -8  -4   -0.20    1.00
  -9  -8  -4    1.10    1.30
   9   8   4   -0.70    1.20
 -10  -8  -4    1.40    1.10
 -10  -8  -4    1.90    1.40
  10   8   4    1.90    1.30
 -11  -8  -4    2.70    1.80
 -11  -8  -4    2.00    1.20
  11   8   4    3.40    1.80
 -12  -8  -4    0.60    1.50
 -13  -8  -4    3.70    1.80
  -6   9   4    5.10    2.20
  -5   9   4    0.50    1.50
  -4   9   4   -1.50    1.70
  -3   9   4    0.50    1.30
  -3   9   4    0.50    1.70
   2  -9  -4    2.50    1.50
  -2   9   4    2.30    1.40
  -2   9   4    1.60    1.50
   1  -9  -4  111.09    3.80
  -1   9   4  116.19    4.00
  -1   9   4  112.89    3.70
   0  -9  -4  112.09    3.60
   0  -9  -4  109.19    3.70
   0  -9  -4  105.79    3.50
   0  -9  -4  108.39    3.70
   0   9   4  110.69    3.90
   0   9   4  111.09    3.60
  -1  -9  -4  457.05    9.00
  -1  -9  -4  463.75    8.50
  -1  -9  -4  446.76    8.50
  -1  -9  -4  446.66    8.60
   1   9   4  468.35    9.20
   1   9   4  449.56    8.80
  -2  -9  -4   52.39    2.60
  -2  -9  -4   52.69    2.40
  -2  -9  -4   51.39    2.50
  -2  -9  -4   52.19    2.40
   2   9   4   56.49    2.70
  -3  -9  -4   14.40    1.30
  -3  -9  -4   18.30    1.60
  -3  -9  -4   14.50    1.60
  -3  -9  -4   12.90    1.50
   3   9   4   16.30    1.30
   3   9   4   14.80    1.60
  -4  -9  -4   43.60    2.20
  -4  -9  -4   44.20    2.10
  -4  -9  -4   41.40    2.20
  -4  -9  -4   46.30    2.30
   4   9   4   39.70    2.30
   4   9   4   38.50    2.00
   4   9   4   39.30    2.50
  -5  -9  -4    3.90    1.00
  -5  -9  -4    3.70    1.20
  -5  -9  -4    3.00    1.20
  -5  -9  -4    3.40    1.10
   5   9   4    3.00    1.30
   5   9   4    1.10    1.20
  -6  -9  -4   55.99    2.60
  -6  -9  -4   62.99    2.90
  -6  -9  -4   57.09    1.90
   6   9   4   59.59    2.80
  -7  -9  -4   12.20    1.10
  -7  -9  -4   11.50    1.80
   7   9   4   12.70    1.70
  -8  -9  -4   24.60    2.20
  -8  -9  -4   22.70    1.50
   8   9   4   24.60    2.20
  -9  -9  -4   10.00    1.20
  -9  -9  -4   11.30    1.90
   9   9   4   11.10    1.70
 -10  -9  -4    5.30    1.80
 -10  -9  -4    5.10    1.30
  10   9   4    5.00    1.60
 -11  -9  -4    2.80    1.90
 -11  -9  -4    1.30    1.20
  11   9   4    3.50    1.60
 -12  -9  -4    0.40    1.20
 -12  -9  -4    0.70    1.50
  12   9   4    1.40    1.90
 -13  -9  -4    8.90    2.40
  -5  10   4    0.40    2.00
  -4  10   4   -2.30    1.90
  -3  10   4   -0.60    1.40
  -2  10   4   13.30    1.90
  -1  10   4    2.20    1.70
  -1  10   4    0.70    1.60
   0 -10  -4   62.59    3.10
   0  10   4   65.19    3.00
   0  10   4   69.59    3.40
  -1 -10  -4   40.80    2.40
   1  10   4   36.10    2.90
   1  10   4   42.60    2.90
  -2 -10  -4    2.30    1.60
  -2 -10  -4   -0.40    1.10
   2  10   4    1.20    1.30
  -3 -10  -4  186.38    4.90
  -3 -10  -4  191.78    5.00
   3  10   4  188.38    5.20
  -4 -10  -4   21.20    1.70
  -4 -10  -4   20.60    2.00
   4  10   4   20.20    1.90
  -5 -10  -4   44.40    2.50
  -5 -10  -4   42.40    2.60
   5  10   4   42.10    2.80
  -6 -10  -4   73.39    3.00
  -6 -10  -4   71.19    3.30
   6  10   4   77.29    3.20
  -7 -10  -4   44.30    2.90
  -7 -10  -4   40.10    1.80
  -7 -10  -4   40.70    2.60
   7  10   4   41.00    3.00
  -8 -10  -4    2.80    1.70
  -8 -10  -4    1.40    0.90
   8  10   4    0.00    1.60
  -9 -10  -4    3.60    1.50
  -9 -10  -4    5.20    1.10
   9  10   4    4.00    1.80
 -10 -10  -4    1.50    1.00
 -10 -10  -4    1.80    1.80
  10  10   4    0.90    1.80
 -11 -10  -4    1.90    1.60
  11  10   4    0.00    1.80
 -12 -10  -4    2.10    2.00
  12  10   4    1.30    2.00
  -3  11   4   -1.20    1.60
  -2  11   4   19.90    2.50
  -1  11   4   -0.80    1.70
   0  11   4    2.70    1.80
   0  11   4    4.00    1.70
   1  11   4   13.40    1.80
   1  11   4   11.30    1.80
  -2 -11  -4    2.20    1.30
   2  11   4    2.80    1.80
  -3 -11  -4  213.98    5.50
   3  11   4  217.88    5.90
  -4 -11  -4    4.10    1.50
   4  11   4    3.00    1.80
  -5 -11  -4   30.80    2.60
   5  11   4   29.00    2.50
  -6 -11  -4   12.60    1.90
   6  11   4   15.10    1.90
  -7 -11  -4    2.30    1.40
   7  11   4    1.30    1.70
  -8 -11  -4   -0.90    1.30
   8  11   4   -0.60    1.80
  -9 -11  -4    3.10    1.90
   9  11   4    8.10    2.10
 -10 -11  -4    1.50    1.60
  10  11   4   -1.10    1.90
 -11 -11  -4    0.60    1.60
  11  11   4   -0.10    1.90
 -12 -11  -4   -0.40    2.00
  12  11   4    0.00    2.00
  -2  12   4   -3.70    1.90
  -1  12   4    8.20    1.90
   0  12   4    2.50    1.90
   1  12   4    3.00    1.90
   2  12   4    3.10    1.80
   3  12   4   -1.10    1.70
   4  12   4   20.10    2.20
  -5 -12  -4    2.50    1.80
   5  12   4    1.70    1.50
  -6 -12  -4   17.80    2.20
   6  12   4   18.60    2.20
  -7 -12  -4   49.50    3.00
   7  12   4   54.09    3.60
  -8 -12  -4   25.90    2.30
   8  12   4   21.70    2.60
  -9 -12  -4    2.00    1.60
   9  12   4    3.10    2.00
 -10 -12  -4    1.90    1.70
  10  12   4    3.10    2.10
 -11 -12  -4    0.60    1.60
  11  12   4    0.40    1.70
   0  13   4   -1.70    1.90
   1  13   4   -1.40    1.80
   2  13   4   -0.70    1.80
   3  13   4    1.50    1.90
   4  13   4    1.00    1.90
   5  13   4    9.00    2.20
   6  13   4   -0.80    1.80
   7  13   4    5.10    2.10
   8  13   4   -5.20    1.80
   9  13   4    8.00    2.10
  10  13   4   27.30    3.10
   3  14   4    9.00    2.10
   4  14   4   10.10    2.40
   5  14   4   -0.20    1.60
   6  14   4    6.20    2.20
   7  14   4    3.10    2.10
   8  14   4    3.40    2.20
   9  12  -5    0.10    1.70
   8  12  -5    6.80    1.90
   7  12  -5    0.40    1.50
   6  12  -5    1.60    1.50
   5  12  -5    3.30    1.50
   4  12  -5   13.50    1.90
   3  12  -5    2.60    1.50
   2  12  -5    4.30    1.80
  10  11  -5    2.30    1.60
   9  11  -5    0.60    1.40
   8  11  -5   -1.20    1.50
   7  11  -5   -0.60    1.40
   6  11  -5    0.70    1.40
   5  11  -5    8.90    1.80
  -5 -11   5    6.90    1.40
  -5 -11   5    8.50    1.80
   4  11  -5    0.70    1.40
  -4 -11   5    2.70    1.30
  -4 -11   5   -1.00    1.50
   3  11  -5    4.90    1.50
  -3 -11   5    8.00    1.70
  -3 -11   5    4.90    1.30
  -3 -11   5    3.60    1.70
   2  11  -5   19.90    1.90
  -2 -11   5   23.60    2.10
  -2 -11   5   20.60    1.90
   1  11  -5    3.00    1.50
  -1 -11   5    7.10    1.70
  -1 -11   5    4.40    1.60
   0  11  -5   -0.50    1.50
   0 -11   5    1.60    1.50
   0 -11   5    3.20    1.60
  -1  11  -5    2.20    1.70
   1 -11   5    2.10    1.50
  11  10  -5    0.60    1.50
  10  10  -5   15.60    2.30
   9  10  -5   40.90    3.00
   8  10  -5    0.20    1.50
   7  10  -5    4.90    1.50
  -7 -10   5    2.30    1.50
   6  10  -5   19.20    1.90
  -6 -10   5   21.50    1.90
  -6 -10   5   28.10    2.30
   5  10  -5    8.50    1.50
  -5 -10   5   11.20    1.70
  -5 -10   5    9.10    1.40
   4  10  -5   12.40    1.70
  -4 -10   5   14.40    1.50
  -4 -10   5   13.50    1.60
   3  10  -5    6.60    1.60
  -3 -10   5    8.70    1.50
  -3 -10   5    5.20    1.40
  -3 -10   5    6.70    1.30
   2  10  -5    5.30    1.40
  -2 -10   5    5.50    1.50
  -2 -10   5    7.10    1.30
   1  10  -5   -1.00    1.20
  -1 -10   5    0.20    1.30
  -1 -10   5   -1.50    1.40
   0  10  -5    1.70    1.30
   0 -10   5   -0.80    1.30
   0 -10   5   -0.60    1.20
  -1  10  -5    4.00    1.40
   1 -10   5    5.20    1.40
   1 -10   5    5.40    1.50
  -2  10  -5    0.00    1.30
   2 -10   5    1.90    1.50
   2 -10   5    1.90    1.50
  12   9  -5    8.40    2.00
  12   9  -5    8.00    2.40
  11   9  -5    7.30    1.90
  10   9  -5   -1.80    1.70
   9   9  -5   15.90    2.10
   8   9  -5    0.80    1.40
   7   9  -5    3.20    1.40
  -7  -9   5    3.50    1.40
  -7  -9   5    2.50    1.20
   6   9  -5    6.00    1.20
  -6  -9   5    5.30    1.50
  -6  -9   5    4.50    1.20
   5   9  -5   24.10    2.10
  -5  -9   5   34.70    2.10
  -5  -9   5   26.90    2.30
   4   9  -5   -1.20    1.10
  -4  -9   5   -0.50    1.10
  -4  -9   5    0.60    1.00
   3   9  -5    0.60    1.10
  -3  -9   5    2.00    1.20
  -3  -9   5    0.70    1.30
  -3  -9   5    1.70    1.20
   2   9  -5   15.00    1.50
  -2  -9   5   16.70    1.50
  -2  -9   5   16.40    1.60
   1   9  -5   -1.00    1.20
  -1  -9   5    0.70    1.10
  -1  -9   5   -1.60    1.10
   0   9  -5   22.10    2.00
   0  -9   5   30.20    2.40
   0  -9   5   26.50    2.00
  -1   9  -5   -0.30    1.30
   1  -9   5    1.60    1.10
   1  -9   5   -0.30    1.00
  -2   9  -5    0.40    1.40
   2  -9   5    2.40    1.30
   2  -9   5    2.90    1.40
  -3   9  -5    0.20    1.50
   3  -9   5    3.90    1.50
   3  -9   5    3.30    1.50
  -4   9  -5    0.00    1.40
   4  -9   5    3.00    1.60
  12   8  -5   -0.30    1.90
  12   8  -5    0.40    1.70
  11   8  -5    7.80    2.20
  11   8  -5    6.30    1.80
  10   8  -5   -1.20    1.70
  10   8  -5    3.60    1.50
   9   8  -5   -1.50    1.50
   9   8  -5   -0.90    1.50
   8   8  -5   25.40    2.20
  -8  -8   5   20.80    1.80
  -8  -8   5   23.30    2.00
   7   8  -5    5.00    1.50
  -7  -8   5    5.20    1.40
  -7  -8   5    4.60    1.20
   6   8  -5    8.70    1.40
  -6  -8   5    8.40    1.40
  -6  -8   5    9.40    1.30
   5   8  -5  105.59    3.30
  -5  -8   5  107.29    3.40
  -5  -8   5  116.79    3.30
   4   8  -5  139.39    3.80
  -4  -8   5  131.89    3.50
  -4  -8   5  138.09    3.50
   3   8  -5   37.60    2.30
  -3  -8   5   38.00    2.10
  -3  -8   5   41.30    2.10
  -3  -8   5   40.60    2.20
   2   8  -5  136.89    3.60
  -2  -8   5  138.69    3.40
  -2  -8   5  141.49    3.60
   1   8  -5   41.40    2.10
  -1  -8   5   43.30    2.10
  -1  -8   5   38.10    2.00
   0   8  -5    9.50    1.30
   0   8  -5    6.40    1.20
   0  -8   5    7.70    1.30
   0  -8   5    6.40    1.20
  -1   8  -5   23.50    1.90
   1  -8   5   25.30    1.90
   1  -8   5   18.60    1.60
  -2   8  -5    6.80    1.30
   2  -8   5    6.10    1.20
   2  -8   5   10.60    1.50
  -3   8  -5    2.60    1.40
   3  -8   5   -0.10    1.10
   3  -8   5    2.50    1.30
  -4   8  -5   -0.80    1.40
   4  -8   5    0.10    1.40
   4  -8   5    0.50    1.20
  -5   8  -5   -1.80    1.60
   5  -8   5    0.70    1.60
  13   7  -5    0.80    1.70
  12   7  -5    0.40    2.00
  11   7  -5   -1.00    1.70
  10   7  -5    5.10    1.70
   9   7  -5   66.49    3.00
  -9  -7   5   58.69    3.00
   8   7  -5   71.69    3.30
   8   7  -5   73.79    3.30
  -8  -7   5   77.29    3.00
  -8  -7   5   71.29    2.90
   7   7  -5  149.09    4.20
   7   7  -5  144.99    4.20
  -7  -7   5  142.09    3.80
  -7  -7   5  148.79    3.80
  -7  -7   5  143.79    4.00
  -6  -7   5   49.90    2.30
  -6  -7   5   52.79    2.20
  -6  -7   5   51.89    2.20
   5   7  -5   -1.00    1.00
  -5  -7   5    1.50    1.00
  -5  -7   5   -0.20    1.00
  -5  -7   5    2.30    1.10
   4   7  -5   91.99    2.80
   4   7  -5   94.99    2.80
  -4  -7   5   94.89    2.80
  -4  -7   5   97.19    2.60
  -4  -7   5   96.89    2.60
   3   7  -5    1.80    1.00
   3   7  -5    3.10    1.10
  -3  -7   5    1.10    0.90
  -3  -7   5    0.90    0.60
  -3  -7   5    1.60    1.00
  -3  -7   5    0.10    0.70
   2   7  -5    0.30    0.80
   2   7  -5    0.80    1.00
  -2  -7   5    0.80    0.70
  -2  -7   5    0.70    0.70
  -2  -7   5    0.30    0.80
  -2  -7   5    0.00    1.00
   1   7  -5  114.19    3.00
   1   7  -5  111.19    3.00
  -1  -7   5  114.39    2.80
  -1  -7   5  112.79    2.40
  -1  -7   5  113.29    2.90
  -1  -7   5  116.49    2.60
   0   7  -5   28.70    1.80
   0   7  -5   27.40    1.70
   0   7  -5   25.90    1.90
   0  -7   5   28.30    1.90
   0  -7   5   27.50    1.40
   0  -7   5   28.00    1.70
   0  -7   5   27.40    1.10
  -1   7  -5   56.79    2.40
  -1   7  -5   54.29    2.10
   1  -7   5   59.59    2.30
   1  -7   5   55.39    2.10
  -2   7  -5   59.29    2.50
   2  -7   5   59.79    2.30
   2  -7   5   57.69    2.40
  -3   7  -5   20.10    1.80
   3  -7   5   17.90    1.60
   3  -7   5   17.20    1.60
  -4   7  -5    2.20    1.20
   4  -7   5    1.00    1.30
   4  -7   5   -0.30    1.30
  -5   7  -5    4.20    1.40
   5  -7   5    3.90    1.50
   5  -7   5    5.10    1.30
  -6   7  -5   21.40    2.10
   6  -7   5   24.10    2.20
  13   6  -5   -0.50    2.10
  12   6  -5    3.60    2.00
  11   6  -5    6.60    1.80
  10   6  -5   27.00    2.40
 -10  -6   5   29.90    2.70
   9   6  -5   72.59    3.40
  -9  -6   5   73.79    3.00
   8   6  -5  158.98    4.60
  -8  -6   5  165.08    4.30
  -8  -6   5  163.78    4.40
   7   6  -5  217.58    5.10
   7   6  -5  200.18    3.70
  -7  -6   5  221.08    4.70
  -7  -6   5  204.78    4.90
   6   6  -5    6.50    0.40
   6   6  -5    6.40    1.10
  -6  -6   5    7.00    1.10
  -6  -6   5    6.90    1.20
  -6  -6   5    6.80    1.10
   5   6  -5    0.60    1.00
  -5  -6   5    0.10    0.80
  -5  -6   5    1.10    0.80
  -5  -6   5    1.80    0.90
   4   6  -5   46.70    1.90
   4   6  -5   46.20    1.90
  -4  -6   5   45.30    1.70
  -4  -6   5   50.09    1.90
  -4  -6   5   44.60    1.90
   3   6  -5   26.60    1.50
   3   6  -5   24.20    1.60
  -3  -6   5   24.20    1.20
  -3  -6   5   23.50    1.40
  -3  -6   5   26.30    1.40
  -3  -6   5   23.90    1.30
   2   6  -5  144.79    3.30
   2   6  -5  150.78    3.40
  -2  -6   5  148.29    3.10
  -2  -6   5  147.79    3.20
  -2  -6   5  147.59    2.90
  -2  -6   5  145.89    3.00
   1   6  -5   14.30    1.10
   1   6  -5   16.10    1.20
  -1  -6   5   14.00    0.90
  -1  -6   5   13.90    1.10
  -1  -6   5   13.30    0.90
  -1  -6   5   14.40    0.80
   0   6  -5   30.30    1.50
   0   6  -5   31.80    1.60
   0   6  -5   30.10    1.60
   0  -6   5   29.80    1.40
   0  -6   5   29.50    1.10
   0  -6   5   32.00    1.50
  -1   6  -5   13.70    1.20
  -1   6  -5   14.80    1.20
  -1   6  -5   14.20    1.20
   1  -6   5   14.90    1.00
   1  -6   5   15.50    1.30
   1  -6   5   13.70    1.10
  -2   6  -5  114.39    3.00
  -2   6  -5  120.69    3.20
   2  -6   5  119.59    3.00
   2  -6   5  122.19    3.00
  -3   6  -5    1.50    1.00
  -3   6  -5    3.20    0.90
   3  -6   5    2.70    1.20
   3  -6   5    3.30    1.10
  -4   6  -5    2.60    1.30
   4  -6   5    0.10    1.00
   4  -6   5    2.20    1.20
  -5   6  -5   -0.10    1.20
   5  -6   5    2.40    1.30
   5  -6   5   -1.40    1.30
  -6   6  -5   22.80    2.20
   6  -6   5   27.00    2.30
   6  -6   5   29.30    2.50
  -7   6  -5    4.00    1.60
   7  -6   5    5.60    1.60
  13   5  -5    3.00    1.80
  12   5  -5    0.30    1.90
 -12  -5   5    1.60    1.90
  11   5  -5    6.00    2.00
 -11  -5   5    2.00    1.90
  10   5  -5    3.60    1.50
 -10  -5   5    8.30    1.90
   9   5  -5   22.70    2.00
  -9  -5   5   25.70    2.20
   8   5  -5  193.88    4.90
  -8  -5   5  191.48    4.50
  -8  -5   5  192.98    4.80
  -8  -5   5  195.08    4.80
   7   5  -5   43.00    1.60
   7   5  -5   47.80    2.50
  -7  -5   5   45.00    2.30
  -7  -5   5   45.00    2.30
  -7  -5   5   49.00    2.30
   6   5  -5    4.80    0.60
   6   5  -5    3.40    1.20
   6   5  -5    6.00    1.20
  -6  -5   5    5.10    1.20
  -6  -5   5    4.20    1.00
  -6  -5   5    3.70    1.10
   5   5  -5   22.90    1.50
   5   5  -5   20.20    0.80
  -5  -5   5   19.90    1.70
  -5  -5   5   20.70    1.50
  -5  -5   5   21.80    1.60
   4   5  -5    6.50    0.90
   4   5  -5    7.40    0.90
  -4  -5   5    7.20    0.80
  -4  -5   5    7.70    0.90
  -4  -5   5    8.10    1.00
   3   5  -5  154.98    3.40
   3   5  -5  160.58    3.50
  -3  -5   5  164.08    3.20
  -3  -5   5  158.48    3.30
  -3  -5   5  163.98    3.30
  -3  -5   5  160.68    3.20
   2   5  -5  250.67    4.80
   2   5  -5  254.67    4.80
  -2  -5   5  254.57    4.30
  -2  -5   5  255.67    4.50
  -2  -5   5  256.17    4.50
  -2  -5   5  250.17    4.40
   1   5  -5   11.50    0.90
   1   5  -5   11.70    1.00
  -1  -5   5   11.80    0.90
  -1  -5   5   12.10    0.80
  -1  -5   5   11.10    0.60
  -1  -5   5   11.80    0.80
   0   5  -5   16.60    1.10
   0   5  -5   16.90    1.00
   0   5  -5   18.20    1.20
   0  -5   5   18.90    1.10
   0  -5   5   16.80    1.10
   0  -5   5   18.50    0.80
  -1   5  -5    1.80    0.70
  -1   5  -5    3.20    0.60
  -1   5  -5    3.00    0.80
   1  -5   5    2.30    0.70
   1  -5   5    1.40    0.70
   1  -5   5    3.70    0.50
   1  -5   5    3.30    0.80
  -2   5  -5   45.60    1.70
  -2   5  -5   47.40    1.80
  -2   5  -5   47.40    1.90
   2  -5   5   46.80    1.30
   2  -5   5   46.90    1.70
   2  -5   5   48.40    1.70
  -3   5  -5    1.50    0.80
  -3   5  -5    1.30    1.00
  -3   5  -5    1.40    0.80
   3  -5   5    1.60    0.70
   3  -5   5    1.00    0.90
   3  -5   5    2.60    1.00
  -4   5  -5    7.70    1.40
  -4   5  -5   10.00    1.10
   4  -5   5   10.00    1.20
   4  -5   5   11.60    1.30
  -5   5  -5    5.50    1.30
   5  -5   5    5.70    1.20
   5  -5   5    5.90    1.30
  -6   5  -5    0.40    1.30
   6  -5   5    0.90    1.20
   6  -5   5   -3.20    1.40
  -7   5  -5   13.80    1.80
   7  -5   5   10.40    1.60
   7  -5   5   10.80    1.70
  -8   5  -5   -2.30    1.50
  13   4  -5    8.60    2.40
  12   4  -5    4.30    1.70
 -12  -4   5    4.20    2.00
  11   4  -5   16.30    2.30
 -11  -4   5   16.40    2.00
  10   4  -5   16.80    2.20
 -10  -4   5   17.60    1.90
   9   4  -5    5.50    1.80
  -9  -4   5    6.20    1.50
   8   4  -5  253.37    5.90
  -8  -4   5  268.07    5.80
  -8  -4   5  261.47    5.50
  -8  -4   5  256.67    6.00
   7   4  -5   54.29    1.80
   7   4  -5   51.19    2.60
  -7  -4   5   51.29    2.50
  -7  -4   5   52.49    2.40
   6   4  -5   22.20    1.20
   6   4  -5   20.90    1.90
   6   4  -5   19.70    1.60
  -6  -4   5   20.70    1.70
  -6  -4   5   20.00    1.70
  -6  -4   5   22.60    1.50
   5   4  -5   20.60    1.50
   5   4  -5   20.90    1.30
  -5  -4   5   19.70    1.50
  -5  -4   5   21.30    1.50
  -5  -4   5   22.00    1.50
   4   4  -5  113.39    2.80
   4   4  -5  111.59    2.80
  -4  -4   5  105.39    2.70
  -4  -4   5  109.99    2.60
  -4  -4   5  110.79    2.50
   3   4  -5   71.59    2.00
   3   4  -5   70.59    1.90
  -3  -4   5   69.69    1.80
  -3  -4   5   70.59    1.90
  -3  -4   5   68.59    1.80
   2   4  -5    5.90    0.50
   2   4  -5    5.20    0.70
   2   4  -5    6.50    0.60
   2   4  -5    5.70    0.70
  -2  -4   5    5.70    0.60
  -2  -4   5    4.50    0.50
  -2  -4   5    4.90    0.60
  -2  -4   5    5.70    0.60
   1   4  -5  254.77    4.50
   1   4  -5  252.07    4.10
   1   4  -5  249.48    4.50
  -1  -4   5  252.47    4.20
  -1  -4   5  250.87    4.20
  -1  -4   5  250.87    4.00
  -1  -4   5  256.47    4.20
   0   4  -5  117.99    2.40
   0   4  -5  120.59    2.50
   0   4  -5  121.29    2.40
   0   4  -5  118.09    2.40
   0  -4   5  119.89    2.30
   0  -4   5  117.59    2.30
  -1   4  -5    0.40    0.50
  -1   4  -5    0.30    0.60
  -1   4  -5   -0.70    0.60
  -1   4  -5    1.00    0.60
   1  -4   5    0.60    0.60
   1  -4   5    0.50    0.50
  -2   4  -5   81.39    2.10
  -2   4  -5   85.29    2.20
  -2   4  -5   83.69    2.20
  -2   4  -5   86.59    2.20
   2  -4   5   82.99    1.70
   2  -4   5   82.29    2.00
   2  -4   5   86.69    2.10
  -3   4  -5   72.59    2.30
  -3   4  -5   70.89    2.00
  -3   4  -5   77.19    2.30
   3  -4   5   72.89    2.10
   3  -4   5   69.19    2.10
   3  -4   5   73.09    1.80
  -4   4  -5   47.30    1.90
  -4   4  -5   53.19    2.10
  -4   4  -5   50.89    2.00
   4  -4   5   51.29    1.70
   4  -4   5   49.40    2.00
   4  -4   5   52.39    2.00
  -5   4  -5   12.00    1.20
  -5   4  -5   14.00    1.40
   5  -4   5   13.50    1.40
   5  -4   5   14.00    1.30
  -6   4  -5   24.00    2.10
   6  -4   5   26.50    2.00
   6  -4   5   23.40    1.80
  -7   4  -5    5.40    1.50
   7  -4   5    5.20    1.40
   7  -4   5    1.50    1.60
  -8   4  -5   30.90    2.50
   8  -4   5   31.20    2.50
  -9   4  -5    0.10    1.60
  13   3  -5    1.90    2.10
 -13  -3   5   -1.80    1.70
  12   3  -5    9.00    2.00
 -12  -3   5    8.50    1.90
  11   3  -5   15.70    2.00
 -11  -3   5   15.70    2.10
  10   3  -5    3.50    1.80
 -10  -3   5    1.40    1.80
   9   3  -5   10.50    1.70
  -9  -3   5   10.90    1.70
   8   3  -5   92.99    3.40
  -8  -3   5   96.99    3.40
  -8  -3   5   97.29    3.30
  -8  -3   5   92.29    3.00
   7   3  -5  454.35    8.10
   7   3  -5  472.45    8.90
  -7  -3   5  448.66    8.10
  -7  -3   5  461.25    8.40
   6   3  -5   44.20    2.30
   6   3  -5   40.80    2.00
  -6  -3   5   47.90    2.10
  -6  -3   5   44.30    2.00
  -6  -3   5   42.70    2.20
   5   3  -5 1188.78   19.50
   5   3  -5 1174.08   19.50
  -5  -3   5 1187.78   18.30
  -5  -3   5 1168.78   19.40
  -5  -3   5 1178.58   18.40
   4   3  -5   41.60    1.80
  -4  -3   5   40.70    1.60
  -4  -3   5   39.30    1.70
  -4  -3   5   40.00    1.70
   3   3  -5   86.59    2.20
   3   3  -5   86.39    2.20
  -3  -3   5   83.99    2.00
  -3  -3   5   84.59    2.00
  -3  -3   5   87.39    2.10
   2   3  -5   13.10    0.90
   2   3  -5   14.00    0.80
  -2  -3   5   11.50    0.90
  -2  -3   5   12.30    0.80
  -2  -3   5   10.90    0.80
   1   3  -5   85.09    1.80
   1   3  -5   82.29    1.70
   1   3  -5   81.89    1.70
   1   3  -5   84.19    1.80
  -1  -3   5   82.19    1.60
  -1  -3   5   80.79    1.40
  -1  -3   5   79.79    1.60
  -1  -3   5   83.59    1.40
   0   3  -5   10.90    0.70
   0   3  -5   12.20    0.70
   0   3  -5   12.10    0.60
   0   3  -5   11.60    0.80
   0  -3   5   11.20    0.60
   0  -3   5   11.90    0.60
  -1   3  -5  147.79    2.90
  -1   3  -5  140.29    2.70
  -1   3  -5  141.89    2.70
  -1   3  -5  139.19    2.60
   1  -3   5  143.49    2.40
   1  -3   5  140.89    2.40
  -2   3  -5  491.05    7.90
  -2   3  -5  486.55    8.10
  -2   3  -5  462.95    7.70
  -2   3  -5  483.95    8.10
   2  -3   5  477.55    7.90
   2  -3   5  480.35    7.60
   2  -3   5  471.35    7.50
   2  -3   5  490.85    7.60
  -3   3  -5  324.77    5.70
  -3   3  -5  328.47    5.90
  -3   3  -5  327.37    5.90
  -3   3  -5  333.77    6.00
   3  -3   5  331.87    5.50
   3  -3   5  327.37    5.50
   3  -3   5  321.77    5.50
  -4   3  -5   15.50    1.30
  -4   3  -5   17.80    1.40
  -4   3  -5   19.00    1.50
  -4   3  -5   19.50    1.40
   4  -3   5   17.40    1.10
   4  -3   5   16.60    1.30
   4  -3   5   18.70    1.40
  -5   3  -5    0.50    0.80
  -5   3  -5    0.60    1.10
  -5   3  -5    1.70    1.10
   5  -3   5    1.50    1.00
   5  -3   5   -1.00    0.80
   5  -3   5    2.20    0.80
  -6   3  -5   17.00    1.60
  -6   3  -5   16.40    1.40
   6  -3   5   20.40    1.70
   6  -3   5   17.40    1.50
  -7   3  -5  129.29    4.00
   7  -3   5  129.09    3.70
   7  -3   5  126.79    3.80
  -8   3  -5    4.80    1.60
   8  -3   5    8.60    1.50
   8  -3   5    3.90    1.50
  -9   3  -5   25.00    2.30
 -10   3  -5   26.30    2.50
  12   2  -5    2.50    1.70
 -12  -2   5    5.10    2.20
  11   2  -5    1.80    1.90
 -11  -2   5    1.30    1.60
  10   2  -5    2.70    1.80
 -10  -2   5    1.30    1.50
   9   2  -5    6.80    1.80
  -9  -2   5    7.60    1.60
  -9  -2   5    7.50    1.60
   8   2  -5   -0.90    1.30
  -8  -2   5   -0.80    1.10
  -8  -2   5   -0.80    1.40
  -8  -2   5    1.10    1.00
  -8  -2   5   -1.60    1.00
   7   2  -5   15.90    1.30
   7   2  -5   13.40    1.30
   7   2  -5   12.10    1.60
  -7  -2   5   14.20    1.30
  -7  -2   5   14.50    1.20
  -7  -2   5   11.30    1.50
   6   2  -5    3.70    1.00
   6   2  -5    4.40    1.00
  -6  -2   5    3.20    0.90
  -6  -2   5    3.10    0.90
  -6  -2   5    3.70    0.90
   5   2  -5  110.99    3.00
   5   2  -5  109.79    2.60
   5   2  -5  104.99    3.00
  -5  -2   5  109.19    2.60
  -5  -2   5  104.29    2.80
  -5  -2   5  107.39    2.90
   4   2  -5   24.20    1.20
   4   2  -5   22.90    1.40
   4   2  -5   19.50    1.50
  -4  -2   5   25.50    1.40
  -4  -2   5   22.60    1.20
  -4  -2   5   24.20    1.40
   3   2  -5  261.17    4.80
   3   2  -5  261.77    4.80
  -3  -2   5  255.37    4.50
  -3  -2   5  258.37    4.70
  -3  -2   5  260.27    4.40
   2   2  -5   64.89    1.60
   2   2  -5   65.19    1.60
  -2  -2   5   64.39    1.50
  -2  -2   5   64.59    1.50
  -2  -2   5   65.29    1.40
  -2  -2   5   65.19    1.50
  -2  -2   5   63.69    1.50
   1   2  -5  349.37    5.70
   1   2  -5  354.66    5.70
  -1  -2   5  334.57    5.30
  -1  -2   5  351.16    5.30
   0   2  -5    7.10    0.40
   0   2  -5    6.40    0.40
   0   2  -5    6.40    0.40
   0   2  -5    6.20    0.30
   0   2  -5    6.10    0.60
  -1   2  -5  197.28    3.20
  -1   2  -5  196.78    3.30
  -1   2  -5  199.18    3.60
  -1   2  -5  203.18    3.30
  -2   2  -5 1170.18   17.70
  -2   2  -5 1156.08   18.50
  -2   2  -5 1206.78   18.50
  -2   2  -5 1151.48   17.80
   2  -2   5 1155.48   17.30
   2  -2   5 1161.08   17.70
   2  -2   5 1177.18   17.40
  -3   2  -5  192.88    3.60
  -3   2  -5  198.88    3.70
  -3   2  -5  196.28    3.90
  -3   2  -5  196.58    3.80
   3  -2   5  187.28    3.40
   3  -2   5  195.38    3.40
   3  -2   5  194.28    3.50
  -4   2  -5   -0.40    0.60
  -4   2  -5    0.40    0.80
  -4   2  -5   -0.40    0.70
  -4   2  -5   -0.30    0.60
   4  -2   5    0.90    0.70
   4  -2   5   -0.10    0.60
   4  -2   5    0.30    0.70
  -5   2  -5   11.00    1.00
  -5   2  -5   12.30    1.20
  -5   2  -5   11.00    1.20
  -5   2  -5   12.10    1.10
   5  -2   5   11.60    1.00
   5  -2   5   10.40    1.00
   5  -2   5   11.00    1.10
  -6   2  -5  237.18    5.20
  -6   2  -5  243.88    5.00
   6  -2   5  245.98    4.90
   6  -2   5  238.08    4.90
   6  -2   5  244.28    4.90
  -7   2  -5  226.48    5.30
  -7   2  -5  224.68    5.00
   7  -2   5  228.78    4.90
   7  -2   5  232.38    5.10
  -8   2  -5   16.20    1.80
   8  -2   5   15.10    1.90
   8  -2   5   11.70    1.60
  -9   2  -5   -0.40    1.40
   9  -2   5    1.90    1.60
 -10   2  -5   11.70    2.00
  12   1  -5   -0.30    2.00
 -12  -1   5    1.20    2.10
  11   1  -5    0.00    1.80
 -11  -1   5    1.20    1.60
  10   1  -5   29.30    2.40
 -10  -1   5   27.10    2.30
   9   1  -5    0.20    1.60
  -9  -1   5    0.90    1.60
  -9  -1   5    0.90    1.20
   8   1  -5    8.40    1.40
  -8  -1   5    7.00    1.40
  -8  -1   5    8.40    1.40
  -8  -1   5   10.70    1.30
  -8  -1   5    9.10    1.30
   7   1  -5    3.60    1.20
   7   1  -5    3.50    0.90
   7   1  -5    4.20    1.40
  -7  -1   5    2.90    1.10
  -7  -1   5    3.50    1.00
  -7  -1   5    1.90    1.00
  -7  -1   5    4.20    1.20
   6   1  -5   -0.30    0.70
   6   1  -5    1.50    1.00
   6   1  -5   -0.30    1.00
  -6  -1   5    0.30    1.00
  -6  -1   5   -0.30    0.70
  -6  -1   5    0.60    0.80
  -6  -1   5    1.00    0.80
   5   1  -5  156.18    3.40
   5   1  -5  159.28    3.50
   5   1  -5  161.98    3.70
   5   1  -5  155.88    3.80
  -5  -1   5  161.48    3.60
  -5  -1   5  160.48    3.60
  -5  -1   5  157.88    3.70
  -5  -1   5  154.18    3.40
   4   1  -5    3.80    0.70
   4   1  -5    3.70    0.90
   4   1  -5    3.70    0.90
   4   1  -5    4.60    0.80
  -4  -1   5    3.90    0.80
  -4  -1   5    3.80    0.80
  -4  -1   5    3.20    0.70
  -4  -1   5    3.30    0.90
   3   1  -5   81.29    1.90
   3   1  -5   80.69    2.10
   3   1  -5   83.39    2.00
  -3  -1   5   83.29    2.00
  -3  -1   5   80.99    1.90
  -3  -1   5   83.79    2.10
  -3  -1   5   82.79    1.90
   2   1  -5   31.00    1.10
   2   1  -5   30.60    0.90
   2   1  -5   31.10    1.10
  -2  -1   5   31.10    1.10
  -2  -1   5   31.90    1.10
  -2  -1   5   30.90    1.10
  -2  -1   5   34.70    1.00
  -2  -1   5   33.60    1.10
   1   1  -5  948.11   15.10
   1   1  -5  970.30   14.50
   1   1  -5  947.71   15.10
  -1  -1   5  960.00   14.40
  -1  -1   5  970.40   14.20
  -1  -1   5  944.71   14.20
  -1  -1   5  955.70   15.00
  -1  -1   5  948.01   15.00
  -1   1  -5   61.19    1.50
  -1   1  -5   58.09    1.00
  -2   1  -5  263.87    4.70
  -2   1  -5  268.87    4.50
  -2   1  -5  268.57    4.50
   2  -1   5  257.57    4.10
   2  -1   5  269.67    4.10
  -3   1  -5    2.10    0.70
  -3   1  -5    1.10    0.60
  -3   1  -5    2.10    0.50
   3  -1   5    1.70    0.50
   3  -1   5    1.90    0.40
   3  -1   5    2.80    0.40
   3  -1   5    0.80    0.50
  -4   1  -5   65.69    2.20
  -4   1  -5   61.09    1.80
  -4   1  -5   63.39    1.80
   4  -1   5   62.89    1.70
   4  -1   5   63.09    1.70
   4  -1   5   61.59    1.80
  -5   1  -5   17.40    1.30
  -5   1  -5   14.50    1.20
  -5   1  -5   16.30    1.30
   5  -1   5   17.80    1.20
   5  -1   5   14.80    1.20
   5  -1   5   16.70    1.20
  -6   1  -5    1.30    0.90
  -6   1  -5    0.30    0.90
  -6   1  -5    1.40    1.00
   6  -1   5    2.20    0.90
   6  -1   5   -0.20    0.80
   6  -1   5    0.00    1.00
  -7   1  -5   81.79    3.00
  -7   1  -5   81.39    3.00
   7  -1   5   83.89    2.80
   7  -1   5   86.49    3.10
  -8   1  -5  241.18    5.70
   8  -1   5  231.58    5.30
  -9   1  -5   13.70    1.80
   9  -1   5   11.80    1.60
   9  -1   5   12.40    2.00
 -10   1  -5    7.90    1.80
 -11   1  -5   -2.10    1.60
 -12   0   5    2.00    2.20
  11   0  -5   -0.40    1.50
 -11   0   5    0.80    1.70
  10   0  -5   10.80    1.80
 -10   0   5   10.70    2.20
   9   0  -5    2.70    1.40
  -9   0   5   -1.10    1.60
  -9   0   5    0.50    1.20
   8   0  -5  205.68    5.20
  -8   0   5  202.08    5.10
  -8   0   5  213.18    5.50
   7   0  -5   28.20    2.00
   7   0  -5   29.10    2.00
   7   0  -5   30.60    2.20
  -7   0   5   29.40    2.30
  -7   0   5   32.20    2.10
  -7   0   5   30.80    1.90
  -7   0   5   29.50    1.80
   6   0  -5    0.80    1.00
   6   0  -5    1.40    0.90
   6   0  -5    1.50    1.10
  -6   0   5    1.40    0.80
  -6   0   5    1.80    1.20
  -6   0   5    2.10    1.00
  -6   0   5    3.30    0.90
   5   0  -5   85.59    2.50
   5   0  -5   85.79    2.60
   5   0  -5   86.09    2.40
  -5   0   5   85.89    2.50
  -5   0   5   82.09    2.50
  -5   0   5   86.09    2.50
   4   0  -5   33.00    1.70
   4   0  -5   33.90    1.40
   4   0  -5   30.70    1.70
   4   0  -5   33.20    1.50
  -4   0   5   30.20    1.40
  -4   0   5   31.80    1.50
  -4   0   5   34.20    1.60
  -4   0   5   32.90    1.70
   3   0  -5   35.20    1.40
   3   0  -5   38.70    1.40
   3   0  -5   33.90    1.40
  -3   0   5   38.10    1.50
  -3   0   5   36.60    1.50
  -3   0   5   37.60    1.40
  -3   0   5   37.20    1.30
   2   0  -5    1.50    0.50
   2   0  -5    1.80    0.60
   2   0  -5    2.10    0.50
   2   0  -5    1.80    0.50
  -2   0   5    2.60    0.60
  -2   0   5    2.50    0.60
  -2   0   5    2.70    0.60
  -2   0   5    1.90    0.60
  -2   0   5    2.00    0.50
   1   0  -5  279.67    4.80
   1   0  -5  275.27    4.40
   1   0  -5  280.67    4.40
   1   0  -5  285.07    4.60
   1   0  -5  278.27    4.80
  -1   0   5  286.37    4.60
  -1   0   5  278.87    4.50
  -1   0   5  278.17    4.50
  -1   0   5  283.47    4.80
  -1   0   5  280.67    4.70
   0   0  -5 1920.51   30.80
   0   0  -5 1962.00   30.70
   0   0  -5 1967.00   29.70
   0   0   5 2003.30   30.50
   0   0   5 1971.30   29.00
   0   0   5 1943.21   28.90
   0   0   5 1879.11   30.50
  -1   0  -5  316.17    5.10
  -1   0  -5  319.87    5.10
  -2   0  -5  181.78    3.10
  -2   0  -5  182.48    3.10
  -2   0  -5  175.48    3.30
   2   0   5  173.78    2.90
   2   0   5  175.88    2.90
   2   0   5  182.58    2.90
   2   0   5  178.98    2.90
  -3   0  -5  163.38    3.10
  -3   0  -5  163.18    3.10
  -3   0  -5  161.98    3.30
   3   0   5  163.18    2.90
   3   0   5  163.38    2.90
   3   0   5  164.38    2.90
  -4   0  -5   12.30    1.00
  -4   0  -5   13.30    1.00
  -4   0  -5   12.70    1.10
   4   0   5   13.20    0.90
   4   0   5   10.90    0.80
   4   0   5   12.90    1.00
   4   0   5   15.20    1.10
  -5   0  -5   47.30    1.70
  -5   0  -5   47.10    1.90
  -5   0  -5   48.60    1.90
   5   0   5   48.30    1.60
   5   0   5   47.20    1.80
   5   0   5   46.30    1.70
  -6   0  -5    3.50    1.00
  -6   0  -5    5.00    1.00
   6   0   5    3.80    1.00
   6   0   5    4.70    0.80
   6   0   5    5.10    1.00
  -7   0  -5   13.30    1.30
  -7   0  -5   11.20    1.40
   7   0   5   10.60    1.50
   7   0   5   10.20    1.20
   7   0   5   11.60    1.20
  -8   0  -5  157.98    4.30
  -8   0  -5  146.19    4.10
   8   0   5  155.78    4.10
   8   0   5  155.18    4.10
  -9   0  -5   16.80    1.90
   9   0   5   20.60    1.90
   9   0   5   16.00    1.80
 -10   0  -5    0.70    1.50
 -11   0  -5    4.50    1.80
  11  -1  -5   15.00    2.20
 -11   1   5   16.80    2.60
  10  -1  -5   36.80    3.10
 -10   1   5   35.00    2.80
   9  -1  -5   28.70    2.50
  -9   1   5   29.80    2.50
  -9   1   5   33.80    2.40
   8  -1  -5  328.07    7.20
  -8   1   5  333.37    7.50
  -8   1   5  333.87    7.00
   7  -1  -5    8.30    1.20
   7  -1  -5    4.70    1.30
   7  -1  -5    7.90    1.40
  -7   1   5   10.10    1.40
  -7   1   5    7.40    1.10
  -7   1   5    8.80    1.60
  -7   1   5    8.00    1.30
   6  -1  -5    7.60    1.20
   6  -1  -5    5.40    1.10
   6  -1  -5    7.40    1.20
  -6   1   5    7.20    1.40
  -6   1   5    6.60    1.10
  -6   1   5    8.40    1.00
  -6   1   5    7.90    1.10
   5  -1  -5    7.70    1.00
   5  -1  -5    6.80    1.10
   5  -1  -5   10.30    1.00
  -5   1   5    9.40    1.10
  -5   1   5    9.50    1.20
  -5   1   5    9.20    1.30
  -5   1   5    8.00    1.10
   4  -1  -5  537.15    9.40
   4  -1  -5  532.35    8.70
   4  -1  -5  535.85    8.80
   4  -1  -5  519.95    9.30
  -4   1   5  539.55    8.80
  -4   1   5  527.95    9.00
  -4   1   5  495.35    9.30
  -4   1   5  521.95    8.70
   3  -1  -5   47.20    1.70
   3  -1  -5   46.00    1.60
   3  -1  -5   48.50    1.70
   3  -1  -5   43.60    1.50
   3  -1  -5   46.30    1.60
  -3   1   5   43.80    1.60
  -3   1   5   47.00    1.70
  -3   1   5   45.10    1.50
  -3   1   5   46.80    1.70
   2  -1  -5  147.29    2.90
   2  -1  -5  147.59    3.00
   2  -1  -5  148.59    3.10
   2  -1  -5  148.39    2.80
  -2   1   5  149.49    3.10
  -2   1   5  146.29    2.90
  -2   1   5  147.89    2.90
  -2   1   5  146.49    3.10
  -2   1   5  150.38    3.00
   1  -1  -5   24.40    1.10
   1  -1  -5   23.00    1.10
   1  -1  -5   22.90    0.90
   1  -1  -5   24.00    1.00
  -1   1   5   27.00    1.10
  -1   1   5   25.10    1.00
  -1   1   5   23.00    1.00
  -1   1   5   24.50    1.00
  -1   1   5   24.70    1.10
   0  -1  -5 1307.97   19.40
   0  -1  -5 1296.77   19.40
   0  -1  -5 1329.77   20.00
   0  -1  -5 1310.77   20.70
   0  -1  -5 1314.77   20.70
   0   1   5 1346.67   19.90
   0   1   5 1287.07   20.60
   0   1   5 1299.57   19.50
   0   1   5 1308.57   20.70
   0   1   5 1308.37   19.50
  -1  -1  -5 3335.87   48.10
  -1  -1  -5 3237.48   51.59
  -1  -1  -5 3179.98   52.19
   1   1   5 3307.27   51.49
   1   1   5 3197.48   51.59
   1   1   5 3288.87   49.00
   1   1   5 3285.67   48.60
  -2  -1  -5   14.00    0.80
  -2  -1  -5   14.60    0.80
   2   1   5   13.30    0.70
   2   1   5   12.80    0.70
   2   1   5   12.40    0.70
   2   1   5   12.50    0.70
  -3  -1  -5   24.70    1.20
  -3  -1  -5   25.60    1.00
  -3  -1  -5   25.10    1.00
   3   1   5   23.10    1.00
   3   1   5   23.80    0.90
   3   1   5   23.20    1.00
   3   1   5   22.00    1.00
  -4  -1  -5  153.28    3.20
  -4  -1  -5  153.28    3.20
  -4  -1  -5  149.59    3.10
   4   1   5  150.78    2.90
   4   1   5  150.68    3.00
   4   1   5  151.38    3.00
  -5  -1  -5   -0.30    0.80
  -5  -1  -5   -0.10    0.70
  -5  -1  -5   -0.50    0.90
   5   1   5   -0.60    0.60
   5   1   5    1.70    0.70
   5   1   5   -0.40    0.70
   5   1   5    0.40    0.60
  -6  -1  -5   45.90    2.10
  -6  -1  -5   48.80    2.00
   6   1   5   48.10    1.80
   6   1   5   47.10    1.90
   6   1   5   48.10    1.90
  -7  -1  -5    0.70    1.10
  -7  -1  -5    2.80    1.00
   7   1   5   -0.20    1.00
   7   1   5    0.50    0.90
   7   1   5   -0.30    0.90
  -8  -1  -5    1.80    1.20
  -8  -1  -5   -1.20    1.20
   8   1   5    0.40    1.30
   8   1   5    2.00    1.10
   8   1   5    1.10    1.30
  -9  -1  -5    2.20    1.30
  -9  -1  -5    2.60    1.40
   9   1   5    2.10    1.40
   9   1   5    2.10    1.30
 -10  -1  -5   24.10    2.20
 -11  -1  -5   14.40    1.90
 -12  -1  -5    0.20    1.80
 -11   2   5   12.60    2.60
  10  -2  -5   27.90    2.70
 -10   2   5   25.70    2.80
   9  -2  -5    0.70    1.40
  -9   2   5   -0.20    1.40
  -9   2   5   -1.20    1.80
   8  -2  -5  105.79    3.70
  -8   2   5  104.39    3.60
  -8   2   5  106.59    3.80
   7  -2  -5   21.30    1.90
  -7   2   5   20.40    1.70
  -7   2   5   19.70    1.90
   6  -2  -5    8.00    1.20
   6  -2  -5   10.30    1.20
   6  -2  -5   10.00    1.40
  -6   2   5   10.70    1.40
  -6   2   5   11.00    1.40
  -6   2   5   10.20    1.30
  -6   2   5    9.50    1.40
   5  -2  -5    5.30    1.10
   5  -2  -5    6.80    0.90
   5  -2  -5    5.60    1.10
  -5   2   5    6.40    1.00
  -5   2   5    7.80    1.20
  -5   2   5    7.50    1.10
  -5   2   5    5.80    1.10
   4  -2  -5  184.18    4.00
   4  -2  -5  184.38    3.80
   4  -2  -5  186.88    4.20
   4  -2  -5  184.78    3.90
  -4   2   5  175.98    3.80
  -4   2   5  185.68    3.90
  -4   2   5  187.68    4.20
  -4   2   5  183.48    4.00
   3  -2  -5  128.09    2.90
   3  -2  -5  129.29    3.10
   3  -2  -5  130.19    3.10
   3  -2  -5  129.39    2.90
   3  -2  -5  132.29    3.00
  -3   2   5  130.79    3.10
  -3   2   5  131.69    3.00
  -3   2   5  130.49    3.10
  -3   2   5  129.19    2.80
   2  -2  -5    9.50    0.90
   2  -2  -5    8.40    0.80
   2  -2  -5    9.00    1.00
   2  -2  -5   10.00    0.80
  -2   2   5    8.90    0.80
  -2   2   5    8.80    0.80
  -2   2   5    8.80    0.80
  -2   2   5    8.30    0.90
   1  -2  -5   80.49    1.90
   1  -2  -5   84.69    2.10
   1  -2  -5   87.19    2.00
   1  -2  -5   83.99    2.00
  -1   2   5   84.49    2.00
  -1   2   5   82.39    1.90
  -1   2   5   83.39    2.00
  -1   2   5   86.19    2.00
  -1   2   5   85.49    2.20
   0  -2  -5  590.04    9.20
   0  -2  -5  567.34    8.90
   0  -2  -5  571.74    8.90
   0  -2  -5  572.54    9.50
   0   2   5  587.94    9.20
   0   2   5  573.54    9.00
   0   2   5  574.74    9.50
   0   2   5  561.74    9.50
   0   2   5  578.34    9.00
  -1  -2  -5  121.89    2.30
  -1  -2  -5  123.79    2.50
  -1  -2  -5  120.79    2.30
  -1  -2  -5  124.19    2.50
   1   2   5  119.29    2.40
   1   2   5  117.29    2.30
   1   2   5  120.49    2.50
   1   2   5  124.69    2.50
  -2  -2  -5 1183.58   17.70
  -2  -2  -5 1194.48   17.80
  -2  -2  -5 1192.68   19.00
  -2  -2  -5 1199.78   19.00
   2   2   5 1188.78   18.90
   2   2   5 1186.48   17.80
   2   2   5 1164.48   18.90
   2   2   5 1195.98   17.90
  -3  -2  -5  157.08    3.10
  -3  -2  -5  156.48    3.10
  -3  -2  -5  153.28    3.10
  -3  -2  -5  153.78    2.80
   3   2   5  152.58    3.10
   3   2   5  156.38    2.90
   3   2   5  156.28    3.00
  -4  -2  -5  387.36    6.90
  -4  -2  -5  387.96    6.60
  -4  -2  -5  387.96    6.80
   4   2   5  393.36    6.50
   4   2   5  381.16    6.40
   4   2   5  389.76    6.80
  -5  -2  -5   24.60    1.50
  -5  -2  -5   25.60    1.70
   5   2   5   25.80    1.40
   5   2   5   23.40    1.30
   5   2   5   25.20    1.50
  -6  -2  -5  133.59    3.40
  -6  -2  -5  138.69    3.40
   6   2   5  140.29    3.30
   6   2   5  136.49    3.10
   6   2   5  137.19    3.30
   6   2   5  136.69    3.30
  -7  -2  -5   73.49    2.60
  -7  -2  -5   73.79    2.50
   7   2   5   76.39    2.60
   7   2   5   79.89    2.60
   7   2   5   72.69    2.40
   7   2   5   74.79    2.50
  -8  -2  -5   -0.80    1.30
  -8  -2  -5   -1.30    1.20
   8   2   5   -3.00    1.00
   8   2   5   -0.10    1.00
   8   2   5   -0.20    1.20
   8   2   5   -0.10    1.10
  -9  -2  -5    4.00    1.30
  -9  -2  -5    5.70    1.50
   9   2   5    6.10    1.30
   9   2   5    3.70    1.40
 -10  -2  -5    1.20    1.30
 -11  -2  -5   -0.10    1.30
 -12  -2  -5    1.40    1.80
 -11   3   5    6.00    2.10
 -10   3   5    7.40    2.00
   9  -3  -5    2.70    1.90
  -9   3   5    5.50    2.10
  -9   3   5    1.70    1.80
   8  -3  -5    8.30    1.60
  -8   3   5    6.20    2.00
  -8   3   5    4.00    1.70
   7  -3  -5   33.60    2.50
  -7   3   5   31.60    2.40
  -7   3   5   33.50    2.30
   6  -3  -5   74.59    3.00
   6  -3  -5   72.89    2.80
   6  -3  -5   71.39    2.70
  -6   3   5   72.89    3.20
  -6   3   5   73.49    2.60
  -6   3   5   66.59    2.90
   5  -3  -5    3.70    1.10
   5  -3  -5    3.10    0.90
   5  -3  -5    2.40    1.10
  -5   3   5    3.70    1.10
  -5   3   5    4.50    1.10
  -5   3   5    2.90    1.10
  -5   3   5    3.20    1.00
   4  -3  -5   25.20    1.80
   4  -3  -5   22.50    1.50
   4  -3  -5   24.20    1.70
   4  -3  -5   23.30    1.70
  -4   3   5   23.80    1.70
  -4   3   5   23.90    1.60
  -4   3   5   26.10    1.70
  -4   3   5   24.20    1.90
   3  -3  -5   90.79    2.50
   3  -3  -5   89.19    2.50
   3  -3  -5   87.19    2.40
   3  -3  -5   86.49    2.50
  -3   3   5   86.99    2.70
  -3   3   5   82.59    2.50
  -3   3   5   87.49    2.30
  -3   3   5   88.89    2.60
   2  -3  -5  140.29    3.50
   2  -3  -5  170.38    3.70
   2  -3  -5  169.98    3.50
   2  -3  -5  165.48    3.40
   2  -3  -5  171.58    3.50
  -2   3   5  170.68    3.40
  -2   3   5  169.38    3.70
  -2   3   5  173.08    3.40
  -2   3   5  166.08    3.50
   1  -3  -5  151.88    3.30
   1  -3  -5  150.88    3.10
   1  -3  -5  152.28    3.10
   1  -3  -5  147.29    3.00
  -1   3   5  147.79    3.20
  -1   3   5  148.59    3.30
  -1   3   5  148.39    3.00
  -1   3   5  144.99    3.10
  -1   3   5  146.89    3.10
   0  -3  -5  100.19    2.20
   0  -3  -5  102.29    2.20
   0  -3  -5   99.69    2.40
   0  -3  -5  101.49    2.30
   0   3   5  100.39    2.40
   0   3   5  100.39    2.40
   0   3   5  100.39    2.20
   0   3   5   99.19    2.20
   0   3   5  102.39    2.30
  -1  -3  -5    0.60    0.70
  -1  -3  -5    0.10    0.60
  -1  -3  -5   -0.10    0.50
  -1  -3  -5    0.90    0.50
   1   3   5   -0.10    0.50
   1   3   5    0.10    0.60
   1   3   5    1.30    0.60
   1   3   5    0.80    0.50
   1   3   5    0.10    0.50
  -2  -3  -5   10.20    0.80
  -2  -3  -5   12.20    1.00
  -2  -3  -5   13.70    0.90
   2   3   5   11.20    0.80
   2   3   5   14.30    1.00
   2   3   5   10.60    0.80
   2   3   5   12.90    1.10
  -3  -3  -5   59.59    1.60
  -3  -3  -5   61.09    1.80
  -3  -3  -5   59.49    1.70
   3   3   5   59.59    1.70
   3   3   5   60.39    1.80
   3   3   5   57.69    1.60
  -4  -3  -5  182.78    3.60
  -4  -3  -5  184.58    3.50
  -4  -3  -5  182.78    3.80
   4   3   5  186.98    3.60
   4   3   5  181.78    3.80
   4   3   5  183.58    3.50
  -5  -3  -5  690.43   11.10
  -5  -3  -5  693.63   11.90
  -5  -3  -5  699.93   11.80
   5   3   5  690.83   11.80
   5   3   5  693.43   11.20
   5   3   5  700.03   11.10
  -6  -3  -5   92.39    2.60
  -6  -3  -5   90.39    2.60
  -6  -3  -5   94.19    2.60
   6   3   5   90.59    2.40
   6   3   5   92.19    2.60
   6   3   5   93.69    2.70
  -7  -3  -5   92.19    2.90
  -7  -3  -5   93.19    3.00
  -7  -3  -5   94.79    3.00
   7   3   5   90.89    2.70
   7   3   5   97.49    2.90
   7   3   5   94.99    2.90
  -8  -3  -5   54.89    2.30
  -8  -3  -5   51.69    2.40
   8   3   5   58.09    2.50
   8   3   5   53.89    2.30
   8   3   5   53.69    2.40
   8   3   5   54.59    2.50
  -9  -3  -5   56.09    2.50
  -9  -3  -5   59.39    2.90
   9   3   5   55.39    2.80
   9   3   5   62.29    2.70
 -10  -3  -5   19.70    2.00
 -10  -3  -5   23.50    2.10
 -11  -3  -5    1.10    1.60
 -12  -3  -5    2.60    1.60
 -10   4   5   58.99    4.00
  -9   4   5   18.30    2.30
   8  -4  -5   20.80    2.30
  -8   4   5   23.90    2.30
  -8   4   5   25.50    2.10
   7  -4  -5   -1.40    1.20
  -7   4   5   -1.30    1.60
  -7   4   5    0.60    1.20
   6  -4  -5    3.00    1.50
  -6   4   5    1.00    1.40
  -6   4   5    3.10    1.30
   5  -4  -5    1.60    1.10
   5  -4  -5    0.40    1.00
   5  -4  -5    1.40    1.20
  -5   4   5   -1.40    1.10
  -5   4   5    1.90    1.10
  -5   4   5    0.20    1.00
  -5   4   5    1.80    1.20
   4  -4  -5   11.10    1.20
   4  -4  -5   12.10    1.30
   4  -4  -5   12.30    1.30
   4  -4  -5   12.40    1.40
  -4   4   5   12.10    1.50
  -4   4   5   13.30    1.30
  -4   4   5   12.60    1.20
  -4   4   5   11.50    1.20
   3  -4  -5  185.48    4.00
   3  -4  -5  187.78    4.10
   3  -4  -5  185.78    4.10
   3  -4  -5  192.28    4.30
  -3   4   5  183.28    4.00
  -3   4   5  180.38    4.10
  -3   4   5  187.08    4.00
  -3   4   5  188.88    4.40
   2  -4  -5    3.60    0.90
   2  -4  -5    2.80    0.80
   2  -4  -5    3.00    0.90
   2  -4  -5    2.00    0.80
  -2   4   5    3.10    0.80
  -2   4   5    4.80    1.10
  -2   4   5    4.80    0.90
  -2   4   5    2.60    0.90
   1  -4  -5   41.60    1.70
   1  -4  -5   37.60    1.60
   1  -4  -5   27.70    1.40
   1  -4  -5   37.50    1.60
   1  -4  -5   38.10    1.60
  -1   4   5   38.80    1.50
  -1   4   5   34.90    1.60
  -1   4   5   37.40    1.60
   0  -4  -5  385.96    7.20
   0  -4  -5  402.26    6.70
   0  -4  -5  404.06    7.00
   0  -4  -5  397.66    6.70
   0   4   5  402.16    7.00
   0   4   5  400.56    6.70
   0   4   5  402.96    7.20
   0   4   5  398.56    6.70
  -1  -4  -5   72.49    1.90
  -1  -4  -5   70.49    2.00
  -1  -4  -5   73.69    2.00
  -1  -4  -5   71.29    2.00
   1   4   5   70.49    2.10
   1   4   5   73.39    2.00
   1   4   5   69.99    1.90
   1   4   5   73.69    2.10
  -2  -4  -5   20.20    1.20
  -2  -4  -5   22.80    1.30
  -2  -4  -5   22.50    1.20
  -2  -4  -5   20.10    1.10
   2   4   5   20.70    1.30
   2   4   5   21.20    1.20
   2   4   5   20.00    1.20
  -3  -4  -5  126.09    2.90
  -3  -4  -5  120.99    2.70
  -3  -4  -5  120.09    2.60
  -3  -4  -5  122.49    2.80
   3   4   5  124.39    2.60
   3   4   5  123.99    2.80
   3   4   5  122.19    2.70
   3   4   5  123.69    2.80
  -4  -4  -5   54.49    1.80
  -4  -4  -5   53.29    1.70
  -4  -4  -5   54.29    1.90
  -4  -4  -5   53.99    1.80
   4   4   5   54.39    1.80
   4   4   5   57.69    1.80
   4   4   5   55.79    1.80
  -5  -4  -5  278.87    5.10
  -5  -4  -5  274.67    5.10
  -5  -4  -5  273.87    5.50
  -5  -4  -5  279.27    5.60
   5   4   5  282.27    5.10
   5   4   5  283.57    5.50
   5   4   5  278.57    5.20
  -6  -4  -5   15.10    1.20
  -6  -4  -5   14.70    1.40
  -6  -4  -5   14.80    1.10
   6   4   5   15.70    1.20
   6   4   5   16.20    1.30
   6   4   5   16.10    1.30
  -7  -4  -5    6.80    1.20
  -7  -4  -5    5.50    1.30
   7   4   5    6.50    1.20
   7   4   5    7.00    1.10
   7   4   5    8.20    1.20
  -8  -4  -5   30.00    2.00
  -8  -4  -5   32.30    2.20
   8   4   5   22.30    1.80
   8   4   5   31.80    2.10
   8   4   5   27.90    2.20
  -9  -4  -5  151.68    3.90
  -9  -4  -5  153.58    4.30
   9   4   5  149.59    4.10
   9   4   5  158.68    4.30
 -10  -4  -5   27.00    2.30
 -10  -4  -5   27.00    2.10
 -11  -4  -5    1.80    1.40
 -11  -4  -5    0.70    1.70
 -12  -4  -5    3.50    1.60
 -13  -4  -5    9.10    2.30
  -9   5   5   28.80    2.70
  -8   5   5    4.90    1.60
  -8   5   5    6.70    2.20
   7  -5  -5    1.30    1.80
  -7   5   5    4.60    2.00
  -7   5   5    1.50    1.40
   6  -5  -5   29.40    2.50
  -6   5   5   32.50    2.80
  -6   5   5   30.00    2.30
   5  -5  -5   -0.20    1.30
   5  -5  -5    0.70    1.10
   5  -5  -5    0.20    1.30
   5  -5  -5    0.60    1.40
  -5   5   5   -0.40    1.50
  -5   5   5    1.60    1.20
   4  -5  -5   98.49    3.10
   4  -5  -5   97.89    3.30
   4  -5  -5   93.19    2.90
   4  -5  -5   92.79    3.10
  -4   5   5   91.09    2.90
  -4   5   5   88.09    3.20
  -4   5   5   95.89    2.90
  -4   5   5   96.99    3.40
   3  -5  -5    3.20    0.90
   3  -5  -5    3.50    0.90
   3  -5  -5    2.60    0.90
   3  -5  -5    3.40    1.00
  -3   5   5    1.60    1.10
  -3   5   5    1.20    1.00
  -3   5   5    2.40    1.00
  -3   5   5    3.60    1.00
   2  -5  -5   71.49    2.30
   2  -5  -5   70.59    2.20
   2  -5  -5   70.79    2.50
   2  -5  -5   75.79    2.50
  -2   5   5   72.79    2.20
  -2   5   5   75.89    2.60
  -2   5   5   73.89    2.40
  -2   5   5   73.49    2.40
   1  -5  -5  617.64   10.70
   1  -5  -5  603.34   10.20
   1  -5  -5  592.84    9.90
   1  -5  -5  604.14    9.90
  -1   5   5  596.54   10.30
  -1   5   5  606.24   10.70
  -1   5   5  601.64    9.90
  -1   5   5  589.04    9.90
   0  -5  -5   71.89    2.20
   0  -5  -5   71.99    2.20
   0  -5  -5   70.39    2.10
   0  -5  -5   72.09    2.20
   0   5   5   75.29    2.20
   0   5   5   65.69    2.20
   0   5   5   69.59    2.00
   0   5   5   70.39    2.20
  -1  -5  -5  152.58    3.50
  -1  -5  -5  154.48    3.50
  -1  -5  -5  155.18    3.40
  -1  -5  -5  151.58    3.20
  -1  -5  -5  151.68    3.30
   1   5   5  150.28    3.30
   1   5   5  156.18    3.30
   1   5   5  156.28    3.50
  -2  -5  -5  262.77    5.20
  -2  -5  -5  268.27    4.80
  -2  -5  -5  269.27    5.20
  -2  -5  -5  268.97    5.10
  -2  -5  -5  259.47    4.90
   2   5   5  266.87    4.90
   2   5   5  262.87    4.80
   2   5   5  268.47    5.20
  -3  -5  -5   43.50    1.70
  -3  -5  -5   43.80    1.50
  -3  -5  -5   45.00    1.90
  -3  -5  -5   44.60    1.70
  -3  -5  -5   41.70    1.70
   3   5   5   44.90    1.70
   3   5   5   44.80    1.70
   3   5   5   44.30    1.80
  -4  -5  -5   90.59    2.60
  -4  -5  -5   91.89    2.40
  -4  -5  -5   96.39    2.60
  -4  -5  -5   96.19    2.50
   4   5   5   92.99    2.60
   4   5   5   92.59    2.50
   4   5   5   94.19    2.30
   4   5   5   91.19    2.60
  -5  -5  -5    3.70    0.90
  -5  -5  -5    3.10    0.80
  -5  -5  -5    3.50    0.80
  -5  -5  -5    3.50    0.90
  -5  -5  -5    2.30    1.00
  -5  -5  -5    4.10    0.80
   5   5   5    2.30    0.90
   5   5   5    2.80    0.80
   5   5   5    1.40    0.90
  -6  -5  -5   51.69    2.00
  -6  -5  -5   49.99    2.10
  -6  -5  -5   47.50    2.10
   6   5   5   51.29    2.00
   6   5   5   51.39    1.90
  -7  -5  -5   95.69    2.80
  -7  -5  -5   92.89    3.00
   7   5   5  101.59    2.90
   7   5   5   94.89    2.70
  -8  -5  -5   11.50    1.40
  -8  -5  -5   13.20    1.70
   8   5   5   13.40    1.40
   8   5   5   12.80    1.50
   8   5   5   11.40    1.20
  -9  -5  -5   45.60    2.10
  -9  -5  -5   48.10    2.50
   9   5   5   47.10    2.40
   9   5   5   44.20    2.40
   9   5   5   45.60    2.30
 -10  -5  -5   13.50    2.00
 -10  -5  -5   10.90    1.70
  10   5   5   13.90    1.90
 -11  -5  -5   47.80    2.60
 -11  -5  -5   53.89    3.30
 -12  -5  -5   12.00    2.30
 -13  -5  -5    1.70    2.00
  -9   6   5    8.70    2.40
  -8   6   5   -0.50    1.60
  -7   6   5    1.00    2.00
  -7   6   5    1.30    1.40
   6  -6  -5    0.70    1.40
  -6   6   5   -1.60    1.70
  -6   6   5   -1.40    1.60
   5  -6  -5   59.59    2.90
   5  -6  -5   54.19    2.70
  -5   6   5   56.59    3.20
  -5   6   5   54.89    2.80
   4  -6  -5   50.69    2.70
   4  -6  -5   52.89    2.40
   4  -6  -5   55.49    2.80
   4  -6  -5   54.79    2.60
  -4   6   5   54.99    3.00
  -4   6   5   53.59    2.60
   3  -6  -5   82.79    2.80
   3  -6  -5   84.09    3.00
   3  -6  -5   86.99    3.20
   3  -6  -5   87.59    2.90
  -3   6   5   87.59    2.80
  -3   6   5   89.29    3.20
  -3   6   5   85.29    3.20
   2  -6  -5   91.59    2.80
   2  -6  -5   97.29    3.00
   2  -6  -5   97.49    2.90
   2  -6  -5   97.89    3.00
  -2   6   5  102.89    3.00
  -2   6   5   95.79    2.90
  -2   6   5   99.69    2.90
  -2   6   5   96.09    3.10
   1  -6  -5   16.60    1.40
   1  -6  -5   13.90    1.20
   1  -6  -5   12.60    1.10
   1  -6  -5   13.20    1.20
  -1   6   5   11.60    1.20
  -1   6   5   12.50    1.40
  -1   6   5   14.90    1.50
  -1   6   5   13.90    1.10
   0  -6  -5  416.66    7.60
   0  -6  -5  408.46    7.30
   0  -6  -5  413.06    7.30
   0  -6  -5  404.36    7.70
   0   6   5  412.86    7.60
   0   6   5  408.76    7.20
   0   6   5  420.76    7.80
   0   6   5  405.76    7.20
  -1  -6  -5  222.68    4.50
  -1  -6  -5  220.38    4.40
  -1  -6  -5  226.68    4.70
  -1  -6  -5  226.08    4.80
   1   6   5  229.48    4.80
   1   6   5  220.88    4.70
   1   6   5  217.48    4.40
   1   6   5  224.88    4.40
  -2  -6  -5   11.60    1.10
  -2  -6  -5   14.20    1.10
  -2  -6  -5   13.00    1.00
  -2  -6  -5   11.60    1.20
   2   6   5   15.30    1.40
   2   6   5   12.30    1.10
   2   6   5   12.00    1.00
  -3  -6  -5  262.87    5.30
  -3  -6  -5  257.97    5.20
  -3  -6  -5  260.77    5.00
  -3  -6  -5  254.27    4.90
   3   6   5  257.97    5.40
   3   6   5  259.77    4.90
   3   6   5  255.77    4.90
  -4  -6  -5    0.80    1.00
  -4  -6  -5    1.80    0.80
  -4  -6  -5    2.90    0.80
   4   6   5    3.60    0.80
   4   6   5    2.20    0.90
   4   6   5    2.60    0.90
  -5  -6  -5   48.10    1.80
  -5  -6  -5   48.00    1.90
  -5  -6  -5   46.20    2.00
   5   6   5   46.60    2.00
   5   6   5   47.00    2.00
   5   6   5   49.10    1.90
   5   6   5   47.10    1.80
  -6  -6  -5    4.60    0.90
  -6  -6  -5    3.60    0.90
  -6  -6  -5    3.30    0.90
  -6  -6  -5    5.50    1.20
   6   6   5    5.10    1.20
   6   6   5    4.10    0.90
   6   6   5    3.20    0.80
  -7  -6  -5   30.60    2.00
  -7  -6  -5   33.40    2.10
  -7  -6  -5   34.90    1.70
   7   6   5   34.30    2.30
   7   6   5   33.20    2.00
   7   6   5   35.00    1.90
  -8  -6  -5   21.20    1.70
  -8  -6  -5   18.20    1.70
   8   6   5   19.50    1.80
   8   6   5   19.00    1.60
   8   6   5   19.10    1.60
  -9  -6  -5   31.70    2.00
  -9  -6  -5   26.80    2.10
   9   6   5   27.30    2.50
 -10  -6  -5    3.30    1.20
 -10  -6  -5    3.90    1.50
  10   6   5    3.80    1.30
 -11  -6  -5   32.20    2.20
 -11  -6  -5   32.70    3.00
 -12  -6  -5    3.40    2.10
 -12  -6  -5    6.20    1.80
 -13  -6  -5   -1.90    2.00
  -8   7   5   -1.20    1.70
  -7   7   5   -2.40    1.90
  -6   7   5   -0.70    1.80
  -6   7   5    0.80    1.70
   5  -7  -5   35.20    2.40
  -5   7   5   34.10    2.80
  -5   7   5   38.40    2.70
   4  -7  -5    0.60    1.40
   4  -7  -5    3.70    1.30
  -4   7   5    3.10    1.30
  -4   7   5    0.80    1.70
   3  -7  -5    8.00    1.30
   3  -7  -5    8.20    1.60
   3  -7  -5    8.90    1.50
   3  -7  -5   10.10    1.50
  -3   7   5    8.30    1.80
  -3   7   5    8.10    1.50
   2  -7  -5   11.70    1.40
   2  -7  -5   14.50    1.50
   2  -7  -5   12.00    1.70
   2  -7  -5   11.00    1.30
  -2   7   5   11.90    1.70
  -2   7   5   12.80    1.40
  -2   7   5   10.90    1.80
   1  -7  -5   24.50    2.10
   1  -7  -5   21.30    1.60
   1  -7  -5   24.00    1.80
   1  -7  -5   25.50    1.80
  -1   7   5   21.70    1.50
  -1   7   5   22.00    1.90
  -1   7   5   20.20    1.70
  -1   7   5   21.40    1.80
   0  -7  -5   50.99    2.10
   0  -7  -5   54.19    2.40
   0  -7  -5   51.29    2.20
   0  -7  -5   50.19    2.20
   0   7   5   51.69    2.50
   0   7   5   53.09    2.20
   0   7   5   52.89    2.30
   0   7   5   51.69    2.30
  -1  -7  -5   65.09    2.50
  -1  -7  -5   66.99    2.40
  -1  -7  -5   66.29    2.40
  -1  -7  -5   64.99    2.30
   1   7   5   67.39    2.40
   1   7   5   62.89    2.40
   1   7   5   63.59    2.30
   1   7   5   64.09    2.40
  -2  -7  -5    8.50    1.30
  -2  -7  -5    7.70    1.10
  -2  -7  -5    9.40    1.10
  -2  -7  -5    8.90    1.20
   2   7   5    8.60    1.00
   2   7   5   10.20    1.20
   2   7   5    9.90    1.10
  -3  -7  -5   79.29    2.60
  -3  -7  -5   78.39    2.60
  -3  -7  -5   78.19    2.60
  -3  -7  -5   76.69    2.60
  -3  -7  -5   77.29    2.30
   3   7   5   75.69    2.40
   3   7   5   77.69    2.40
   3   7   5   72.79    2.60
  -4  -7  -5  140.09    3.30
  -4  -7  -5  138.99    3.50
  -4  -7  -5  141.39    3.70
  -4  -7  -5  139.69    3.60
   4   7   5  139.99    3.70
   4   7   5  138.39    3.40
   4   7   5  145.89    3.50
  -5  -7  -5  100.89    2.70
  -5  -7  -5  101.79    3.00
  -5  -7  -5   98.89    3.00
   5   7   5   96.09    2.70
   5   7   5  100.79    3.20
   5   7   5  100.89    2.90
  -6  -7  -5   -1.20    1.10
  -6  -7  -5    0.00    0.80
  -6  -7  -5   -0.10    0.90
  -6  -7  -5   -0.50    0.70
   6   7   5   -0.40    0.90
   6   7   5   -0.20    0.80
   6   7   5   -1.10    0.90
   6   7   5   -0.40    0.90
  -7  -7  -5    6.00    1.30
  -7  -7  -5    5.70    1.20
  -7  -7  -5    6.80    1.10
  -7  -7  -5    7.60    1.10
   7   7   5    6.60    1.10
   7   7   5    4.50    1.10
   7   7   5    4.90    1.20
  -8  -7  -5    9.20    1.20
  -8  -7  -5    9.90    1.70
   8   7   5    4.90    1.30
   8   7   5    9.60    1.50
   8   7   5    8.20    1.60
  -9  -7  -5   26.30    1.90
  -9  -7  -5   26.40    2.20
   9   7   5   29.20    2.60
 -10  -7  -5    4.00    1.70
 -10  -7  -5    3.80    1.10
  10   7   5    3.00    1.60
 -11  -7  -5    2.30    1.40
 -11  -7  -5    3.50    1.90
  11   7   5    2.90    1.70
 -12  -7  -5    0.80    1.60
 -12  -7  -5    5.40    2.10
 -13  -7  -5    2.30    2.10
  -7   8   5    5.90    2.30
  -6   8   5   -1.40    1.90
  -5   8   5   24.40    2.40
  -5   8   5   25.10    2.60
   4  -8  -5    8.10    1.80
  -4   8   5    7.40    1.70
  -4   8   5    8.60    1.70
   3  -8  -5   20.70    1.80
  -3   8   5   19.30    1.90
  -3   8   5   20.80    1.80
   2  -8  -5  119.99    3.70
   2  -8  -5  118.99    3.70
  -2   8   5  120.59    4.10
  -2   8   5  117.99    3.70
   1  -8  -5    6.40    1.40
   1  -8  -5    5.60    1.20
   1  -8  -5    6.50    1.30
   1  -8  -5    6.50    1.60
  -1   8   5    5.90    1.60
  -1   8   5    6.60    1.70
   0  -8  -5   60.19    2.50
   0  -8  -5   57.39    2.60
   0  -8  -5   60.69    2.60
   0  -8  -5   59.19    2.70
   0   8   5   60.79    2.90
   0   8   5   59.99    2.90
   0   8   5   63.29    2.60
  -1  -8  -5  285.07    5.80
  -1  -8  -5  290.27    5.80
  -1  -8  -5  288.27    6.20
  -1  -8  -5  290.17    6.00
   1   8   5  283.77    5.60
   1   8   5  277.47    6.00
   1   8   5  293.97    6.30
   1   8   5  282.37    5.70
  -2  -8  -5   22.20    1.80
  -2  -8  -5   19.50    1.70
  -2  -8  -5   18.60    1.40
  -2  -8  -5   20.20    1.70
   2   8   5   20.60    1.80
   2   8   5   20.20    1.40
   2   8   5   20.80    1.50
  -3  -8  -5    0.50    1.00
  -3  -8  -5    0.50    0.90
  -3  -8  -5    1.00    1.30
  -3  -8  -5   -1.50    0.90
  -3  -8  -5    0.70    1.10
   3   8   5    1.50    0.80
   3   8   5    2.30    1.10
   3   8   5    2.80    1.20
  -4  -8  -5   60.19    2.30
  -4  -8  -5   61.59    2.50
  -4  -8  -5   63.69    2.40
  -4  -8  -5   59.99    2.50
   4   8   5   61.79    2.40
   4   8   5   60.19    2.60
   4   8   5   62.39    2.60
  -5  -8  -5   19.20    1.70
  -5  -8  -5   16.00    1.30
  -5  -8  -5   17.70    1.40
  -5  -8  -5   18.90    1.70
   5   8   5   14.90    1.50
   5   8   5   17.00    1.70
   5   8   5   19.00    1.40
  -6  -8  -5   18.20    1.40
  -6  -8  -5   18.30    1.60
  -6  -8  -5   18.60    1.60
  -6  -8  -5   19.10    1.50
   6   8   5   21.30    1.70
   6   8   5   16.20    1.60
   6   8   5   15.90    1.30
  -7  -8  -5   13.70    1.30
  -7  -8  -5   12.20    1.50
   7   8   5   12.40    1.60
   7   8   5   13.80    1.40
   7   8   5   12.80    1.70
  -8  -8  -5  153.28    4.50
   8   8   5  157.38    4.60
  -9  -8  -5    0.80    1.50
  -9  -8  -5   -0.40    1.00
   9   8   5    2.30    1.50
 -10  -8  -5   -1.50    1.60
 -10  -8  -5    1.50    1.20
  10   8   5    3.00    1.70
 -11  -8  -5    7.20    1.50
 -11  -8  -5    8.40    2.00
  11   8   5    9.00    2.00
 -12  -8  -5   -1.20    1.50
 -12  -8  -5   -0.40    1.40
 -13  -8  -5   11.90    2.50
  -6   9   5    2.10    2.10
  -5   9   5    0.10    1.60
  -4   9   5   39.40    3.20
   3  -9  -5    2.20    1.30
  -3   9   5    5.80    1.70
  -3   9   5    2.20    1.40
   2  -9  -5    6.40    1.70
  -2   9   5    9.60    1.60
  -2   9   5    6.00    1.60
   1  -9  -5  115.39    3.90
   1  -9  -5  109.79    3.50
  -1   9   5  114.39    4.10
  -1   9   5  107.99    3.70
   0  -9  -5   16.70    2.00
   0  -9  -5   16.50    1.60
   0  -9  -5   20.60    1.90
   0   9   5   21.70    2.20
   0   9   5   16.50    2.10
  -1  -9  -5  176.88    4.60
  -1  -9  -5  177.18    4.50
  -1  -9  -5  174.08    4.60
  -1  -9  -5  170.68    4.40
   1   9   5  172.78    4.60
   1   9   5  177.18    4.80
  -2  -9  -5    0.10    1.10
  -2  -9  -5    1.40    1.00
  -2  -9  -5    0.90    1.10
  -2  -9  -5    0.50    1.30
   2   9   5    3.40    1.30
  -3  -9  -5    9.70    1.50
  -3  -9  -5    8.70    1.20
  -3  -9  -5    9.80    1.30
  -3  -9  -5    9.90    1.50
   3   9   5    8.20    1.40
   3   9   5   11.20    1.20
   3   9   5    9.80    1.20
  -4  -9  -5    6.50    1.20
  -4  -9  -5    6.00    1.30
  -4  -9  -5    6.10    1.10
  -4  -9  -5    6.50    1.50
   4   9   5    7.70    1.20
   4   9   5    5.80    1.30
   4   9   5    6.70    1.60
  -5  -9  -5   14.40    1.50
  -5  -9  -5   12.30    1.40
  -5  -9  -5   12.30    1.50
  -5  -9  -5   14.70    1.70
   5   9   5   11.50    1.70
   5   9   5   12.60    1.40
  -6  -9  -5    8.00    1.40
  -6  -9  -5    6.50    1.30
   6   9   5    6.40    1.40
  -7  -9  -5   74.19    3.00
  -7  -9  -5   71.29    2.30
   7   9   5   82.79    3.50
  -8  -9  -5   90.79    2.70
  -8  -9  -5   88.99    3.60
   8   9   5   92.59    3.80
  -9  -9  -5    6.90    1.80
  -9  -9  -5    8.10    1.20
   9   9   5    5.70    1.80
 -10  -9  -5    3.20    1.50
 -10  -9  -5    4.20    1.20
  10   9   5    6.10    1.70
 -11  -9  -5   10.50    2.10
 -11  -9  -5    8.50    1.40
  11   9   5    7.10    2.00
 -12  -9  -5    0.40    2.00
 -12  -9  -5    1.00    1.30
 -13  -9  -5   12.60    2.10
  -5  10   5   17.60    2.70
  -4  10   5   10.00    2.00
  -3  10   5   18.40    2.40
  -2  10   5    3.00    1.50
  -2  10   5    2.70    1.90
   1 -10  -5   -0.10    1.50
  -1  10   5   -2.30    1.60
  -1  10   5    1.80    1.40
   0 -10  -5    1.20    1.60
   0  10   5    2.30    1.70
   0  10   5    2.10    1.80
  -1 -10  -5    2.60    1.30
  -1 -10  -5    2.90    1.40
   1  10   5    0.50    1.70
   1  10   5    4.60    1.60
  -2 -10  -5  107.09    3.80
  -2 -10  -5  108.79    3.80
   2  10   5  115.49    4.10
  -3 -10  -5  134.49    4.00
  -3 -10  -5  127.39    4.10
   3  10   5  140.09    4.20
  -4 -10  -5   13.00    1.50
  -4 -10  -5   13.40    1.80
   4  10   5   13.80    1.70
  -5 -10  -5   -0.20    1.40
  -5 -10  -5   -0.90    1.20
   5  10   5   -0.40    1.20
  -6 -10  -5   31.90    2.60
  -6 -10  -5   34.50    2.70
   6  10   5   33.40    2.50
  -7 -10  -5    5.60    1.80
  -7 -10  -5    3.80    1.00
  -7 -10  -5    2.60    1.50
   7  10   5    4.70    1.80
  -8 -10  -5    8.10    1.60
  -8 -10  -5    7.30    1.20
   8  10   5    9.40    2.00
  -9 -10  -5    0.60    1.70
  -9 -10  -5    3.20    1.10
   9  10   5    5.00    1.80
 -10 -10  -5    1.00    1.00
 -10 -10  -5    4.30    1.90
  10  10   5    1.10    1.40
 -11 -10  -5    1.00    1.90
 -11 -10  -5   -0.70    1.10
  11  10   5   -0.10    1.80
 -12 -10  -5    0.40    1.90
  -3  11   5   20.00    2.70
  -2  11   5   17.00    2.40
  -1  11   5   -2.70    1.30
   0  11   5    1.10    1.40
   0  11   5    1.00    1.70
  -1 -11  -5    8.40    1.80
   1  11   5    7.20    1.70
   1  11   5    8.70    1.80
  -2 -11  -5  102.99    3.80
   2  11   5  103.39    3.90
  -3 -11  -5   -0.30    1.60
   3  11   5    0.10    1.40
  -4 -11  -5    1.40    1.30
   4  11   5    0.30    1.40
  -5 -11  -5    4.90    1.40
  -5 -11  -5    6.10    1.70
   5  11   5    4.90    1.60
  -6 -11  -5   39.60    2.70
  -6 -11  -5   41.00    2.90
   6  11   5   51.59    3.00
  -7 -11  -5    4.80    1.50
  -7 -11  -5    3.90    1.00
  -7 -11  -5    4.80    1.90
   7  11   5    3.30    1.90
  -8 -11  -5   -1.70    1.40
  -8 -11  -5   -0.40    1.00
   8  11   5    0.40    1.80
  -9 -11  -5   16.00    2.00
   9  11   5   17.30    2.10
 -10 -11  -5    9.90    2.20
  10  11   5   10.90    2.30
 -11 -11  -5    2.10    2.00
  11  11   5    3.50    2.00
 -12 -11  -5    0.60    1.70
  -2  12   5   26.00    2.70
  -1  12   5    4.10    2.10
   0  12   5    2.20    1.60
   1  12   5    0.10    1.40
   2  12   5    3.70    1.90
   3  12   5    1.60    1.50
  -4 -12  -5    3.10    1.80
   4  12   5    2.00    1.90
  -5 -12  -5    5.80    1.60
   5  12   5   12.00    2.20
  -6 -12  -5   26.00    2.50
   6  12   5   27.50    2.70
  -7 -12  -5   16.60    2.00
   7  12   5   16.50    2.20
  -8 -12  -5    0.70    1.80
   8  12   5    1.50    2.00
  -9 -12  -5    2.00    1.70
   9  12   5    4.20    1.80
 -10 -12  -5    7.60    2.10
  10  12   5    6.10    2.00
 -11 -12  -5    3.40    2.10
  11  12   5    3.00    2.10
   0  13   5    0.70    1.70
   1  13   5    6.90    2.10
   2  13   5    0.40    1.60
   3  13   5   19.40    2.50
   4  13   5    4.80    2.00
   5  13   5    4.70    2.00
   6  13   5    1.80    1.60
   7  13   5    5.90    1.90
   8  13   5    0.50    1.70
   9  13   5    7.90    2.40
  10  13   5   10.30    2.60
   2  14   5    4.60    2.30
   3  14   5    1.00    2.10
   4  14   5    2.60    2.00
   5  14   5    4.10    1.80
   6  14   5    2.60    2.00
   7  14   5    1.90    2.10
   8  14   5    1.90    2.10
   8  12  -6    0.30    1.60
   7  12  -6    1.70    1.50
   6  12  -6    0.20    1.50
   5  12  -6    0.80    1.70
   4  12  -6    0.50    1.50
   3  12  -6    3.20    1.70
  -3 -12   6    7.90    1.70
  10  11  -6    0.30    1.80
   9  11  -6    2.40    1.70
   8  11  -6    7.90    1.80
   7  11  -6    2.10    1.50
   6  11  -6    7.10    1.60
  -6 -11   6    5.90    1.60
   5  11  -6    3.50    1.70
  -5 -11   6    4.60    1.40
  -5 -11   6    3.10    1.50
   4  11  -6   22.70    2.10
  -4 -11   6   22.00    1.90
  -4 -11   6   20.10    1.90
   3  11  -6   10.70    1.60
  -3 -11   6   11.00    1.70
  -3 -11   6    7.60    1.70
  -3 -11   6    7.50    1.60
   2  11  -6   -0.30    1.40
  -2 -11   6    2.50    1.60
  -2 -11   6    1.50    1.20
   1  11  -6    6.00    1.50
  -1 -11   6    3.90    1.30
  -1 -11   6    3.10    1.40
   0  11  -6    7.40    1.80
   0 -11   6   12.80    1.80
   0 -11   6   10.10    1.80
  11  10  -6    0.00    1.80
  10  10  -6    4.10    1.90
   9  10  -6    7.60    1.90
   8  10  -6   13.80    2.00
   7  10  -6    1.30    1.40
  -7 -10   6    0.40    1.70
   6  10  -6    0.50    1.20
  -6 -10   6    2.50    1.60
  -6 -10   6    2.20    1.40
   5  10  -6   12.00    1.60
  -5 -10   6   14.10    1.70
  -5 -10   6   13.80    1.80
   4  10  -6   34.50    2.30
  -4 -10   6   35.40    2.40
  -4 -10   6   31.80    2.40
   3  10  -6    4.70    1.50
  -3 -10   6    4.40    1.20
  -3 -10   6    6.50    1.60
  -3 -10   6    5.50    1.30
   2  10  -6   -0.10    1.30
  -2 -10   6    0.60    1.20
  -2 -10   6   -0.50    1.20
   1  10  -6    4.40    1.40
  -1 -10   6    5.80    1.50
  -1 -10   6    8.00    1.40
   0  10  -6    0.10    1.30
   0 -10   6   -0.90    1.30
   0 -10   6    1.70    1.30
  -1  10  -6    0.00    1.40
   1 -10   6    0.20    1.40
   1 -10   6    1.80    1.40
  -2  10  -6    3.10    1.60
   2 -10   6    0.70    1.50
   2 -10   6    2.90    1.60
  12   9  -6    4.10    2.10
  12   9  -6   -3.40    1.90
  11   9  -6    2.10    1.90
  11   9  -6    0.30    1.80
  10   9  -6    8.90    2.00
   9   9  -6    6.70    1.80
   8   9  -6   -1.30    1.40
   7   9  -6   -0.40    1.20
  -7  -9   6   -0.50    1.50
  -7  -9   6    3.40    1.30
   6   9  -6   13.80    1.60
  -6  -9   6   13.10    1.60
  -6  -9   6   15.80    1.60
   5   9  -6    5.20    1.40
  -5  -9   6    8.70    1.40
  -5  -9   6    7.60    1.50
   4   9  -6   15.40    1.70
  -4  -9   6   14.90    1.50
  -4  -9   6   12.80    1.40
   3   9  -6   -1.20    1.00
  -3  -9   6   -2.40    1.00
  -3  -9   6    0.80    1.10
  -3  -9   6   -0.90    1.20
   2   9  -6    5.70    1.20
  -2  -9   6    7.00    1.10
  -2  -9   6    8.00    1.40
   1   9  -6   46.30    2.40
  -1  -9   6   44.40    2.30
  -1  -9   6   45.80    2.50
   0   9  -6    9.80    1.50
   0  -9   6    9.80    1.40
   0  -9   6    7.40    1.30
  -1   9  -6    1.30    1.30
   1  -9   6    0.60    1.20
   1  -9   6    1.00    1.20
  -2   9  -6    0.20    1.20
   2  -9   6   -0.20    1.30
   2  -9   6    0.90    1.30
  -3   9  -6    2.20    1.50
   3  -9   6    0.70    1.40
   3  -9   6   -1.20    1.40
  12   8  -6   -2.70    1.50
  12   8  -6    1.90    1.60
  11   8  -6    0.30    1.80
  11   8  -6    1.70    1.90
  10   8  -6   22.00    2.40
  10   8  -6   23.10    2.40
   9   8  -6    0.00    1.30
   9   8  -6    1.30    1.50
   8   8  -6   28.70    2.40
   8   8  -6   24.70    2.20
  -8  -8   6   29.90    2.40
  -8  -8   6   26.20    1.90
   7   8  -6    2.40    1.30
  -7  -8   6    2.60    1.20
  -7  -8   6    3.60    1.40
   6   8  -6   24.00    2.00
  -6  -8   6   20.60    1.70
  -6  -8   6   22.50    1.90
   5   8  -6   10.80    1.40
  -5  -8   6    8.40    1.30
  -5  -8   6   10.90    1.50
   4   8  -6    1.40    1.10
  -4  -8   6    1.70    1.20
  -4  -8   6    2.90    1.10
   3   8  -6   51.49    2.20
  -3  -8   6   52.79    2.20
  -3  -8   6   51.49    2.30
   2   8  -6    2.90    1.20
  -2  -8   6    3.00    1.10
  -2  -8   6    2.70    1.20
   1   8  -6    4.50    1.20
  -1  -8   6    7.30    1.20
  -1  -8   6    5.60    1.10
   0   8  -6    6.00    1.20
   0  -8   6    7.80    1.30
   0  -8   6    5.90    1.20
  -1   8  -6    7.10    1.40
   1  -8   6    6.70    1.20
   1  -8   6    7.60    1.30
  -2   8  -6   -2.30    1.10
   2  -8   6   -0.80    1.10
   2  -8   6    1.80    1.20
  -3   8  -6   10.50    1.60
   3  -8   6   12.20    1.50
   3  -8   6    8.70    1.40
  -4   8  -6    0.00    1.40
   4  -8   6   -0.20    1.40
   4  -8   6   -0.90    1.30
  -5   8  -6   13.90    2.00
   5  -8   6   14.00    1.90
   5  -8   6   13.50    1.90
  12   7  -6    8.70    2.40
  11   7  -6   -0.30    1.90
  10   7  -6   87.39    3.60
   9   7  -6   22.20    2.00
   8   7  -6   46.50    2.80
  -8  -7   6   50.89    2.60
  -8  -7   6   53.49    2.80
   7   7  -6   63.79    2.80
   7   7  -6   52.89    2.70
  -7  -7   6   59.89    2.60
  -7  -7   6   61.89    2.70
   6   7  -6   -0.30    0.80
   6   7  -6   -1.20    1.00
  -6  -7   6    0.60    1.00
  -6  -7   6   -1.30    0.90
  -6  -7   6    1.80    1.30
   5   7  -6   47.40    2.20
  -5  -7   6   53.69    2.20
  -5  -7   6   53.69    2.10
  -5  -7   6   49.90    2.30
   4   7  -6   -0.60    0.90
   4   7  -6    1.20    1.10
  -4  -7   6   -0.70    1.00
  -4  -7   6    0.00    0.60
  -4  -7   6    0.20    0.90
  -4  -7   6    0.00    0.80
   3   7  -6    0.80    0.90
   3   7  -6    1.30    1.00
  -3  -7   6    1.30    0.90
  -3  -7   6    0.50    0.60
  -3  -7   6    0.40    0.80
  -3  -7   6    0.20    1.00
   2   7  -6    6.90    1.10
   2   7  -6    7.10    1.10
  -2  -7   6    7.10    0.70
  -2  -7   6    4.90    1.10
  -2  -7   6    5.40    1.10
  -2  -7   6    6.50    0.80
   1   7  -6   18.10    1.60
   1   7  -6   16.90    1.40
  -1  -7   6   18.00    1.40
  -1  -7   6   17.60    0.70
  -1  -7   6   14.00    1.20
   0   7  -6   25.40    1.60
   0   7  -6   27.30    1.60
   0  -7   6   24.20    1.70
   0  -7   6   25.60    1.90
  -1   7  -6   21.80    1.80
  -1   7  -6   20.40    1.60
   1  -7   6   18.40    1.60
   1  -7   6   19.00    1.40
  -2   7  -6   29.20    2.00
   2  -7   6   31.10    2.00
   2  -7   6   28.80    1.80
  -3   7  -6    2.40    1.30
   3  -7   6    3.80    1.20
   3  -7   6    4.50    1.20
  -4   7  -6    1.10    1.10
   4  -7   6    0.30    1.20
   4  -7   6    0.30    1.20
  -5   7  -6    0.60    1.30
   5  -7   6    4.20    1.50
   5  -7   6    0.20    1.40
  -6   7  -6   11.40    2.00
   6  -7   6   11.90    1.70
   6  -7   6    9.00    1.90
  13   6  -6    3.10    2.20
  12   6  -6    4.40    2.10
  11   6  -6   15.10    2.10
  10   6  -6   33.80    2.60
   9   6  -6    2.30    1.70
  -9  -6   6    0.90    1.50
   8   6  -6   86.49    3.40
  -8  -6   6   90.29    3.30
  -8  -6   6   89.09    3.20
   7   6  -6    2.60    1.20
  -7  -6   6    3.30    1.30
  -7  -6   6    3.80    1.30
  -7  -6   6    3.80    1.40
   6   6  -6   -2.20    1.10
   6   6  -6    0.20    0.30
  -6  -6   6   -0.20    1.00
  -6  -6   6    0.30    0.90
  -6  -6   6   -1.30    1.00
   5   6  -6   27.20    1.80
  -5  -6   6   26.90    1.60
  -5  -6   6   26.30    1.70
  -5  -6   6   25.50    1.50
   4   6  -6   15.60    1.40
   4   6  -6   15.30    1.30
  -4  -6   6   11.20    1.20
  -4  -6   6   14.20    1.30
  -4  -6   6   15.00    1.30
   3   6  -6    5.00    0.90
   3   6  -6    3.80    0.90
  -3  -6   6    3.50    0.70
  -3  -6   6    3.80    0.60
  -3  -6   6    4.30    0.90
  -3  -6   6    3.70    0.80
   2   6  -6    3.60    0.80
   2   6  -6    2.10    0.80
  -2  -6   6    2.20    0.50
  -2  -6   6    2.30    0.80
  -2  -6   6    2.70    0.70
  -2  -6   6    1.70    0.50
   1   6  -6   60.79    2.00
   1   6  -6   64.89    2.00
  -1  -6   6   61.99    2.00
  -1  -6   6   64.09    1.40
  -1  -6   6   63.59    1.80
   0   6  -6    1.50    0.70
   0   6  -6    3.80    0.90
   0   6  -6    2.70    0.80
   0  -6   6    3.90    0.90
   0  -6   6    3.90    0.90
  -1   6  -6    0.10    0.80
  -1   6  -6   -1.00    0.70
  -1   6  -6   -0.50    0.90
   1  -6   6    0.10    0.90
   1  -6   6   -0.70    0.80
  -2   6  -6    3.20    0.90
  -2   6  -6    3.30    1.00
   2  -6   6    4.20    1.10
   2  -6   6    4.20    1.10
  -3   6  -6    0.00    0.90
   3  -6   6    1.00    1.00
   3  -6   6    0.20    0.90
  -4   6  -6   30.00    2.00
   4  -6   6   35.80    2.10
   4  -6   6   32.80    2.00
  -5   6  -6    5.80    1.50
   5  -6   6    1.60    1.30
   5  -6   6    2.70    1.30
  -6   6  -6    1.60    1.50
   6  -6   6   -0.40    1.50
   6  -6   6    2.20    1.30
  -7   6  -6   36.40    2.60
   7  -6   6   39.80    3.00
  13   5  -6    4.70    1.90
  12   5  -6    5.10    2.10
  11   5  -6    9.50    2.20
  10   5  -6   -2.70    1.30
 -10  -5   6    0.60    1.30
   9   5  -6  118.69    4.10
  -9  -5   6  116.29    4.00
   8   5  -6   97.49    3.40
  -8  -5   6   95.99    3.40
  -8  -5   6   91.69    3.10
   7   5  -6    0.40    1.30
   7   5  -6    0.40    0.70
  -7  -5   6   -2.00    1.10
  -7  -5   6   -0.80    1.20
  -7  -5   6   -0.10    1.30
   6   5  -6   55.29    2.40
   6   5  -6   54.29    1.50
  -6  -5   6   54.79    2.30
  -6  -5   6   55.19    2.20
  -6  -5   6   58.59    2.20
   5   5  -6   13.30    0.70
   5   5  -6   17.10    1.30
  -5  -5   6   14.10    1.10
  -5  -5   6   13.60    1.20
  -5  -5   6   13.50    1.10
   4   5  -6   59.19    2.00
   4   5  -6   56.19    2.10
  -4  -5   6   58.39    1.90
  -4  -5   6   56.09    2.00
  -4  -5   6   59.39    1.80
   3   5  -6    7.10    0.50
   3   5  -6    5.80    0.90
   3   5  -6    4.50    0.90
   3   5  -6    7.40    0.80
  -3  -5   6    5.90    0.80
  -3  -5   6    6.00    0.70
  -3  -5   6    7.30    0.80
  -3  -5   6    6.40    0.80
   2   5  -6  199.78    3.90
   2   5  -6  197.38    3.20
   2   5  -6  199.58    3.90
  -2  -5   6  199.78    3.70
  -2  -5   6  197.58    3.60
  -2  -5   6  191.08    3.70
  -2  -5   6  197.78    3.40
  -2  -5   6  194.68    3.50
   1   5  -6    4.20    0.70
   1   5  -6    4.00    0.60
   1   5  -6    3.20    0.70
  -1  -5   6    4.20    0.70
  -1  -5   6    4.70    0.60
   0   5  -6    0.60    0.60
   0   5  -6    0.50    0.60
   0   5  -6    1.30    0.60
   0   5  -6    0.40    0.60
   0  -5   6    0.90    0.60
   0  -5   6    0.60    0.60
  -1   5  -6  104.39    2.50
  -1   5  -6  107.39    2.50
  -1   5  -6  103.29    2.40
   1  -5   6  107.79    2.30
   1  -5   6  104.69    2.40
  -2   5  -6   -0.10    0.70
  -2   5  -6    0.30    0.70
  -2   5  -6   -0.30    0.80
   2  -5   6   -0.10    0.80
   2  -5   6   -0.20    0.80
  -3   5  -6    7.60    1.10
  -3   5  -6    5.80    0.90
   3  -5   6    6.60    1.00
   3  -5   6    8.10    1.00
  -4   5  -6   35.40    1.90
  -4   5  -6   35.70    1.80
   4  -5   6   31.50    1.80
   4  -5   6   38.50    1.90
  -5   5  -6   -1.20    1.20
   5  -5   6    0.60    1.20
   5  -5   6    0.40    1.20
  -6   5  -6   15.50    1.80
   6  -5   6   12.20    1.60
   6  -5   6   14.00    1.70
  -7   5  -6    1.30    1.40
   7  -5   6    3.20    1.40
   7  -5   6    0.80    1.50
  -8   5  -6    1.80    1.50
  13   4  -6   -0.20    2.10
  12   4  -6    2.40    1.70
  11   4  -6    1.20    1.80
 -11  -4   6    3.40    1.80
  10   4  -6   -0.30    1.70
 -10  -4   6   -2.70    1.60
   9   4  -6  250.47    6.20
  -9  -4   6  241.38    6.00
   8   4  -6  113.29    3.70
  -8  -4   6  118.69    3.60
  -8  -4   6  116.59    3.80
  -8  -4   6  116.29    3.70
   7   4  -6    0.90    1.20
   7   4  -6    0.20    0.70
  -7  -4   6    0.20    1.10
  -7  -4   6    0.00    1.10
  -7  -4   6    0.00    1.20
   6   4  -6  100.49    3.10
   6   4  -6   96.09    3.00
  -6  -4   6   97.39    2.90
  -6  -4   6   98.09    2.80
  -6  -4   6   93.69    2.90
   5   4  -6   56.29    2.20
  -5  -4   6   55.79    2.00
  -5  -4   6   52.99    2.00
  -5  -4   6   53.89    2.00
   4   4  -6   46.50    1.80
   4   4  -6   47.00    1.80
  -4  -4   6   47.60    1.70
  -4  -4   6   44.70    1.70
  -4  -4   6   50.29    1.60
   3   4  -6   18.80    1.10
   3   4  -6   19.30    1.30
  -3  -4   6   18.50    1.20
  -3  -4   6   19.00    1.00
  -3  -4   6   18.60    1.20
   2   4  -6   -0.80    0.50
   2   4  -6    0.60    0.60
   2   4  -6   -0.30    0.40
   2   4  -6    0.30    0.50
  -2  -4   6   -1.00    0.50
  -2  -4   6   -0.30    0.60
  -2  -4   6    0.50    0.30
  -2  -4   6    0.00    0.40
   1   4  -6  230.28    4.20
   1   4  -6  233.18    3.90
   1   4  -6  239.38    4.20
  -1  -4   6  227.58    3.90
  -1  -4   6  233.98    3.90
   0   4  -6   -0.40    0.50
   0   4  -6    0.00    0.50
   0   4  -6    1.30    0.40
   0   4  -6    0.00    0.50
   0  -4   6    0.50    0.40
   0  -4   6   -0.20    0.50
  -1   4  -6    0.40    0.50
  -1   4  -6    0.10    0.70
  -1   4  -6    0.10    0.50
  -1   4  -6   -0.20    0.50
   1  -4   6   -0.20    0.50
   1  -4   6    0.70    0.50
  -2   4  -6   66.09    1.90
  -2   4  -6   60.19    1.70
  -2   4  -6   65.39    1.90
  -2   4  -6   65.49    2.10
   2  -4   6   61.09    1.70
   2  -4   6   62.99    1.70
  -3   4  -6  479.25    8.20
  -3   4  -6  487.95    8.40
  -3   4  -6  486.25    8.40
  -3   4  -6  465.35    8.00
   3  -4   6  477.35    7.90
   3  -4   6  470.75    7.80
  -4   4  -6   43.90    1.90
  -4   4  -6   44.50    2.00
  -4   4  -6   44.60    1.90
   4  -4   6   42.10    1.90
   4  -4   6   44.50    1.80
  -5   4  -6   15.40    1.50
  -5   4  -6   11.60    1.30
   5  -4   6   12.60    1.30
   5  -4   6   12.00    1.30
  -6   4  -6   17.50    1.80
   6  -4   6   17.60    1.70
   6  -4   6   15.90    1.60
  -7   4  -6    0.10    1.50
   7  -4   6   -0.80    1.40
   7  -4   6    1.90    1.50
  -8   4  -6   -0.30    1.40
   8  -4   6   -0.80    1.40
   8  -4   6    4.60    1.70
  -9   4  -6    0.30    1.60
  12   3  -6   -0.30    2.00
 -12  -3   6    1.20    1.70
[truncated: 437,948 more chars]
