# Supplementary material for: Exploring Mesoionic Imine‐Carbodiimide (MII‐CDI) Adducts: 1,3 H‐Shift, N(I) Compounds and Guanidinate‐Type Ligands
Source: Angew Chem Int Ed Engl. 2025 Jul 16;64(34):e202502097. doi: 10.1002/anie.202502097 (PMC12363636; doi:10.1002/anie.202502097)
Supplement: Supplementary file 2 — Supporting Information [file ANIE-64-e202502097-s001.zip › PhMIIDippCDIAl_sar457.cif]

data_sar457
_audit_creation_date               2024-10-01
_audit_creation_method
;
Olex2 1.3
(compiled 2020.02.04 svn.rd84adfe8 for OlexSys, GUI svn.r6032)
;
_shelx_SHELXL_version_number       '2018/3'
_audit_contact_author_address      ?
_audit_contact_author_email        ?
_audit_contact_author_name         ''
_audit_contact_author_phone        ?
_publ_contact_author_id_orcid      ?
_publ_section_references
;
Dolomanov, O.V., Bourhis, L.J., Gildea, R.J, Howard, J.A.K. & Puschmann, H.
 (2009), J. Appl. Cryst. 42, 339-341.

Sheldrick, G.M. (2015). Acta Cryst. A71, 3-8.

Sheldrick, G.M. (2015). Acta Cryst. C71, 3-8.
;
_chemical_name_common              ?
_chemical_name_systematic          ?
_chemical_formula_moiety           'C42 H53 Al N6'
_chemical_formula_sum              'C42 H53 Al N6'
_chemical_formula_weight           668.88
_chemical_melting_point            ?
loop_
  _atom_type_symbol
  _atom_type_description
  _atom_type_scat_dispersion_real
  _atom_type_scat_dispersion_imag
  _atom_type_scat_source
 'C' 'C' 0.0033 0.0016 'International Tables Vol C Tables 4.2.6.8 and 6.1.1.4'
 'H' 'H' 0.0000 0.0000 'International Tables Vol C Tables 4.2.6.8 and 6.1.1.4'
 'Al' 'Al' 0.0645 0.0514 'International Tables Vol C Tables 4.2.6.8 and 6.1.1.4'
 'N' 'N' 0.0061 0.0033 'International Tables Vol C Tables 4.2.6.8 and 6.1.1.4'

_shelx_space_group_comment
;
The symmetry employed for this shelxl refinement is uniquely defined
by the following loop, which should always be used as a source of
symmetry information in preference to the above space-group names.
They are only intended as comments.
;
_space_group_crystal_system        'monoclinic'
_space_group_IT_number             14
_space_group_name_H-M_alt          'P 1 21/n 1'
_space_group_name_Hall             '-P 2yn'
loop_
  _space_group_symop_operation_xyz
 'x, y, z'
 '-x+1/2, y+1/2, -z+1/2'
 '-x, -y, -z'
 'x-1/2, -y-1/2, z-1/2'

_cell_length_a                     11.5707(5)
_cell_length_b                     21.2510(7)
_cell_length_c                     15.5709(6)
_cell_angle_alpha                  90
_cell_angle_beta                   96.2100(10)
_cell_angle_gamma                  90
_cell_volume                       3806.2(3)
_cell_formula_units_Z              4
_cell_measurement_reflns_used      27914
_cell_measurement_temperature      99.99
_cell_measurement_theta_max        26.450
_cell_measurement_theta_min        1.917
_shelx_estimated_absorpt_T_max     0.987
_shelx_estimated_absorpt_T_min     0.970
_exptl_absorpt_coefficient_mu      0.091
_exptl_absorpt_correction_T_max    ?
_exptl_absorpt_correction_T_min    ?
_exptl_absorpt_correction_type     ?
_exptl_absorpt_process_details     ?
_exptl_absorpt_special_details     ?
_exptl_crystal_colour              'metallic colourless'
_exptl_crystal_colour_lustre       metallic
_exptl_crystal_colour_modifier     ?
_exptl_crystal_colour_primary      colourless
_exptl_crystal_density_diffrn      1.167
_exptl_crystal_density_meas        ?
_exptl_crystal_density_method      ?
_exptl_crystal_description         prism
_exptl_crystal_F_000               1440
_exptl_crystal_size_max            0.341
_exptl_crystal_size_mid            0.19
_exptl_crystal_size_min            0.15
_exptl_transmission_factor_max     ?
_exptl_transmission_factor_min     ?
_diffrn_reflns_av_R_equivalents    0.0308
_diffrn_reflns_av_unetI/netI       0.0408
_diffrn_reflns_Laue_measured_fraction_full  0.999
_diffrn_reflns_Laue_measured_fraction_max  0.993
_diffrn_reflns_limit_h_max         14
_diffrn_reflns_limit_h_min         -14
_diffrn_reflns_limit_k_max         26
_diffrn_reflns_limit_k_min         -17
_diffrn_reflns_limit_l_max         19
_diffrn_reflns_limit_l_min         -16
_diffrn_reflns_number              27914
_diffrn_reflns_point_group_measured_fraction_full  0.999
_diffrn_reflns_point_group_measured_fraction_max  0.993
_diffrn_reflns_theta_full          25.242
_diffrn_reflns_theta_max           26.450
_diffrn_reflns_theta_min           1.917
_diffrn_ambient_temperature        99.99
_diffrn_detector_area_resol_mean   ?
_diffrn_measured_fraction_theta_full  0.999
_diffrn_measured_fraction_theta_max  0.993
_diffrn_measurement_device_type    'Bruker Kappa ApexII Duo'
_diffrn_measurement_method         'omega + phi scans'
_diffrn_radiation_type             MoK\a
_diffrn_radiation_wavelength       0.71073
_diffrn_source                     ?
_reflns_Friedel_coverage           0.000
_reflns_Friedel_fraction_full      .
_reflns_Friedel_fraction_max       .
_reflns_number_gt                  5827
_reflns_number_total               7793
_reflns_special_details
;
 Reflections were merged by SHELXL according to the crystal
 class for the calculation of statistics and refinement.
 
 _reflns_Friedel_fraction is defined as the number of unique
 Friedel pairs measured divided by the number that would be
 possible theoretically, ignoring centric projections and
 systematic absences.
;
_reflns_threshold_expression       'I > 2\s(I)'
_computing_cell_refinement         ?
_computing_data_collection         ?
_computing_data_reduction          ?
_computing_molecular_graphics      'Olex2 1.3 (Dolomanov et al., 2009)'
_computing_publication_material    'Olex2 1.3 (Dolomanov et al., 2009)'
_computing_structure_refinement    'SHELXL 2018/3 (Sheldrick, 2015)'
_computing_structure_solution      'SHELXT 2018/2 (Sheldrick, 2018)'
_refine_diff_density_max           0.331
_refine_diff_density_min           -0.255
_refine_diff_density_rms           0.043
_refine_ls_extinction_coef         .
_refine_ls_extinction_method       none
_refine_ls_goodness_of_fit_ref     1.024
_refine_ls_hydrogen_treatment      constr
_refine_ls_matrix_type             full
_refine_ls_number_parameters       453
_refine_ls_number_reflns           7793
_refine_ls_number_restraints       0
_refine_ls_R_factor_all            0.0632
_refine_ls_R_factor_gt             0.0417
_refine_ls_restrained_S_all        1.024
_refine_ls_shift/su_max            0.001
_refine_ls_shift/su_mean           0.000
_refine_ls_structure_factor_coef   Fsqd
_refine_ls_weighting_details      
 'w=1/[\s^2^(Fo^2^)+(0.0491P)^2^+1.0608P] where P=(Fo^2^+2Fc^2^)/3'
_refine_ls_weighting_scheme        calc
_refine_ls_wR_factor_gt            0.0965
_refine_ls_wR_factor_ref           0.1059
_refine_special_details            ?
_olex2_refinement_description
;
1. Fixed Uiso
 At 1.2 times of:
  All C(H) groups
 At 1.5 times of:
  All C(H,H,H) groups
2.a Ternary CH refined with riding coordinates:
 C27(H27), C24(H24), C13(H13), C10(H10)
2.b Aromatic/amide H refined with riding coordinates:
 C38(H38), C22(H22), C6(H6), C20(H20), C42(H42), C7(H7), C35(H35), C31(H31),
 C21(H21), C41(H41), C39(H39), C8(H8), C40(H40), C34(H34), C33(H33), C32(H32)
2.c Idealised Me refined as rotating group:
 C16(H16a,H16b,H16c), C28(H28a,H28b,H28c), C29(H29a,H29b,H29c), C17(H17a,H17b,
 H17c), C25(H25a,H25b,H25c), C36(H36a,H36b,H36c), C11(H11a,H11b,H11c), C26(H26a,
 H26b,H26c), C14(H14a,H14b,H14c), C12(H12a,H12b,H12c), C15(H15a,H15b,H15c)
;
_atom_sites_solution_hydrogens     geom
_atom_sites_solution_primary       dual
_atom_sites_solution_secondary     ?
loop_
  _atom_site_label
  _atom_site_type_symbol
  _atom_site_fract_x
  _atom_site_fract_y
  _atom_site_fract_z
  _atom_site_U_iso_or_equiv
  _atom_site_adp_type
  _atom_site_occupancy
  _atom_site_site_symmetry_order
  _atom_site_calc_flag
  _atom_site_refinement_flags_posn
  _atom_site_refinement_flags_adp
  _atom_site_refinement_flags_occupancy
  _atom_site_disorder_assembly
  _atom_site_disorder_group
 Al1 Al 0.38674(4) 0.68673(2) 0.83638(3) 0.01801(12) Uani 1 1 d . . . . .
 N4 N 0.44408(10) 0.61447(6) 0.62912(8) 0.0165(3) Uani 1 1 d . . . . .
 N6 N 0.31291(10) 0.63734(6) 0.73995(8) 0.0166(3) Uani 1 1 d . . . . .
 N5 N 0.48771(10) 0.67962(6) 0.74846(8) 0.0169(3) Uani 1 1 d . . . . .
 N1 N 0.37713(11) 0.56714(6) 0.49527(8) 0.0192(3) Uani 1 1 d . . . . .
 N3 N 0.31829(11) 0.47831(6) 0.52973(9) 0.0220(3) Uani 1 1 d . . . . .
 N2 N 0.33025(12) 0.51341(6) 0.46170(9) 0.0245(3) Uani 1 1 d . . . . .
 C3 C 0.41298(13) 0.64048(7) 0.70078(9) 0.0159(3) Uani 1 1 d . . . . .
 C1 C 0.39262(12) 0.56650(7) 0.58488(10) 0.0164(3) Uani 1 1 d . . . . .
 C2 C 0.35529(13) 0.50597(7) 0.60692(10) 0.0174(3) Uani 1 1 d . . . . .
 C18 C 0.20918(13) 0.60796(7) 0.70305(10) 0.0175(3) Uani 1 1 d . . . . .
 C19 C 0.15955(13) 0.62194(7) 0.61756(10) 0.0185(3) Uani 1 1 d . . . . .
 C37 C 0.36644(13) 0.47484(7) 0.69107(10) 0.0186(3) Uani 1 1 d . . . . .
 C4 C 0.59362(13) 0.69690(7) 0.71474(10) 0.0189(3) Uani 1 1 d . . . . .
 C23 C 0.15118(13) 0.56588(7) 0.75426(10) 0.0199(3) Uani 1 1 d . . . . .
 C30 C 0.40528(14) 0.61474(8) 0.43489(10) 0.0212(3) Uani 1 1 d . . . . .
 C27 C 0.19702(13) 0.67959(7) 0.56918(10) 0.0195(3) Uani 1 1 d . . . . .
 H27 H 0.283697 0.678822 0.571315 0.023 Uiso 1 1 calc R U . . .
 C5 C 0.69398(13) 0.65969(7) 0.73157(10) 0.0215(3) Uani 1 1 d . . . . .
 C38 C 0.29124(14) 0.42751(7) 0.71306(10) 0.0221(4) Uani 1 1 d . . . . .
 H38 H 0.226198 0.415988 0.673672 0.027 Uiso 1 1 calc R U . . .
 C9 C 0.59454(14) 0.75138(8) 0.66353(10) 0.0218(4) Uani 1 1 d . . . . .
 C24 C 0.18648(15) 0.56272(7) 0.85101(11) 0.0236(4) Uani 1 1 d . . . . .
 H24 H 0.273289 0.561609 0.861101 0.028 Uiso 1 1 calc R U . . .
 C22 C 0.05827(14) 0.53088(8) 0.71526(11) 0.0250(4) Uani 1 1 d . . . . .
 H22 H 0.020985 0.501259 0.748724 0.030 Uiso 1 1 calc R U . . .
 C6 C 0.79111(14) 0.67470(8) 0.68908(11) 0.0261(4) Uani 1 1 d . . . . .
 H6 H 0.859472 0.649848 0.699147 0.031 Uiso 1 1 calc R U . . .
 C13 C 0.69916(14) 0.60733(8) 0.79791(11) 0.0237(4) Uani 1 1 d . . . . .
 H13 H 0.617489 0.596643 0.807810 0.028 Uiso 1 1 calc R U . . .
 C20 C 0.06715(14) 0.58480(8) 0.58182(11) 0.0245(4) Uani 1 1 d . . . . .
 H20 H 0.036358 0.591630 0.523506 0.029 Uiso 1 1 calc R U . . .
 C10 C 0.49539(14) 0.79855(8) 0.65952(10) 0.0233(4) Uani 1 1 d . . . . .
 H10 H 0.429271 0.777862 0.684892 0.028 Uiso 1 1 calc R U . . .
 C42 C 0.45936(14) 0.49209(8) 0.75096(11) 0.0241(4) Uani 1 1 d . . . . .
 H42 H 0.510906 0.524421 0.737078 0.029 Uiso 1 1 calc R U . . .
 C16 C 0.32266(14) 0.77037(7) 0.85822(10) 0.0235(4) Uani 1 1 d . . . . .
 H16A H 0.380536 0.802734 0.849366 0.035 Uiso 1 1 calc R U . . .
 H16B H 0.303114 0.772417 0.917842 0.035 Uiso 1 1 calc R U . . .
 H16C H 0.252447 0.777581 0.818309 0.035 Uiso 1 1 calc R U . . .
 C28 C 0.16261(15) 0.73949(7) 0.61518(11) 0.0245(4) Uani 1 1 d . . . . .
 H28A H 0.191843 0.776427 0.586658 0.037 Uiso 1 1 calc R U . . .
 H28B H 0.196276 0.738417 0.675678 0.037 Uiso 1 1 calc R U . . .
 H28C H 0.077717 0.741877 0.612576 0.037 Uiso 1 1 calc R U . . .
 C7 C 0.78913(14) 0.72497(8) 0.63287(11) 0.0283(4) Uani 1 1 d . . . . .
 H7 H 0.853915 0.732911 0.601818 0.034 Uiso 1 1 calc R U . . .
 C35 C 0.48257(15) 0.66269(8) 0.46073(11) 0.0265(4) Uani 1 1 d . . . . .
 H35 H 0.516724 0.665368 0.518903 0.032 Uiso 1 1 calc R U . . .
 C31 C 0.35437(16) 0.61071(8) 0.35012(11) 0.0280(4) Uani 1 1 d . . . . .
 H31 H 0.301039 0.577910 0.332941 0.034 Uiso 1 1 calc R U . . .
 C21 C 0.01923(14) 0.53833(8) 0.62899(12) 0.0284(4) Uani 1 1 d . . . . .
 H21 H -0.040107 0.511738 0.602220 0.034 Uiso 1 1 calc R U . . .
 C41 C 0.47715(16) 0.46255(8) 0.83037(11) 0.0307(4) Uani 1 1 d . . . . .
 H41 H 0.540150 0.475105 0.870970 0.037 Uiso 1 1 calc R U . . .
 C39 C 0.31108(15) 0.39745(8) 0.79175(11) 0.0275(4) Uani 1 1 d . . . . .
 H39 H 0.260731 0.364492 0.805472 0.033 Uiso 1 1 calc R U . . .
 C29 C 0.14679(15) 0.68255(8) 0.47434(11) 0.0274(4) Uani 1 1 d . . . . .
 H29A H 0.062705 0.689633 0.470718 0.041 Uiso 1 1 calc R U . . .
 H29B H 0.162097 0.642761 0.445847 0.041 Uiso 1 1 calc R U . . .
 H29C H 0.183348 0.717170 0.445663 0.041 Uiso 1 1 calc R U . . .
 C8 C 0.69306(14) 0.76367(8) 0.62181(11) 0.0271(4) Uani 1 1 d . . . . .
 H8 H 0.693890 0.799359 0.585138 0.033 Uiso 1 1 calc R U . . .
 C17 C 0.44693(15) 0.64199(8) 0.94201(10) 0.0273(4) Uani 1 1 d . . . . .
 H17A H 0.386796 0.640439 0.981711 0.041 Uiso 1 1 calc R U . . .
 H17B H 0.515356 0.664130 0.969729 0.041 Uiso 1 1 calc R U . . .
 H17C H 0.468728 0.599059 0.927384 0.041 Uiso 1 1 calc R U . . .
 C40 C 0.40366(16) 0.41476(8) 0.85109(11) 0.0309(4) Uani 1 1 d . . . . .
 H40 H 0.416546 0.394069 0.905366 0.037 Uiso 1 1 calc R U . . .
 C34 C 0.50913(16) 0.70675(9) 0.39991(12) 0.0322(4) Uani 1 1 d . . . . .
 H34 H 0.561852 0.739864 0.416912 0.039 Uiso 1 1 calc R U . . .
 C25 C 0.14408(16) 0.62309(8) 0.89218(11) 0.0295(4) Uani 1 1 d . . . . .
 H25A H 0.171182 0.659876 0.862110 0.044 Uiso 1 1 calc R U . . .
 H25B H 0.175103 0.624686 0.953245 0.044 Uiso 1 1 calc R U . . .
 H25C H 0.058926 0.623175 0.887398 0.044 Uiso 1 1 calc R U . . .
 C33 C 0.46028(16) 0.70319(9) 0.31545(12) 0.0331(4) Uani 1 1 d . . . . .
 H33 H 0.479746 0.733349 0.274343 0.040 Uiso 1 1 calc R U . . .
 C36 C 0.26629(17) 0.41628(8) 0.51143(11) 0.0311(4) Uani 1 1 d . . . . .
 H36A H 0.183380 0.417817 0.519087 0.047 Uiso 1 1 calc R U . . .
 H36B H 0.305095 0.385204 0.551171 0.047 Uiso 1 1 calc R U . . .
 H36C H 0.275607 0.404296 0.451797 0.047 Uiso 1 1 calc R U . . .
 C11 C 0.45053(16) 0.82008(9) 0.56885(12) 0.0351(4) Uani 1 1 d . . . . .
 H11A H 0.512808 0.841840 0.542830 0.053 Uiso 1 1 calc R U . . .
 H11B H 0.384847 0.848829 0.571740 0.053 Uiso 1 1 calc R U . . .
 H11C H 0.425040 0.783433 0.533551 0.053 Uiso 1 1 calc R U . . .
 C26 C 0.13886(17) 0.50617(9) 0.89678(12) 0.0350(4) Uani 1 1 d . . . . .
 H26A H 0.053845 0.508666 0.892259 0.053 Uiso 1 1 calc R U . . .
 H26B H 0.170257 0.506405 0.957813 0.053 Uiso 1 1 calc R U . . .
 H26C H 0.161973 0.467222 0.869592 0.053 Uiso 1 1 calc R U . . .
 C14 C 0.75611(17) 0.54742(8) 0.76774(14) 0.0373(5) Uani 1 1 d . . . . .
 H14A H 0.717888 0.534990 0.711042 0.056 Uiso 1 1 calc R U . . .
 H14B H 0.748174 0.513556 0.809429 0.056 Uiso 1 1 calc R U . . .
 H14C H 0.838721 0.555346 0.763454 0.056 Uiso 1 1 calc R U . . .
 C12 C 0.53371(17) 0.85515(9) 0.71682(13) 0.0377(5) Uani 1 1 d . . . . .
 H12A H 0.562929 0.840375 0.774743 0.057 Uiso 1 1 calc R U . . .
 H12B H 0.467252 0.883206 0.720679 0.057 Uiso 1 1 calc R U . . .
 H12C H 0.595420 0.878017 0.691636 0.057 Uiso 1 1 calc R U . . .
 C32 C 0.38277(17) 0.65543(9) 0.29094(12) 0.0351(4) Uani 1 1 d . . . . .
 H32 H 0.348411 0.653153 0.232786 0.042 Uiso 1 1 calc R U . . .
 C15 C 0.76171(17) 0.63055(9) 0.88380(12) 0.0388(5) Uani 1 1 d . . . . .
 H15A H 0.842138 0.641573 0.875947 0.058 Uiso 1 1 calc R U . . .
 H15B H 0.761407 0.597213 0.927259 0.058 Uiso 1 1 calc R U . . .
 H15C H 0.721608 0.667727 0.903149 0.058 Uiso 1 1 calc R U . . .

loop_
  _atom_site_aniso_label
  _atom_site_aniso_U_11
  _atom_site_aniso_U_22
  _atom_site_aniso_U_33
  _atom_site_aniso_U_23
  _atom_site_aniso_U_13
  _atom_site_aniso_U_12
 Al1 0.0188(2) 0.0201(2) 0.0146(2) -0.00139(18) -0.00019(18) 0.00251(19)
 N4 0.0151(6) 0.0167(7) 0.0173(7) -0.0023(5) -0.0001(5) 0.0006(5)
 N6 0.0146(6) 0.0180(7) 0.0169(7) -0.0011(5) 0.0009(5) 0.0012(5)
 N5 0.0135(6) 0.0191(7) 0.0172(7) -0.0022(5) -0.0018(5) 0.0005(5)
 N1 0.0215(7) 0.0182(7) 0.0175(7) -0.0031(5) 0.0002(5) 0.0010(5)
 N3 0.0231(7) 0.0180(7) 0.0236(7) -0.0048(6) -0.0039(6) 0.0021(6)
 N2 0.0306(8) 0.0218(7) 0.0202(7) -0.0033(6) -0.0016(6) 0.0014(6)
 C3 0.0158(8) 0.0146(7) 0.0166(8) 0.0026(6) -0.0018(6) 0.0032(6)
 C1 0.0120(7) 0.0197(8) 0.0171(8) -0.0011(6) 0.0006(6) 0.0042(6)
 C2 0.0133(7) 0.0172(8) 0.0210(8) -0.0031(6) -0.0017(6) 0.0029(6)
 C18 0.0145(8) 0.0155(8) 0.0228(8) -0.0042(6) 0.0032(6) 0.0024(6)
 C19 0.0139(8) 0.0196(8) 0.0217(8) -0.0041(6) 0.0013(6) 0.0031(6)
 C37 0.0193(8) 0.0159(8) 0.0202(8) -0.0016(6) -0.0003(6) 0.0046(6)
 C4 0.0150(8) 0.0237(8) 0.0175(8) -0.0076(6) 0.0003(6) -0.0029(6)
 C23 0.0156(8) 0.0171(8) 0.0277(9) -0.0006(6) 0.0053(7) 0.0046(6)
 C30 0.0230(8) 0.0234(9) 0.0181(8) 0.0015(6) 0.0065(7) 0.0067(7)
 C27 0.0153(8) 0.0225(8) 0.0199(8) -0.0001(6) -0.0014(6) 0.0039(6)
 C5 0.0172(8) 0.0225(8) 0.0238(9) -0.0108(7) -0.0022(7) -0.0015(6)
 C38 0.0231(9) 0.0183(8) 0.0242(9) -0.0016(7) -0.0006(7) 0.0015(7)
 C9 0.0199(8) 0.0266(9) 0.0181(8) -0.0039(7) -0.0013(6) -0.0042(7)
 C24 0.0241(9) 0.0225(9) 0.0252(9) 0.0009(7) 0.0069(7) 0.0005(7)
 C22 0.0175(8) 0.0189(8) 0.0395(10) 0.0016(7) 0.0069(7) 0.0001(7)
 C6 0.0141(8) 0.0320(10) 0.0315(10) -0.0142(8) -0.0012(7) 0.0005(7)
 C13 0.0161(8) 0.0241(9) 0.0296(9) -0.0054(7) -0.0036(7) 0.0028(7)
 C20 0.0186(8) 0.0275(9) 0.0263(9) -0.0043(7) -0.0029(7) 0.0027(7)
 C10 0.0215(9) 0.0261(9) 0.0219(9) 0.0029(7) 0.0014(7) -0.0015(7)
 C42 0.0233(9) 0.0209(8) 0.0267(9) 0.0003(7) -0.0032(7) 0.0008(7)
 C16 0.0248(9) 0.0258(9) 0.0198(9) -0.0025(7) 0.0012(7) 0.0024(7)
 C28 0.0259(9) 0.0220(9) 0.0250(9) 0.0010(7) -0.0003(7) 0.0041(7)
 C7 0.0208(9) 0.0364(10) 0.0285(10) -0.0082(8) 0.0059(7) -0.0081(8)
 C35 0.0262(9) 0.0327(10) 0.0213(9) 0.0016(7) 0.0060(7) -0.0003(8)
 C31 0.0354(10) 0.0262(9) 0.0217(9) -0.0004(7) 0.0002(7) 0.0050(8)
 C21 0.0166(8) 0.0257(9) 0.0415(11) -0.0061(8) -0.0033(7) -0.0023(7)
 C41 0.0329(10) 0.0288(9) 0.0274(10) -0.0015(8) -0.0108(8) 0.0045(8)
 C39 0.0323(10) 0.0215(9) 0.0291(9) 0.0037(7) 0.0041(8) 0.0017(7)
 C29 0.0272(9) 0.0307(9) 0.0231(9) 0.0002(7) -0.0034(7) 0.0050(7)
 C8 0.0253(9) 0.0309(9) 0.0250(9) -0.0020(7) 0.0023(7) -0.0067(7)
 C17 0.0308(10) 0.0299(9) 0.0199(9) -0.0001(7) -0.0032(7) 0.0028(7)
 C40 0.0424(11) 0.0249(9) 0.0240(9) 0.0065(7) -0.0019(8) 0.0056(8)
 C34 0.0305(10) 0.0359(10) 0.0317(10) 0.0041(8) 0.0107(8) -0.0027(8)
 C25 0.0298(10) 0.0317(10) 0.0287(10) -0.0035(8) 0.0111(8) 0.0015(8)
 C33 0.0359(10) 0.0354(10) 0.0301(10) 0.0115(8) 0.0128(8) 0.0070(8)
 C36 0.0430(11) 0.0201(9) 0.0277(10) -0.0027(7) -0.0074(8) -0.0044(8)
 C11 0.0318(10) 0.0460(12) 0.0273(10) 0.0078(8) 0.0024(8) 0.0070(9)
 C26 0.0419(11) 0.0314(10) 0.0337(11) 0.0062(8) 0.0129(9) -0.0021(8)
 C14 0.0334(11) 0.0290(10) 0.0507(13) -0.0014(9) 0.0094(9) 0.0069(8)
 C12 0.0368(11) 0.0300(10) 0.0442(12) -0.0053(9) -0.0047(9) 0.0042(8)
 C32 0.0444(12) 0.0383(11) 0.0219(9) 0.0059(8) 0.0008(8) 0.0098(9)
 C15 0.0405(12) 0.0371(11) 0.0351(11) 0.0015(9) -0.0134(9) -0.0034(9)

_geom_special_details
;
 All esds (except the esd in the dihedral angle between two l.s. planes)
 are estimated using the full covariance matrix.  The cell esds are taken
 into account individually in the estimation of esds in distances, angles
 and torsion angles; correlations between esds in cell parameters are only
 used when they are defined by crystal symmetry.  An approximate (isotropic)
 treatment of cell esds is used for estimating esds involving l.s. planes.
;
loop_
  _geom_bond_atom_site_label_1
  _geom_bond_atom_site_label_2
  _geom_bond_distance
  _geom_bond_site_symmetry_2
  _geom_bond_publ_flag
 Al1 N6 1.9515(13) . ?
 Al1 N5 1.8995(13) . ?
 Al1 C3 2.3780(15) . ?
 Al1 C16 1.9696(16) . ?
 Al1 C17 1.9612(17) . ?
 N4 C3 1.3292(19) . ?
 N4 C1 1.3340(19) . ?
 N6 C3 1.3675(19) . ?
 N6 C18 1.4182(19) . ?
 N5 C3 1.3608(19) . ?
 N5 C4 1.4323(19) . ?
 N1 N2 1.3454(18) . ?
 N1 C1 1.3876(19) . ?
 N1 C30 1.442(2) . ?
 N3 N2 1.3150(19) . ?
 N3 C2 1.3645(19) . ?
 N3 C36 1.464(2) . ?
 C1 C2 1.411(2) . ?
 C2 C37 1.461(2) . ?
 C18 C19 1.423(2) . ?
 C18 C23 1.415(2) . ?
 C19 C27 1.525(2) . ?
 C19 C20 1.395(2) . ?
 C37 C38 1.397(2) . ?
 C37 C42 1.394(2) . ?
 C4 C5 1.406(2) . ?
 C4 C9 1.406(2) . ?
 C23 C24 1.519(2) . ?
 C23 C22 1.392(2) . ?
 C30 C35 1.386(2) . ?
 C30 C31 1.389(2) . ?
 C27 H27 1.0000 . ?
 C27 C28 1.534(2) . ?
 C27 C29 1.529(2) . ?
 C5 C6 1.401(2) . ?
 C5 C13 1.515(2) . ?
 C38 H38 0.9500 . ?
 C38 C39 1.379(2) . ?
 C9 C10 1.520(2) . ?
 C9 C8 1.396(2) . ?
 C24 H24 1.0000 . ?
 C24 C25 1.538(2) . ?
 C24 C26 1.530(2) . ?
 C22 H22 0.9500 . ?
 C22 C21 1.379(2) . ?
 C6 H6 0.9500 . ?
 C6 C7 1.380(2) . ?
 C13 H13 1.0000 . ?
 C13 C14 1.531(2) . ?
 C13 C15 1.532(2) . ?
 C20 H20 0.9500 . ?
 C20 C21 1.382(2) . ?
 C10 H10 1.0000 . ?
 C10 C11 1.521(2) . ?
 C10 C12 1.534(2) . ?
 C42 H42 0.9500 . ?
 C42 C41 1.382(2) . ?
 C16 H16A 0.9800 . ?
 C16 H16B 0.9800 . ?
 C16 H16C 0.9800 . ?
 C28 H28A 0.9800 . ?
 C28 H28B 0.9800 . ?
 C28 H28C 0.9800 . ?
 C7 H7 0.9500 . ?
 C7 C8 1.379(2) . ?
 C35 H35 0.9500 . ?
 C35 C34 1.390(2) . ?
 C31 H31 0.9500 . ?
 C31 C32 1.388(2) . ?
 C21 H21 0.9500 . ?
 C41 H41 0.9500 . ?
 C41 C40 1.385(3) . ?
 C39 H39 0.9500 . ?
 C39 C40 1.387(2) . ?
 C29 H29A 0.9800 . ?
 C29 H29B 0.9800 . ?
 C29 H29C 0.9800 . ?
 C8 H8 0.9500 . ?
 C17 H17A 0.9800 . ?
 C17 H17B 0.9800 . ?
 C17 H17C 0.9800 . ?
 C40 H40 0.9500 . ?
 C34 H34 0.9500 . ?
 C34 C33 1.376(3) . ?
 C25 H25A 0.9800 . ?
 C25 H25B 0.9800 . ?
 C25 H25C 0.9800 . ?
 C33 H33 0.9500 . ?
 C33 C32 1.381(3) . ?
 C36 H36A 0.9800 . ?
 C36 H36B 0.9800 . ?
 C36 H36C 0.9800 . ?
 C11 H11A 0.9800 . ?
 C11 H11B 0.9800 . ?
 C11 H11C 0.9800 . ?
 C26 H26A 0.9800 . ?
 C26 H26B 0.9800 . ?
 C26 H26C 0.9800 . ?
 C14 H14A 0.9800 . ?
 C14 H14B 0.9800 . ?
 C14 H14C 0.9800 . ?
 C12 H12A 0.9800 . ?
 C12 H12B 0.9800 . ?
 C12 H12C 0.9800 . ?
 C32 H32 0.9500 . ?
 C15 H15A 0.9800 . ?
 C15 H15B 0.9800 . ?
 C15 H15C 0.9800 . ?

loop_
  _geom_angle_atom_site_label_1
  _geom_angle_atom_site_label_2
  _geom_angle_atom_site_label_3
  _geom_angle
  _geom_angle_site_symmetry_1
  _geom_angle_site_symmetry_3
  _geom_angle_publ_flag
 N6 Al1 C3 35.10(5) . . ?
 N6 Al1 C16 118.47(6) . . ?
 N6 Al1 C17 118.08(7) . . ?
 N5 Al1 N6 69.81(5) . . ?
 N5 Al1 C3 34.88(5) . . ?
 N5 Al1 C16 117.94(7) . . ?
 N5 Al1 C17 112.06(7) . . ?
 C16 Al1 C3 127.80(6) . . ?
 C17 Al1 C3 118.45(6) . . ?
 C17 Al1 C16 113.51(7) . . ?
 C3 N4 C1 127.23(13) . . ?
 C3 N6 Al1 89.75(9) . . ?
 C3 N6 C18 124.13(12) . . ?
 C18 N6 Al1 146.03(10) . . ?
 C3 N5 Al1 92.16(9) . . ?
 C3 N5 C4 118.36(12) . . ?
 C4 N5 Al1 149.45(10) . . ?
 N2 N1 C1 112.65(12) . . ?
 N2 N1 C30 116.88(13) . . ?
 C1 N1 C30 130.46(13) . . ?
 N2 N3 C2 114.52(13) . . ?
 N2 N3 C36 115.51(13) . . ?
 C2 N3 C36 129.96(14) . . ?
 N3 N2 N1 103.98(12) . . ?
 N4 C3 Al1 171.63(11) . . ?
 N4 C3 N6 132.32(14) . . ?
 N4 C3 N5 119.90(13) . . ?
 N6 C3 Al1 55.15(7) . . ?
 N5 C3 Al1 52.96(7) . . ?
 N5 C3 N6 107.77(12) . . ?
 N4 C1 N1 120.91(13) . . ?
 N4 C1 C2 134.62(14) . . ?
 N1 C1 C2 104.12(13) . . ?
 N3 C2 C1 104.69(13) . . ?
 N3 C2 C37 125.72(14) . . ?
 C1 C2 C37 129.13(14) . . ?
 N6 C18 C19 121.70(13) . . ?
 C23 C18 N6 118.82(14) . . ?
 C23 C18 C19 119.42(14) . . ?
 C18 C19 C27 121.48(13) . . ?
 C20 C19 C18 117.99(14) . . ?
 C20 C19 C27 120.25(14) . . ?
 C38 C37 C2 123.30(14) . . ?
 C42 C37 C2 117.90(14) . . ?
 C42 C37 C38 118.77(15) . . ?
 C5 C4 N5 120.64(14) . . ?
 C5 C4 C9 120.79(14) . . ?
 C9 C4 N5 118.56(13) . . ?
 C18 C23 C24 119.59(14) . . ?
 C22 C23 C18 118.88(15) . . ?
 C22 C23 C24 121.42(14) . . ?
 C35 C30 N1 120.69(14) . . ?
 C35 C30 C31 121.01(15) . . ?
 C31 C30 N1 118.29(15) . . ?
 C19 C27 H27 107.9 . . ?
 C19 C27 C28 109.50(13) . . ?
 C19 C27 C29 114.30(13) . . ?
 C28 C27 H27 107.9 . . ?
 C29 C27 H27 107.9 . . ?
 C29 C27 C28 109.03(13) . . ?
 C4 C5 C13 120.74(14) . . ?
 C6 C5 C4 118.18(15) . . ?
 C6 C5 C13 120.97(15) . . ?
 C37 C38 H38 119.9 . . ?
 C39 C38 C37 120.21(15) . . ?
 C39 C38 H38 119.9 . . ?
 C4 C9 C10 120.95(14) . . ?
 C8 C9 C4 118.32(15) . . ?
 C8 C9 C10 120.54(15) . . ?
 C23 C24 H24 108.3 . . ?
 C23 C24 C25 108.23(13) . . ?
 C23 C24 C26 115.14(15) . . ?
 C25 C24 H24 108.3 . . ?
 C26 C24 H24 108.3 . . ?
 C26 C24 C25 108.29(13) . . ?
 C23 C22 H22 119.3 . . ?
 C21 C22 C23 121.33(15) . . ?
 C21 C22 H22 119.3 . . ?
 C5 C6 H6 119.4 . . ?
 C7 C6 C5 121.12(16) . . ?
 C7 C6 H6 119.4 . . ?
 C5 C13 H13 107.7 . . ?
 C5 C13 C14 112.85(14) . . ?
 C5 C13 C15 109.81(14) . . ?
 C14 C13 H13 107.7 . . ?
 C14 C13 C15 110.94(15) . . ?
 C15 C13 H13 107.7 . . ?
 C19 C20 H20 119.1 . . ?
 C21 C20 C19 121.76(16) . . ?
 C21 C20 H20 119.1 . . ?
 C9 C10 H10 107.5 . . ?
 C9 C10 C11 114.63(14) . . ?
 C9 C10 C12 108.89(14) . . ?
 C11 C10 H10 107.5 . . ?
 C11 C10 C12 110.62(15) . . ?
 C12 C10 H10 107.5 . . ?
 C37 C42 H42 119.7 . . ?
 C41 C42 C37 120.57(16) . . ?
 C41 C42 H42 119.7 . . ?
 Al1 C16 H16A 109.5 . . ?
 Al1 C16 H16B 109.5 . . ?
 Al1 C16 H16C 109.5 . . ?
 H16A C16 H16B 109.5 . . ?
 H16A C16 H16C 109.5 . . ?
 H16B C16 H16C 109.5 . . ?
 C27 C28 H28A 109.5 . . ?
 C27 C28 H28B 109.5 . . ?
 C27 C28 H28C 109.5 . . ?
 H28A C28 H28B 109.5 . . ?
 H28A C28 H28C 109.5 . . ?
 H28B C28 H28C 109.5 . . ?
 C6 C7 H7 120.0 . . ?
 C8 C7 C6 119.93(16) . . ?
 C8 C7 H7 120.0 . . ?
 C30 C35 H35 120.6 . . ?
 C30 C35 C34 118.73(16) . . ?
 C34 C35 H35 120.6 . . ?
 C30 C31 H31 120.6 . . ?
 C32 C31 C30 118.84(17) . . ?
 C32 C31 H31 120.6 . . ?
 C22 C21 C20 119.45(16) . . ?
 C22 C21 H21 120.3 . . ?
 C20 C21 H21 120.3 . . ?
 C42 C41 H41 119.8 . . ?
 C42 C41 C40 120.38(16) . . ?
 C40 C41 H41 119.8 . . ?
 C38 C39 H39 119.6 . . ?
 C38 C39 C40 120.77(16) . . ?
 C40 C39 H39 119.6 . . ?
 C27 C29 H29A 109.5 . . ?
 C27 C29 H29B 109.5 . . ?
 C27 C29 H29C 109.5 . . ?
 H29A C29 H29B 109.5 . . ?
 H29A C29 H29C 109.5 . . ?
 H29B C29 H29C 109.5 . . ?
 C9 C8 H8 119.4 . . ?
 C7 C8 C9 121.21(16) . . ?
 C7 C8 H8 119.4 . . ?
 Al1 C17 H17A 109.5 . . ?
 Al1 C17 H17B 109.5 . . ?
 Al1 C17 H17C 109.5 . . ?
 H17A C17 H17B 109.5 . . ?
 H17A C17 H17C 109.5 . . ?
 H17B C17 H17C 109.5 . . ?
 C41 C40 C39 119.27(16) . . ?
 C41 C40 H40 120.4 . . ?
 C39 C40 H40 120.4 . . ?
 C35 C34 H34 119.5 . . ?
 C33 C34 C35 121.06(17) . . ?
 C33 C34 H34 119.5 . . ?
 C24 C25 H25A 109.5 . . ?
 C24 C25 H25B 109.5 . . ?
 C24 C25 H25C 109.5 . . ?
 H25A C25 H25B 109.5 . . ?
 H25A C25 H25C 109.5 . . ?
 H25B C25 H25C 109.5 . . ?
 C34 C33 H33 120.3 . . ?
 C34 C33 C32 119.47(17) . . ?
 C32 C33 H33 120.3 . . ?
 N3 C36 H36A 109.5 . . ?
 N3 C36 H36B 109.5 . . ?
 N3 C36 H36C 109.5 . . ?
 H36A C36 H36B 109.5 . . ?
 H36A C36 H36C 109.5 . . ?
 H36B C36 H36C 109.5 . . ?
 C10 C11 H11A 109.5 . . ?
 C10 C11 H11B 109.5 . . ?
 C10 C11 H11C 109.5 . . ?
 H11A C11 H11B 109.5 . . ?
 H11A C11 H11C 109.5 . . ?
 H11B C11 H11C 109.5 . . ?
 C24 C26 H26A 109.5 . . ?
 C24 C26 H26B 109.5 . . ?
 C24 C26 H26C 109.5 . . ?
 H26A C26 H26B 109.5 . . ?
 H26A C26 H26C 109.5 . . ?
 H26B C26 H26C 109.5 . . ?
 C13 C14 H14A 109.5 . . ?
 C13 C14 H14B 109.5 . . ?
 C13 C14 H14C 109.5 . . ?
 H14A C14 H14B 109.5 . . ?
 H14A C14 H14C 109.5 . . ?
 H14B C14 H14C 109.5 . . ?
 C10 C12 H12A 109.5 . . ?
 C10 C12 H12B 109.5 . . ?
 C10 C12 H12C 109.5 . . ?
 H12A C12 H12B 109.5 . . ?
 H12A C12 H12C 109.5 . . ?
 H12B C12 H12C 109.5 . . ?
 C31 C32 H32 119.6 . . ?
 C33 C32 C31 120.88(17) . . ?
 C33 C32 H32 119.6 . . ?
 C13 C15 H15A 109.5 . . ?
 C13 C15 H15B 109.5 . . ?
 C13 C15 H15C 109.5 . . ?
 H15A C15 H15B 109.5 . . ?
 H15A C15 H15C 109.5 . . ?
 H15B C15 H15C 109.5 . . ?

loop_
  _geom_torsion_atom_site_label_1
  _geom_torsion_atom_site_label_2
  _geom_torsion_atom_site_label_3
  _geom_torsion_atom_site_label_4
  _geom_torsion
  _geom_torsion_site_symmetry_1
  _geom_torsion_site_symmetry_2
  _geom_torsion_site_symmetry_3
  _geom_torsion_site_symmetry_4
  _geom_torsion_publ_flag
 Al1 N6 C3 N4 175.15(15) . . . . ?
 Al1 N6 C3 N5 -6.26(11) . . . . ?
 Al1 N6 C18 C19 124.67(17) . . . . ?
 Al1 N6 C18 C23 -52.4(2) . . . . ?
 Al1 N5 C3 N4 -174.76(12) . . . . ?
 Al1 N5 C3 N6 6.44(11) . . . . ?
 Al1 N5 C4 C5 94.1(2) . . . . ?
 Al1 N5 C4 C9 -86.7(2) . . . . ?
 N4 C1 C2 N3 -174.93(16) . . . . ?
 N4 C1 C2 C37 -2.4(3) . . . . ?
 N6 Al1 N5 C3 -4.57(8) . . . . ?
 N6 Al1 N5 C4 173.2(2) . . . . ?
 N6 C18 C19 C27 -15.0(2) . . . . ?
 N6 C18 C19 C20 171.14(13) . . . . ?
 N6 C18 C23 C24 11.9(2) . . . . ?
 N6 C18 C23 C22 -171.77(13) . . . . ?
 N5 C4 C5 C6 172.86(13) . . . . ?
 N5 C4 C5 C13 -10.8(2) . . . . ?
 N5 C4 C9 C10 13.1(2) . . . . ?
 N5 C4 C9 C8 -171.96(14) . . . . ?
 N1 C1 C2 N3 -2.09(15) . . . . ?
 N1 C1 C2 C37 170.41(14) . . . . ?
 N1 C30 C35 C34 178.59(14) . . . . ?
 N1 C30 C31 C32 -178.58(15) . . . . ?
 N3 C2 C37 C38 -34.5(2) . . . . ?
 N3 C2 C37 C42 143.28(16) . . . . ?
 N2 N1 C1 N4 176.22(13) . . . . ?
 N2 N1 C1 C2 2.15(16) . . . . ?
 N2 N1 C30 C35 -161.20(14) . . . . ?
 N2 N1 C30 C31 17.8(2) . . . . ?
 N2 N3 C2 C1 1.52(17) . . . . ?
 N2 N3 C2 C37 -171.31(14) . . . . ?
 C3 Al1 N5 C4 177.8(3) . . . . ?
 C3 N4 C1 N1 138.55(15) . . . . ?
 C3 N4 C1 C2 -49.5(3) . . . . ?
 C3 N6 C18 C19 -50.6(2) . . . . ?
 C3 N6 C18 C23 132.28(15) . . . . ?
 C3 N5 C4 C5 -88.41(18) . . . . ?
 C3 N5 C4 C9 90.75(17) . . . . ?
 C1 N4 C3 N6 -15.8(3) . . . . ?
 C1 N4 C3 N5 165.76(14) . . . . ?
 C1 N1 N2 N3 -1.26(16) . . . . ?
 C1 N1 C30 C35 17.2(2) . . . . ?
 C1 N1 C30 C31 -163.71(15) . . . . ?
 C1 C2 C37 C38 154.44(15) . . . . ?
 C1 C2 C37 C42 -27.8(2) . . . . ?
 C2 N3 N2 N1 -0.22(17) . . . . ?
 C2 C37 C38 C39 175.99(14) . . . . ?
 C2 C37 C42 C41 -177.43(15) . . . . ?
 C18 N6 C3 Al1 177.38(15) . . . . ?
 C18 N6 C3 N4 -7.5(2) . . . . ?
 C18 N6 C3 N5 171.12(13) . . . . ?
 C18 C19 C27 C28 -65.07(18) . . . . ?
 C18 C19 C27 C29 172.29(13) . . . . ?
 C18 C19 C20 C21 4.2(2) . . . . ?
 C18 C23 C24 C25 72.04(17) . . . . ?
 C18 C23 C24 C26 -166.65(14) . . . . ?
 C18 C23 C22 C21 -2.6(2) . . . . ?
 C19 C18 C23 C24 -165.23(13) . . . . ?
 C19 C18 C23 C22 11.1(2) . . . . ?
 C19 C20 C21 C22 4.3(2) . . . . ?
 C37 C38 C39 C40 1.8(2) . . . . ?
 C37 C42 C41 C40 0.9(3) . . . . ?
 C4 N5 C3 Al1 -178.71(15) . . . . ?
 C4 N5 C3 N4 6.5(2) . . . . ?
 C4 N5 C3 N6 -172.27(12) . . . . ?
 C4 C5 C6 C7 0.6(2) . . . . ?
 C4 C5 C13 C14 137.77(15) . . . . ?
 C4 C5 C13 C15 -97.89(18) . . . . ?
 C4 C9 C10 C11 -133.51(16) . . . . ?
 C4 C9 C10 C12 101.99(17) . . . . ?
 C4 C9 C8 C7 -2.5(2) . . . . ?
 C23 C18 C19 C27 162.11(13) . . . . ?
 C23 C18 C19 C20 -11.8(2) . . . . ?
 C23 C22 C21 C20 -5.1(2) . . . . ?
 C30 N1 N2 N3 177.46(12) . . . . ?
 C30 N1 C1 N4 -2.3(2) . . . . ?
 C30 N1 C1 C2 -176.35(14) . . . . ?
 C30 C35 C34 C33 -0.1(3) . . . . ?
 C30 C31 C32 C33 0.1(3) . . . . ?
 C27 C19 C20 C21 -169.81(15) . . . . ?
 C5 C4 C9 C10 -167.79(14) . . . . ?
 C5 C4 C9 C8 7.2(2) . . . . ?
 C5 C6 C7 C8 4.0(2) . . . . ?
 C38 C37 C42 C41 0.5(2) . . . . ?
 C38 C39 C40 C41 -0.4(3) . . . . ?
 C9 C4 C5 C6 -6.3(2) . . . . ?
 C9 C4 C5 C13 170.07(14) . . . . ?
 C24 C23 C22 C21 173.64(15) . . . . ?
 C22 C23 C24 C25 -104.17(17) . . . . ?
 C22 C23 C24 C26 17.1(2) . . . . ?
 C6 C5 C13 C14 -46.0(2) . . . . ?
 C6 C5 C13 C15 78.36(19) . . . . ?
 C6 C7 C8 C9 -3.0(3) . . . . ?
 C13 C5 C6 C7 -175.70(15) . . . . ?
 C20 C19 C27 C28 108.70(16) . . . . ?
 C20 C19 C27 C29 -13.9(2) . . . . ?
 C10 C9 C8 C7 172.51(15) . . . . ?
 C42 C37 C38 C39 -1.8(2) . . . . ?
 C42 C41 C40 C39 -0.9(3) . . . . ?
 C16 Al1 N5 C3 -116.89(10) . . . . ?
 C16 Al1 N5 C4 60.9(2) . . . . ?
 C35 C30 C31 C32 0.5(2) . . . . ?
 C35 C34 C33 C32 0.6(3) . . . . ?
 C31 C30 C35 C34 -0.4(2) . . . . ?
 C8 C9 C10 C11 51.6(2) . . . . ?
 C8 C9 C10 C12 -72.89(19) . . . . ?
 C17 Al1 N5 C3 108.51(10) . . . . ?
 C17 Al1 N5 C4 -73.7(2) . . . . ?
 C34 C33 C32 C31 -0.6(3) . . . . ?
 C36 N3 N2 N1 179.02(13) . . . . ?
 C36 N3 C2 C1 -177.58(15) . . . . ?
 C36 N3 C2 C37 9.6(3) . . . . ?

_shelx_res_file
;
TITL sar457_a.res in P2(1)/n
    sar457.res
    created by SHELXL-2018/3 at 17:20:19 on 04-Sep-2024
REM Old TITL sar457 in P2(1)/n
REM SHELXT solution in P2(1)/n: R1 0.135, Rweak 0.005, Alpha 0.028
REM <I/s> 0.362 for 230 systematic absences, Orientation as input
REM Formula found by SHELXT: C42 N6 Al
CELL 0.71073 11.5707 21.251 15.5709 90 96.21 90
ZERR 4 0.0005 0.0007 0.0006 0 0.001 0
LATT 1
SYMM 0.5-X,0.5+Y,0.5-Z
SFAC C H Al N
UNIT 168 212 4 24

L.S. 4 0 0
PLAN  8
SIZE 0.15 0.19 0.341
TEMP -173.16
CONF
list 4
fmap 2 53
MORE -1
ACTA
BOND $H
REM <olex2.extras>
REM <HklSrc "%.\\sar457.hkl">
REM </olex2.extras>

WGHT    0.049100    1.060800
FVAR       0.35633
AL1   3    0.386736    0.686730    0.836380    11.00000    0.01881    0.02014 =
         0.01464   -0.00139   -0.00019    0.00251
N4    4    0.444080    0.614467    0.629123    11.00000    0.01509    0.01668 =
         0.01729   -0.00235   -0.00014    0.00058
N6    4    0.312913    0.637335    0.739954    11.00000    0.01465    0.01802 =
         0.01694   -0.00107    0.00094    0.00122
N5    4    0.487706    0.679624    0.748459    11.00000    0.01351    0.01914 =
         0.01717   -0.00218   -0.00176    0.00051
N1    4    0.377129    0.567142    0.495266    11.00000    0.02146    0.01820 =
         0.01748   -0.00306    0.00019    0.00100
N3    4    0.318287    0.478314    0.529730    11.00000    0.02314    0.01801 =
         0.02359   -0.00481   -0.00386    0.00207
N2    4    0.330249    0.513409    0.461699    11.00000    0.03055    0.02182 =
         0.02024   -0.00327   -0.00157    0.00138
C3    1    0.412982    0.640479    0.700779    11.00000    0.01578    0.01463 =
         0.01664    0.00260   -0.00179    0.00321
C1    1    0.392616    0.566496    0.584882    11.00000    0.01203    0.01970 =
         0.01713   -0.00106    0.00055    0.00419
C2    1    0.355287    0.505969    0.606916    11.00000    0.01325    0.01723 =
         0.02103   -0.00308   -0.00165    0.00290
C18   1    0.209182    0.607961    0.703046    11.00000    0.01453    0.01551 =
         0.02276   -0.00421    0.00322    0.00237
C19   1    0.159546    0.621943    0.617558    11.00000    0.01393    0.01958 =
         0.02172   -0.00407    0.00132    0.00315
C37   1    0.366444    0.474841    0.691070    11.00000    0.01928    0.01593 =
         0.02017   -0.00157   -0.00030    0.00455
C4    1    0.593619    0.696902    0.714735    11.00000    0.01500    0.02374 =
         0.01754   -0.00758    0.00028   -0.00293
C23   1    0.151180    0.565876    0.754263    11.00000    0.01562    0.01708 =
         0.02774   -0.00058    0.00528    0.00461
C30   1    0.405277    0.614738    0.434888    11.00000    0.02297    0.02342 =
         0.01805    0.00155    0.00649    0.00667
C27   1    0.197019    0.679591    0.569175    11.00000    0.01531    0.02255 =
         0.01995   -0.00008   -0.00138    0.00392
AFIX  13
H27   2    0.283697    0.678822    0.571315    11.00000   -1.20000
AFIX   0
C5    1    0.693979    0.659688    0.731570    11.00000    0.01724    0.02245 =
         0.02377   -0.01075   -0.00222   -0.00153
C38   1    0.291235    0.427509    0.713058    11.00000    0.02309    0.01832 =
         0.02421   -0.00158   -0.00064    0.00146
AFIX  43
H38   2    0.226198    0.415988    0.673672    11.00000   -1.20000
AFIX   0
C9    1    0.594544    0.751381    0.663527    11.00000    0.01992    0.02662 =
         0.01815   -0.00395   -0.00125   -0.00422
C24   1    0.186479    0.562720    0.851014    11.00000    0.02408    0.02246 =
         0.02517    0.00091    0.00694    0.00049
AFIX  13
H24   2    0.273289    0.561609    0.861101    11.00000   -1.20000
AFIX   0
C22   1    0.058270    0.530878    0.715258    11.00000    0.01752    0.01895 =
         0.03950    0.00163    0.00686    0.00006
AFIX  43
H22   2    0.020985    0.501259    0.748724    11.00000   -1.20000
AFIX   0
C6    1    0.791105    0.674703    0.689080    11.00000    0.01408    0.03198 =
         0.03147   -0.01422   -0.00124    0.00047
AFIX  43
H6    2    0.859472    0.649848    0.699147    11.00000   -1.20000
AFIX   0
C13   1    0.699162    0.607335    0.797906    11.00000    0.01610    0.02407 =
         0.02957   -0.00540   -0.00365    0.00279
AFIX  13
H13   2    0.617489    0.596643    0.807810    11.00000   -1.20000
AFIX   0
C20   1    0.067149    0.584797    0.581820    11.00000    0.01856    0.02754 =
         0.02628   -0.00434   -0.00295    0.00271
AFIX  43
H20   2    0.036358    0.591630    0.523506    11.00000   -1.20000
AFIX   0
C10   1    0.495386    0.798550    0.659517    11.00000    0.02152    0.02615 =
         0.02192    0.00293    0.00135   -0.00147
AFIX  13
H10   2    0.429271    0.777862    0.684892    11.00000   -1.20000
AFIX   0
C42   1    0.459362    0.492086    0.750962    11.00000    0.02332    0.02093 =
         0.02669    0.00033   -0.00325    0.00079
AFIX  43
H42   2    0.510906    0.524421    0.737078    11.00000   -1.20000
AFIX   0
C16   1    0.322660    0.770372    0.858217    11.00000    0.02476    0.02582 =
         0.01978   -0.00254    0.00117    0.00241
AFIX 137
H16A  2    0.380536    0.802734    0.849366    11.00000   -1.50000
H16B  2    0.303114    0.772417    0.917842    11.00000   -1.50000
H16C  2    0.252447    0.777581    0.818309    11.00000   -1.50000
AFIX   0
C28   1    0.162606    0.739486    0.615176    11.00000    0.02586    0.02201 =
         0.02503    0.00099   -0.00032    0.00407
AFIX 137
H28A  2    0.191843    0.776427    0.586658    11.00000   -1.50000
H28B  2    0.196276    0.738417    0.675678    11.00000   -1.50000
H28C  2    0.077717    0.741877    0.612576    11.00000   -1.50000
AFIX   0
C7    1    0.789132    0.724974    0.632869    11.00000    0.02076    0.03643 =
         0.02851   -0.00824    0.00589   -0.00806
AFIX  43
H7    2    0.853915    0.732911    0.601818    11.00000   -1.20000
AFIX   0
C35   1    0.482570    0.662688    0.460728    11.00000    0.02621    0.03268 =
         0.02128    0.00164    0.00598   -0.00033
AFIX  43
H35   2    0.516724    0.665368    0.518903    11.00000   -1.20000
AFIX   0
C31   1    0.354373    0.610709    0.350122    11.00000    0.03539    0.02624 =
         0.02168   -0.00037    0.00020    0.00500
AFIX  43
H31   2    0.301039    0.577910    0.332941    11.00000   -1.20000
AFIX   0
C21   1    0.019229    0.538327    0.628994    11.00000    0.01656    0.02568 =
         0.04145   -0.00612   -0.00328   -0.00235
AFIX  43
H21   2   -0.040107    0.511738    0.602220    11.00000   -1.20000
AFIX   0
C41   1    0.477150    0.462551    0.830369    11.00000    0.03294    0.02876 =
         0.02745   -0.00151   -0.01078    0.00447
AFIX  43
H41   2    0.540150    0.475105    0.870970    11.00000   -1.20000
AFIX   0
C39   1    0.311081    0.397449    0.791752    11.00000    0.03225    0.02145 =
         0.02906    0.00372    0.00408    0.00170
AFIX  43
H39   2    0.260731    0.364492    0.805472    11.00000   -1.20000
AFIX   0
C29   1    0.146785    0.682555    0.474342    11.00000    0.02716    0.03072 =
         0.02313    0.00022   -0.00339    0.00502
AFIX 137
H29A  2    0.062705    0.689633    0.470718    11.00000   -1.50000
H29B  2    0.162097    0.642761    0.445847    11.00000   -1.50000
H29C  2    0.183348    0.717170    0.445663    11.00000   -1.50000
AFIX   0
C8    1    0.693058    0.763673    0.621812    11.00000    0.02533    0.03087 =
         0.02501   -0.00204    0.00232   -0.00667
AFIX  43
H8    2    0.693890    0.799359    0.585138    11.00000   -1.20000
AFIX   0
C17   1    0.446933    0.641994    0.942013    11.00000    0.03085    0.02991 =
         0.01986   -0.00013   -0.00319    0.00279
AFIX 137
H17A  2    0.386796    0.640439    0.981711    11.00000   -1.50000
H17B  2    0.515356    0.664130    0.969729    11.00000   -1.50000
H17C  2    0.468728    0.599059    0.927384    11.00000   -1.50000
AFIX   0
C40   1    0.403665    0.414762    0.851093    11.00000    0.04242    0.02495 =
         0.02400    0.00645   -0.00188    0.00564
AFIX  43
H40   2    0.416546    0.394069    0.905366    11.00000   -1.20000
AFIX   0
C34   1    0.509129    0.706749    0.399913    11.00000    0.03054    0.03591 =
         0.03165    0.00408    0.01071   -0.00269
AFIX  43
H34   2    0.561852    0.739864    0.416912    11.00000   -1.20000
AFIX   0
C25   1    0.144077    0.623089    0.892175    11.00000    0.02981    0.03170 =
         0.02870   -0.00352    0.01113    0.00153
AFIX 137
H25A  2    0.171182    0.659876    0.862110    11.00000   -1.50000
H25B  2    0.175103    0.624686    0.953245    11.00000   -1.50000
H25C  2    0.058926    0.623175    0.887398    11.00000   -1.50000
AFIX   0
C33   1    0.460282    0.703187    0.315452    11.00000    0.03592    0.03536 =
         0.03006    0.01145    0.01275    0.00697
AFIX  43
H33   2    0.479746    0.733349    0.274343    11.00000   -1.20000
AFIX   0
C36   1    0.266294    0.416279    0.511434    11.00000    0.04297    0.02012 =
         0.02770   -0.00271   -0.00742   -0.00444
AFIX 137
H36A  2    0.183380    0.417817    0.519087    11.00000   -1.50000
H36B  2    0.305095    0.385204    0.551171    11.00000   -1.50000
H36C  2    0.275607    0.404296    0.451797    11.00000   -1.50000
AFIX   0
C11   1    0.450532    0.820077    0.568847    11.00000    0.03177    0.04603 =
         0.02732    0.00783    0.00238    0.00699
AFIX 137
H11A  2    0.512808    0.841840    0.542830    11.00000   -1.50000
H11B  2    0.384847    0.848829    0.571740    11.00000   -1.50000
H11C  2    0.425040    0.783433    0.533551    11.00000   -1.50000
AFIX   0
C26   1    0.138860    0.506172    0.896782    11.00000    0.04192    0.03144 =
         0.03371    0.00620    0.01294   -0.00212
AFIX 137
H26A  2    0.053845    0.508666    0.892259    11.00000   -1.50000
H26B  2    0.170257    0.506405    0.957813    11.00000   -1.50000
H26C  2    0.161973    0.467222    0.869592    11.00000   -1.50000
AFIX   0
C14   1    0.756108    0.547418    0.767745    11.00000    0.03336    0.02900 =
         0.05069   -0.00136    0.00936    0.00693
AFIX 137
H14A  2    0.717888    0.534990    0.711042    11.00000   -1.50000
H14B  2    0.748174    0.513556    0.809429    11.00000   -1.50000
H14C  2    0.838721    0.555346    0.763454    11.00000   -1.50000
AFIX   0
C12   1    0.533707    0.855148    0.716819    11.00000    0.03683    0.03004 =
         0.04424   -0.00533   -0.00468    0.00420
AFIX 137
H12A  2    0.562929    0.840375    0.774743    11.00000   -1.50000
H12B  2    0.467252    0.883206    0.720679    11.00000   -1.50000
H12C  2    0.595420    0.878017    0.691636    11.00000   -1.50000
AFIX   0
C32   1    0.382770    0.655431    0.290942    11.00000    0.04444    0.03833 =
         0.02191    0.00588    0.00082    0.00978
AFIX  43
H32   2    0.348411    0.653153    0.232786    11.00000   -1.20000
AFIX   0
C15   1    0.761712    0.630553    0.883801    11.00000    0.04052    0.03708 =
         0.03505    0.00153   -0.01340   -0.00336
AFIX 137
H15A  2    0.842138    0.641573    0.875947    11.00000   -1.50000
H15B  2    0.761407    0.597213    0.927259    11.00000   -1.50000
H15C  2    0.721608    0.667727    0.903149    11.00000   -1.50000
AFIX   0
HKLF 4


REM  sar457_a.res in P2(1)/n
REM wR2 = 0.1059, GooF = S = 1.024, Restrained GooF = 1.024 for all data
REM R1 = 0.0417 for 5827 Fo > 4sig(Fo) and 0.0632 for all 7793 data
REM 453 parameters refined using 0 restraints

END

WGHT      0.0491      1.0570

REM Highest difference peak  0.331,  deepest hole -0.255,  1-sigma level  0.043
Q1    1   0.3000  0.4594  0.4040  11.00000  0.05    0.33
Q2    1   0.4026  0.6622  0.8953  11.00000  0.05    0.28
Q3    1   0.7689  0.5372  0.8319  11.00000  0.05    0.25
Q4    1   0.4765  0.6220  0.4408  11.00000  0.05    0.25
Q5    1   0.3774  0.4818  0.6421  11.00000  0.05    0.23
Q6    1   0.3567  0.7415  0.8259  11.00000  0.05    0.23
Q7    1   0.3518  0.4964  0.6529  11.00000  0.05    0.23
Q8    1   0.1791  0.5586  0.7987  11.00000  0.05    0.22
;
_shelx_res_checksum                95981
_shelx_hkl_file
;
   1   0   0   -0.90    0.60
   1   0   0   -0.40    0.60
  -1   0   0    0.10    0.60
  -1   0   0    0.70    0.60
   2   0   0  120.09    3.70
   2   0   0  111.49    3.70
   2   0   0  115.59    3.60
  -2   0   0  112.69    3.90
  -2   0   0  108.09    3.80
  -3   0   0   -3.70    1.70
   3   0   0   -0.60    1.80
   3   0   0   -0.90    1.70
  -3   0   0   -2.30    1.50
   3   0   0    0.90    1.60
   4   0   0  186.08    6.00
   4   0   0  174.48    5.80
   4   0   0  184.88    6.30
  -4   0   0  185.18    6.00
  -4   0   0  177.58    6.10
   5   0   0   -0.90    1.80
   5   0   0    1.20    2.00
   5   0   0    0.20    1.50
  -5   0   0    1.20    2.10
  -5   0   0    0.80    2.00
   6   0   0  838.52   20.20
   6   0   0  826.02   20.30
   7   0   0    0.40    2.20
   7   0   0    1.20    2.20
  -7   0   0    4.00    2.40
  -8   0   0   51.99    4.90
   8   0   0   46.80    4.30
   8   0   0   48.50    4.40
   9   0   0   -2.00    2.70
  -9   0   0   -1.40    2.90
  10   0   0  152.38    7.90
 -10   0   0  140.69    7.70
 -11   0   0    3.40    3.50
  11   0   0    3.90    3.10
  12   0   0   35.10    5.20
 -12   0   0   40.60    5.70
  13   0   0   -0.40    3.70
 -13   0   0   -0.20    3.90
  14   0   0    5.40    4.30
  -1  -1   0 2103.39   42.80
   1  -1   0 2041.00   42.80
   1  -1   0 2065.59   42.80
   1  -1   0 2039.30   42.30
  -1  -1   0 2070.49   42.80
   1   1   0 2061.09   42.30
  -1   1   0 2081.39   42.80
   1   1   0 2004.60   42.70
  -2  -1   0    0.90    1.30
   2  -1   0    1.20    1.40
   2  -1   0    1.20    1.30
   2  -1   0    0.70    1.40
  -2  -1   0    0.70    1.40
   2   1   0    2.50    1.40
  -2   1   0    0.20    1.20
   2   1   0    0.70    1.30
   2   1   0    0.50    1.20
  -2   1   0    0.50    1.30
  -3  -1   0  345.67    9.10
   3  -1   0  342.57    8.80
   3  -1   0  344.17    8.90
   3  -1   0  345.87    9.00
  -3  -1   0  355.46    9.00
   3   1   0  355.46    9.10
  -3   1   0  356.26    9.10
  -3   1   0  348.87    8.90
   3   1   0  338.97    8.80
   3   1   0  346.07    8.90
   4  -1   0 1156.58   26.00
   4  -1   0 1178.18   26.20
   4  -1   0 1203.28   26.40
  -4  -1   0 1201.38   26.30
  -4  -1   0 1151.68   26.30
  -4   1   0 1157.78   26.40
   4   1   0 1167.98   26.20
   4   1   0 1164.58   26.20
  -4   1   0 1205.08   26.30
   4   1   0 1132.49   25.90
   5  -1   0   82.49    4.20
  -5  -1   0   88.39    4.70
   5  -1   0   80.89    4.40
   5   1   0   59.79    3.80
   5   1   0   84.29    4.70
   5   1   0   81.09    4.20
  -5   1   0   80.39    4.40
   6  -1   0   74.79    4.40
   6  -1   0   68.59    4.20
   6   1   0   70.79    4.60
   6   1   0   69.79    4.50
  -6   1   0   70.49    4.80
   7  -1   0    1.40    2.40
   7  -1   0    0.60    2.10
  -7  -1   0   -2.30    2.10
   7   1   0   -0.20    2.10
  -7   1   0    2.40    2.60
   7   1   0   -0.70    2.20
  -8  -1   0   13.70    3.20
   8  -1   0   11.50    2.90
   8  -1   0    9.50    2.80
   8   1   0   13.80    3.20
  -8   1   0   11.50    3.10
   8   1   0   11.90    2.90
  -9  -1   0  138.39    7.50
   9  -1   0  158.98    7.60
   9   1   0  148.19    7.20
  -9   1   0  140.99    7.60
  10  -1   0  156.98    8.00
 -10  -1   0  154.88    8.20
 -10   1   0  148.69    7.90
  10   1   0  141.09    7.50
  11  -1   0   43.40    5.10
 -11  -1   0   34.30    5.30
 -11   1   0   35.10    5.00
  11   1   0   35.80    5.10
  12  -1   0    0.90    3.60
 -12  -1   0    1.60    4.00
  12   1   0   10.50    4.10
 -12   1   0    3.00    4.10
  13  -1   0  100.49    8.00
 -13  -1   0  100.89    8.30
 -13   1   0  103.29    8.70
  13   1   0  101.19    7.60
  14  -1   0   10.70    4.50
 -14   1   0    6.20    4.80
  14   1   0   11.20    4.60
   0  -2   0    2.40    0.60
   0  -2   0    1.90    0.50
   0   2   0    2.20    0.50
  -1  -2   0  826.52   16.80
   1  -2   0  804.72   16.90
  -1  -2   0  784.12   16.80
   1  -2   0  799.12   16.60
   1  -2   0  793.12   16.80
  -1   2   0  780.32   16.80
   1   2   0  803.02   16.60
   1   2   0  803.22   16.80
   1   2   0  719.23   16.80
   2  -2   0  226.38    6.00
   2  -2   0  220.28    5.80
   2  -2   0  224.98    5.90
  -2  -2   0  226.88    6.00
  -2  -2   0  232.98    6.00
  -2   2   0  227.68    6.20
  -2   2   0  217.38    5.90
   2   2   0  237.88    6.00
   2   2   0  225.18    5.90
   3  -2   0 6362.86  130.99
   3  -2   0 6431.36  132.39
  -3  -2   0 6420.56  132.29
  -3  -2   0 6381.06  132.39
   3  -2   0 6457.05  132.49
   3   2   0 6399.96  132.39
  -3   2   0 6370.76  132.39
   3   2   0 6307.37  132.39
  -3   2   0 6287.07  132.49
   3   2   0 6335.37  131.09
  -4  -2   0   78.29    4.20
   4  -2   0   86.69    4.10
   4  -2   0   83.69    4.20
  -4  -2   0   92.89    4.50
   4  -2   0   82.79    3.90
   4   2   0   78.19    3.90
   4   2   0   91.19    4.40
  -4   2   0   84.59    4.40
  -4   2   0   83.19    4.10
   5  -2   0  351.36    9.50
   5  -2   0  331.47    9.50
  -5  -2   0  330.47    9.60
   5   2   0  332.07    9.50
   5   2   0  326.87    9.60
  -5   2   0  335.47    9.60
   5   2   0  316.57    9.30
   6  -2   0    1.50    2.00
   6  -2   0    3.50    2.20
  -6  -2   0    4.00    2.10
   6   2   0    3.50    2.40
   6   2   0    5.80    2.30
  -6   2   0    2.40    2.30
   6   2   0    1.30    2.10
   7  -2   0   61.39    4.30
   7  -2   0   65.39    4.40
  -7  -2   0   48.70    4.00
   7   2   0   57.69    4.50
  -7   2   0   71.19    4.70
   7   2   0   54.19    4.50
   8  -2   0    0.30    2.50
  -8  -2   0    0.10    2.30
   8  -2   0    2.50    2.40
   8   2   0   -0.40    2.30
  -8   2   0    1.20    2.60
   8   2   0   -0.90    2.50
  -9  -2   0   65.89    5.70
   9  -2   0   68.89    5.50
  -9   2   0   62.09    5.40
   9   2   0   66.29    5.60
  10  -2   0  325.27   11.60
 -10  -2   0  309.67   11.70
  10   2   0  329.87   11.70
 -10   2   0  331.57   12.00
  11  -2   0    5.30    3.30
 -11  -2   0    1.60    3.20
  11   2   0   -1.80    2.90
 -11   2   0    2.30    3.60
 -12  -2   0    8.00    4.10
  12  -2   0   -1.60    3.60
 -12   2   0    0.80    4.00
  12   2   0    2.40    3.80
  13  -2   0    5.20    3.80
  13   2   0   -5.00    3.50
 -13   2   0   -0.60    3.90
  14  -2   0    1.80    4.40
 -14   2   0    7.70    4.50
  14   2   0    5.50    4.00
   0  -3   0   -1.40    0.70
   0   3   0   -0.80    0.80
   0   3   0   -0.70    0.60
  -1  -3   0  474.95   10.40
  -1  -3   0  493.15   10.50
   1  -3   0  482.55   10.60
   1  -3   0  469.25   10.20
   1  -3   0  485.75   10.50
   1   3   0  479.05   10.30
   1   3   0  471.85   10.50
  -1   3   0  422.36   10.50
   1   3   0  473.15   10.40
  -1   3   0  477.45   10.50
   2  -3   0  137.09    4.30
  -2  -3   0  142.59    4.30
   2  -3   0  142.99    4.50
  -2  -3   0  136.59    4.20
   2  -3   0  133.89    4.10
  -2   3   0  124.79    4.20
   2   3   0  141.49    4.20
  -2   3   0  144.89    4.50
   2   3   0  141.39    4.30
   3  -3   0 1090.59   23.50
  -3  -3   0 1043.80   23.30
   3  -3   0 1050.89   23.00
  -3  -3   0 1006.40   23.10
   3  -3   0 1056.89   23.30
  -3   3   0 1056.29   23.60
   3   3   0 1030.10   23.20
  -3   3   0 1090.99   23.50
   3   3   0 1038.10   23.00
  -4  -3   0  408.96   10.50
   4  -3   0  414.16   10.70
  -4  -3   0  401.26   10.60
   4  -3   0  407.06   10.60
   4  -3   0  393.86   10.30
   4   3   0  406.86   10.50
  -4   3   0  411.66   10.60
   4   3   0  395.76   10.40
   5  -3   0  483.55   12.70
   5  -3   0  500.75   12.90
  -5  -3   0  498.85   13.00
   5   3   0  502.45   13.00
  -5   3   0  495.45   13.10
   5   3   0  490.75   12.90
   5   3   0  491.85   12.80
  -5   3   0  510.05   13.30
  -6  -3   0  588.74   15.60
   6  -3   0  629.54   15.60
   6   3   0  603.14   15.60
   6   3   0  598.94   15.60
   6   3   0  596.54   15.60
  -6   3   0  607.94   16.00
   7  -3   0   15.50    2.80
   7  -3   0   17.10    2.90
   7   3   0   15.40    2.90
  -7   3   0   17.90    3.20
   7   3   0   16.10    2.90
  -8  -3   0   22.40    3.60
   8  -3   0   24.40    3.50
   8  -3   0   19.60    3.50
  -8   3   0   25.30    3.90
   8   3   0   26.60    3.70
   8   3   0   28.80    3.70
  -9  -3   0  147.09    7.30
   9  -3   0  140.49    7.30
   9   3   0  137.09    7.10
  -9   3   0  167.88    8.00
  10  -3   0   20.90    3.90
 -10  -3   0   19.00    4.20
  10   3   0   22.70    4.20
 -10   3   0   23.80    4.50
 -11  -3   0   73.89    6.60
  11  -3   0   82.99    6.70
 -11   3   0   83.99    6.60
  11   3   0   94.09    6.90
  12  -3   0   -3.10    3.50
 -12  -3   0   -4.30    3.50
 -12   3   0   -1.60    3.50
  12   3   0   -5.60    3.00
  13  -3   0   24.10    5.20
  13   3   0   13.10    4.30
 -13   3   0   19.90    5.40
  14  -3   0   10.30    4.80
  14   3   0   15.10    4.90
 -14   3   0    5.40    4.90
   0  -4   0  847.12   17.70
   0  -4   0  829.62   17.60
   0   4   0  822.32   17.80
   0   4   0  828.32   17.60
  -1  -4   0  178.58    4.70
  -1  -4   0  176.18    4.60
   1  -4   0  184.58    4.80
   1  -4   0  183.38    4.70
   1  -4   0  182.08    4.30
   1   4   0  183.18    4.40
  -1   4   0  181.58    4.90
   1   4   0  183.68    4.80
   1   4   0  181.48    4.60
  -1   4   0  181.78    4.70
  -2  -4   0   85.79    3.30
   2  -4   0   86.09    3.70
  -2  -4   0   90.29    3.50
   2  -4   0   87.29    3.40
   2  -4   0   85.49    3.20
   2   4   0   89.09    3.30
   2   4   0   83.09    3.30
   2   4   0   91.89    3.50
  -2   4   0   83.89    3.50
  -3  -4   0   89.69    3.90
   3  -4   0   90.99    3.70
  -3  -4   0   92.89    3.90
   3  -4   0   84.69    4.20
   3  -4   0   95.89    4.00
  -3   4   0   91.49    4.10
   3   4   0   90.39    3.80
   3   4   0   91.89    3.90
   4  -4   0    2.40    1.80
  -4  -4   0   -3.30    1.60
   4  -4   0   -0.20    1.80
   4  -4   0   -2.40    1.70
   4   4   0    4.30    1.90
  -4   4   0   -2.80    1.70
   4   4   0    3.10    1.80
  -4   4   0   -0.10    1.50
   5  -4   0    6.50    2.10
   5  -4   0    3.60    2.10
  -5  -4   0    5.80    2.30
  -5   4   0    8.30    2.40
   5   4   0    4.00    2.20
   5   4   0    4.90    2.10
   5   4   0    4.50    2.00
  -5   4   0    3.80    2.40
  -6  -4   0  261.47    8.70
   6  -4   0  261.17    8.40
   6   4   0  271.97    8.60
   6   4   0  267.57    8.60
   6   4   0  256.97    8.60
  -6   4   0  273.07    9.00
   7  -4   0   18.80    3.00
  -7  -4   0   14.00    2.70
   7  -4   0   16.00    2.90
  -7   4   0   15.20    3.30
   7   4   0   15.90    3.10
   7   4   0   14.50    2.80
   8  -4   0   23.00    3.50
  -8  -4   0   18.90    3.30
   8  -4   0   22.50    3.50
  -8   4   0   24.50    3.70
   8   4   0   21.40    3.30
   8   4   0   17.50    3.30
  -9  -4   0   37.80    4.60
   9  -4   0   33.10    4.10
   9   4   0   38.50    4.40
  -9   4   0   34.30    4.50
 -10  -4   0   18.90    4.00
  10  -4   0   19.30    4.00
 -10   4   0   16.80    4.10
  10   4   0   23.00    4.20
 -11  -4   0   63.49    6.10
  11  -4   0   67.19    6.00
 -11   4   0   66.99    6.50
  11   4   0   70.79    6.30
 -12  -4   0    7.80    4.20
  12  -4   0    8.00    4.10
 -12   4   0   12.10    4.40
  12   4   0   14.60    4.10
  13  -4   0   11.70    4.30
 -13   4   0   23.50    5.60
  13   4   0   19.30    4.70
  14  -4   0    4.70    4.10
 -14   4   0    2.50    4.30
  14   4   0    9.90    4.40
   0  -5   0    2.50    1.10
   0  -5   0   -0.10    0.90
   0   5   0    0.30    1.00
   0   5   0   -1.10    1.20
  -1  -5   0   15.00    1.40
   1  -5   0   14.20    1.10
   1  -5   0   14.40    1.40
   1  -5   0   13.60    1.60
  -1  -5   0   14.20    1.40
   1   5   0   13.80    1.60
   1   5   0   13.00    1.20
  -1   5   0   13.90    1.70
  -1   5   0   13.20    1.50
   1   5   0   15.10    1.40
   2  -5   0 1587.44   33.90
  -2  -5   0 1649.04   33.90
   2  -5   0 1577.74   34.00
  -2  -5   0 1577.74   33.80
   2  -5   0 1534.85   33.30
   2   5   0 1574.34   33.80
   2   5   0 1608.44   33.40
  -2   5   0 1584.94   34.00
   2   5   0 1611.04   33.90
  -3  -5   0  285.57    7.70
   3  -5   0  292.87    7.80
  -3  -5   0  291.57    7.80
   3  -5   0  282.17    8.00
   3  -5   0  275.47    7.50
   3   5   0  292.37    7.60
   3   5   0  283.37    7.70
  -3   5   0  285.77    7.90
  -4  -5   0  403.96   10.50
   4  -5   0  403.66   10.50
   4  -5   0  388.36   10.30
  -4   5   0  423.66   10.80
  -4   5   0  373.36   10.60
   4   5   0  385.26   10.30
   4   5   0  416.76   10.60
   5  -5   0   32.60    2.90
  -5  -5   0   28.60    2.90
   5  -5   0   28.60    3.10
   5   5   0   31.90    3.10
   5   5   0   29.60    2.90
  -5   5   0   34.10    3.40
  -5   5   0   34.50    3.30
   5   5   0   31.70    3.00
   6  -5   0  125.09    5.60
  -6  -5   0  146.09    6.20
   6  -5   0  138.09    6.00
   6   5   0  146.49    6.00
   6   5   0  152.58    6.10
  -6   5   0  143.49    6.50
   6   5   0  148.59    5.90
  -7  -5   0  386.06   11.70
   7  -5   0  379.86   11.50
   7  -5   0  397.36   11.60
   7   5   0  385.56   11.80
   7   5   0  395.46   11.60
   7   5   0  393.26   11.80
  -7   5   0  387.76   12.10
  -8  -5   0    0.80    2.00
   8  -5   0   -0.70    2.40
   8  -5   0   -3.60    2.30
   8   5   0    2.90    2.60
  -8   5   0    2.70    2.80
   8   5   0   -0.70    2.50
  -9  -5   0    3.50    3.10
   9  -5   0    4.00    3.00
   9   5   0    2.90    3.00
  -9   5   0    1.80    3.10
 -10  -5   0   -4.10    2.90
  10  -5   0   -0.30    3.10
  10   5   0   -1.80    2.80
 -10   5   0   -3.80    3.30
  11  -5   0    0.10    3.40
 -11  -5   0   -0.10    3.10
 -11   5   0    2.20    3.80
  11   5   0    0.20    3.00
  12  -5   0   19.80    4.60
 -12   5   0   10.00    4.60
  12   5   0   10.30    4.00
  13  -5   0   -0.50    3.60
  13   5   0   -0.90    3.90
 -13   5   0    5.30    4.70
 -14   5   0    7.70    4.70
  14   5   0    1.50    4.20
   0  -6   0  602.24   13.30
   0  -6   0  607.54   13.40
   0   6   0  611.54   13.40
   0   6   0  615.24   13.60
   1  -6   0  340.37    7.80
  -1  -6   0  317.27    7.70
   1  -6   0  334.67    8.10
  -1  -6   0  331.37    7.80
   1  -6   0  324.47    7.20
  -1   6   0  334.27    8.00
  -1   6   0  323.17    8.10
   1   6   0  324.57    8.00
   1   6   0  330.67    7.80
   1   6   0  325.67    7.30
   2  -6   0 1417.06   31.40
   2  -6   0 1478.15   30.70
  -2  -6   0 1463.75   31.20
   2  -6   0 1475.25   31.30
  -2  -6   0 1480.95   31.20
   2   6   0 1464.45   30.80
   2   6   0 1431.06   31.20
   2   6   0 1468.85   31.40
  -2   6   0 1449.35   31.40
   3  -6   0  121.09    4.20
   3  -6   0  122.49    4.50
   3  -6   0  110.09    4.60
  -3  -6   0  126.19    4.40
  -3  -6   0  122.99    4.60
  -3   6   0  116.49    4.40
   3   6   0  115.49    4.50
   3   6   0  115.19    4.20
   3   6   0  118.89    4.40
   4  -6   0   26.10    2.50
  -4  -6   0   29.80    2.70
   4  -6   0   29.80    2.80
   4   6   0   29.20    2.70
   4   6   0   26.00    2.60
  -4   6   0   28.00    2.70
  -4   6   0   24.80    2.90
   5  -6   0   76.69    4.20
   5  -6   0   78.99    4.40
  -5  -6   0   75.59    4.30
  -5   6   0   78.59    4.80
   5   6   0   81.89    4.30
   5   6   0   81.29    4.20
  -5   6   0   78.69    4.70
   5   6   0   73.29    4.40
   6  -6   0  317.57    9.50
  -6  -6   0  303.67    9.40
   6  -6   0  308.87    9.40
  -6   6   0  315.87   10.00
   6   6   0  311.67    9.70
  -6   6   0  308.37    9.90
   6   6   0  290.17    9.30
   6   6   0  311.87    9.70
   7  -6   0   43.50    4.00
   7  -6   0   29.00    3.40
  -7  -6   0   47.50    4.00
  -7   6   0   47.30    4.40
   7   6   0   39.00    3.90
   7   6   0   36.00    3.70
   7   6   0   38.80    4.00
   8  -6   0   89.59    5.60
  -8  -6   0   82.29    5.30
   8  -6   0  102.59    5.80
   8   6   0   90.69    5.80
  -8   6   0   90.89    6.20
   8   6   0   93.59    5.50
   9  -6   0    5.10    2.80
  -9  -6   0    4.70    3.00
  -9   6   0    3.80    3.10
   9   6   0    4.80    3.20
  10  -6   0    9.30    3.60
 -10  -6   0   11.20    3.80
 -10   6   0   10.70    4.00
  10   6   0   10.40    3.50
  11  -6   0   39.10    5.00
 -11  -6   0   34.90    5.10
 -11   6   0   31.30    5.10
  11   6   0   34.10    4.90
  12  -6   0   27.20    4.70
 -12   6   0   25.80    5.40
  12   6   0   25.40    5.10
  13  -6   0    1.40    3.60
  13   6   0   -8.80    3.10
 -13   6   0    0.90    4.40
  14   6   0    7.70    4.20
 -14   6   0    4.90    4.70
   0  -7   0   -0.10    1.10
   0  -7   0   -0.70    1.20
   0   7   0   -0.30    1.50
   0   7   0    1.00    1.20
   1  -7   0  166.88    4.60
   1  -7   0  160.68    3.80
  -1  -7   0  155.98    4.40
  -1  -7   0  154.88    4.60
   1  -7   0  168.98    4.80
  -1   7   0  167.08    4.70
  -1   7   0  169.08    5.00
   1   7   0  155.28    4.60
   1   7   0  153.78    4.70
   1   7   0  157.78    4.00
  -2  -7   0  213.38    5.80
  -2  -7   0  211.48    5.70
   2  -7   0  205.98    6.10
   2  -7   0  199.48    5.70
   2  -7   0  196.18    5.30
   2   7   0  199.18    5.70
   2   7   0  207.58    6.00
  -2   7   0  202.58    6.10
  -2   7   0  210.38    5.90
   2   7   0  206.68    5.50
  -3  -7   0  339.97    8.70
   3  -7   0  332.97    8.80
   3  -7   0  327.97    8.40
   3   7   0  334.77    8.60
   3   7   0  342.57    9.00
   3   7   0  345.47    8.90
  -3   7   0  332.77    9.00
  -4  -7   0   45.70    3.20
   4  -7   0   48.50    3.10
   4  -7   0   48.80    3.10
  -4   7   0   47.30    3.70
   4   7   0   40.70    3.10
   4   7   0   39.90    3.30
   4   7   0   46.60    3.30
  -4   7   0   53.79    3.70
   5  -7   0  452.45   11.80
   5  -7   0  458.45   12.20
  -5  -7   0  438.96   12.00
  -5   7   0  460.75   12.60
  -5   7   0  459.35   12.40
   5   7   0  441.16   11.80
   5   7   0  451.85   12.10
  -6  -7   0   35.10    3.50
   6  -7   0   34.90    3.40
   6  -7   0   36.20    3.40
  -6   7   0   28.60    3.70
   6   7   0   34.20    3.40
   6   7   0   30.60    3.20
  -6   7   0   38.10    3.70
   6   7   0   35.40    3.50
  -7  -7   0   25.10    3.40
   7  -7   0   21.00    3.20
   7   7   0   20.80    3.30
   7   7   0   21.00    3.20
  -7   7   0   18.20    3.40
   7   7   0   21.60    3.40
   8  -7   0  128.89    6.40
   8  -7   0  114.29    6.00
  -8  -7   0  113.59    6.20
   8   7   0  108.29    6.00
  -8   7   0  116.79    6.60
   8   7   0  111.59    6.20
   9  -7   0  301.67   10.70
   9   7   0  284.47   10.50
  -9   7   0  286.57   11.20
  10  -7   0   37.60    4.80
 -10  -7   0   38.80    4.80
 -10   7   0   29.80    5.00
  10   7   0   34.70    4.70
  11  -7   0   36.60    5.10
  11   7   0   36.10    5.00
 -11   7   0   40.70    5.90
  12  -7   0   22.00    4.40
 -12   7   0   10.00    4.40
  12   7   0   20.80    4.40
 -13   7   0    5.20    4.50
  13   7   0    6.60    4.30
   0  -8   0   81.09    2.90
   0  -8   0   77.09    3.10
   0   8   0   77.29    3.00
   0   8   0   75.09    3.40
   1  -8   0   90.79    2.30
   1  -8   0   89.79    3.60
   1  -8   0   89.49    3.20
  -1  -8   0   93.99    3.40
  -1  -8   0   96.69    3.20
   1   8   0   92.39    2.60
  -1   8   0   89.99    3.50
   1   8   0   94.39    3.40
   1   8   0   88.49    3.50
   2  -8   0  283.27    7.00
   2  -8   0  295.87    7.60
  -2  -8   0  293.17    7.60
  -2  -8   0  289.37    7.40
   2   8   0  298.57    7.80
   2   8   0  294.37    7.10
   2   8   0  288.07    7.60
  -2   8   0  286.97    7.70
  -2   8   0  280.97    8.00
   3  -8   0   34.10    2.40
   3  -8   0   27.80    2.40
  -3  -8   0   30.40    2.40
   3   8   0   27.20    2.60
   3   8   0   32.20    2.50
  -3   8   0   30.90    2.70
  -3   8   0   31.60    2.90
   3   8   0   30.20    2.40
   4  -8   0  141.59    5.30
   4  -8   0  139.79    4.90
  -4  -8   0  146.09    5.20
   4   8   0  146.09    5.40
   4   8   0  144.69    5.20
  -4   8   0  142.49    5.60
   4   8   0  140.49    5.40
   5  -8   0   14.30    2.50
  -5  -8   0   18.20    2.60
   5  -8   0   15.00    2.30
  -5   8   0   16.00    2.90
   5   8   0    5.20    1.70
   5   8   0   16.70    2.60
   5   8   0   13.60    2.40
  -5   8   0   14.80    2.70
   6  -8   0   60.89    4.10
  -6  -8   0   56.29    4.40
   6  -8   0   58.09    4.00
   6   8   0   60.79    4.40
  -6   8   0   64.19    4.80
  -6   8   0   66.79    4.50
   6   8   0   56.39    4.10
   6   8   0   58.69    3.60
   7  -8   0    1.10    1.90
   7  -8   0    5.30    2.30
  -7  -8   0    1.00    2.50
   7   8   0    1.60    2.40
   7   8   0    3.60    2.50
  -7   8   0    4.50    2.90
   7   8   0    3.80    2.40
   8  -8   0  400.56   12.50
   8  -8   0  407.16   12.40
  -8  -8   0  413.36   12.60
   8   8   0  416.86   12.60
   8   8   0  382.86   12.50
  -8   8   0  399.76   13.20
  -9  -8   0    5.50    2.80
   9  -8   0   13.00    3.40
   9   8   0    5.80    3.00
  -9   8   0   13.00    4.00
  10  -8   0  210.48    9.00
  10   8   0  200.28    9.10
 -10   8   0  198.08    9.80
  11  -8   0   25.60    4.60
 -11   8   0   20.00    4.80
  11   8   0   23.30    4.70
  12   8   0   29.20    5.20
 -12   8   0   20.40    5.30
  13   8   0   33.50    5.70
 -13   8   0   26.70    5.80
   0  -9   0    0.90    1.40
   0  -9   0   -1.10    1.10
   0   9   0    2.10    1.50
   0   9   0    1.10    1.20
  -1  -9   0    0.10    1.20
   1  -9   0    1.10    1.20
  -1  -9   0    0.90    1.30
   1   9   0    0.60    0.80
   1   9   0   -0.90    1.20
   1   9   0   -0.10    1.50
  -1   9   0    1.30    1.70
  -1   9   0   -0.40    1.30
   2  -9   0   50.79    2.30
   2  -9   0   50.49    2.80
  -2  -9   0   51.59    2.70
   2   9   0   53.99    3.20
  -2   9   0   53.99    3.10
   2   9   0   51.29    2.90
   2   9   0   55.89    2.50
  -2   9   0   47.60    3.30
   3  -9   0    6.30    1.80
  -3  -9   0    7.70    1.80
   3  -9   0    5.20    1.50
   3   9   0    7.00    2.00
  -3   9   0    7.40    2.20
   3   9   0    8.20    1.70
   3   9   0    6.40    1.80
  -3   9   0    5.40    1.90
   4  -9   0  145.79    5.10
  -4  -9   0  149.19    5.30
   4  -9   0  143.29    5.40
   4   9   0  152.68    5.50
   4   9   0  150.78    5.80
  -4   9   0  144.89    5.70
   4   9   0  149.69    5.20
  -5  -9   0   10.80    2.40
   5  -9   0    7.70    2.10
   5  -9   0    9.80    2.30
   5   9   0    6.60    2.20
  -5   9   0   13.90    2.70
   5   9   0   10.20    2.30
  -5   9   0   11.90    2.60
   5   9   0   12.70    2.30
   6  -9   0   47.30    3.80
   6  -9   0   40.60    3.70
  -6  -9   0   40.30    3.60
  -6   9   0   50.89    4.30
  -6   9   0   38.60    4.00
   6   9   0   38.90    3.70
   6   9   0   40.20    3.60
   7  -9   0   25.80    3.40
  -7  -9   0   31.30    3.60
   7  -9   0   30.30    3.40
   7   9   0   31.60    3.50
   7   9   0   35.10    3.90
  -7   9   0   28.90    4.00
   8  -9   0  108.49    5.80
   8  -9   0  107.79    6.00
  -8  -9   0  116.69    6.20
  -8   9   0  108.59    6.80
   8   9   0  115.09    6.10
   8   9   0  111.39    6.30
   9  -9   0  204.08    8.50
  -9  -9   0  210.88    8.70
   9   9   0  199.48    8.50
  -9   9   0  201.18    9.20
  10  -9   0  169.08    8.30
 -10   9   0  147.09    8.70
  10   9   0  157.98    8.30
  11  -9   0    7.50    3.70
  11   9   0    4.60    3.40
 -11   9   0    8.60    4.10
  12   9   0   39.50    5.70
 -12   9   0   40.30    6.20
  13   9   0   -3.50    3.80
 -13   9   0    0.90    4.40
   0 -10   0  234.68    6.00
   0  10   0  228.68    6.30
   0  10   0  229.38    6.70
   1 -10   0    6.10    1.40
  -1 -10   0    6.00    1.40
   1  10   0    5.20    1.50
  -1  10   0    8.20    1.60
   1  10   0    7.00    1.80
  -1  10   0    4.80    1.90
   2 -10   0   38.10    2.60
  -2 -10   0   36.70    2.40
   2 -10   0   41.30    2.00
   2  10   0   42.30    2.80
   2  10   0   32.40    2.00
  -2  10   0   41.10    3.40
  -2  10   0   39.00    3.00
   2  10   0   44.40    3.00
  -3 -10   0    2.10    1.60
   3 -10   0    0.10    1.30
   3 -10   0    1.20    1.50
   3  10   0   -1.70    1.50
  -3  10   0   -1.20    1.60
   3  10   0    2.40    1.70
  -3  10   0    3.70    2.00
   3  10   0    1.10    1.50
  -4 -10   0   31.20    2.70
   4 -10   0   31.90    2.90
   4 -10   0   28.10    2.50
   4  10   0   25.40    2.60
   4  10   0   30.80    3.00
  -4  10   0   26.80    2.90
   4  10   0   33.50    3.00
  -4  10   0   31.00    3.00
  -5 -10   0   69.19    4.10
   5 -10   0   68.69    4.10
   5 -10   0   70.29    3.80
   5  10   0   66.79    4.40
   5  10   0   69.59    4.20
  -5  10   0   74.19    4.40
   5  10   0   76.89    4.20
  -5  10   0   67.79    4.30
  -6 -10   0    0.40    2.10
   6 -10   0    3.20    2.10
   6 -10   0    1.50    2.20
  -6  10   0    2.50    2.50
  -6  10   0    1.00    2.50
   6  10   0    1.60    2.20
   6  10   0    1.20    2.20
   7 -10   0   80.69    5.00
   7 -10   0   83.29    4.90
  -7 -10   0   84.69    5.10
   7  10   0   91.99    5.30
  -7  10   0   86.19    5.70
   7  10   0   75.19    5.30
   8 -10   0    9.80    3.00
  -8 -10   0    8.60    3.00
   8 -10   0   -2.40    1.70
  -8  10   0    5.40    3.50
   8  10   0    5.00    2.50
   8  10   0    9.60    3.00
   9 -10   0   43.40    4.50
  -9  10   0   34.40    4.90
   9  10   0   40.60    4.70
  10 -10   0    0.90    2.80
  10  10   0    1.30    3.00
 -10  10   0    0.00    3.70
  11  10   0   88.09    6.70
 -11  10   0   86.69    7.70
 -12  10   0    8.30    4.40
  12  10   0   12.40    4.40
 -13  10   0   14.30    5.20
  13  10   0   15.10    4.80
   0 -11   0    1.50    1.20
   0  11   0    0.80    1.40
   0  11   0    1.20    1.80
  -1 -11   0  306.87    7.60
   1 -11   0  309.57    7.80
  -1  11   0  312.87    8.20
   1  11   0  304.57    8.40
  -1  11   0  298.77    8.60
   1  11   0  315.07    8.10
   2 -11   0   15.60    1.80
   2 -11   0   15.20    1.30
  -2 -11   0   10.30    1.60
  -2  11   0   15.30    2.10
   2  11   0   11.00    2.10
   2  11   0   12.20    1.90
  -2  11   0   14.00    2.50
   2  11   0   12.00    1.40
  -3 -11   0  191.08    5.80
   3 -11   0  191.58    6.00
   3 -11   0  184.58    5.40
  -3  11   0  186.58    6.80
   3  11   0  191.98    6.20
  -3  11   0  201.68    6.50
   3  11   0  195.18    5.60
   3  11   0  186.08    6.40
   4 -11   0    0.70    1.60
   4 -11   0    3.30    1.80
  -4 -11   0    5.30    1.80
  -4  11   0    2.10    2.00
   4  11   0    1.50    1.80
   4  11   0    3.30    2.00
   4  11   0    3.60    1.80
  -4  11   0    3.50    2.20
  -5 -11   0   11.50    2.40
   5 -11   0   12.40    2.50
   5 -11   0   14.10    2.30
   5  11   0   12.10    2.50
   5  11   0    9.90    2.30
   5  11   0   11.50    2.50
  -5  11   0   15.90    2.80
   6 -11   0   16.10    2.70
  -6 -11   0   20.00    2.90
   6 -11   0   15.00    2.70
   6  11   0   13.70    2.80
  -6  11   0   10.50    3.00
   6  11   0   13.60    2.60
   7 -11   0   68.79    4.80
   7 -11   0   64.29    4.50
  -7 -11   0   74.69    4.80
   7  11   0   67.29    4.80
  -7  11   0   61.69    5.40
   8 -11   0   -2.70    2.40
   8 -11   0   -2.30    1.80
  -8 -11   0    1.80    2.60
   8  11   0    3.40    2.50
   8  11   0    0.20    2.60
  -8  11   0   -0.60    3.20
   9 -11   0   45.60    4.60
  -9  11   0   41.40    5.30
   9  11   0   41.30    4.70
 -10  11   0   47.20    5.80
  10  11   0   42.40    5.30
  11  11   0   -6.20    3.20
 -11  11   0   -5.90    3.70
 -12  11   0   10.50    4.50
  12  11   0    6.90    4.10
  13  11   0   -0.60    3.80
 -13  11   0    3.00    4.30
   0 -12   0   52.09    2.60
   0  12   0   45.10    2.90
   0  12   0   45.30    3.20
  -1 -12   0    4.10    1.30
   1 -12   0    3.00    1.30
   1  12   0    1.80    1.80
  -1  12   0    5.50    1.70
  -1  12   0    0.90    1.90
   1  12   0    4.40    1.50
   2 -12   0  105.99    4.10
  -2 -12   0  110.79    3.90
  -2  12   0  107.09    4.80
  -2  12   0  107.29    4.50
   2  12   0  107.09    3.30
   2  12   0  110.99    4.20
   2  12   0  104.59    4.60
  -3 -12   0   24.40    2.20
   3 -12   0   21.30    2.30
   3 -12   0   20.30    1.80
   3  12   0   21.20    2.40
  -3  12   0   18.70    2.60
   3  12   0   16.80    2.50
   3  12   0   18.10    1.90
  -3  12   0   17.70    2.70
  -4 -12   0   96.99    4.30
   4 -12   0   89.89    3.90
   4 -12   0   92.39    4.40
   4  12   0   89.19    4.80
   4  12   0   97.69    4.20
   4  12   0   93.69    4.60
  -4  12   0   98.29    4.90
  -4  12   0   87.69    4.90
   5 -12   0    1.40    1.90
  -5 -12   0    0.90    1.90
   5 -12   0    4.30    1.90
   5  12   0   -0.30    1.90
   5  12   0    0.50    2.20
   5  12   0   -0.90    1.90
  -5  12   0   -0.40    2.20
   6 -12   0    4.60    2.30
   6 -12   0    1.60    2.10
  -6 -12   0    1.20    2.20
  -6  12   0   -2.00    2.40
   6  12   0   -1.20    2.20
   6  12   0    2.10    2.20
   6  12   0    4.40    2.40
   7 -12   0   62.69    4.70
  -7 -12   0   69.29    4.80
   7 -12   0   56.19    4.30
   7  12   0   63.99    4.70
  -7  12   0   51.19    5.10
   7  12   0   55.99    4.50
   8 -12   0    3.50    2.60
   8 -12   0    6.30    2.80
   8  12   0    3.50    2.80
  -8  12   0   13.20    3.80
   8  12   0    0.00    2.50
   9  12   0   19.40    3.80
  -9  12   0   14.50    4.20
  10  12   0   14.50    3.80
 -10  12   0   21.70    4.90
 -11  12   0    0.60    4.00
  11  12   0   -2.80    3.00
  12  12   0   22.30    4.80
 -12  12   0   19.50    5.20
   0 -13   0    0.60    1.20
   0  13   0   -0.10    1.70
   0  13   0    1.40    1.40
   1 -13   0   32.80    2.40
  -1 -13   0   33.00    2.30
   1  13   0   36.40    2.80
  -1  13   0   37.30    2.90
  -1  13   0   34.90    3.10
   1  13   0   33.20    2.80
   2 -13   0  333.27    8.70
  -2 -13   0  329.87    8.30
  -2  13   0  331.17    9.70
  -2  13   0  330.77    9.10
   2  13   0  329.67    8.90
   2  13   0  321.77    7.60
   2  13   0  337.57    9.30
   3 -13   0    6.30    1.80
   3 -13   0    8.90    1.40
  -3 -13   0   10.90    1.90
   3  13   0    9.10    2.30
   3  13   0    5.80    1.90
  -3  13   0    7.80    2.10
   3  13   0    8.20    1.50
  -3  13   0   13.60    2.70
  -4 -13   0    4.30    1.90
   4 -13   0    7.00    1.70
   4 -13   0    3.40    1.90
   4  13   0    6.70    2.20
   4  13   0    4.00    1.80
   4  13   0    6.10    2.10
  -4  13   0    4.10    2.20
  -4  13   0    5.40    2.50
   5 -13   0   30.50    3.10
  -5 -13   0   38.40    3.30
   5 -13   0   37.00    3.00
  -5  13   0   33.80    3.70
   5  13   0   35.90    3.40
   5  13   0   33.40    3.10
   5  13   0   34.50    3.60
  -6 -13   0   61.09    4.20
   6 -13   0   57.39    4.00
   6 -13   0   56.69    4.20
   6  13   0   48.40    4.30
   6  13   0   51.49    4.00
   7 -13   0   -1.50    2.20
   7 -13   0    1.00    2.40
   7  13   0    2.90    2.60
   7  13   0    2.10    2.40
  -7  13   0   -1.80    2.70
   8 -13   0   94.29    5.60
  -8  13   0   86.39    6.20
   8  13   0   86.89    5.90
   8  13   0   95.59    5.90
  -9  13   0   -2.60    3.40
   9  13   0    1.00    2.80
 -10  13   0   16.60    4.70
  10  13   0   16.60    3.90
 -11  13   0   16.90    4.80
  11  13   0   21.60    4.60
 -12  13   0    3.80    4.70
  12  13   0    4.40    4.00
   0 -14   0   89.09    3.40
   0  14   0   84.89    3.90
   0  14   0   91.79    4.60
   1 -14   0  380.86    9.40
  -1 -14   0  390.86    9.20
  -1  14   0  382.06   10.60
   1  14   0  374.36    9.90
  -1  14   0  382.56   10.10
   1  14   0  373.76   10.30
   2 -14   0    4.30    1.60
  -2 -14   0    3.30    1.50
  -2  14   0    1.70    1.80
  -2  14   0    4.20    2.30
   2  14   0    4.60    1.70
   2  14   0    3.10    2.10
   3 -14   0   15.50    1.50
  -3 -14   0   15.30    2.10
   3 -14   0   18.40    2.30
  -3  14   0   17.20    2.60
   3  14   0   16.50    2.60
   3  14   0   15.90    1.80
   3  14   0   14.50    2.20
  -4 -14   0    5.50    2.00
   4 -14   0    1.80    1.80
   4 -14   0    3.80    1.60
   4  14   0    6.00    1.80
   4  14   0    6.20    2.40
  -4  14   0    4.80    2.30
   4  14   0    7.20    2.20
  -4  14   0    5.50    2.60
   5 -14   0   72.19    4.40
   5 -14   0   73.19    3.90
  -5 -14   0   78.89    4.30
   5  14   0   74.19    4.90
   5  14   0   67.49    4.00
   5  14   0   70.59    4.60
  -5  14   0   70.39    5.00
   6 -14   0    0.90    2.20
   6 -14   0    5.60    2.20
   6  14   0    1.40    2.50
   6  14   0    0.80    2.30
  -6  14   0    2.50    2.50
   7 -14   0    2.70    2.40
   7  14   0    0.50    2.30
   7  14   0    2.90    2.80
  -7  14   0    1.30    2.90
   8 -14   0    0.10    2.40
  -8  14   0   -3.20    3.20
   8  14   0    6.40    2.90
  -9  14   0   13.40    4.40
   9  14   0   14.10    3.70
  10  14   0   32.40    4.60
 -10  14   0   25.60    5.00
 -11  14   0   39.50    6.20
  11  14   0   34.60    5.10
  12  14   0   10.90    4.40
 -12  14   0   12.40    5.10
   0 -15   0    0.30    1.30
   0  15   0    0.90    2.00
   0  15   0    0.90    1.70
   1 -15   0   63.39    3.10
  -1 -15   0   68.69    3.00
  -1  15   0   62.19    3.70
   1  15   0   56.69    3.50
   1  15   0   64.79    4.10
  -1  15   0   69.19    4.50
   2 -15   0    6.80    1.70
  -2 -15   0    6.60    1.60
  -2  15   0    6.90    2.50
   2  15   0    5.30    1.80
   2  15   0    6.30    2.30
  -2  15   0    6.80    2.10
  -3 -15   0   10.50    1.90
   3 -15   0   10.00    2.00
   3  15   0   18.60    2.50
   3  15   0   11.40    1.60
   3  15   0    9.30    2.50
  -3  15   0    8.00    2.80
  -3  15   0    8.00    2.40
   4 -15   0  261.67    7.90
   4 -15   0  255.67    6.90
  -4 -15   0  260.47    7.60
  -4  15   0  247.78    8.90
   4  15   0  261.07    8.30
  -4  15   0  246.18    8.50
   4  15   0  253.97    7.30
   4  15   0  253.37    8.50
   5 -15   0   47.70    3.80
   5 -15   0   45.00    3.40
   5  15   0   38.90    4.00
  -5  15   0   43.90    4.40
   5  15   0   41.80    3.30
   6 -15   0    1.30    2.10
   6  15   0    1.60    2.20
   6  15   0   -1.80    2.60
  -6  15   0    0.10    2.50
   7 -15   0  147.99    6.30
   7  15   0  138.19    6.40
   7  15   0  136.09    6.80
  -7  15   0  128.49    7.20
   8  15   0   18.10    3.80
  -8  15   0   20.90    4.30
  -9  15   0   -7.80    3.20
   9  15   0    1.40    3.00
 -10  15   0   57.09    6.50
  10  15   0   53.09    5.70
 -11  15   0   -4.70    3.30
  11  15   0    0.70    3.20
   0 -16   0  391.46    9.20
   0  16   0  360.96   10.60
   0  16   0  368.86   10.20
   1 -16   0    0.40    1.40
  -1 -16   0   -1.40    1.30
   1  16   0   -0.10    1.80
  -1  16   0   -1.40    1.70
  -1  16   0   -0.30    2.30
   1  16   0    1.70    2.10
   2 -16   0   15.90    2.00
  -2 -16   0   17.20    1.90
  -2  16   0   10.40    2.80
   2  16   0   13.20    2.60
  -2  16   0   15.10    2.50
   2  16   0   17.20    2.30
   3 -16   0   -2.00    1.70
  -3 -16   0   -1.60    1.60
  -3  16   0    1.40    2.10
   3  16   0    4.90    2.40
   3  16   0    0.80    1.90
  -3  16   0    2.20    2.60
   4  16   0  414.26   12.00
   4  16   0  415.96   10.40
   5 -16   0   -0.80    1.70
   5  16   0   -3.60    2.40
   5  16   0    2.20    2.00
  -5  16   0    4.00    2.90
   6 -16   0    0.20    2.00
   6  16   0    2.10    2.50
   6  16   0    1.80    2.30
  -6  16   0    1.90    2.80
  -7  16   0   19.40    3.90
   7  16   0   11.90    3.40
  -8  16   0   60.29    5.90
   8  16   0   56.99    5.30
  -9  16   0   15.60    4.40
   9  16   0    7.00    3.30
  10  16   0    5.60    3.40
 -10  16   0   -1.50    3.90
  11  16   0    5.10    3.60
 -11  16   0    8.70    4.80
   0 -17   0    4.70    1.50
   0  17   0    3.50    1.90
   0  17   0    5.40    2.30
  -1 -17   0    3.40    1.40
   1 -17   0    0.70    1.50
  -1  17   0    7.30    2.70
  -1  17   0    4.10    2.10
   1  17   0    2.40    2.20
   1  17   0    2.90    1.90
  -2  17   0    0.50    2.40
   2  17   0    5.30    2.10
   2  17   0    2.50    2.30
  -3  17   0  409.96   12.30
   3  17   0  396.66   11.60
   4  17   0   -0.30    2.40
  -4  17   0    2.20    2.90
  -5  17   0  135.69    7.00
   5  17   0  130.69    6.30
  -6  17   0    4.00    3.00
   6  17   0   -0.90    2.60
  -7  17   0    9.30    3.50
   7  17   0   13.20    3.40
   8  17   0   14.00    3.60
  -8  17   0   15.10    4.00
   9  17   0    9.70    3.70
  -9  17   0   18.40    4.60
  10  17   0    6.80    3.70
 -10  17   0   11.60    4.70
  11  17   0    8.30    4.00
 -11  17   0    8.30    4.80
   0  18   0   25.00    3.30
  -1  18   0  333.07   10.30
   1  18   0  322.67   10.00
  -2  18   0  118.99    6.10
   2  18   0  124.29    5.90
  -3  18   0   53.69    4.70
   3  18   0   43.90    4.00
  -4  18   0    9.90    3.40
   4  18   0   11.20    2.90
  -5  18   0  319.77   11.60
   5  18   0  325.37   10.60
   6  18   0  117.79    6.20
  -6  18   0  120.69    7.30
  -7  18   0    7.80    3.70
   7  18   0    8.90    3.40
   8  18   0    2.10    3.20
  -8  18   0    7.40    3.80
  -9  18   0   -4.30    3.40
   9  18   0    1.20    3.40
 -10  18   0   -1.10    4.10
  10  18   0   -3.50    3.10
   0  19   0   -0.10    2.40
   1  19   0   19.90    3.20
  -1  19   0   11.60    3.00
  -2  19   0   19.10    3.40
   2  19   0   22.90    3.20
   3  19   0   -1.10    2.50
  -3  19   0   -0.70    2.70
  -4  19   0   99.99    6.10
   4  19   0  103.79    5.70
  -5  19   0   59.89    5.60
   5  19   0   62.29    4.90
  -6  19   0    1.10    3.20
   6  19   0   -3.50    2.70
   7  19   0    8.60    3.10
  -7  19   0    1.80    3.60
   8  19   0    9.00    3.50
  -8  19   0   12.90    4.00
  -9  19   0  149.59    9.00
   9  19   0  137.79    8.10
  10  19   0   15.20    4.50
 -10  19   0   11.60    4.80
   0  20   0   43.70    4.10
   1  20   0    2.20    2.60
  -1  20   0    0.80    2.60
   2  20   0   57.29    4.50
  -2  20   0   63.19    5.20
  -3  20   0    0.10    2.90
   3  20   0    4.60    2.80
  -4  20   0    6.00    3.30
   4  20   0    7.90    3.00
  -5  20   0    5.20    3.60
   5  20   0    7.70    3.10
  -6  20   0    9.50    3.80
   6  20   0    7.80    3.20
   7  20   0   29.90    4.30
   8  20   0    2.40    3.40
  -8  20   0    1.80    3.80
   9  20   0   40.20    5.40
  -9  20   0   47.50    6.20
   0  21   0   -0.10    2.70
   1  21   0    4.00    2.80
  -1  21   0   -1.80    2.80
  -2  21   0   -1.10    2.70
   2  21   0    2.40    2.60
  -3  21   0    2.30    3.00
   3  21   0    2.70    2.70
   4  21   0   75.69    5.30
  -4  21   0   77.79    6.00
   5  21   0   41.50    4.60
  -5  21   0   45.80    5.20
  -6  21   0   41.00    5.10
   6  21   0   33.80    4.20
  -7  21   0   -3.20    3.50
   7  21   0    0.70    3.10
   8  21   0   45.80    5.30
  -8  21   0   45.00    5.90
   0  22   0    3.80    2.90
  -1  22   0   99.59    6.10
   1  22   0  105.79    5.90
  -2  22   0    5.60    3.10
   2  22   0    3.20    2.90
   3  22   0   -0.90    2.80
  -3  22   0    0.20    3.00
  -4  22   0   24.30    4.20
   4  22   0   20.40    3.70
   5  22   0   15.50    3.40
  -5  22   0   17.50    4.10
  -6  22   0    9.00    4.10
   6  22   0   13.20    3.60
  -7  22   0   10.70    4.30
   7  22   0   16.40    3.80
  -8  22   0    3.10    3.70
   8  22   0    2.30    3.40
   0  23   0   -1.50    2.80
  -1  23   0   34.80    4.20
   1  23   0   35.00    4.10
   2  23   0  115.09    6.30
  -2  23   0  127.99    6.80
  -3  23   0   46.00    4.90
   3  23   0   43.10    4.70
  -4  23   0    5.20    3.50
   4  23   0    9.40    3.40
  -5  23   0   36.10    5.10
   5  23   0   39.70    4.60
   6  23   0    1.10    3.10
  -6  23   0    8.90    4.00
   7  23   0    4.00    3.40
  -7  23   0    2.70    4.10
   0  24   0   86.49    5.90
  -1  24   0    0.00    3.00
   1  24   0    5.40    3.00
   2  24   0   47.40    4.70
  -2  24   0   40.30    4.80
  -3  24   0    8.90    3.70
   3  24   0   14.00    3.50
   4  24   0  122.79    6.70
  -4  24   0  115.09    7.20
  -5  24   0   21.90    4.60
   5  24   0   26.10    4.20
  -6  24   0    5.50    3.90
   6  24   0    5.40    3.50
   0  25   0    4.30    3.10
  -1  25   0   10.70    3.60
   1  25   0    9.70    3.40
   2  25   0   21.80    3.90
  -2  25   0   14.00    3.90
   3  25   0    7.10    3.50
  -3  25   0   15.10    3.80
   4  25   0   91.49    6.20
  -4  25   0  101.09    7.20
   0  26   0   37.10    4.60
   1  26   0   17.80    3.70
  -1  26   0   13.60    3.80
  -2  26   0    4.80    3.50
   2  26   0    1.90    3.10
   3  26   0   19.70    4.00
  14   0  -1    1.40    3.90
 -14   0   1    1.50    4.50
 -13   0   1    8.00    4.50
  13   0  -1    6.60    3.90
 -12   0   1    4.70    4.20
  12   0  -1   -4.10    3.40
  11   0  -1   -2.30    2.80
 -11   0   1    1.20    3.30
  10   0  -1   -1.10    2.70
 -10   0   1   -3.40    3.20
  -9   0   1    2.40    2.80
   9   0  -1   -3.80    2.60
  -8   0   1   -1.30    2.50
   8   0  -1   -2.60    2.20
   8   0  -1    0.00    2.60
   7   0  -1   70.29    4.50
  -7   0   1   71.49    4.70
   7   0  -1   66.09    4.40
  -6   0   1    3.50    2.20
   6   0  -1   -2.50    1.80
   6   0  -1   -1.00    2.10
  -5   0   1   67.69    4.00
  -5   0   1   90.19    4.50
   5   0  -1   88.19    4.30
   5   0  -1   81.49    4.70
   4   0  -1    1.60    1.80
   4   0  -1   -0.40    1.80
  -4   0   1   -1.70    1.80
   4   0  -1    0.10    1.80
  -4   0   1    1.50    1.80
   3   0  -1 2658.83   56.19
  -3   0   1 2721.93   56.79
   3   0  -1 2698.73   56.79
  -3   0   1 2694.93   56.79
   3   0  -1 2665.93   56.79
   2   0  -1   -0.60    1.30
   2   0  -1    1.40    1.30
  -2   0   1    0.40    1.30
   2   0  -1   -0.60    1.30
  -2   0   1   -0.50    0.80
  -2   0   1    0.70    1.20
   1   0  -1   10.50    1.00
  -1   0   1   12.70    1.10
  -1   0   1   10.60    1.00
   1   0  -1   10.50    1.00
   1   0  -1    9.00    1.00
  -1   0  -1 6008.20  125.29
  -1   0  -1 6014.40  124.99
   1   0   1 6030.50  124.89
   2   0   1    0.20    1.30
  -2   0  -1    0.00    1.40
   2   0   1   -0.80    1.50
  -2   0  -1   -0.30    1.40
  -3   0  -1 1090.79   23.90
   3   0   1 1069.99   23.80
  -3   0  -1 1076.49   24.00
   3   0   1 1083.19   24.00
   4   0   1   -2.20    1.80
   4   0   1    0.90    1.80
  -4   0  -1   -1.20    2.10
  -4   0  -1   -0.60    1.70
   5   0   1  130.79    5.40
   5   0   1  143.39    5.90
   5   0   1  121.09    5.20
  -5   0  -1  141.79    5.60
  -6   0  -1   -2.90    1.40
   6   0   1   -1.00    2.00
   6   0   1    0.60    2.20
  -7   0  -1  737.23   19.20
   7   0   1  738.63   19.10
   7   0   1  755.72   19.00
  -8   0  -1    0.60    2.70
   8   0   1   -2.00    2.20
   8   0   1   -2.00    2.20
   9   0   1   72.39    5.30
  -9   0  -1   71.29    5.50
  10   0   1   -1.20    2.70
 -10   0  -1    0.90    3.10
  11   0   1    2.80    3.60
 -11   0  -1    4.30    3.60
 -12   0  -1    2.10    4.10
  12   0   1   -2.70    3.20
  13   0   1   -0.20    4.00
 -13   0  -1    3.20    4.20
  14   0   1   -4.50    3.70
  14  -1  -1    3.40    4.40
  14   1  -1    2.90    4.00
 -14   1   1    4.80    4.50
 -13  -1   1   29.00    5.50
  13  -1  -1   36.20    5.70
  13   1  -1   38.50    5.80
 -13   1   1   41.90    6.20
 -12  -1   1    4.10    4.10
  12  -1  -1    2.20    3.50
  12   1  -1    6.10    3.70
 -12   1   1    3.70    4.20
  11  -1  -1   38.00    4.90
 -11  -1   1   35.30    5.30
 -11   1   1   31.10    4.90
  11   1  -1   32.40    4.80
 -10  -1   1   31.50    4.70
  10  -1  -1   33.80    4.50
 -10   1   1   37.30    5.00
  10   1  -1   36.90    4.90
  -9  -1   1  109.99    6.40
   9  -1  -1  108.19    6.10
   9   1  -1  105.49    6.50
  -9   1   1  104.79    6.40
   8  -1  -1    7.60    2.70
   8  -1  -1   10.10    3.00
  -8  -1   1    6.10    3.00
  -8   1   1   14.90    3.40
   8   1  -1    7.70    2.70
   8   1  -1    9.00    3.00
   7  -1  -1   10.80    2.60
   7  -1  -1    6.70    2.50
  -7  -1   1    5.70    2.50
   7   1  -1   10.00    2.50
  -7   1   1    3.30    2.40
   7   1  -1    8.80    2.50
   6  -1  -1   18.00    2.70
   6  -1  -1   19.80    2.80
   6   1  -1   30.90    3.20
  -6   1   1   22.20    3.00
   6   1  -1   27.10    3.20
   5  -1  -1  113.69    5.30
   5  -1  -1  101.69    4.70
  -5  -1   1  103.79    5.00
   5  -1  -1  110.59    4.80
  -5   1   1  104.39    4.80
   5   1  -1  103.19    4.70
  -5   1   1  112.09    5.30
   5   1  -1  116.39    5.00
   4  -1  -1  602.24   14.80
  -4  -1   1  613.34   15.10
   4  -1  -1  629.64   15.10
   4  -1  -1  621.64   15.10
  -4  -1   1  654.63   15.10
   4   1  -1  612.34   14.90
  -4   1   1  634.44   15.20
   4   1  -1  624.24   15.10
   4   1  -1  634.64   15.20
  -4   1   1  628.44   15.10
   3  -1  -1 1290.87   28.00
  -3  -1   1 1306.67   28.00
  -3  -1   1 1261.77   27.90
   3  -1  -1 1309.27   28.00
   3   1  -1 1291.47   28.00
   3   1  -1 1273.57   28.00
   3   1  -1 1253.27   27.60
  -3   1   1 1262.07   27.90
  -3   1   1 1253.17   28.00
  -3   1   1 1292.57   27.70
   2  -1  -1   37.80    2.50
  -2  -1   1   34.50    2.50
  -2  -1   1   40.30    2.20
  -2  -1   1   36.90    2.40
   2  -1  -1   40.10    2.40
   2  -1  -1   34.60    2.20
   2   1  -1   36.90    2.40
   2   1  -1   38.40    2.30
  -2   1   1   38.10    2.30
  -2   1   1   31.30    2.20
  -2   1   1   37.80    2.30
   2   1  -1   37.70    2.30
   1  -1  -1  919.81   19.50
  -1  -1   1  921.61   19.60
   1  -1  -1  911.41   19.40
  -1  -1   1  957.90   19.40
  -1  -1   1  899.81   19.70
   1  -1  -1  895.91   19.50
   1   1  -1  910.51   19.60
   1   1  -1  927.11   19.40
  -1   1   1  914.31   19.50
   1   1  -1  906.41   19.70
  -1   1   1  949.31   19.40
   1  -1   1  126.99    3.60
  -1  -1  -1  123.59    3.40
  -1  -1  -1  127.19    3.30
   1  -1   1  126.49    3.50
  -1   1  -1  125.19    3.60
  -1   1  -1  131.69    3.70
   1   1   1  124.79    3.40
   2  -1   1   81.49    3.40
  -2  -1  -1   79.99    3.30
  -2  -1  -1   83.99    3.00
   2  -1   1   78.49    3.10
   2   1   1   68.79    2.80
   2   1   1   80.99    3.20
  -2   1  -1   79.49    3.20
  -2   1  -1   79.59    3.50
   3  -1   1   -1.70    1.70
  -3  -1  -1    0.10    1.70
   3  -1   1    0.30    1.70
  -3  -1  -1   -2.40    1.70
  -3   1  -1   -2.70    1.70
  -3   1  -1    0.80    1.80
   3   1   1   -0.50    1.70
   3   1   1    1.20    1.80
   4  -1   1    2.00    1.90
  -4  -1  -1    4.40    2.00
  -4  -1  -1    0.90    2.00
   4  -1   1   -0.70    2.00
  -4   1  -1   -0.70    1.80
   4   1   1    1.20    2.00
  -4   1  -1   -1.00    1.90
   4   1   1    0.10    1.50
   5  -1   1  261.87    8.20
   5  -1   1  258.47    8.00
  -5  -1  -1  254.87    8.10
   5   1   1  259.37    8.00
   5   1   1  263.17    8.10
   5   1   1  255.37    7.90
  -5   1  -1  252.07    8.10
   6  -1   1   94.09    4.90
  -6  -1  -1   88.89    5.00
   6  -1   1  100.59    5.20
   6   1   1  101.29    5.20
   6   1   1  102.19    5.40
   6   1   1  103.49    5.00
  -6   1  -1   95.69    5.20
   7  -1   1   64.79    4.50
  -7  -1  -1   55.89    4.60
   7  -1   1   62.59    4.70
   7   1   1   66.79    4.50
   7   1   1   57.59    4.60
  -7   1  -1   57.89    4.40
   8  -1   1   57.39    4.90
  -8  -1  -1   59.99    5.00
   8  -1   1   63.79    4.80
   8   1   1   55.29    4.70
  -8   1  -1   57.39    5.10
   8   1   1   58.49    4.60
   9  -1   1    4.30    2.80
  -9  -1  -1    4.60    2.90
  -9   1  -1    1.90    2.90
   9   1   1    3.30    3.00
 -10  -1  -1   52.69    5.70
  10  -1   1   55.69    5.60
 -10   1  -1   53.79    5.50
  10   1   1   59.39    5.50
  11  -1   1  281.87   11.20
 -11  -1  -1  285.67   11.70
  11   1   1  282.27   11.40
 -11   1  -1  273.17   11.40
  12  -1   1   27.60    5.00
 -12  -1  -1   32.80    5.20
  12   1   1   29.80    5.30
 -12   1  -1   36.20    5.50
  13  -1   1   44.50    6.20
 -13   1  -1   40.00    6.30
  13   1   1   30.40    5.30
  14  -1   1    0.90    4.00
  14   1   1    0.20    3.80
  14  -2  -1    3.10    4.30
 -14   2   1   -0.40    4.50
  14   2  -1    4.50    4.00
  13  -2  -1   16.30    4.60
 -13  -2   1   16.40    5.00
 -13   2   1    7.70    4.80
  13   2  -1   15.00    4.80
 -12  -2   1   21.60    4.70
  12  -2  -1   20.90    4.60
  12   2  -1   24.60    4.90
 -12   2   1   19.10    4.60
  11  -2  -1   52.59    5.60
 -11  -2   1   41.60    5.30
  11   2  -1   49.50    5.60
 -11   2   1   40.40    5.40
  10  -2  -1   40.40    4.70
 -10  -2   1   37.10    4.70
 -10   2   1   31.60    4.70
  10   2  -1   40.40    4.90
   9  -2  -1    7.80    3.10
  -9  -2   1   -1.80    2.70
   9   2  -1    2.00    2.80
  -9   2   1    0.40    3.00
  -8  -2   1   92.39    5.80
   8  -2  -1   83.29    5.30
   8  -2  -1   84.19    5.30
   8   2  -1   88.19    5.60
  -8   2   1   92.29    5.90
   8   2  -1   84.39    5.30
   7  -2  -1   13.80    2.70
   7  -2  -1   15.20    2.80
  -7  -2   1   11.20    3.00
  -7   2   1    9.40    2.80
   7   2  -1   11.20    2.70
   7   2  -1   15.30    2.90
   6  -2  -1  157.28    6.20
   6   2  -1  149.09    6.00
  -6   2   1  158.58    6.60
   6   2  -1  148.89    6.30
   5  -2  -1   45.00    3.40
  -5  -2   1   32.30    3.20
   5  -2  -1   42.10    3.30
  -5   2   1   43.30    3.50
  -5   2   1   43.80    3.40
  -5   2   1   37.50    3.30
   5   2  -1   40.50    3.30
   5   2  -1   37.90    3.20
   5   2  -1   41.20    3.30
   4  -2  -1    0.90    1.70
   4  -2  -1    0.40    1.80
   4  -2  -1    0.50    1.90
  -4  -2   1    0.80    2.00
  -4  -2   1    2.00    2.00
  -4   2   1   -0.70    1.80
   4   2  -1    2.70    1.80
  -4   2   1   -2.40    1.80
   4   2  -1    1.30    1.90
  -4   2   1   -0.10    1.80
   4   2  -1   -0.10    1.60
   3  -2  -1 9680.93  199.68
  -3  -2   1 9599.64  197.78
  -3  -2   1 9999.00  199.38
   3  -2  -1 9615.24  198.18
   3  -2  -1 9555.94  199.68
  -3  -2   1 9578.54  199.38
  -3   2   1 9752.22  198.18
   3   2  -1 9647.04  199.38
   3   2  -1 9454.25  198.18
  -3   2   1 9501.35  199.38
   3   2  -1 9653.23  199.38
  -3   2   1 9639.84  199.38
  -2  -2   1  464.85   10.70
   2  -2  -1  457.55   10.70
   2  -2  -1  463.35   10.80
  -2  -2   1  489.15   11.00
  -2  -2   1  475.65   10.90
   2  -2  -1  481.95   10.80
   2   2  -1  467.55   10.90
   2   2  -1  461.55   10.70
  -2   2   1  468.35   10.70
   2   2  -1  460.25   10.90
  -2   2   1  457.15   10.80
   1  -2  -1  746.33   15.70
   1  -2  -1  731.13   15.70
   1  -2  -1  739.33   15.70
  -1  -2   1  753.42   15.70
  -1  -2   1  737.63   16.00
  -1  -2   1  744.23   16.00
   1   2  -1  731.13   15.70
   1   2  -1  685.53   16.00
  -1   2   1  744.23   15.80
  -1   2   1  757.32   15.70
   1   2  -1  715.83   15.90
  -1   2   1  748.13   15.80
   0  -2   1 2884.21   58.79
   0  -2   1 2833.92   59.09
   0   2  -1 2781.82   58.69
   1  -2   1 1304.97   27.80
  -1  -2  -1 1314.87   27.50
   1  -2   1 1303.67   27.90
  -1  -2  -1 1281.57   27.40
  -1   2  -1 1315.77   27.80
  -1   2  -1 1329.77   28.00
   1   2   1 1336.67   27.50
   1   2   1 1320.87   27.50
  -2  -2  -1 1788.62   37.60
  -2  -2  -1 1772.12   37.60
   2  -2   1 1774.42   37.80
   2  -2   1 1798.42   37.90
   2   2   1 1770.52   37.70
  -2   2  -1 1784.52   38.00
  -2   2  -1 1770.82   37.80
  -3  -2  -1 2463.35   52.49
  -3  -2  -1 2475.75   52.39
   3  -2   1 2534.95   52.69
   3  -2   1 2449.95   52.49
  -3   2  -1 2457.85   52.69
   3   2   1 2434.26   52.39
  -3   2  -1 2512.65   52.59
  -4  -2  -1   17.40    2.40
   4  -2   1   19.90    2.70
   4  -2   1   17.10    2.50
  -4  -2  -1   17.70    2.50
  -4   2  -1   19.50    2.50
  -4   2  -1   16.30    2.50
   4   2   1   22.60    2.70
   5  -2   1   28.20    2.90
  -5  -2  -1   28.10    3.10
   5   2   1   30.30    3.00
  -5   2  -1   29.90    3.20
   5   2   1   27.90    2.90
   5   2   1   21.30    2.70
  -6  -2  -1   37.00    3.50
   6  -2   1   33.60    3.30
   6  -2   1   44.90    3.80
   6   2   1   40.20    3.60
   6   2   1   31.40    3.30
   6   2   1   36.40    3.50
  -6   2  -1   37.40    3.80
   7  -2   1  281.97    9.50
   7  -2   1  286.47    9.50
   7   2   1  300.87    9.60
  -7   2  -1  289.17   10.00
   7   2   1  313.67    9.80
  -8  -2  -1   34.30    4.10
   8  -2   1   36.30    4.10
   8  -2   1   32.30    3.80
   8   2   1   37.10    4.10
  -8   2  -1   38.00    4.30
   8   2   1   31.10    3.80
  -9  -2  -1   11.40    3.50
   9  -2   1    9.50    3.30
   9   2   1   10.60    3.20
  -9   2  -1   10.20    3.60
 -10  -2  -1   41.70    4.90
  10  -2   1   35.60    4.60
  10   2   1   33.00    4.50
 -10   2  -1   37.80    5.00
  11  -2   1    2.90    3.10
 -11  -2  -1   -1.90    3.50
 -11   2  -1    6.90    4.00
  11   2   1    0.40    3.10
 -12  -2  -1   33.00    5.30
  12  -2   1   34.80    5.10
 -12   2  -1   32.40    5.60
  12   2   1   28.80    4.90
  13  -2   1   91.29    7.40
 -13   2  -1   90.29    8.20
  13   2   1   82.09    7.40
  14  -2   1   -0.10    3.80
 -14   2  -1   -0.90    4.10
  14   2   1    6.20    4.30
  14  -3  -1   23.30    5.10
 -14   3   1   16.10    5.40
  14   3  -1   18.00    5.30
  13  -3  -1   -0.50    3.80
 -13   3   1   -2.90    3.60
  13   3  -1   -3.70    3.60
 -12  -3   1    2.40    3.80
  12  -3  -1   -0.90    3.30
 -12   3   1    4.40    3.80
  12   3  -1    1.40    3.70
 -11  -3   1   10.20    4.10
  11  -3  -1   11.40    3.60
 -11   3   1   16.70    4.20
  11   3  -1   14.90    3.90
 -10  -3   1    9.20    3.60
  10  -3  -1    3.10    3.20
 -10   3   1    9.00    3.60
  10   3  -1    3.00    3.30
  -9  -3   1   59.19    5.30
   9  -3  -1   58.49    5.20
  -9   3   1   66.49    5.80
   9   3  -1   65.59    5.60
  -8  -3   1    9.50    3.20
   8  -3  -1    5.40    2.60
   8  -3  -1    9.70    2.70
   8   3  -1    9.80    2.80
  -8   3   1   10.70    3.30
   8   3  -1    6.40    2.90
   7  -3  -1  173.78    6.90
   7  -3  -1  186.28    7.20
   7   3  -1  184.38    7.10
  -7   3   1  185.68    7.60
   7   3  -1  166.58    6.90
  -6  -3   1    8.90    2.30
   6  -3  -1    0.60    1.60
   6  -3  -1    8.70    2.40
  -6   3   1    7.60    2.50
   6   3  -1    8.30    2.60
   6   3  -1    6.80    2.30
   6   3  -1    6.60    2.40
   5  -3  -1    5.20    2.10
  -5  -3   1    1.00    2.00
  -5  -3   1    2.60    1.80
   5  -3  -1    3.50    2.10
  -5   3   1    2.80    2.10
  -5   3   1    2.40    2.20
   5   3  -1    1.60    1.90
   5   3  -1    4.50    2.20
  -5   3   1    5.00    2.00
   5   3  -1    4.40    2.00
  -4  -3   1   -0.50    1.90
   4  -3  -1   -0.20    1.70
  -4  -3   1    1.20    1.50
   4  -3  -1    0.70    1.70
   4  -3  -1   -1.50    1.90
  -4  -3   1    3.90    2.10
  -4   3   1    1.60    1.70
   4   3  -1    1.60    1.90
   4   3  -1    0.00    1.30
  -4   3   1    0.20    1.30
  -4   3   1   -0.80    1.70
   4   3  -1   -0.70    1.70
   3  -3  -1 3258.17   68.09
   3  -3  -1 3298.97   68.89
   3  -3  -1 3333.07   68.89
  -3  -3   1 3304.17   68.89
  -3  -3   1 3227.88   68.19
  -3  -3   1 3250.57   68.89
  -3   3   1 3259.47   68.89
   3   3  -1 3323.57   68.99
   3   3  -1 3227.08   68.19
   3   3  -1 3210.58   68.89
  -3   3   1 3355.06   68.19
  -2  -3   1    2.00    1.50
  -2  -3   1    2.20    1.40
  -2  -3   1    0.00    1.30
   2  -3  -1    1.80    1.30
   2  -3  -1    0.40    1.40
   2  -3  -1    1.40    1.30
   2   3  -1    0.90    1.30
  -2   3   1    0.70    1.40
  -2   3   1   -1.70    0.80
   2   3  -1   -0.60    1.40
  -2   3   1    2.00    1.40
   2   3  -1   -1.20    1.30
  -1  -3   1  139.39    4.10
   1  -3  -1  151.38    3.80
  -1  -3   1  147.59    3.90
   1  -3  -1  146.59    3.80
  -1  -3   1  143.39    4.30
   1  -3  -1  146.39    3.80
  -1   3   1  145.59    3.80
  -1   3   1  147.89    3.80
   1   3  -1  143.99    4.10
   1   3  -1  141.89    3.80
  -1   3   1  145.79    3.90
   0  -3   1   29.90    2.10
   0  -3   1   30.10    1.70
   0   3  -1   29.60    1.80
  -1  -3  -1 3862.61   77.89
  -1  -3  -1 3757.22   77.79
   1  -3   1 3816.42   78.29
   1  -3   1 3803.22   78.19
  -1   3  -1 3807.72   78.19
   1   3   1 3817.32   77.99
   1   3   1 3816.02   77.79
  -1   3  -1 3454.45   78.29
   2  -3   1    6.70    1.70
  -2  -3  -1    6.10    1.40
   2  -3   1    5.10    1.60
  -2  -3  -1    6.80    1.50
   2   3   1    7.30    1.50
  -2   3  -1    4.10    1.70
  -2   3  -1    4.80    1.80
   2   3   1    5.90    1.40
   3  -3   1   -0.60    1.60
  -3  -3  -1    3.00    1.60
  -3  -3  -1    4.30    1.70
   3  -3   1    1.30    2.00
  -3   3  -1    3.20    2.00
   3   3   1    0.10    1.70
  -3   3  -1    3.20    1.70
  -4  -3  -1  202.98    6.30
   4  -3   1  209.78    6.70
   4  -3   1  204.88    6.30
  -4  -3  -1  197.48    6.30
   4  -3   1  210.68    6.60
   4   3   1  195.78    6.30
  -4   3  -1  164.68    6.30
   4   3   1  200.48    6.40
  -4   3  -1  213.08    6.60
   5  -3   1    1.00    1.70
   5  -3   1   -1.00    1.80
  -5  -3  -1    0.10    1.90
   5   3   1    0.40    1.80
  -5   3  -1    0.00    2.00
   5   3   1    2.60    1.90
  -5   3  -1    0.40    2.10
   5   3   1    1.80    2.10
   6  -3   1   61.69    4.30
  -6  -3  -1   63.59    4.50
   6  -3   1   60.29    4.10
  -6   3  -1   65.79    4.50
   6   3   1   67.99    4.60
   6   3   1   67.09    4.50
   6   3   1   57.69    4.00
  -7  -3  -1   19.50    3.10
   7  -3   1   22.70    3.20
   7  -3   1   22.30    3.10
   7   3   1   21.60    3.10
   7   3   1   19.30    3.10
  -7   3  -1   20.20    3.40
  -8  -3  -1   44.60    4.30
   8  -3   1   44.40    4.30
   8  -3   1   50.19    4.60
  -8   3  -1   47.50    4.60
   8   3   1   52.89    4.70
   8   3   1   46.60    4.50
  -9  -3  -1   -0.80    2.50
   9  -3   1   -2.60    2.60
   9   3   1   -3.30    2.50
  -9   3  -1   -1.00    3.10
  10  -3   1   12.70    3.50
 -10  -3  -1   19.40    4.20
  10   3   1   18.90    4.10
 -10   3  -1   13.00    3.90
 -11  -3  -1   69.99    6.50
  11  -3   1   82.59    6.60
  11   3   1   66.39    6.10
 -11   3  -1   68.99    6.80
 -12  -3  -1   28.00    5.00
  12  -3   1   20.60    4.50
  12   3   1   27.30    4.70
 -12   3  -1   29.70    5.40
  13  -3   1   24.70    5.30
  13   3   1   25.00    5.20
 -13   3  -1   24.80    5.60
  14  -3   1   20.00    5.30
 -14   3  -1   21.10    5.70
  14   3   1   10.90    4.90
  14   4  -1    0.80    3.90
 -14   4   1    4.80    4.60
  13  -4  -1    0.10    3.80
 -13   4   1   -3.00    3.70
  13   4  -1   -1.10    3.80
  12  -4  -1   69.49    6.50
 -12  -4   1   79.49    7.00
  12   4  -1   82.79    7.20
 -12   4   1   72.99    7.20
  11  -4  -1    3.70    3.50
 -11  -4   1    4.40    3.70
  11   4  -1    5.50    3.70
 -11   4   1    1.20    3.60
  10  -4  -1  189.48    8.70
 -10  -4   1  191.28    8.90
  10   4  -1  167.28    8.30
 -10   4   1  182.78    8.80
   9  -4  -1  397.86   12.80
  -9  -4   1  396.06   13.10
   9   4  -1  401.56   13.20
  -9   4   1  418.56   13.50
  -8  -4   1    6.10    2.70
   8  -4  -1    3.70    2.50
   8  -4  -1    4.80    2.60
   8   4  -1    4.10    2.60
  -8   4   1    4.40    2.80
   8   4  -1    5.40    2.80
   7  -4  -1    2.10    2.20
  -7  -4   1    1.80    1.80
   7  -4  -1    5.80    2.40
  -7   4   1    0.20    2.60
   7   4  -1    1.90    2.30
   7   4  -1    0.80    2.20
   6  -4  -1  174.88    6.60
  -6  -4   1  178.68    6.80
   6  -4  -1  180.18    6.70
  -6   4   1  176.48    6.90
   6   4  -1  185.28    6.90
   6   4  -1  175.48    6.80
   6   4  -1  190.98    7.00
  -6   4   1  194.98    7.20
  -5  -4   1  103.79    4.80
   5  -4  -1  101.49    4.80
   5  -4  -1  107.79    4.60
  -5   4   1  101.49    5.10
   5   4  -1  106.19    4.90
   5   4  -1  107.99    5.10
   5   4  -1  103.99    4.80
  -5   4   1  100.79    4.90
  -5   4   1  103.79    4.90
   4  -4  -1  462.15   11.60
  -4  -4   1  450.35   11.60
   4  -4  -1  444.46   11.30
   4   4  -1  452.45   11.60
   4   4  -1  439.96   11.40
  -4   4   1  474.05   11.80
  -4   4   1  454.15   11.50
   3  -4  -1  608.84   14.20
   3  -4  -1  612.54   14.10
  -3  -4   1  594.44   14.30
  -3  -4   1  613.74   14.10
  -3  -4   1  618.84   14.40
   3  -4  -1  603.64   14.00
  -3   4   1  613.74   14.00
  -3   4   1  610.24   14.30
   3   4  -1  594.54   14.00
   3   4  -1  588.14   14.20
   2  -4  -1 2367.16   49.60
  -2  -4   1 2353.16   49.80
  -2  -4   1 2358.66   49.70
   2  -4  -1 2354.46   49.50
   2  -4  -1 2391.06   49.00
  -2  -4   1 2373.86   49.10
   2   4  -1 2346.17   49.00
  -2   4   1 2394.96   49.00
  -2   4   1 2338.57   49.60
  -2   4   1 2357.16   49.70
   2   4  -1 2324.17   49.70
   1  -4  -1   18.20    1.30
   1  -4  -1   19.80    1.50
  -1  -4   1   20.00    1.80
  -1  -4   1   20.80    1.70
  -1  -4   1   21.80    1.60
   1   4  -1   21.00    1.60
   1   4  -1   21.70    1.70
  -1   4   1   18.80    1.50
  -1   4   1   19.00    1.40
  -1   4   1   19.30    1.40
   0  -4   1    1.30    1.10
   0  -4   1    3.70    1.30
   0   4   1    2.30    0.60
   0   4  -1    2.90    1.10
   0   4  -1   -0.60    1.00
   0   4   1    1.90    0.60
   1  -4   1   -0.60    1.40
  -1  -4  -1    0.70    0.80
   1  -4   1    0.20    1.30
  -1  -4  -1   -0.30    0.80
   1   4   1    1.80    0.90
  -1   4  -1    0.70    1.30
   1   4   1    1.00    1.00
  -1   4  -1   -0.20    0.40
   2  -4   1  252.67    7.10
  -2  -4  -1  260.87    6.50
  -2  -4  -1  252.97    6.40
   2  -4   1  252.97    6.80
   2   4   1  253.77    6.50
  -2   4  -1  259.47    7.00
  -2   4  -1  258.67    7.00
   2   4   1  250.67    6.40
   3  -4   1   63.79    3.90
   3  -4   1   54.09    3.20
  -3  -4  -1   57.09    3.10
  -3  -4  -1   57.99    3.30
  -3   4  -1   55.19    3.40
   3   4   1   47.60    3.10
  -3   4  -1   51.59    3.60
  -4  -4  -1   51.09    3.50
   4  -4   1   55.09    4.10
   4  -4   1   45.70    3.40
   4  -4   1   50.79    3.70
  -4   4  -1   56.19    3.90
   4   4   1   54.49    3.60
   4   4   1   48.50    3.20
   5  -4   1   15.10    2.40
  -5  -4  -1   18.90    2.70
   5  -4   1   16.60    2.60
   5   4   1   16.90    2.60
   5   4   1   18.30    2.50
  -5   4  -1   13.50    2.70
  -5   4  -1   17.90    2.60
   5   4   1   19.40    2.70
   6  -4   1  531.65   13.90
   6  -4   1  430.16   13.50
  -6  -4  -1  544.25   14.10
   6   4   1  550.44   14.10
   6   4   1  528.15   14.00
  -6   4  -1  526.95   14.50
   6   4   1  559.04   14.20
  -7  -4  -1   29.00    3.40
   7  -4   1   25.60    3.40
   7  -4   1   31.40    3.60
   7   4   1   37.30    3.90
   7   4   1   39.80    3.90
  -7   4  -1   32.30    3.90
   7   4   1   27.80    3.60
   8  -4   1    4.40    2.50
  -8  -4  -1   -2.30    1.80
   8  -4   1    1.50    2.40
   8   4   1    7.90    2.90
   8   4   1    5.80    2.70
  -8   4  -1    4.30    2.80
   9  -4   1   97.59    6.30
  -9  -4  -1   90.59    5.90
  -9   4  -1  103.19    6.40
   9   4   1   81.89    5.60
 -10  -4  -1  302.67   11.30
  10  -4   1  294.57   11.10
  10   4   1  285.67   11.00
 -10   4  -1  293.77   11.50
  11  -4   1   22.10    4.50
 -11  -4  -1   12.50    4.10
  11   4   1   12.80    4.10
 -11   4  -1   11.50    4.40
  12  -4   1    5.90    3.90
  12   4   1   -3.20    3.20
 -12   4  -1    3.80    4.00
  13  -4   1   15.60    4.50
  13   4   1    9.10    4.30
 -13   4  -1   12.20    4.70
  14  -4   1   21.00    5.40
  14   4   1   25.40    5.30
 -14   4  -1   15.50    5.50
  14   5  -1    6.50    4.50
 -14   5   1   12.40    5.10
  13  -5  -1   -4.70    3.50
 -13   5   1   -1.40    3.90
  13   5  -1    2.10    3.70
  12  -5  -1    4.80    3.90
  12   5  -1   15.80    4.50
 -12   5   1    4.40    4.40
 -11  -5   1    7.00    3.80
  11  -5  -1   -0.20    3.00
 -11   5   1    2.90    3.60
  11   5  -1   -1.60    3.30
  10  -5  -1  112.69    6.90
 -10  -5   1  114.29    7.20
 -10   5   1  114.69    7.40
  10   5  -1  102.39    7.00
  -9  -5   1  108.09    6.60
   9  -5  -1  111.09    6.20
   9   5  -1  115.09    6.70
  -9   5   1  101.79    6.80
   8  -5  -1   57.39    4.60
  -8  -5   1   55.99    4.90
   8  -5  -1   60.89    5.00
   8   5  -1   61.89    5.10
   8   5  -1   56.69    4.60
  -8   5   1   62.49    5.00
  -7  -5   1    4.40    2.40
   7  -5  -1   12.60    2.80
  -7   5   1    9.50    3.10
   7   5  -1    8.20    2.60
   7   5  -1   12.50    2.70
   6  -5  -1  856.31   20.90
  -6  -5   1  857.31   21.00
   6  -5  -1  864.21   20.70
  -6   5   1  877.31   21.20
   6   5  -1  867.71   21.10
   6   5  -1  881.91   21.30
  -6   5   1  860.71   21.40
   6   5  -1  847.62   20.70
   5  -5  -1  290.17    8.60
  -5  -5   1  295.17    8.90
   5  -5  -1  293.67    8.60
   5   5  -1  298.77    9.00
  -5   5   1  294.07    9.10
   5   5  -1  294.27    8.60
   5   5  -1  297.17    8.80
  -5   5   1  282.57    8.80
   4  -5  -1  459.45   11.80
  -4  -5   1  475.95   12.10
   4  -5  -1  480.05   12.00
  -4   5   1  466.35   11.90
   4   5  -1  471.95   11.90
  -4   5   1  471.35   12.20
   4   5  -1  500.15   12.20
  -3  -5   1  134.89    4.90
   3  -5  -1  133.69    4.60
   3  -5  -1  130.69    4.40
  -3  -5   1  123.39    4.70
  -3  -5   1  122.69    4.30
   3  -5  -1  136.59    4.70
   3   5  -1  134.79    4.50
  -3   5   1  132.19    4.70
   3   5  -1  128.99    4.80
  -3   5   1  134.09    4.50
  -2  -5   1  649.83   14.80
   2  -5  -1  660.03   14.50
  -2  -5   1  651.13   14.50
   2  -5  -1  650.73   14.30
  -2  -5   1  640.54   14.90
   2  -5  -1  644.64   14.60
  -2   5   1  665.33   14.70
   2   5  -1  633.14   14.40
  -2   5   1  652.83   14.80
  -2   5   1  660.03   14.40
   2   5  -1  654.23   14.90
  -1  -5   1 4088.39   84.39
   1  -5  -1 4135.79   83.79
  -1  -5   1 4132.29   82.99
  -1  -5   1 3962.80   84.29
   1  -5  -1 4039.60   83.89
  -1   5   1 4072.09   82.99
   1   5  -1 3981.80   84.29
   1   5  -1 4066.59   82.99
   1   5  -1 4062.49   84.49
  -1   5   1 4064.99   83.89
  -1   5   1 4031.90   83.99
   0  -5   1   90.29    3.10
   0  -5   1   78.09    3.30
   0   5   1   77.79    2.40
   0   5   1   79.39    2.30
   0   5  -1   79.89    3.00
   0   5  -1   83.39    3.30
  -1  -5  -1  602.84   12.80
  -1  -5  -1  593.54   12.80
   1  -5   1  604.34   13.60
   1  -5   1  599.74   13.80
  -1   5  -1  618.94   13.60
   1   5   1  598.14   13.00
   1   5   1  584.54   13.00
   2  -5   1   53.29    3.40
  -2  -5  -1   56.69    2.70
  -2  -5  -1   58.19    2.70
   2  -5   1   57.29    2.80
   2   5   1   56.59    2.80
   2   5   1   59.99    2.70
  -2   5  -1   52.79    3.20
   3  -5   1 1000.50   22.20
  -3  -5  -1  971.00   21.60
  -3  -5  -1  946.21   21.40
   3  -5   1  973.00   21.90
   3   5   1  942.31   21.60
   3   5   1 1004.90   21.70
  -3   5  -1  972.80   22.00
   4  -5   1  105.19    4.50
   4  -5   1  102.59    4.50
  -4  -5  -1  104.39    4.40
   4   5   1  111.39    4.50
   4   5   1  101.99    4.50
  -4   5  -1  108.39    4.70
  -4   5  -1  106.89    4.80
   5  -5   1  174.58    6.40
   5  -5   1  163.98    6.20
  -5  -5  -1  177.88    6.30
   5   5   1  175.98    6.40
   5   5   1  182.68    6.20
   5   5   1  171.28    6.40
  -5   5  -1  166.38    6.40
  -5   5  -1  181.58    6.90
   6  -5   1   99.19    4.90
  -6  -5  -1   90.79    4.70
   6   5   1   89.29    4.70
  -6   5  -1   93.89    5.20
   6   5   1   89.29    4.80
   6   5   1   98.39    5.20
   7  -5   1   74.79    4.60
  -7  -5  -1   77.69    5.00
   7  -5   1   71.49    4.60
   7   5   1   68.59    4.70
  -7   5  -1   69.79    5.00
   7   5   1   67.89    4.90
   7   5   1   63.49    4.50
   8  -5   1   21.10    3.50
  -8  -5  -1   20.10    3.20
   8  -5   1   16.30    3.10
   8   5   1   13.00    3.30
   8   5   1   18.90    3.50
  -8   5  -1   17.90    3.60
  -9  -5  -1   10.50    3.10
   9  -5   1    3.60    2.80
  -9   5  -1    7.50    3.40
   9   5   1    4.80    3.10
 -10  -5  -1  107.79    6.90
  10  -5   1  105.79    6.90
  10   5   1  115.99    7.20
 -10   5  -1  124.49    7.80
 -11  -5  -1    2.30    3.50
  11  -5   1    0.10    3.00
  11   5   1   -4.30    3.20
 -11   5  -1   -1.00    3.30
  12  -5   1    0.40    3.60
  12   5   1    1.70    3.80
 -12   5  -1    2.60    4.30
  13  -5   1   14.50    4.30
  13   5   1    1.60    3.70
 -13   5  -1    6.70    4.70
  14   5   1    3.80    4.30
 -14   5  -1   -0.30    4.20
 -14   6   1    8.00    4.90
  14   6  -1    8.50    4.50
 -13   6   1   25.60    5.80
  13   6  -1   16.40    4.90
  12  -6  -1    3.20    3.40
 -12   6   1   -1.40    3.60
  12   6  -1   -5.70    3.40
 -11  -6   1    0.50    3.20
  11  -6  -1    3.90    3.60
 -11   6   1    5.20    3.90
  11   6  -1    2.50    3.50
 -10  -6   1    2.10    3.20
  10  -6  -1    4.50    3.10
 -10   6   1    5.30    3.70
  10   6  -1   -1.30    2.90
  -9  -6   1  347.87   12.00
   9  -6  -1  366.06   12.00
  -9   6   1  341.77   12.30
   9   6  -1  359.56   12.00
   8  -6  -1  118.09    6.00
   8  -6  -1  110.99    5.90
   8   6  -1  125.09    6.50
   8   6  -1  116.09    6.10
  -8   6   1  120.79    6.60
  -7  -6   1  174.18    7.10
   7  -6  -1  161.68    6.80
   7   6  -1  161.28    7.10
   7   6  -1  168.08    7.00
  -7   6   1  163.58    7.40
   6  -6  -1   82.79    4.70
  -6  -6   1   86.99    4.90
   6  -6  -1   78.39    4.40
   6   6  -1   77.09    4.60
   6   6  -1   72.19    4.30
  -6   6   1   77.99    5.10
   6   6  -1   81.79    4.60
  -6   6   1   84.19    5.20
  -5  -6   1  146.69    6.00
   5  -6  -1  156.98    5.80
   5  -6  -1  155.48    5.80
  -5   6   1  160.08    6.10
   5   6  -1  160.18    6.10
   5   6  -1  152.78    5.70
   5   6  -1  160.28    6.00
  -5   6   1  160.68    6.40
   4  -6  -1  600.14   14.60
  -4  -6   1  610.14   15.00
   4  -6  -1  618.14   14.80
  -4   6   1  639.14   15.10
  -4   6   1  626.14   14.70
   4   6  -1  603.04   14.70
   4   6  -1  598.44   14.90
   3  -6  -1  227.88    6.30
  -3  -6   1  232.18    6.80
   3  -6  -1  232.68    6.80
  -3  -6   1  227.58    6.50
  -3  -6   1  225.88    6.70
   3  -6  -1  240.58    6.50
   3   6  -1  232.28    6.40
  -3   6   1  219.78    6.60
  -3   6   1  229.68    6.40
   3   6  -1  236.98    6.80
  -2  -6   1  124.99    4.20
  -2  -6   1  135.29    4.60
   2  -6  -1  129.19    4.20
   2  -6  -1  120.79    3.90
  -2  -6   1  126.09    3.90
   2  -6  -1  120.29    3.80
  -2   6   1  122.39    4.30
  -2   6   1  124.19    3.80
   2   6  -1  128.39    3.90
  -2   6   1  121.69    4.20
   2   6  -1  121.79    4.30
   1  -6  -1  594.74   12.90
  -1  -6   1  585.04   13.50
   1  -6  -1  607.84   12.80
  -1  -6   1  577.34   13.30
  -1  -6   1  597.84   12.70
   1   6  -1  569.24   13.40
  -1   6   1  592.64   12.60
  -1   6   1  596.04   13.00
   1   6  -1  589.84   13.60
  -1   6   1  594.74   13.10
   0  -6   1   80.19    3.60
   0  -6   1   76.19    3.00
   0   6  -1   82.09    3.50
   0   6  -1   82.39    3.20
   0   6   1   76.39    2.70
   0   6   1   78.99    2.40
   1  -6   1    9.30    1.70
  -1  -6  -1   12.70    1.00
   1  -6   1    7.50    1.80
  -1  -6  -1   13.30    1.10
  -1   6  -1   10.50    1.70
   1   6   1   12.10    1.30
   1   6   1   11.00    1.30
   2  -6   1  115.89    4.50
   2  -6   1  122.99    4.30
  -2  -6  -1  115.79    3.80
  -2  -6  -1  113.49    3.70
  -2   6  -1  117.09    4.40
   2   6   1  119.09    3.90
   2   6   1  120.69    3.90
   3  -6   1  261.97    7.60
   3  -6   1  265.37    7.20
  -3  -6  -1  268.67    7.20
  -3  -6  -1  270.47    7.20
   3   6   1  271.57    7.40
   3   6   1  266.87    7.30
  -3   6  -1  268.67    7.70
   4  -6   1    0.10    1.70
   4  -6   1   -1.80    1.80
  -4  -6  -1   -1.20    1.70
   4   6   1    3.40    1.90
   4   6   1   -1.60    1.60
  -4   6  -1   -1.50    1.70
  -4   6  -1   -1.50    1.90
   4   6   1   -1.10    1.70
  -5  -6  -1  164.38    6.00
   5  -6   1  155.48    5.80
   5  -6   1  160.28    6.10
   5   6   1  161.68    6.10
   5   6   1  161.88    6.10
  -5   6  -1  161.48    6.20
  -5   6  -1  178.18    6.70
   6  -6   1  221.78    7.50
  -6  -6  -1  214.38    7.50
   6   6   1  215.68    7.50
   6   6   1  225.38    7.80
   6   6   1  202.18    7.40
  -6   6  -1  212.78    8.00
   7  -6   1    2.80    2.40
  -7  -6  -1    0.00    2.40
   7  -6   1   -1.50    2.20
   7   6   1    2.20    2.50
  -7   6  -1    5.70    2.70
   7   6   1    1.40    2.20
   7   6   1   -0.60    2.10
  -8  -6  -1  138.09    6.80
   8  -6   1  147.09    6.80
   8  -6   1  154.58    7.10
   8   6   1  141.89    6.80
  -8   6  -1  161.98    7.60
   8   6   1  147.89    7.10
  -9  -6  -1   -1.30    2.00
   9  -6   1   11.70    3.10
  -9   6  -1    6.70    3.30
   9   6   1    5.70    3.20
 -10  -6  -1    0.20    3.20
  10  -6   1    7.00    3.50
  10   6   1    1.90    3.30
 -10   6  -1   11.10    3.80
  11  -6   1   23.20    4.60
  11   6   1   25.50    4.70
 -11   6  -1   26.30    4.90
  12  -6   1    1.40    3.40
  12   6   1    5.40    3.90
 -12   6  -1   -2.60    4.10
  13  -6   1   46.20    6.30
 -13   6  -1   41.10    6.20
  13   6   1   43.20    6.10
 -13   7   1   11.00    4.90
  13   7  -1    3.90    3.80
  12  -7  -1   40.50    5.50
 -12   7   1   42.20    6.20
  12   7  -1   40.80    5.50
  11  -7  -1   16.40    4.30
  11   7  -1   17.30    4.40
 -11   7   1   23.10    5.10
  10  -7  -1   85.09    6.30
 -10  -7   1   79.29    6.40
  10   7  -1   94.59    6.30
 -10   7   1   88.69    6.90
   9  -7  -1  206.18    8.70
  -9  -7   1  214.88    8.90
  -9   7   1  213.38    9.20
   9   7  -1  216.48    9.10
   8  -7  -1  271.27    9.40
   8  -7  -1  248.98    9.10
  -8   7   1  263.47   10.00
   8   7  -1  258.87    9.60
   8   7  -1  253.17    9.20
  -7  -7   1  256.37    9.10
   7  -7  -1  264.87    8.90
   7  -7  -1  255.27    8.70
  -7   7   1  249.88    9.20
   7   7  -1  262.47    9.10
   7   7  -1  279.47    9.20
   7   7  -1  272.07    9.20
  -6  -7   1    2.80    2.10
   6  -7  -1    0.90    2.10
   6  -7  -1    2.70    2.00
  -6   7   1   -0.30    2.40
  -6   7   1   -1.70    2.20
   6   7  -1   -0.60    1.90
   6   7  -1    3.60    2.30
   6   7  -1   -2.80    1.80
   5  -7  -1    3.90    2.00
  -5  -7   1    4.60    2.20
   5  -7  -1    7.80    2.20
   5   7  -1    8.40    2.30
  -5   7   1    8.20    2.40
  -5   7   1    7.50    2.40
   5   7  -1    6.20    2.20
   5   7  -1    7.70    2.10
  -4  -7   1  240.88    7.40
   4  -7  -1  246.58    7.30
   4  -7  -1  255.97    7.20
   4   7  -1  233.18    7.20
  -4   7   1  248.18    7.40
   4   7  -1  244.78    7.40
  -3  -7   1  299.27    8.00
  -3  -7   1  302.77    8.30
   3  -7  -1  307.97    7.90
   3  -7  -1  305.27    8.10
  -3   7   1  320.77    8.00
   3   7  -1  309.07    8.40
   3   7  -1  305.27    8.00
  -3   7   1  309.47    8.30
  -3   7   1  314.17    8.50
  -2  -7   1   92.19    3.60
  -2  -7   1   85.69    3.20
   2  -7  -1   84.49    3.00
   2  -7  -1   84.39    3.30
   2  -7  -1   80.99    3.10
  -2  -7   1   91.39    3.80
   2   7  -1   78.99    3.70
  -2   7   1   80.09    3.00
   2   7  -1   85.29    3.10
   2   7  -1   88.09    3.80
  -2   7   1   84.29    3.40
  -2   7   1   84.89    3.70
  -1  -7   1    4.20    1.60
  -1  -7   1    4.20    1.40
   1  -7  -1    5.30    1.00
  -1  -7   1    4.50    1.00
   1  -7  -1    5.70    1.20
   1   7  -1    6.80    1.80
  -1   7   1    2.50    1.40
  -1   7   1    3.80    1.20
  -1   7   1    2.20    0.90
   1   7  -1    4.40    1.40
   0  -7   1  319.97    8.00
   0  -7   1  325.77    7.00
   0  -7  -1  342.17    7.00
   0  -7   1  294.47    8.10
   0   7  -1  334.77    8.20
   0   7   1  328.37    7.70
   0   7  -1  328.47    8.50
   0   7   1  327.67    7.50
   1  -7   1   13.90    1.70
   1  -7   1   13.50    2.00
  -1  -7  -1   15.30    1.10
  -1  -7  -1   11.10    1.10
   1   7   1   11.50    1.40
  -1   7  -1   13.50    1.80
   1   7   1   13.30    1.30
  -2  -7  -1   59.89    2.60
  -2  -7  -1   64.79    2.80
   2  -7   1   61.19    3.20
   2  -7   1   62.29    3.50
   2   7   1   58.99    2.80
   2   7   1   61.69    2.90
  -2   7  -1   62.89    3.40
   3  -7   1   12.50    1.90
   3  -7   1   14.30    2.00
  -3  -7  -1   15.30    2.00
  -3   7  -1   17.50    2.40
   3   7   1   16.30    2.00
   3   7   1   16.10    2.00
   3   7   1   15.50    2.00
   4  -7   1   28.90    2.60
  -4  -7  -1   39.10    3.10
   4  -7   1   33.90    2.90
  -4   7  -1   34.90    3.10
   4   7   1   37.30    2.90
   4   7   1   30.60    2.80
   4   7   1   35.10    2.90
  -4   7  -1   31.10    3.30
   5  -7   1  160.98    6.00
  -5  -7  -1  166.98    6.00
   5  -7   1  165.08    6.20
  -5   7  -1  167.18    6.70
   5   7   1  173.28    6.20
   5   7   1  163.48    6.00
   5   7   1  156.48    5.90
  -5   7  -1  175.68    6.70
   6  -7   1  344.27   10.60
   6  -7   1  358.86   10.50
  -6  -7  -1  364.56   10.50
  -6   7  -1  345.07   11.20
   6   7   1  376.66   10.70
   6   7   1  365.86   10.70
   7  -7   1    0.20    2.10
   7  -7   1    2.20    2.40
  -7  -7  -1    2.00    2.40
   7   7   1    1.70    2.30
  -7   7  -1    3.10    2.90
   7   7   1    0.00    2.20
   7   7   1    2.10    2.40
   8  -7   1   35.50    4.20
  -8  -7  -1   25.40    3.70
   8  -7   1   27.70    3.70
   8   7   1   28.70    3.90
   8   7   1   23.50    3.70
  -8   7  -1   30.00    4.20
   9  -7   1   12.50    3.50
  -9  -7  -1   13.70    3.30
  -9   7  -1   11.80    3.60
   9   7   1    7.90    3.30
  10  -7   1    7.30    3.50
 -10   7  -1    9.50    3.90
  10   7   1    5.90    3.50
  11  -7   1    3.10    3.20
 -11   7  -1    5.80    4.10
  11   7   1    2.90    3.30
  12  -7   1    3.30    3.60
  12   7   1   14.40    4.30
 -12   7  -1    7.20    4.40
  13   7   1    8.20    4.40
 -13   7  -1    2.70    4.40
  13   8  -1   15.30    4.50
 -13   8   1   17.50    5.30
 -12   8   1   10.00    4.30
  12   8  -1    9.10    4.10
  11  -8  -1  101.59    7.10
 -11   8   1  109.69    7.90
  11   8  -1  105.19    7.20
  10  -8  -1   47.10    5.10
 -10  -8   1   49.00    5.30
 -10   8   1   41.00    5.30
  10   8  -1   48.80    5.20
  -9  -8   1   -0.70    2.10
   9  -8  -1    5.20    2.90
   9   8  -1   -3.20    2.80
  -9   8   1    1.40    3.30
   8  -8  -1    0.40    1.80
  -8  -8   1    3.70    2.80
   8  -8  -1    6.50    2.70
  -8   8   1    7.60    3.30
   8   8  -1   -2.00    2.50
   8   8  -1    5.20    2.90
   7  -8  -1  102.59    5.40
  -7  -8   1   93.79    5.50
   7  -8  -1   96.39    5.10
   7   8  -1   91.49    5.30
   7   8  -1   98.49    5.80
   7   8  -1   99.29    5.40
  -7   8   1   95.49    5.90
  -6  -8   1    2.50    2.30
   6  -8  -1    5.50    2.30
   6  -8  -1    2.30    2.10
   6   8  -1    2.50    2.20
  -6   8   1    2.30    2.40
   6   8  -1    6.30    2.30
   6   8  -1    3.10    2.10
  -6   8   1    0.80    2.40
   5  -8  -1   98.79    4.40
  -5  -8   1  104.19    4.80
   5  -8  -1   92.99    4.50
   5   8  -1   97.69    4.90
  -5   8   1  103.49    5.00
   5   8  -1   85.99    4.40
  -5   8   1   91.69    4.90
   5   8  -1   75.69    4.20
  -4  -8   1  242.98    7.60
   4  -8  -1  255.07    7.30
   4  -8  -1  258.67    7.50
  -4   8   1  268.17    7.80
   4   8  -1  249.78    7.80
   4   8  -1  244.78    7.40
   3  -8  -1  201.98    6.00
   3  -8  -1  212.68    5.90
  -3  -8   1  205.48    6.20
   3   8  -1  203.08    6.40
   3   8  -1  204.98    6.60
  -3   8   1  206.18    6.40
   3   8  -1  200.68    5.90
  -3   8   1  209.38    6.50
   2  -8  -1  438.26   10.40
  -2  -8   1  423.96   10.00
   2  -8  -1  451.05   10.20
   2  -8  -1  420.76    9.90
  -2  -8   1  424.96   10.50
  -2   8   1  431.06   10.50
   2   8  -1  446.06   11.00
  -2   8   1  425.06    9.90
  -2   8   1  449.26   10.80
   2   8  -1  434.26   10.00
   2   8  -1  434.66   10.80
   1  -8  -1   91.69    3.10
  -1  -8   1   86.49    2.60
   1  -8  -1   95.49    2.90
  -1  -8   1   84.89    3.80
  -1  -8   1   89.59    3.50
   1   8  -1   90.89    3.90
   1   8  -1   91.89    3.50
  -1   8   1   92.49    2.50
  -1   8   1   89.59    3.20
  -1   8   1   93.09    3.40
   0  -8   1  492.35   11.60
   0  -8  -1  516.15   10.70
   0   8  -1  497.35   12.10
   0   8   1  498.65   11.30
   0   8   1  502.85   11.10
   0   8  -1  486.35   11.70
  -1  -8  -1  100.99    2.90
   1  -8   1  105.99    4.20
  -1  -8  -1  103.59    2.80
   1  -8   1  103.89    3.90
  -1   8  -1  107.99    4.10
   1   8   1  103.09    3.30
  -1   8  -1  101.29    4.40
   1   8   1   98.69    3.40
  -2  -8  -1   45.80    2.40
   2  -8   1   45.90    2.90
   2  -8   1   46.90    2.30
  -2  -8  -1   48.80    2.50
   2   8   1   49.90    2.50
  -2   8  -1   52.59    3.20
   2   8   1   47.70    2.80
   2   8   1   49.20    2.60
  -3  -8  -1  466.95   11.00
   3  -8   1  460.65   11.60
   3  -8   1  445.66   11.00
   3   8   1  456.85   11.20
   3   8   1  454.65   11.30
   3   8   1  459.15   11.20
  -3   8  -1  464.15   11.70
   4  -8   1   25.80    2.60
  -4  -8  -1   20.80    2.40
   4  -8   1   22.20    2.40
   4   8   1   21.00    2.40
   4   8   1   17.90    2.50
  -4   8  -1   21.30    2.90
   4   8   1   19.80    2.40
  -4   8  -1   23.90    2.80
  -5  -8  -1   35.60    3.10
   5  -8   1   34.30    3.30
   5  -8   1   34.40    3.00
  -5   8  -1   33.20    3.50
   5   8   1   35.80    3.20
   5   8   1   35.40    3.20
  -5   8  -1   32.00    3.60
   5   8   1   32.10    3.10
   6  -8   1   16.80    2.70
   6  -8   1   16.50    2.70
  -6  -8  -1   19.50    2.90
   6   8   1   20.10    2.80
  -6   8  -1   20.70    3.30
   6   8   1   18.60    2.90
   7  -8   1   83.89    5.30
   7  -8   1  117.39    5.80
  -7  -8  -1  117.89    5.80
   7   8   1  119.29    6.00
  -7   8  -1  130.79    6.80
   7   8   1  106.09    5.60
  -8  -8  -1   24.70    3.80
   8  -8   1   28.80    3.90
   8  -8   1   29.00    3.70
  -8   8  -1   33.40    4.60
   8   8   1   26.70    3.80
   8   8   1   23.10    3.70
   8   8   1   30.10    3.90
   9  -8   1    1.80    2.70
  -9  -8  -1   -2.10    2.70
  -9   8  -1    0.60    3.20
   9   8   1    2.40    2.90
  10  -8   1    3.60    3.20
  10   8   1    6.00    3.50
 -10   8  -1    3.30    3.60
  11  -8   1  137.79    8.10
  11   8   1  119.19    7.80
 -11   8  -1  137.49    8.80
 -12   8  -1   62.19    6.90
  12   8   1   62.19    6.40
 -13   8  -1   13.30    5.10
  13   8   1    3.90    4.10
 -13   9   1   21.60    5.30
  13   9  -1   18.00    5.00
  12   9  -1   14.90    4.70
 -12   9   1   16.90    4.80
  11   9  -1   19.20    4.40
 -11   9   1   14.50    4.60
  10  -9  -1    4.60    3.20
 -10   9   1    0.20    3.20
  10   9  -1    3.10    3.40
  -9  -9   1    5.40    2.60
   9  -9  -1   10.90    3.30
  -9   9   1   15.80    4.00
   9   9  -1   14.10    3.70
   8  -9  -1  118.69    6.20
  -8  -9   1  117.69    6.40
   8   9  -1  110.19    6.50
   8   9  -1  123.99    6.40
  -8   9   1  118.39    7.00
  -7  -9   1  513.85   14.70
   7  -9  -1  550.44   14.80
   7  -9  -1  531.65   14.40
   7   9  -1  550.34   15.00
   7   9  -1  511.95   14.40
  -7   9   1  521.75   15.20
   7   9  -1  531.15   15.00
   6  -9  -1    6.50    2.20
  -6  -9   1    5.20    2.50
   6  -9  -1   10.00    2.40
  -6   9   1    6.40    2.50
   6   9  -1   10.80    2.70
   6   9  -1    6.30    2.30
  -6   9   1   12.10    2.90
  -5  -9   1  164.28    6.10
   5  -9  -1  148.19    5.80
   5  -9  -1  155.68    5.70
  -5   9   1  158.68    6.30
   5   9  -1  158.58    5.90
   5   9  -1  156.18    6.20
   4  -9  -1   18.60    2.30
   4  -9  -1   18.60    2.20
  -4  -9   1   14.00    2.20
  -4   9   1   15.10    2.40
   4   9  -1    8.50    1.90
   4   9  -1    9.00    2.30
  -4   9   1   10.00    2.40
   4   9  -1   14.40    2.30
   3  -9  -1  452.45   11.20
   3  -9  -1  452.55   10.90
  -3  -9   1  462.65   11.50
  -3   9   1  454.25   11.50
   3   9  -1  474.35   11.80
   3   9  -1  462.85   11.90
   3   9  -1  454.85   11.00
  -3   9   1  467.05   11.90
   2  -9  -1   29.90    2.20
  -2  -9   1   28.30    2.30
  -2   9   1   32.40    2.50
   2   9  -1   31.00    2.00
  -2   9   1   28.60    2.50
   2   9  -1   29.60    2.70
   2   9  -1   26.00    2.30
   1  -9  -1  258.37    6.30
   1  -9  -1  262.77    6.20
  -1  -9   1  262.67    6.90
   1   9  -1  249.97    7.30
   1   9  -1  253.97    7.00
  -1   9   1  261.67    6.60
  -1   9   1  262.97    6.90
   0  -9   1   90.09    3.50
   0  -9  -1   90.09    2.50
   0   9   1   87.29    3.40
   0   9   1   84.69    3.00
   0   9  -1   95.69    3.70
   0   9  -1   92.49    4.00
  -1  -9  -1   72.19    2.30
   1  -9   1   66.79    2.10
  -1  -9  -1   66.69    2.30
   1  -9   1   68.69    3.20
  -1   9  -1   65.89    3.30
   1   9   1   65.79    2.30
  -1   9  -1   77.09    3.90
   1   9   1   73.89    2.90
   1   9   1   69.89    3.00
   2  -9   1   43.40    2.80
  -2  -9  -1   35.40    2.10
  -2  -9  -1   33.90    2.20
   2  -9   1   35.90    2.10
   2   9   1   35.80    2.70
   2   9   1   37.70    2.30
  -2   9  -1   32.00    2.90
  -2   9  -1   37.80    3.00
   2   9   1   40.10    2.50
   3  -9   1   43.40    2.70
  -3  -9  -1   43.90    2.80
   3  -9   1   39.10    3.00
   3   9   1   43.20    2.80
  -3   9  -1   44.60    3.50
   3   9   1   41.40    2.80
   3   9   1   45.50    3.00
   4  -9   1    0.90    1.80
  -4  -9  -1    2.10    1.70
   4  -9   1   -2.60    1.50
  -4   9  -1   -0.30    1.80
   4   9   1   -0.70    1.70
  -4   9  -1    3.10    1.90
   4   9   1   -1.90    1.60
   4   9   1    0.10    1.70
   5  -9   1  117.89    5.00
   5  -9   1  116.89    5.30
  -5  -9  -1  119.59    5.00
   5   9   1  125.39    5.40
  -5   9  -1  128.39    5.80
  -5   9  -1  116.89    5.90
   5   9   1  117.59    5.20
   5   9   1  123.79    5.20
   6  -9   1   38.70    3.70
   6  -9   1   43.10    3.70
  -6  -9  -1   43.60    3.70
  -6   9  -1   48.50    4.50
   6   9   1   45.80    3.70
   6   9   1   49.70    4.10
  -6   9  -1   43.40    4.00
  -7  -9  -1  132.49    6.10
   7  -9   1  139.89    6.10
  -7   9  -1  125.79    7.00
   7   9   1  141.49    6.60
   7   9   1  127.49    6.20
  -8  -9  -1   16.50    3.40
   8  -9   1   20.80    3.50
   8  -9   1   13.60    3.30
  -8   9  -1    8.90    3.70
   8   9   1   15.70    2.90
   8   9   1   19.30    3.60
   9  -9   1  156.48    7.70
  -9  -9  -1  150.88    7.40
  -9   9  -1  153.98    8.10
   9   9   1  151.98    7.60
  10  -9   1  103.09    6.90
  10   9   1  104.99    7.00
 -10   9  -1   98.19    7.10
  11  -9   1   21.80    4.50
 -11   9  -1   19.40    4.80
  11   9   1   24.70    4.40
 -12   9  -1    4.10    4.40
  12   9   1    1.60    3.80
 -13   9  -1   51.39    7.10
  13   9   1   37.30    5.90
 -13  10   1   70.59    7.90
  13  10  -1   62.79    6.90
  12  10  -1   12.30    4.50
 -12  10   1   11.10    4.60
 -11  10   1   73.29    7.30
  11  10  -1   73.29    6.80
  10  10  -1   48.40    5.30
 -10  10   1   65.29    6.50
  -9 -10   1  145.39    7.30
   9 -10  -1  161.08    7.40
   9  10  -1  150.28    7.70
  -9  10   1  143.89    7.80
   8 -10  -1   63.09    5.10
  -8 -10   1   77.09    5.40
   8 -10  -1   66.59    4.90
   8  10  -1   78.19    5.40
  -8  10   1   67.09    5.40
   8  10  -1   67.69    5.40
   7 -10  -1  142.29    6.40
   7 -10  -1  152.08    6.60
  -7 -10   1  155.18    6.90
  -7  10   1  142.79    6.90
   7  10  -1  145.09    6.50
   7  10  -1  147.99    6.70
  -7  10   1  153.78    7.30
   6 -10  -1   22.70    3.00
   6 -10  -1   28.60    3.00
  -6 -10   1   27.60    3.30
   6  10  -1   27.50    3.30
  -6  10   1   20.00    3.20
   6  10  -1   25.60    3.10
   5 -10  -1   10.50    2.20
   5 -10  -1   15.90    2.50
  -5 -10   1   12.90    2.50
   5  10  -1   15.10    2.40
   5  10  -1    9.90    2.20
   5  10  -1   19.30    2.70
  -5  10   1   12.70    2.70
   4 -10  -1   43.20    2.90
   4 -10  -1   43.00    2.90
  -4 -10   1   43.40    3.40
   4  10  -1   38.80    3.20
  -4  10   1   43.90    3.50
  -4  10   1   41.60    3.50
   4  10  -1   46.80    3.10
   4  10  -1   43.80    3.60
   3 -10  -1    8.60    1.60
  -3 -10   1    8.60    1.90
   3 -10  -1    7.30    1.60
  -3  10   1    7.10    2.10
   3  10  -1   10.90    2.30
   3  10  -1    9.70    1.70
  -3  10   1    5.30    1.80
   3  10  -1    9.40    2.00
   2 -10  -1    6.10    1.40
  -2 -10   1    6.50    1.70
  -2  10   1   10.40    2.00
   2  10  -1    7.30    2.00
   2  10  -1    7.30    1.30
  -2  10   1    7.80    1.60
   2  10  -1    7.10    1.80
  -1 -10   1   22.50    2.10
   1 -10  -1   21.40    1.70
  -1  10   1   22.10    1.90
   1  10  -1   20.30    2.10
   1  10  -1   20.00    2.40
   0 -10   1   86.59    3.50
   0 -10  -1   93.09    2.60
   0  10  -1   93.09    3.90
   0  10  -1  102.89    4.50
   0  10   1   91.89    3.70
   0  10   1   90.39    3.20
  -1 -10  -1  263.17    6.20
  -1 -10  -1  279.27    6.20
   1 -10   1  279.27    7.40
   1  10   1  264.07    6.20
   1  10   1  270.97    7.10
  -1  10  -1  276.07    7.60
  -1  10  -1  277.27    8.20
   1  10   1  270.97    6.90
  -2 -10  -1  255.37    6.10
   2 -10   1  236.28    6.00
   2 -10   1  236.58    6.90
   2  10   1  247.18    6.80
   2  10   1  237.18    6.50
  -2  10  -1  234.88    7.20
  -2  10  -1  237.18    7.80
   2  10   1  252.57    6.30
   3 -10   1   70.19    3.70
  -3 -10  -1   68.49    3.20
   3 -10   1   68.19    3.10
   3  10   1   76.09    3.60
   3  10   1   74.29    3.70
   3  10   1   78.09    3.50
  -3  10  -1   72.89    4.00
   4 -10   1   35.30    2.80
   4 -10   1   34.50    3.00
  -4 -10  -1   36.20    2.90
   4  10   1   38.00    3.10
  -4  10  -1   35.80    3.30
   4  10   1   30.90    2.80
   4  10   1   35.00    2.90
  -4  10  -1   34.00    3.10
   5 -10   1  127.49    5.50
   5 -10   1  137.29    5.20
  -5 -10  -1  123.59    5.20
   5  10   1  131.49    5.50
  -5  10  -1  137.79    6.20
  -5  10  -1  117.89    6.00
   5  10   1  128.69    5.50
   5  10   1  122.49    5.40
   6 -10   1  144.39    5.90
   6 -10   1  140.09    6.20
  -6 -10  -1  145.39    6.00
  -6  10  -1  147.99    6.80
  -6  10  -1  139.89    6.50
   6  10   1  145.89    6.20
   6  10   1  135.99    6.00
   7 -10   1    1.00    2.30
  -7 -10  -1    1.10    2.30
   7 -10   1    0.80    2.00
  -7  10  -1    3.90    3.00
   7  10   1   -3.90    2.20
   7  10   1    1.60    2.40
   8 -10   1   39.70    4.20
   8 -10   1   35.60    4.20
  -8 -10  -1   37.10    4.00
   8  10   1   33.90    3.80
   8  10   1   31.30    4.00
  -8  10  -1   31.70    4.40
   9 -10   1    9.40    3.20
   9  10   1   -0.70    2.80
  -9  10  -1    3.90    3.80
  10 -10   1   27.90    4.50
  10  10   1   29.30    4.60
 -10  10  -1   27.60    4.80
 -11  10  -1    4.50    4.00
  11  10   1   11.80    4.10
  12  10   1   22.10    4.80
 -12  10  -1   16.70    5.30
 -13  10  -1   11.50    5.00
  13  10   1   13.90    4.80
  13  11  -1   10.30    4.70
 -13  11   1    1.70    4.70
 -12  11   1   -2.40    3.80
  12  11  -1    0.20    3.80
  11  11  -1    4.60    3.90
 -11  11   1    2.50    3.80
 -10  11   1   89.99    7.10
  10  11  -1   90.09    6.70
  -9  11   1   -3.50    3.00
   9  11  -1    0.70    3.00
   8 -11  -1   78.39    5.20
  -8 -11   1   71.49    5.30
   8 -11  -1   69.89    5.00
   8  11  -1   63.99    5.00
  -8  11   1   75.19    6.00
   8  11  -1   62.39    4.80
  -7 -11   1   37.10    3.90
   7 -11  -1   38.90    3.90
   7 -11  -1   42.10    3.90
  -7  11   1   32.80    4.20
   7  11  -1   41.70    4.00
  -7  11   1   42.80    4.50
   7  11  -1   37.00    4.10
  -6 -11   1  126.19    5.80
   6 -11  -1  124.19    5.50
   6 -11  -1  115.29    5.40
   6  11  -1  123.69    5.70
   6  11  -1  124.29    6.00
  -6  11   1  139.79    6.40
   5 -11  -1   20.60    2.50
   5 -11  -1   18.10    2.60
  -5 -11   1   21.20    2.80
  -5  11   1   20.40    3.00
   5  11  -1   23.80    2.90
   5  11  -1   24.70    2.80
   4 -11  -1   40.10    3.00
   4 -11  -1   31.90    2.60
  -4 -11   1   35.90    3.00
   4  11  -1   33.80    2.80
  -4  11   1   34.80    3.20
   4  11  -1   33.40    3.30
  -4  11   1   34.70    3.40
   4  11  -1   38.70    3.20
   3 -11  -1  103.89    3.70
   3 -11  -1  109.49    4.10
  -3 -11   1  110.59    4.50
   3  11  -1  104.59    4.50
   3  11  -1  104.09    5.00
  -3  11   1  107.19    4.70
   3  11  -1  105.79    3.90
  -3  11   1  117.79    4.70
  -2 -11   1  224.98    6.50
   2 -11  -1  222.98    6.00
  -2  11   1  217.58    6.50
   2  11  -1  227.28    6.70
  -2  11   1  216.48    6.70
   2  11  -1  217.98    6.90
   1 -11  -1   27.00    1.80
  -1 -11   1   25.60    2.20
   1  11  -1   26.90    2.30
  -1  11   1   24.50    2.40
   1  11  -1   29.10    2.70
  -1  11   1   27.20    2.10
   0 -11   1   62.69    3.10
   0 -11  -1   65.19    2.10
   0  11   1   64.39    2.90
   0  11  -1   62.59    3.40
   0  11  -1   62.59    3.70
   0  11   1   62.99    3.20
  -1 -11  -1  147.49    3.70
   1 -11   1  148.19    4.90
  -1  11  -1  156.48    5.30
   1  11   1  150.18    4.60
   1  11   1  150.78    3.70
  -1  11  -1  147.79    5.70
   1  11   1  149.79    4.90
   2 -11   1   12.40    1.30
   2 -11   1   10.70    1.90
  -2 -11  -1   14.80    1.50
  -2  11  -1   10.40    2.50
   2  11   1   14.40    1.50
  -2  11  -1   13.60    2.20
   2  11   1   13.60    1.80
   2  11   1   11.40    1.90
  -3 -11  -1    7.60    1.60
   3 -11   1    9.60    1.60
   3 -11   1    8.60    2.00
   3  11   1   12.80    1.80
  -3  11  -1   11.30    2.50
  -3  11  -1   10.50    2.20
   3  11   1   12.30    2.10
   3  11   1   10.30    1.80
   4 -11   1   90.19    4.50
  -4 -11  -1   96.29    4.00
   4 -11   1   96.39    4.10
   4  11   1   97.19    4.20
   4  11   1   93.09    4.40
   4  11   1   98.69    4.60
  -4  11  -1   94.29    4.90
   5 -11   1  140.39    5.50
   5 -11   1  142.99    5.90
  -5 -11  -1  142.99    5.40
  -5  11  -1  155.48    6.60
   5  11   1  135.19    5.70
   5  11   1  142.99    5.70
   5  11   1  142.59    5.80
   6 -11   1   91.39    5.10
  -6 -11  -1   93.49    4.80
   6 -11   1   97.19    4.80
   6  11   1   93.89    5.30
  -6  11  -1   92.29    5.70
   6  11   1   94.79    5.00
  -6  11  -1  100.69    6.00
   6  11   1   92.69    5.10
   7 -11   1   53.29    4.30
   7 -11   1   60.79    4.60
  -7  11  -1   48.60    5.10
   7  11   1   42.70    4.00
   7  11   1   56.39    4.60
   8 -11   1   -0.30    2.40
   8 -11   1   -1.10    2.50
  -8  11  -1   -4.10    3.10
   8  11   1   -0.80    2.30
   8  11   1    0.50    2.70
   9 -11   1   28.30    4.10
   9  11   1   30.70    4.10
  -9  11  -1   29.00    4.70
 -10  11  -1   -1.20    3.40
  10  11   1   -1.00    3.00
 -11  11  -1   41.20    5.90
  11  11   1   41.20    5.30
 -12  11  -1    2.60    4.20
  12  11   1    5.90    3.80
  12  12  -1  180.88    9.90
 -12  12   1  183.78   10.30
 -11  12   1    4.70    4.40
  11  12  -1    3.90    3.70
 -10  12   1    9.70    4.00
  10  12  -1    5.10    3.60
  -9  12   1    8.30    3.60
   9  12  -1    8.10    3.40
   8 -12  -1   72.09    5.10
   8 -12  -1   62.29    4.90
  -8  12   1   54.39    5.50
   8  12  -1   56.39    5.10
   8  12  -1   57.19    4.90
  -7 -12   1   93.69    5.60
   7 -12  -1   93.89    5.20
   7 -12  -1   81.59    5.00
  -7  12   1   96.99    6.00
   7  12  -1   87.49    5.20
   7  12  -1   97.59    5.40
  -6 -12   1   24.40    3.30
   6 -12  -1   23.00    3.10
   6 -12  -1   28.50    3.10
   6  12  -1   22.70    3.20
  -6  12   1   28.00    3.60
   6  12  -1   24.60    3.10
   5 -12  -1    4.80    1.90
  -5 -12   1    4.00    2.20
   5 -12  -1    3.90    1.90
   5  12  -1    2.10    2.20
   5  12  -1    0.90    1.90
  -5  12   1    0.80    2.20
   5  12  -1    0.80    2.00
   4 -12  -1   73.09    3.50
   4 -12  -1   79.89    3.90
  -4 -12   1   73.69    4.10
   4  12  -1   79.89    3.70
  -4  12   1   74.99    4.30
   4  12  -1   72.39    4.40
  -4  12   1   76.59    4.40
   4  12  -1   75.89    4.20
  -3 -12   1    1.10    1.60
   3 -12  -1    3.20    1.50
   3  12  -1   -1.00    1.70
  -3  12   1    1.90    2.00
   3  12  -1    2.40    1.40
   3  12  -1   -1.00    1.90
  -3  12   1    2.00    1.80
   2 -12  -1   41.60    2.40
  -2 -12   1   39.60    2.90
   2  12  -1   34.70    3.10
  -2  12   1   42.80    3.20
   2  12  -1   37.50    2.90
  -2  12   1   46.20    3.10
  -1 -12   1    4.20    1.60
   1 -12  -1    3.70    1.10
  -1  12   1    5.10    1.50
  -1  12   1    6.60    1.90
   1  12  -1    2.90    1.90
   1  12  -1    6.40    1.70
   0 -12   1   16.00    1.90
   0 -12  -1   19.70    1.30
   0  12  -1   20.30    2.60
   0  12   1   18.70    2.10
   0  12   1   19.40    1.90
   0  12  -1   15.10    2.10
   1 -12   1    0.90    1.40
   1  12   1    1.90    1.40
   1  12   1   -0.10    1.50
  -1  12  -1    0.90    1.60
  -1  12  -1   -1.60    2.00
   2 -12   1  397.96   10.30
  -2 -12  -1  409.16    9.20
   2 -12   1  398.26    9.00
   2  12   1  385.56   10.10
  -2  12  -1  405.06   10.70
   2  12   1  408.36   10.00
  -2  12  -1  378.86   11.10
   2  12   1  403.36    9.30
   3 -12   1   14.90    1.70
   3 -12   1   19.50    2.30
  -3 -12  -1   16.30    1.80
  -3  12  -1   13.00    2.70
  -3  12  -1   16.70    2.50
   3  12   1   14.30    2.20
   3  12   1   14.40    1.90
   3  12   1   13.90    2.00
   4 -12   1    6.20    2.10
   4 -12   1    6.10    1.80
  -4 -12  -1    6.70    1.90
  -4  12  -1    8.00    2.40
   4  12   1    1.50    2.00
   4  12   1    4.40    1.90
   4  12   1    5.30    1.90
  -5 -12  -1   45.60    3.50
   5 -12   1   41.50    3.70
   5 -12   1   44.90    3.40
   5  12   1   48.60    3.90
  -5  12  -1   43.00    4.00
   5  12   1   47.00    3.70
   5  12   1   48.20    3.70
   6 -12   1   70.19    4.60
  -6 -12  -1   68.29    4.30
   6 -12   1   71.89    4.40
   6  12   1   70.59    4.80
   6  12   1   67.29    4.60
   6  12   1   73.19    4.50
  -6  12  -1   65.29    5.30
  -6  12  -1   66.99    5.00
   7 -12   1    0.40    2.30
   7 -12   1   -0.10    2.30
   7  12   1    2.90    2.40
   7  12   1    2.40    2.60
  -7  12  -1    0.60    3.20
   8 -12   1   -0.80    2.00
   8 -12   1    3.10    2.80
   8  12   1    0.10    2.40
  -8  12  -1   -1.80    3.20
   9  12   1   17.60    3.60
  -9  12  -1   23.20    4.70
  10  12   1  100.29    6.70
 -10  12  -1  119.79    8.20
 -11  12  -1   21.50    5.00
  11  12   1   18.30    4.30
  12  12   1    2.00    3.80
 -12  12  -1   -1.40    4.10
  12  13  -1   -4.00    3.50
 -12  13   1   -2.10    4.10
  11  13  -1   18.00    4.20
 -11  13   1   21.00    5.00
 -10  13   1    9.80    4.20
  10  13  -1    7.20    3.40
   9  13  -1   11.00    3.50
  -9  13   1   10.60    4.00
   8 -13  -1   88.79    5.40
  -8  13   1   84.99    6.30
   8  13  -1   78.89    5.60
   8  13  -1   84.39    5.50
   7 -13  -1  310.97    9.90
   7 -13  -1  304.47   10.10
   7  13  -1  333.77   10.80
  -7  13   1  315.47   11.10
   7  13  -1  328.57   10.30
  -6 -13   1  141.29    6.20
   6 -13  -1  136.49    5.80
   6 -13  -1  135.09    5.70
   6  13  -1  118.79    6.00
   6  13  -1  138.99    5.80
   5 -13  -1    8.40    2.20
   5 -13  -1    8.00    2.10
  -5 -13   1   11.70    2.50
   5  13  -1    9.20    2.50
   5  13  -1    8.70    2.20
   5  13  -1    4.10    2.40
  -5  13   1    1.90    2.40
  -5  13   1    3.50    2.40
   4 -13  -1   17.30    2.30
   4 -13  -1   20.80    2.10
  -4 -13   1   18.50    2.60
   4  13  -1   17.80    2.20
   4  13  -1   21.30    3.00
  -4  13   1   22.40    3.00
   4  13  -1   22.20    2.80
  -4  13   1   20.70    2.80
  -3 -13   1   11.00    2.10
   3 -13  -1   12.60    1.80
   3  13  -1   10.40    1.60
   3  13  -1    8.80    2.40
  -3  13   1   10.60    2.20
   3  13  -1   11.60    2.20
  -3  13   1   11.60    2.60
   2 -13  -1   33.30    2.30
  -2 -13   1   33.90    2.60
   2  13  -1   32.40    2.80
  -2  13   1   32.90    2.70
   2  13  -1   33.80    3.20
   1 -13  -1   19.30    1.50
  -1 -13   1   17.20    2.00
  -1  13   1   16.90    2.30
  -1  13   1   13.50    1.80
   1  13  -1   14.40    2.50
   1  13  -1   15.70    2.20
   0 -13   1   58.99    3.10
   0  13  -1   57.59    3.50
   0  13  -1   53.79    3.70
   0  13   1   46.50    3.20
   0  13   1   60.19    3.00
   1 -13   1   17.60    2.10
   1  13   1   17.90    1.90
  -1  13  -1   18.00    2.40
  -1  13  -1   14.90    2.60
   1  13   1   17.30    2.20
   2 -13   1   15.20    2.10
   2 -13   1   17.60    1.40
  -2 -13  -1   15.90    1.40
  -2  13  -1   15.20    2.70
  -2  13  -1   15.00    2.30
   2  13   1   14.50    1.40
   2  13   1   14.70    2.10
   2  13   1   14.10    1.90
   3 -13   1    2.50    1.80
   3 -13   1   -0.40    1.20
  -3 -13  -1    1.10    1.40
   3  13   1    1.10    1.60
   3  13   1    1.30    1.40
   3  13   1    0.60    1.80
  -3  13  -1   -0.40    2.30
  -3  13  -1    0.90    1.90
   4 -13   1    2.10    1.60
  -4 -13  -1    1.40    1.60
   4 -13   1   -0.20    1.90
   4  13   1    1.70    2.00
   4  13   1    1.70    1.90
   4  13   1   -0.90    1.70
  -4  13  -1    0.10    2.10
   5 -13   1    1.30    2.00
  -5 -13  -1   -0.30    1.80
   5 -13   1   -1.20    1.70
  -5  13  -1    0.80    2.40
   5  13   1   -2.00    2.00
   5  13   1    2.20    2.30
   5  13   1    1.70    2.00
  -6 -13  -1   84.09    4.70
   6 -13   1   94.79    4.90
   6 -13   1   83.09    5.00
   6  13   1   87.39    5.10
   6  13   1   90.29    5.10
  -6  13  -1   96.59    5.90
   7 -13   1   16.00    3.10
   7 -13   1   20.10    3.50
   7  13   1   20.10    3.30
   7  13   1   21.80    3.50
  -7  13  -1   14.70    3.70
   8 -13   1   19.80    3.40
  -8  13  -1   20.70    4.30
   8  13   1   16.60    3.40
   9  13   1   13.10    3.40
  -9  13  -1   11.00    4.20
  10  13   1   -0.80    2.80
 -10  13  -1    2.30    3.60
  11  13   1    4.10    3.50
 -11  13  -1   -0.20    3.80
 -12  13  -1   11.50    4.70
  12  13   1    9.70    4.20
 -12  14   1    2.40    4.50
  12  14  -1    0.70    3.80
  11  14  -1   32.40    5.20
 -11  14   1   27.00    5.50
 -10  14   1    2.80    3.90
  10  14  -1    0.30    3.20
  -9  14   1  223.38   10.20
   9  14  -1  221.18    9.50
   8 -14  -1    8.50    2.80
   8  14  -1    4.80    3.00
  -8  14   1    6.10    3.30
   8  14  -1    2.10    2.80
   7 -14  -1  139.19    6.20
   7  14  -1  131.49    6.10
  -7  14   1  125.89    6.90
   7  14  -1  130.79    6.60
   6 -14  -1    4.20    2.20
   6 -14  -1    4.60    2.40
   6  14  -1    8.00    2.80
  -6  14   1    7.40    2.80
   6  14  -1    5.10    2.50
   5 -14  -1   79.79    4.10
   5 -14  -1   77.49    4.20
  -5 -14   1   86.59    4.60
  -5  14   1   76.09    5.10
   5  14  -1   73.59    5.10
  -5  14   1   81.49    5.00
   5  14  -1   82.09    4.20
   5  14  -1   76.39    5.10
   4 -14  -1   42.60    2.80
  -4 -14   1   45.10    3.60
   4 -14  -1   36.50    3.00
   4  14  -1   40.00    2.90
  -4  14   1   46.50    3.80
   4  14  -1   40.60    3.60
  -4  14   1   43.00    4.00
   4  14  -1   40.50    3.80
  -3 -14   1   21.30    2.40
   3 -14  -1   18.10    2.10
   3  14  -1   18.60    2.50
  -3  14   1   18.00    2.50
  -3  14   1    8.90    2.60
   3  14  -1   19.90    2.90
   2 -14  -1   58.49    2.70
  -2 -14   1   56.49    3.20
  -2  14   1   66.19    4.10
  -2  14   1   50.89    3.30
   2  14  -1   52.69    3.60
   2  14  -1   48.10    3.90
   1 -14  -1   11.30    1.30
  -1 -14   1   14.30    2.00
   1  14  -1   13.40    2.50
  -1  14   1   12.00    2.30
  -1  14   1   12.30    2.00
   1  14  -1    9.70    2.10
   0 -14   1  452.75   11.20
   0  14   1  451.35   11.10
   0  14   1  448.36   11.50
   0  14  -1  459.45   11.70
   0  14  -1  441.06   12.10
   1 -14   1  250.67    7.20
  -1  14  -1  256.87    7.70
   1  14   1  243.48    6.90
  -1  14  -1  255.47    8.30
   1  14   1  239.18    7.30
   2 -14   1   14.90    2.20
  -2  14  -1   19.00    3.00
  -2  14  -1   12.50    2.30
   2  14   1   14.00    1.30
   2  14   1   17.00    2.10
   2  14   1   12.90    2.20
   3 -14   1  271.07    8.20
  -3 -14  -1  280.97    7.00
   3 -14   1  263.97    6.90
   3  14   1  279.97    8.00
  -3  14  -1  285.37    8.90
  -3  14  -1  268.77    9.20
   3  14   1  277.07    8.30
   3  14   1  273.47    7.30
  -4 -14  -1  253.77    7.10
   4 -14   1  252.87    8.10
   4 -14   1  251.97    7.10
   4  14   1  255.37    7.40
   4  14   1  240.78    7.90
   4  14   1  246.48    7.90
  -4  14  -1  253.47    8.60
   5 -14   1    3.80    2.20
  -5 -14  -1    1.70    2.00
   5 -14   1    4.50    2.00
   5  14   1    4.30    2.40
   5  14   1    1.30    2.10
   5  14   1    1.00    2.00
   6 -14   1   16.50    3.00
   6 -14   1   19.20    2.90
   6  14   1   19.90    3.00
  -6  14  -1   22.40    3.70
   6  14   1   12.80    3.10
   7 -14   1   24.70    3.40
   7  14   1   17.80    3.50
  -7  14  -1   22.80    4.20
   7  14   1   31.20    3.70
   8 -14   1   24.90    3.70
  -8  14  -1    8.30    3.90
   8  14   1   19.70    3.70
  -9  14  -1   -1.50    3.30
   9  14   1   -0.30    2.70
  10  14   1   14.70    3.80
 -10  14  -1   13.40    4.60
 -11  14  -1   22.70    5.40
  11  14   1   22.90    4.50
 -12  14  -1   19.10    5.40
  12  14   1   17.40    4.60
 -11  15   1    2.00    4.30
  11  15  -1    7.60    3.90
 -10  15   1   -0.50    3.70
  10  15  -1    2.50    3.30
  -9  15   1   63.29    6.30
   9  15  -1   70.59    5.80
   8 -15  -1   33.90    3.90
  -8  15   1   32.40    4.60
   8  15  -1   30.30    4.10
   8  15  -1   28.80    4.10
   7 -15  -1   74.99    4.80
   7  15  -1   68.79    5.50
  -7  15   1   81.09    5.70
   7  15  -1   62.49    4.90
   6 -15  -1   64.69    4.20
  -6  15   1   54.49    5.00
   6  15  -1   62.89    5.10
   6  15  -1   60.19    4.40
   5 -15  -1   49.20    3.30
   5  15  -1   55.29    3.80
  -5  15   1   49.20    4.50
   5  15  -1   51.29    4.40
   4 -15  -1   38.30    3.10
  -4 -15   1   39.60    3.20
   4  15  -1   31.60    2.60
   4  15  -1   38.00    3.80
   4  15  -1   30.60    3.30
  -4  15   1   35.80    3.50
  -4  15   1   37.90    3.90
   3 -15  -1    2.70    1.50
  -3 -15   1    4.10    1.80
   3  15  -1    2.80    2.00
  -3  15   1   -1.10    2.20
  -3  15   1    3.30    2.00
   3  15  -1    0.40    2.10
   2 -15  -1   12.10    1.60
  -2 -15   1   10.10    2.10
  -2  15   1   11.30    2.10
  -2  15   1   11.50    2.50
   2  15  -1   10.00    2.20
   2  15  -1   13.50    2.70
  -1 -15   1  394.36    9.90
   1 -15  -1  390.46    8.70
  -1  15   1  370.66   10.00
   1  15  -1  383.46   11.00
  -1  15   1  390.56   10.60
   1  15  -1  367.06   10.30
   0 -15   1   43.50    2.90
   0  15  -1   47.70    3.60
   0  15   1   54.99    3.60
   0  15   1   55.99    3.20
   0  15  -1   48.70    4.00
   1 -15   1   12.30    2.00
  -1  15  -1   18.10    3.00
   1  15   1   13.40    2.30
   1  15   1   12.40    1.90
  -1  15  -1   11.20    2.20
   2 -15   1   67.29    3.70
   2  15   1   66.49    3.80
  -2  15  -1   63.29    4.00
   2  15   1   64.49    2.20
   2  15   1   69.69    3.50
  -2  15  -1   71.19    4.70
  -3 -15  -1  113.89    3.60
   3 -15   1  105.59    4.70
   3 -15   1  103.79    3.40
   3  15   1  112.19    4.80
  -3  15  -1  102.09    5.90
   3  15   1  112.39    3.90
   3  15   1  112.49    5.10
  -3  15  -1  104.29    5.30
   4 -15   1   18.70    2.10
  -4 -15  -1   28.20    2.30
   4 -15   1   17.40    2.70
  -4  15  -1   13.80    3.30
   4  15   1   23.20    2.80
   4  15   1   21.40    2.90
  -4  15  -1   19.00    3.20
   4  15   1   22.80    2.40
   5 -15   1  229.58    7.10
   5 -15   1  230.98    8.00
  -5  15  -1  224.68    8.80
   5  15   1  225.58    7.40
   5  15   1  230.58    8.00
   6 -15   1    4.50    2.30
   6  15   1    3.10    2.40
   6  15   1    6.60    2.80
  -6  15  -1    2.80    2.60
   7 -15   1   51.39    4.20
  -7  15  -1   50.59    5.40
   7  15   1   53.79    4.50
   7  15   1   42.50    4.60
   8  15   1    7.90    3.20
  -8  15  -1    1.70    3.60
   9  15   1   20.40    3.80
  -9  15  -1   18.80    4.70
 -10  15  -1    2.50    3.80
  10  15   1    5.70    3.40
  11  15   1    2.30    3.50
 -11  15  -1   -7.40    3.70
 -11  16   1   25.10    5.50
  11  16  -1   33.90    5.20
  10  16  -1   -0.40    3.30
 -10  16   1   -3.30    3.60
  -9  16   1   11.00    4.10
   9  16  -1   11.80    3.80
   8  16  -1    3.90    3.00
  -8  16   1    4.00    3.30
  -7  16   1   25.20    4.10
   7  16  -1   22.50    3.70
   6 -16  -1  130.39    5.40
  -6  16   1  139.09    7.20
   6  16  -1  124.29    6.70
   6  16  -1  112.79    5.60
  -5  16   1   27.70    3.90
   5  16  -1   32.30    3.00
   5  16  -1   32.10    3.90
   4  16  -1  256.07    8.80
  -4  16   1  248.78    8.80
  -3 -16   1    7.50    2.00
   3 -16  -1    8.20    1.80
   3  16  -1    3.60    2.20
  -3  16   1   10.20    2.40
  -3  16   1    4.00    2.50
   3  16  -1    7.10    2.60
   2 -16  -1    0.00    1.20
  -2 -16   1    1.60    1.70
  -2  16   1    0.10    1.80
  -2  16   1   -4.60    2.10
   2  16  -1   -3.30    2.10
   2  16  -1   -4.00    1.60
  -1 -16   1   26.70    2.40
   1  16  -1   20.50    2.60
  -1  16   1   23.00    2.50
  -1  16   1   22.60    2.90
   1  16  -1   21.60    3.10
   0 -16   1  129.29    4.80
   0  16   1  134.79    5.00
   0  16   1  124.49    5.30
   0  16  -1  121.69    5.80
   0  16  -1  128.59    5.40
   1 -16   1  355.96    9.40
  -1  16  -1  346.87   10.10
   1  16   1  361.26    9.90
   1  16   1  353.96    9.40
  -1  16  -1  358.66   10.80
   2 -16   1    1.50    1.80
  -2  16  -1   -0.60    2.00
   2  16   1   -0.50    1.70
  -2  16  -1    1.90    2.40
   2  16   1    0.40    2.00
   3 -16   1   12.40    2.40
   3  16   1    8.20    2.50
   3  16   1    8.20    2.00
  -3  16  -1    2.40    2.90
   4 -16   1  140.39    4.60
   4  16   1  133.09    5.90
  -4  16  -1  139.79    6.90
   4  16   1  146.09    5.00
   5 -16   1  136.59    5.20
   5  16   1  149.79    5.70
   5  16   1  143.69    6.30
   6 -16   1   16.20    2.70
  -6  16  -1   14.60    3.50
   6  16   1   16.90    3.30
   6  16   1   16.60    2.90
  -7  16  -1    8.10    3.40
   7  16   1    3.50    2.90
   8  16   1   48.70    4.90
  -8  16  -1   34.70    5.20
  -9  16  -1    9.50    4.30
   9  16   1    7.30    3.40
  10  16   1    5.60    3.40
 -10  16  -1    1.50    4.20
  11  16   1    7.00    3.70
 -11  16  -1    4.80    4.60
 -11  17   1    6.30    4.10
  11  17  -1   -3.60    3.30
  10  17  -1   27.20    4.60
 -10  17   1   20.00    5.00
  -9  17   1   97.49    7.20
   9  17  -1   94.49    6.90
  -8  17   1    9.40    3.70
   8  17  -1   18.30    3.90
  -7  17   1   -1.20    2.90
   7  17  -1    4.60    3.00
  -6  17   1   -1.60    2.90
   6  17  -1   -1.90    2.70
   5  17  -1  115.39    6.10
  -5  17   1  126.19    6.80
   4  17  -1  231.48    8.60
   3  17  -1    3.50    2.40
  -3  17   1    2.80    2.60
   2  17  -1   15.80    3.00
  -2  17   1   15.40    2.60
  -2  17   1   13.70    2.90
  -1 -17   1   92.19    4.00
   1  17  -1   90.09    4.60
   1  17  -1   86.09    5.00
  -1  17   1   80.49    4.70
  -1  17   1   83.49    4.30
   0 -17   1   17.50    2.20
   0  17  -1   15.10    3.00
   0  17   1   19.40    2.70
   0  17  -1   11.80    2.50
   0  17   1    9.80    2.10
   1 -17   1  113.59    4.50
   1  17   1  106.49    4.90
  -1  17  -1  109.29    5.30
   1  17   1  107.79    4.60
  -1  17  -1  109.09    5.60
   2  17   1    9.50    2.10
   2  17   1   11.80    2.50
  -2  17  -1    6.10    2.90
  -3  17  -1   25.90    3.90
   3  17   1   31.00    3.40
   3  17   1   30.50    2.10
   4 -17   1   25.30    2.10
   4  17   1   25.70    3.20
  -4  17  -1   19.80    3.70
  -5  17  -1   16.30    3.70
   5  17   1   16.30    3.10
  -6  17  -1   37.10    4.70
   6  17   1   37.20    4.10
   7  17   1   -0.10    2.80
  -7  17  -1   -2.90    2.90
   8  17   1   18.90    4.00
  -8  17  -1    9.90    4.10
  -9  17  -1  135.89    8.60
   9  17   1  130.29    7.40
  10  17   1   13.90    4.00
 -10  17  -1   15.90    5.00
 -10  18   1    1.60    3.80
  10  18  -1    2.30    3.50
   9  18  -1   37.50    5.00
  -9  18   1   26.60    4.90
  -8  18   1   63.59    6.20
   8  18  -1   53.49    5.40
   7  18  -1    0.20    3.00
  -7  18   1   -1.50    3.10
   6  18  -1   32.90    4.30
  -6  18   1   36.20    4.60
   5  18  -1   72.69    5.40
  -5  18   1   75.79    5.80
   4  18  -1   21.60    3.60
  -4  18   1   27.10    3.90
  -3  18   1   15.70    3.20
   3  18  -1   11.50    3.00
  -2  18   1   56.59    4.40
   2  18  -1   50.69    4.40
   1  18  -1  266.87    9.00
  -1  18   1  267.67    8.70
   0  18  -1  196.78    7.50
   0  18   1  188.98    6.80
   1  18   1   10.40    2.60
  -1  18  -1   15.20    3.20
   2  18   1    8.20    2.40
  -2  18  -1    6.10    3.00
   3  18   1   -3.70    2.20
  -3  18  -1   -0.10    2.90
  -4  18  -1   35.00    4.50
   4  18   1   39.20    3.80
  -5  18  -1   52.69    5.40
   5  18   1   56.29    4.50
   6  18   1   56.39    4.80
  -6  18  -1   46.90    5.20
  -7  18  -1   42.10    5.20
   7  18   1   46.90    4.80
  -8  18  -1   90.29    7.10
   8  18   1   89.69    6.10
  -9  18  -1   -2.00    3.70
   9  18   1    3.00    3.30
 -10  18  -1   -5.30    3.90
  10  18   1   -0.60    3.20
 -10  19   1   59.89    6.80
  10  19  -1   50.39    5.90
  -9  19   1    2.70    3.60
   9  19  -1    1.30    3.60
   8  19  -1   16.20    3.80
  -8  19   1   10.50    3.90
  -7  19   1    0.30    3.50
   7  19  -1    5.60    3.20
  -6  19   1   31.30    4.70
   6  19  -1   41.30    4.70
  -5  19   1    1.30    3.20
   5  19  -1   -0.10    2.80
  -4  19   1   30.70    4.10
   4  19  -1   40.20    4.30
  -3  19   1  295.77   10.10
   3  19  -1  289.77    9.90
   2  19  -1  385.06   11.70
  -2  19   1  375.16   11.40
  -1  19   1    3.20    2.50
   1  19  -1    5.40    2.90
   0  19  -1    4.20    2.70
   0  19   1    0.20    2.30
  -1  19  -1   87.49    5.50
   1  19   1   82.29    4.90
   2  19   1   14.40    2.70
  -2  19  -1    9.40    3.20
   3  19   1   18.10    3.10
  -3  19  -1   23.20    3.90
  -4  19  -1   17.00    3.90
   4  19   1   17.60    3.20
  -5  19  -1   -1.20    3.30
   5  19   1    1.30    2.50
   6  19   1    3.40    2.80
  -6  19  -1    2.30    3.30
  -7  19  -1   46.00    5.50
   7  19   1   45.50    4.80
   8  19   1  159.48    8.10
  -8  19  -1  158.98    8.90
   9  19   1   19.30    4.30
  -9  19  -1   30.10    5.30
  -9  20   1    2.80    3.90
   9  20  -1    2.70    3.60
   8  20  -1   14.20    3.90
  -8  20   1    9.50    4.10
   7  20  -1    0.50    3.10
  -7  20   1    5.30    3.70
   6  20  -1    3.60    3.10
   5  20  -1    3.50    3.10
  -5  20   1    2.20    3.20
   4  20  -1   26.70    3.80
  -4  20   1   25.90    3.90
   3  20  -1   34.20    4.00
  -3  20   1   36.70    4.20
  -2  20   1   82.39    5.40
   2  20  -1   80.69    5.40
  -1  20   1   66.99    4.80
   1  20  -1   66.09    5.10
   0  20   1   46.40    4.00
   0  20  -1   45.90    4.40
   1  20   1   34.80    3.60
  -1  20  -1   32.30    4.10
   2  20   1  490.95   13.60
  -2  20  -1  517.45   14.80
   3  20   1   42.70    4.00
  -3  20  -1   41.90    4.80
  -4  20  -1   -2.00    3.10
   4  20   1   -1.40    2.50
   5  20   1    2.90    2.80
  -5  20  -1    1.50    3.40
   6  20   1   45.00    4.70
  -6  20  -1   44.80    5.40
   7  20   1    5.40    3.20
  -7  20  -1    3.60    3.60
  -8  20  -1   53.39    6.30
   8  20   1   56.09    5.50
   9  20   1    0.90    3.40
   8  21  -1    8.10    3.50
  -8  21   1    6.10    4.00
   7  21  -1   53.09    5.40
  -6  21   1    8.90    3.60
   6  21  -1    4.60    3.20
   5  21  -1   25.70    4.10
  -5  21   1   21.60    4.20
  -4  21   1    2.70    3.10
   4  21  -1    6.60    3.10
   3  21  -1   13.70    3.50
  -3  21   1   11.40    3.30
   2  21  -1  137.79    6.80
  -2  21   1  149.88    6.90
   1  21  -1    8.80    3.00
  -1  21   1    7.10    2.90
   0  21   1  151.48    6.50
   0  21  -1  151.18    7.10
  -1  21  -1   24.90    3.90
   1  21   1   28.10    3.50
  -2  21  -1   28.10    4.20
   2  21   1   32.00    3.70
   3  21   1   33.30    3.80
  -3  21  -1   35.10    4.50
   4  21   1   16.20    3.30
  -4  21  -1   10.70    3.70
  -5  21  -1    9.00    3.80
   5  21   1    5.20    2.80
  -6  21  -1    5.60    3.60
   6  21   1    2.70    3.00
   7  21   1    8.50    3.40
  -7  21  -1    7.80    4.10
   8  21   1    0.00    3.20
  -8  21  -1   -1.10    3.60
   8  22  -1   28.30    4.80
  -8  22   1   27.00    5.00
  -7  22   1    3.30    3.80
   7  22  -1    4.80    3.50
   6  22  -1    5.40    3.40
  -6  22   1    3.50    3.70
   5  22  -1   12.20    3.70
  -5  22   1    7.40    3.60
   4  22  -1   98.39    6.10
  -4  22   1   92.89    6.30
   3  22  -1   33.30    4.30
  -3  22   1   29.40    4.00
  -2  22   1    3.80    3.00
   2  22  -1   -0.90    2.80
  -1  22   1  264.17    9.20
   1  22  -1  259.27    9.60
   0  22  -1    9.40    3.20
   0  22   1    0.80    2.70
   1  22   1  123.89    6.00
  -1  22  -1  126.99    6.80
   2  22   1   23.00    3.40
  -2  22  -1   27.90    4.20
  -3  22  -1  189.18    8.70
   3  22   1  198.08    7.80
  -4  22  -1    2.20    3.40
   4  22   1    0.30    2.70
  -5  22  -1   -1.10    3.50
   5  22   1   -1.90    2.70
  -6  22  -1   28.60    5.00
   6  22   1   28.50    4.10
   7  22   1    4.50    3.40
  -7  22  -1    2.00    3.70
  -7  23   1   10.20    4.30
   7  23  -1    9.90    4.00
  -6  23   1    6.10    3.80
   6  23  -1    3.70    3.40
   5  23  -1   26.00    4.40
  -5  23   1   21.90    4.40
   4  23  -1  131.89    7.00
  -4  23   1  125.99    7.10
   3  23  -1   49.40    4.90
  -3  23   1   40.60    4.60
  -2  23   1   38.80    4.40
   2  23  -1   37.60    4.40
   1  23  -1   89.89    6.00
  -1  23   1  101.19    5.90
   0  23   1   13.90    3.20
   0  23  -1   14.80    3.70
  -1  23  -1  113.09    6.70
   1  23   1  126.79    6.30
   2  23   1   14.30    3.30
  -2  23  -1   14.80    3.90
  -3  23  -1   17.40    4.10
   3  23   1   18.80    3.40
  -4  23  -1    2.90    3.50
   4  23   1    1.40    2.80
  -5  23  -1    2.60    3.60
   5  23   1    1.00    2.90
  -6  23  -1   15.40    4.40
   6  23   1   18.60    3.90
   7  23   1   20.20    4.00
  -7  23  -1   19.60    4.80
   6  24  -1    0.80    3.40
  -6  24   1    7.50    3.70
   5  24  -1   -3.60    3.00
  -5  24   1   -3.30    3.00
   4  24  -1    8.10    3.40
  -4  24   1    4.10    3.50
   3  24  -1    4.70    3.20
  -3  24   1   -2.70    2.90
   2  24  -1   27.70    4.20
  -2  24   1   18.30    3.80
  -1  24   1   68.69    5.30
   1  24  -1   69.69    5.70
   0  24   1   29.90    3.90
   0  24  -1   25.30    4.20
  -1  24  -1   40.70    4.80
   1  24   1   40.60    4.20
  -2  24  -1    0.80    3.30
   2  24   1    2.50    2.90
  -3  24  -1   -2.20    3.20
   3  24   1    2.90    3.00
   4  24   1   38.90    4.30
  -4  24  -1   37.30    5.10
  -5  24  -1   16.10    4.50
   5  24   1    1.60    3.00
   6  24   1    8.20    3.50
  -6  24  -1    3.70    4.20
   4  25  -1    6.30    3.40
  -4  25   1   11.40    3.90
  -3  25   1   17.80    4.00
   3  25  -1   19.90    4.20
   2  25  -1  142.49    7.30
  -2  25   1  143.19    7.30
  -1  25   1    2.50    3.10
   1  25  -1    2.40    3.20
   0  25   1    6.20    3.00
   0  25  -1    6.20    3.40
  -1  25  -1   22.70    4.20
   1  25   1   15.10    3.50
  -2  25  -1    9.30    3.80
   2  25   1   17.70    3.60
  -3  25  -1   -1.10    3.40
   3  25   1    0.20    2.80
  -4  25  -1    9.10    3.90
   4  25   1    0.90    3.00
  -2  26   1   10.50    3.50
   2  26  -1   13.10    3.70
   1  26  -1    5.80    3.40
  -1  26   1    6.10    3.20
   0  26   1   42.60    4.50
   0  26  -1   40.50    4.90
   1  26   1    4.10    3.00
  -1  26  -1    1.00    3.20
  -2  26  -1   50.59    5.60
   2  26   1   50.29    4.80
 -14   0   2   23.80    5.80
  14   0  -2   30.10    5.80
  13   0  -2    4.30    3.70
 -13   0   2    2.00    4.30
 -12   0   2  310.07   12.80
  12   0  -2  300.47   12.10
 -11   0   2    0.30    3.50
  11   0  -2    0.40    3.30
  10   0  -2  176.48    8.40
 -10   0   2  172.18    8.40
   9   0  -2    0.70    2.80
  -9   0   2   -1.40    2.90
  -8   0   2    2.20    2.80
   8   0  -2    6.80    2.70
   8   0  -2    5.80    2.60
   7   0  -2    2.80    2.30
  -7   0   2   -3.40    2.10
   7   0  -2   -2.90    2.00
  -6   0   2    4.00    1.90
  -6   0   2   13.20    2.90
   6   0  -2   12.00    2.60
   6   0  -2   13.10    2.50
  -5   0   2    0.20    1.90
   5   0  -2    0.90    1.70
  -5   0   2    1.90    1.50
   5   0  -2   -1.70    1.90
   5   0  -2    1.00    1.90
   4   0  -2   40.10    3.20
  -4   0   2   41.90    3.40
  -4   0   2   41.10    3.40
   4   0  -2   41.20    3.10
   4   0  -2   48.20    3.70
  -3   0   2   -1.00    1.80
   3   0  -2   -1.10    1.80
   3   0  -2   -0.50    1.50
  -3   0   2   -2.00    1.60
   3   0  -2    0.80    1.60
   2   0  -2  951.40   20.40
  -2   0   2  918.11   20.50
   2   0  -2  942.21   20.50
  -2   0   2  931.81   20.40
   2   0  -2  932.61   20.20
   1   0  -2    0.00    1.10
  -1   0   2   -0.90    0.70
   1   0  -2   -1.20    1.00
  -1   0   2   -1.70    1.00
   0   0  -2 3842.82   81.19
   0   0  -2 3969.20   81.39
   0   0   2 3924.01   81.39
   1   0   2   -0.60    1.20
   1   0   2   -1.10    0.60
  -1   0  -2   -0.90    1.10
  -1   0  -2    1.40    1.00
   2   0   2  738.43   16.60
  -2   0  -2  741.43   16.70
   2   0   2  727.23   16.50
  -2   0  -2  742.83   16.50
   3   0   2    2.50    1.70
  -3   0  -2   -0.90    1.90
  -3   0  -2    0.70    1.70
   3   0   2    0.10    1.80
  -4   0  -2  523.25   13.00
   4   0   2  503.15   13.10
  -4   0  -2  539.35   13.30
   5   0   2   -1.90    2.10
  -5   0  -2   -1.20    1.90
   5   0   2    0.20    1.80
   6   0   2    1.70    2.00
   6   0   2    0.10    2.10
  -6   0  -2   -1.60    1.70
   7   0   2   -2.80    2.20
  -7   0  -2   -0.10    2.40
   7   0   2   -0.10    2.10
   8   0   2   39.90    4.10
  -8   0  -2   31.00    4.10
   8   0   2   33.40    3.90
  -9   0  -2    0.10    2.80
   9   0   2    0.30    2.60
 -10   0  -2  114.39    7.00
  10   0   2  101.79    6.60
 -11   0  -2   -4.80    3.50
  11   0   2    0.20    3.20
 -12   0  -2   26.30    5.00
  12   0   2   25.60    4.90
  13   0   2   -1.80    3.40
  14   0   2   37.20    5.90
  14  -1  -2   19.20    5.20
 -14  -1   2   19.20    5.60
  14   1  -2   24.80    5.40
 -14   1   2   17.60    5.10
 -13  -1   2   39.60    6.10
  13  -1  -2   54.29    6.40
  13   1  -2   44.40    6.10
 -13   1   2   39.70    6.30
 -12  -1   2    4.40    3.80
  12  -1  -2    2.50    3.60
  12   1  -2    8.90    4.10
 -12   1   2    5.60    4.20
 -11  -1   2    3.70    3.40
  11  -1  -2    5.00    3.50
 -11   1   2   -1.50    3.40
  11   1  -2    2.40    3.40
  10  -1  -2   10.40    3.40
 -10  -1   2   10.30    3.70
  10   1  -2    6.20    3.20
 -10   1   2   12.10    3.80
  -9  -1   2    1.10    3.00
   9  -1  -2    4.60    3.00
   9   1  -2    0.00    2.90
  -9   1   2    2.90    2.90
   8  -1  -2  471.05   13.70
   8  -1  -2  469.75   13.90
  -8  -1   2  474.35   14.10
  -8   1   2  474.65   14.20
   8   1  -2  486.35   14.10
   8   1  -2  467.05   13.70
   7  -1  -2    0.20    2.00
  -7  -1   2   -0.60    2.20
   7  -1  -2    1.60    2.40
   7   1  -2    0.70    2.20
  -7   1   2    0.10    2.20
   7   1  -2    1.00    2.20
  -7   1   2   -2.10    2.00
  -6  -1   2    2.00    1.70
   6  -1  -2    0.70    1.60
  -6  -1   2   -0.40    2.00
   6  -1  -2    2.90    2.00
   6   1  -2    2.60    2.10
  -6   1   2    0.70    2.10
  -6   1   2    9.00    2.60
   6   1  -2    0.80    2.00
   5  -1  -2  219.08    7.20
  -5  -1   2  237.18    7.50
   5  -1  -2  227.38    7.30
   5   1  -2  234.88    7.20
  -5   1   2  224.08    7.50
  -5   1   2  189.58    7.00
   5   1  -2  224.28    7.30
  -5   1   2  237.48    7.30
  -4  -1   2  380.16   10.10
   4  -1  -2  381.36   10.10
   4  -1  -2  377.86    9.90
   4  -1  -2  388.76   10.10
  -4  -1   2  379.76   10.20
   4   1  -2  360.66    9.90
   4   1  -2  394.26   10.20
  -4   1   2  391.86   10.20
   4   1  -2  371.36   10.10
  -4   1   2  381.36   10.20
  -4   1   2  377.26   10.00
  -3  -1   2  125.49    4.60
  -3  -1   2  120.69    4.70
   3  -1  -2  109.29    4.20
   3  -1  -2  111.29    4.20
   3  -1  -2  110.19    4.20
  -3   1   2  110.69    4.30
   3   1  -2  117.29    4.40
   3   1  -2  112.29    4.30
  -3   1   2  110.59    4.40
  -3   1   2  111.89    4.30
   3   1  -2  109.29    4.10
   2  -1  -2    8.10    1.50
  -2  -1   2    7.50    1.60
  -2  -1   2    8.60    1.70
  -2  -1   2    8.10    1.50
   2  -1  -2    7.20    1.50
   2  -1  -2    8.90    1.60
   2   1  -2    5.90    1.50
  -2   1   2    6.40    1.60
   2   1  -2    8.10    1.60
   2   1  -2    8.50    1.70
  -2   1   2   10.30    1.70
  -2   1   2    8.60    1.40
   1  -1  -2   39.50    1.90
  -1  -1   2   37.70    2.20
   1  -1  -2   37.80    2.00
  -1  -1   2   39.20    2.30
  -1   1   2   38.00    2.00
   1   1  -2   41.60    2.20
   1   1  -2   41.70    2.30
   0  -1  -2  257.87    5.90
   0  -1   2  248.48    6.30
   0  -1  -2  258.87    5.80
   0  -1   2  256.77    6.20
   0   1  -2  260.97    6.10
   0   1   2  258.47    5.90
   0   1  -2  247.58    6.20
   0   1   2  259.67    5.80
  -1  -1  -2    8.80    1.20
   1  -1   2    8.70    1.60
   1  -1   2    8.20    1.50
  -1  -1  -2    7.30    1.40
  -1   1  -2    6.20    1.60
   1   1   2    7.00    1.20
  -1   1  -2    6.20    1.30
   1   1   2    6.60    1.30
   2  -1   2   13.90    2.10
  -2  -1  -2   14.30    1.70
  -2  -1  -2   13.70    1.90
   2  -1   2   16.40    1.90
  -2   1  -2   17.50    2.20
  -2   1  -2   15.00    1.80
   2   1   2   12.50    1.90
   3  -1   2  179.18    6.00
  -3  -1  -2  186.68    5.80
   3  -1   2  172.78    5.60
  -3  -1  -2  179.28    5.70
  -3   1  -2  179.48    5.60
  -3   1  -2  166.08    6.00
   3   1   2  178.68    5.60
  -4  -1  -2    1.00    1.80
  -4  -1  -2    1.50    1.90
   4  -1   2    2.30    1.70
   4  -1   2    1.40    2.10
  -4   1  -2    1.40    1.80
   4   1   2    0.20    2.00
   4   1   2   -1.50    1.20
  -4   1  -2    4.80    2.10
   5  -1   2  120.49    5.40
   5  -1   2  114.99    5.20
  -5  -1  -2  118.39    5.20
  -5   1  -2  115.29    5.20
   5   1   2  116.89    5.50
   5   1   2  112.59    5.10
   6  -1   2   37.60    3.50
  -6  -1  -2   34.50    3.40
   6  -1   2   35.10    3.40
  -6   1  -2   23.30    3.10
   6   1   2   46.60    4.00
   6   1   2   31.30    3.30
   6   1   2   38.60    3.50
   7  -1   2   18.50    3.10
  -7  -1  -2    7.20    2.40
   7  -1   2   19.00    3.10
   7   1   2   17.30    3.00
   7   1   2   17.00    2.90
  -7   1  -2   18.30    3.30
   8  -1   2  196.68    8.00
  -8  -1  -2  197.08    8.20
   8  -1   2  173.38    7.50
   8   1   2  177.18    7.60
  -8   1  -2  170.58    8.00
   8   1   2  193.48    7.80
  -9  -1  -2    8.40    3.20
   9  -1   2    0.50    2.60
  -9   1  -2    2.00    3.10
   9   1   2    9.00    3.20
  10  -1   2   42.40    4.90
 -10  -1  -2   55.49    5.70
 -10   1  -2   46.20    5.40
  10   1   2   37.50    4.70
  11  -1   2   29.60    5.00
 -11  -1  -2   37.40    5.20
  11   1   2   29.90    4.70
 -11   1  -2   24.80    4.70
  12  -1   2    0.60    3.40
 -12  -1  -2    2.00    3.60
 -12   1  -2    9.20    4.40
  12   1   2   -0.60    3.70
  13  -1   2    1.80    3.80
 -13   1  -2    9.60    4.80
  13   1   2    4.40    3.90
  14  -1   2   40.20    6.10
  14   1   2   32.10    6.00
  14  -2  -2    1.70    3.90
  14   2  -2   -4.10    4.20
 -14   2   2   -0.90    4.50
 -13  -2   2   -0.70    3.80
  13  -2  -2    2.90    3.70
 -13   2   2   -1.20    3.70
  13   2  -2   -0.40    3.90
  12  -2  -2   -1.90    3.20
 -12  -2   2    4.30    3.90
  12   2  -2    2.10    3.50
 -12   2   2   -3.30    3.60
  11  -2  -2   15.10    3.80
 -11  -2   2   12.20    4.20
  11   2  -2   23.50    4.40
 -11   2   2   21.30    4.60
 -10  -2   2  167.78    8.60
  10  -2  -2  178.08    8.40
  10   2  -2  184.48    8.40
 -10   2   2  175.18    8.80
   9  -2  -2  155.98    7.40
  -9  -2   2  141.29    7.50
  -9   2   2  138.39    7.50
   9   2  -2  135.09    7.00
  -8  -2   2   18.20    3.40
   8  -2  -2   10.30    2.80
   8  -2  -2   13.10    3.10
   8   2  -2   12.70    2.90
   8   2  -2   14.70    3.30
  -8   2   2   14.70    3.40
   7  -2  -2   17.80    2.90
  -7  -2   2   18.80    2.90
   7  -2  -2   20.30    3.10
  -7  -2   2   20.10    3.30
   7   2  -2   15.50    2.80
  -7   2   2   21.70    3.40
   7   2  -2   16.40    2.90
  -7   2   2   14.70    2.90
   6  -2  -2  264.97    8.50
  -6  -2   2  258.57    8.60
   6   2  -2  283.67    9.00
   6   2  -2  269.47    8.60
  -6   2   2  285.87    9.10
  -6   2   2  278.17    8.80
  -5  -2   2  212.28    7.10
   5  -2  -2  230.78    7.40
   5  -2  -2  218.48    7.10
  -5  -2   2  222.88    7.30
  -5   2   2  224.18    7.40
   5   2  -2  226.58    7.30
  -5   2   2  229.98    7.60
   5   2  -2  221.08    7.10
  -5   2   2  225.88    7.40
  -4  -2   2    1.50    1.80
  -4  -2   2    0.80    1.80
   4  -2  -2    1.60    1.80
   4  -2  -2    3.00    1.90
   4  -2  -2    0.70    1.70
   4   2  -2    0.30    1.70
   4   2  -2   -0.80    1.70
   4   2  -2    1.80    1.70
  -4   2   2    3.40    2.00
  -4   2   2    2.30    1.90
  -4   2   2    0.00    1.30
   3  -2  -2   38.10    2.80
  -3  -2   2   30.00    2.50
   3  -2  -2   36.90    2.70
  -3  -2   2   27.90    2.60
  -3  -2   2   34.20    2.80
   3  -2  -2   36.60    3.00
  -3   2   2   30.00    2.50
   3   2  -2   27.30    2.40
   3   2  -2   31.10    2.60
   3   2  -2   35.90    2.70
  -3   2   2   40.80    2.90
  -2  -2   2 2228.68   47.80
  -2  -2   2 2331.37   47.30
   2  -2  -2 2253.77   47.60
   2  -2  -2 2262.07   47.20
   2  -2  -2 2219.38   47.60
   2   2  -2 2248.58   47.80
   2   2  -2 2265.97   47.30
  -2   2   2 2247.88   47.70
   2   2  -2 2258.87   47.90
  -2   2   2 2337.37   47.30
  -1  -2   2  182.78    4.90
   1  -2  -2  182.08    4.40
  -1  -2   2  181.98    5.00
   1  -2  -2  184.08    4.50
   1   2  -2  176.18    5.00
  -1   2   2  174.88    4.50
   1   2  -2  172.68    4.90
  -1   2   2  174.98    4.40
   0  -2   2   35.20    2.00
   0  -2  -2   34.70    1.30
   0  -2   2   34.00    2.50
   0  -2  -2   34.30    1.40
   0   2  -2   35.70    2.00
   0   2  -2   33.50    2.30
   0   2   2   34.20    1.50
   0   2   2   36.50    1.40
  -1  -2  -2 1958.50   40.50
   1  -2   2 1961.40   41.20
  -1  -2  -2 1915.41   40.60
   1  -2   2 1944.71   41.00
  -1   2  -2 1920.31   41.20
  -1   2  -2 1987.80   41.10
   1   2   2 1941.21   40.70
   1   2   2 1942.41   40.60
   2  -2   2 1538.85   33.10
   2  -2   2 1554.74   33.00
  -2  -2  -2 1491.45   32.60
  -2  -2  -2 1557.14   32.60
  -2   2  -2 1567.54   33.20
   2   2   2 1488.95   32.70
  -2   2  -2 1549.74   33.00
   2   2   2 1516.05   32.60
  -3  -2  -2    1.00    1.60
  -3  -2  -2    0.20    1.70
   3  -2   2   -1.60    1.90
   3  -2   2    0.40    1.70
   3   2   2    2.10    1.80
  -3   2  -2    0.20    1.80
  -3   2  -2   -0.10    1.90
   4  -2   2 1261.47   28.30
  -4  -2  -2 1260.27   28.00
   4  -2   2 1258.87   28.10
   4   2   2 1215.28   27.90
  -4   2  -2 1227.08   28.30
  -4   2  -2 1278.17   28.20
   5  -2   2   39.90    3.40
  -5  -2  -2   44.60    3.70
   5  -2   2   48.00    3.80
   5   2   2   54.29    3.60
   5   2   2   54.49    3.80
  -6  -2  -2  304.37    9.70
   6  -2   2  320.57    9.80
   6  -2   2  315.07    9.60
  -6   2  -2  318.67    9.90
   6   2   2  297.87    9.70
   6   2   2  301.07    9.50
   6   2   2  320.47    9.60
   7  -2   2    3.70    2.30
  -7  -2  -2    2.60    2.00
   7  -2   2    5.90    2.60
  -7   2  -2    5.30    2.60
   7   2   2    5.20    2.50
   7   2   2    8.40    2.80
   8  -2   2    0.70    2.40
   8  -2   2    3.90    2.70
  -8  -2  -2    2.10    2.50
  -8   2  -2    3.80    3.00
   8   2   2    3.50    2.50
   8   2   2    2.20    2.70
   9  -2   2    3.50    2.90
  -9  -2  -2   -0.40    2.90
   9   2   2    1.00    2.70
  -9   2  -2    0.20    3.00
 -10  -2  -2   74.79    5.90
  10  -2   2   59.29    5.70
  10   2   2   75.99    6.10
 -10   2  -2   85.29    6.70
 -11  -2  -2   -3.70    3.10
  11  -2   2    1.00    3.50
  11   2   2   -3.20    2.90
 -11   2  -2    3.30    3.90
 -12  -2  -2   71.39    6.80
  12  -2   2   56.49    6.40
 -12   2  -2   75.39    7.20
  12   2   2   62.49    6.50
  13  -2   2   31.20    5.50
  13   2   2   29.50    5.20
 -13   2  -2   19.80    5.40
  14  -2   2   67.89    7.40
  14   2   2   66.89    7.40
 -14   3   2   66.89    7.70
  14   3  -2   60.69    7.10
 -13  -3   2   -5.00    3.50
  13  -3  -2   -2.80    3.70
  13   3  -2    2.90    4.00
 -13   3   2   -5.20    3.50
  12  -3  -2   15.30    4.10
 -12  -3   2   20.90    4.80
 -12   3   2   20.90    5.10
  12   3  -2    6.80    3.70
 -11  -3   2    1.60    3.30
  11  -3  -2    2.30    3.00
 -11   3   2    4.40    3.50
  11   3  -2    0.90    3.20
 -10  -3   2   23.60    4.10
  10  -3  -2   25.80    4.20
 -10   3   2   22.10    4.10
  10   3  -2   20.50    4.00
   9  -3  -2  103.49    6.00
  -9  -3   2  101.09    6.30
   9   3  -2   98.49    6.30
  -9   3   2  101.29    6.60
   8  -3  -2    8.60    2.90
   8  -3  -2    7.70    3.00
  -8  -3   2    4.90    2.80
   8   3  -2    9.40    3.00
   8   3  -2   14.90    2.90
  -8   3   2    9.30    3.20
  -7  -3   2  118.39    6.10
  -7  -3   2  128.49    5.90
   7  -3  -2  119.99    5.70
   7  -3  -2  117.39    5.60
   7   3  -2  141.49    6.40
  -7   3   2  129.49    5.90
   7   3  -2  126.39    5.80
  -7   3   2  129.19    6.40
  -6  -3   2    2.00    2.00
  -6  -3   2    0.80    1.70
   6  -3  -2    8.00    2.20
   6  -3  -2    3.60    2.10
   6   3  -2    0.70    2.00
  -6   3   2    4.00    2.20
  -6   3   2    1.80    2.20
   6   3  -2    4.20    2.30
  -6   3   2    1.90    2.40
   5  -3  -2    5.40    2.10
  -5  -3   2    2.30    2.00
   5  -3  -2    5.50    2.10
  -5  -3   2    2.50    1.90
  -5   3   2    2.60    2.00
   5   3  -2    1.60    1.90
   5   3  -2    3.50    2.00
   5   3  -2    3.10    2.20
  -5   3   2    7.00    2.20
  -5   3   2    7.60    2.30
  -4  -3   2   32.70    2.90
   4  -3  -2   39.90    3.30
   4  -3  -2   37.10    2.90
  -4  -3   2   28.90    3.00
   4  -3  -2   37.10    3.10
   4   3  -2   36.50    3.10
  -4   3   2   32.70    2.80
  -4   3   2   37.90    3.00
   4   3  -2   30.60    2.70
   3  -3  -2 5702.73  118.69
  -3  -3   2 5709.43  117.59
  -3  -3   2 5957.50  119.09
  -3  -3   2 5651.53  118.89
   3  -3  -2 5722.53  118.69
   3  -3  -2 5675.23  117.49
  -3   3   2 5683.53  118.79
   3   3  -2 5674.73  118.99
  -3   3   2 5693.73  117.59
   3   3  -2 5683.83  118.89
   3   3  -2 5643.54  117.59
   2  -3  -2 5700.63  118.49
   2  -3  -2 5675.63  118.49
  -2  -3   2 5965.60  117.99
  -2  -3   2 5756.92  118.89
   2  -3  -2 5692.63  117.39
  -2  -3   2 5731.13  118.99
  -2   3   2 5814.62  117.49
   2   3  -2 5701.13  118.89
  -2   3   2 5659.53  118.59
   2   3  -2 5655.53  118.99
  -2   3   2 5669.33  118.59
   2   3  -2 5702.93  117.49
  -1  -3   2  200.08    5.70
  -1  -3   2  204.48    5.50
   1  -3  -2  209.68    4.90
   1  -3  -2  210.18    4.90
   1   3  -2  209.08    5.50
   1   3  -2  205.08    5.70
  -1   3   2  208.38    5.00
  -1   3   2  211.68    5.00
   0  -3   2  120.49    3.80
   0  -3   2  116.09    4.10
   0   3  -2  124.89    4.20
   0   3  -2  126.79    3.90
   1  -3   2 1170.78   24.90
  -1  -3  -2 1126.59   23.90
   1  -3   2 1140.69   24.60
  -1  -3  -2 1133.49   23.80
  -1   3  -2 1124.69   24.90
   1   3   2 1137.19   23.90
   1   3   2 1151.48   24.00
  -1   3  -2 1122.39   24.60
  -2  -3  -2  197.38    5.40
   2  -3   2  210.08    6.30
  -2  -3  -2  194.78    5.30
   2  -3   2  205.38    6.00
  -2   3  -2  193.48    6.10
  -2   3  -2  200.98    5.80
   2   3   2  200.78    5.60
   2   3   2  191.58    5.30
   3  -3   2  248.28    7.40
   3  -3   2  252.97    7.30
  -3  -3  -2  237.78    6.80
  -3  -3  -2  248.08    6.80
   3   3   2  245.68    7.00
  -3   3  -2  255.57    7.40
  -3   3  -2  243.88    7.40
   4  -3   2   69.29    4.00
  -4  -3  -2   77.39    4.00
   4  -3   2   65.99    4.50
  -4   3  -2   79.69    4.10
  -4   3  -2   65.39    3.90
   4   3   2   70.39    4.10
  -5  -3  -2   22.90    2.80
   5   3   2   24.30    3.00
  -5   3  -2   26.30    3.10
   5   3   2   23.90    2.80
   6  -3   2  100.59    5.20
   6  -3   2   91.79    5.10
  -6  -3  -2  101.29    5.20
   6   3   2   91.29    5.00
  -6   3  -2  100.19    5.30
   6   3   2   92.79    5.00
   6   3   2   93.39    5.00
   7  -3   2  129.69    6.20
  -7  -3  -2  125.19    6.00
   7  -3   2  123.99    6.20
   7   3   2  117.29    5.90
  -7   3  -2  125.09    6.30
   7   3   2  115.59    5.70
  -8  -3  -2    1.00    2.30
   8  -3   2    6.20    2.80
   8  -3   2    3.70    2.60
   8   3   2    0.50    2.70
   8   3   2    0.90    2.50
  -8   3  -2    4.00    2.90
  -9  -3  -2   13.30    3.70
   9  -3   2   17.00    3.70
  -9   3  -2   13.20    3.70
   9   3   2   14.40    3.30
  10  -3   2   84.19    6.00
 -10  -3  -2   79.19    6.00
 -10   3  -2   70.09    6.40
  10   3   2   70.19    5.60
  11  -3   2  284.57   11.50
 -11  -3  -2  290.97   11.50
  11   3   2  279.27   11.40
 -11   3  -2  265.97   11.60
  12  -3   2   10.50    4.30
 -12   3  -2    4.70    4.50
  12   3   2    8.10    4.00
  13  -3   2   37.40    5.90
 -13   3  -2   47.10    6.40
  13   3   2   36.80    5.60
  14  -3   2   -0.30    4.10
  14   3   2    0.70    4.00
 -14   4   2   -4.40    3.90
  14   4  -2   -4.50    3.60
  13  -4  -2   39.70    5.80
  13   4  -2   40.00    5.90
 -13   4   2   35.00    5.80
 -12  -4   2   22.50    5.00
  12  -4  -2   22.90    4.50
  12   4  -2   12.10    4.40
 -12   4   2   21.40    5.10
 -11  -4   2   96.69    7.20
  11  -4  -2   89.39    6.40
 -11   4   2   81.39    6.70
  11   4  -2   95.39    7.00
  10  -4  -2    3.40    3.20
 -10  -4   2    6.50    3.50
 -10   4   2   10.10    3.60
  10   4  -2    7.90    3.60
   9  -4  -2  356.86   11.90
  -9  -4   2  342.17   12.10
  -9   4   2  365.26   12.50
   9   4  -2  377.06   12.40
  -8  -4   2  121.29    6.30
   8  -4  -2  114.79    6.00
   8  -4  -2  126.29    6.20
   8   4  -2  127.69    6.50
  -8   4   2  116.69    6.40
   8   4  -2  122.59    6.30
   7  -4  -2   52.09    4.20
  -7  -4   2   45.70    3.90
  -7  -4   2   50.69    4.30
  -7   4   2   55.59    4.10
   7   4  -2   46.70    4.00
   7   4  -2   43.80    4.10
  -7   4   2   43.10    4.30
  -6  -4   2  737.03   18.50
   6  -4  -2  743.53   18.60
  -6  -4   2  670.43   18.50
   6  -4  -2  784.52   18.60
  -6   4   2  749.92   19.00
  -6   4   2  758.12   18.80
   6   4  -2  776.32   18.60
  -6   4   2  771.92   18.70
   6   4  -2  768.02   18.80
   6   4  -2  759.72   18.90
  -5  -4   2   95.49    4.50
   5  -4  -2  100.29    4.50
  -5  -4   2  104.09    5.10
   5  -4  -2  100.19    4.70
  -5   4   2   96.09    4.50
   5   4  -2  102.69    4.80
   5   4  -2  103.09    5.10
  -5   4   2   92.79    4.70
   5   4  -2   96.79    4.70
  -5   4   2   92.89    5.00
  -4  -4   2   55.39    3.80
   4  -4  -2   49.60    3.10
   4  -4  -2   51.99    3.40
  -4   4   2   57.69    3.80
  -4   4   2   49.50    3.50
   4   4  -2   47.00    3.40
   4   4  -2   50.59    3.40
   3  -4  -2  815.92   18.10
  -3  -4   2  817.42   18.60
  -3  -4   2  798.32   18.40
   3  -4  -2  796.12   18.00
  -3  -4   2  794.92   18.10
   3  -4  -2  798.72   18.10
   3   4  -2  808.82   18.50
   3   4  -2  792.82   18.00
  -3   4   2  812.42   18.10
   3   4  -2  805.22   18.50
  -3   4   2  781.62   18.20
   2  -4  -2 2015.90   42.20
   2  -4  -2 2009.40   42.50
  -2  -4   2 2007.00   42.30
   2  -4  -2 2019.20   42.50
  -2  -4   2 2004.00   43.00
  -2  -4   2 2006.20   43.10
  -2   4   2 2039.20   42.30
   2   4  -2 2038.40   43.20
   2   4  -2 2037.10   43.00
   2   4  -2 2025.00   42.30
  -2   4   2 2014.60   42.60
  -2   4   2 2023.40   42.60
  -1  -4   2 1383.36   29.90
   1  -4  -2 1391.86   28.80
  -1  -4   2 1383.76   29.80
   1  -4  -2 1409.16   28.90
   1   4  -2 1350.66   29.90
  -1   4   2 1391.66   29.00
   1   4  -2 1377.76   29.70
  -1   4   2 1401.96   29.10
   0  -4   2  130.39    4.40
   0  -4   2  135.69    4.30
   0   4  -2  130.39    4.10
   0   4  -2  137.09    4.40
  -1  -4  -2 1174.38   24.40
   1  -4   2 1170.88   25.50
   1  -4   2 1186.28   25.80
   1   4   2 1160.98   24.60
   1   4   2 1166.78   24.70
  -1   4  -2 1194.08   25.90
  -1   4  -2 1189.98   25.50
  -2  -4  -2  884.21   19.10
   2  -4   2  869.71   19.90
  -2  -4  -2  870.01   19.00
   2  -4   2  890.01   19.80
  -2   4  -2  880.11   20.10
  -2   4  -2  893.01   19.80
   2   4   2  879.61   19.20
   2   4   2  874.11   19.20
  -3  -4  -2  355.36    8.80
   3  -4   2  344.37    9.60
  -3  -4  -2  350.06    8.90
   3  -4   2  336.97    9.30
  -3   4  -2  353.46    9.30
   3   4   2  351.66    8.90
  -3   4  -2  344.77    9.50
   3   4   2  358.56    9.00
  -4  -4  -2  171.38    5.80
   4  -4   2  171.58    6.00
   4   4   2  180.28    6.00
  -4   4  -2  171.48    6.10
  -5  -4  -2   15.90    2.60
   5   4   2   17.20    2.60
   5   4   2   15.40    2.40
  -5   4  -2   21.40    3.10
   6  -4   2   52.69    3.90
   6  -4   2   40.80    3.70
  -6  -4  -2   42.70    3.70
   6   4   2   42.80    3.80
   6   4   2   43.30    3.60
   6   4   2   37.60    3.50
  -6   4  -2   44.60    4.10
  -7  -4  -2  107.39    5.70
   7  -4   2  116.19    5.90
   7  -4   2  104.89    5.70
   7   4   2  103.49    5.60
   7   4   2  113.99    5.60
   7   4   2  102.89    5.50
  -7   4  -2  103.09    5.90
   8  -4   2  133.79    6.60
   8  -4   2  120.89    6.50
   8   4   2  127.09    6.50
   8   4   2  117.69    6.30
  -8   4  -2  114.09    6.80
  -9  -4  -2   13.00    3.50
   9  -4   2   17.70    3.80
   9   4   2   15.30    3.60
  -9   4  -2   23.90    4.10
  10  -4   2  264.97   10.50
 -10  -4  -2  282.27   10.90
 -10   4  -2  256.07   11.20
  10   4   2  275.17   10.80
  11  -4   2   33.80    5.10
 -11  -4  -2   28.20    4.90
 -11   4  -2   28.20    5.00
  11   4   2   27.40    4.70
  12  -4   2   37.20    5.30
  12   4   2   33.70    5.40
 -12   4  -2   35.40    5.80
  13  -4   2  114.29    8.00
 -13   4  -2  108.89    8.70
  13   4   2  101.79    8.10
 -14   5   2   -3.90    4.00
  14   5  -2   -0.90    4.10
  13   5  -2    1.90    4.00
 -13   5   2    5.00    4.30
 -12  -5   2   -1.40    3.60
  12  -5  -2    2.90    3.60
  12   5  -2   -1.50    3.30
 -12   5   2    2.90    3.80
 -11  -5   2  134.59    8.20
  11  -5  -2  135.39    7.90
 -11   5   2  132.69    8.10
  11   5  -2  128.79    8.00
 -10  -5   2   34.10    4.70
  10  -5  -2   24.90    4.10
  10   5  -2   19.30    3.90
 -10   5   2   19.70    4.10
  -9  -5   2   90.79    6.00
   9  -5  -2   98.09    6.10
  -9   5   2   81.19    6.30
   9   5  -2   92.09    6.20
   8  -5  -2   99.29    5.70
   8  -5  -2   85.89    5.30
  -8  -5   2   91.99    5.90
   8   5  -2   92.09    5.70
  -8   5   2   90.59    6.00
   8   5  -2   88.49    5.80
   7  -5  -2   99.59    5.20
  -7   5   2   95.99    5.20
   7   5  -2  100.39    5.70
  -7   5   2  102.59    5.90
   7   5  -2   99.49    5.50
  -6  -5   2  462.95   12.90
  -6  -5   2  483.65   13.30
   6  -5  -2  470.05   12.90
   6  -5  -2  482.25   13.00
   6   5  -2  499.25   13.50
   6   5  -2  461.45   12.80
  -6   5   2  479.35   13.30
  -6   5   2  489.25   13.00
   6   5  -2  492.15   13.30
  -6   5   2  477.25   13.30
  -5  -5   2 1229.78   28.40
   5  -5  -2 1233.08   28.00
   5  -5  -2 1233.18   28.20
  -5  -5   2 1231.48   28.10
   5   5  -2 1292.37   28.70
  -5   5   2 1238.78   28.10
   5   5  -2 1288.87   28.60
  -5   5   2 1243.98   28.40
  -5   5   2 1267.67   28.60
   5   5  -2 1202.38   28.00
  -4  -5   2  230.58    7.10
   4  -5  -2  232.98    6.90
   4  -5  -2  226.68    6.90
   4   5  -2  240.28    7.20
  -4   5   2  227.68    7.10
  -4   5   2  223.28    7.00
   4   5  -2  232.68    7.20
   4   5  -2  223.38    6.90
   3  -5  -2   -0.70    1.60
  -3  -5   2    1.10    1.60
  -3  -5   2    0.10    1.40
   3  -5  -2   -2.10    1.40
  -3  -5   2   -2.30    1.80
   3  -5  -2   -2.40    1.40
  -3   5   2    1.80    1.70
   3   5  -2    0.10    1.50
   3   5  -2   -0.70    1.50
  -3   5   2   -0.70    1.50
   2  -5  -2 2648.94   55.49
  -2  -5   2 2688.93   56.19
  -2  -5   2 2651.14   55.29
   2  -5  -2 2639.74   55.49
  -2  -5   2 2667.23   56.29
   2  -5  -2 2619.44   55.19
  -2   5   2 2703.33   55.19
  -2   5   2 2701.23   55.69
  -2   5   2 2638.84   55.69
   2   5  -2 2637.24   56.19
   2   5  -2 2645.84   55.19
  -1  -5   2  138.59    4.50
  -1  -5   2  153.98    5.00
   1  -5  -2  150.48    3.40
   1  -5  -2  142.69    3.40
  -1  -5   2  136.49    4.10
   1   5  -2  144.29    4.50
  -1   5   2  148.39    3.80
  -1   5   2  147.79    3.80
   0  -5   2  783.42   17.40
   0  -5   2  769.42   17.60
   0   5  -2  788.32   17.40
   1  -5   2 1092.09   24.00
   1  -5   2 1078.09   23.70
   1   5   2 1070.69   22.70
   1   5   2 1093.99   22.70
  -1   5  -2 1076.59   23.80
  -2  -5  -2  170.58    4.60
   2  -5   2  173.78    5.90
   2  -5   2  179.58    5.60
  -2  -5  -2  173.38    4.70
   2   5   2  170.98    4.90
  -2   5  -2  184.48    5.60
   2   5   2  169.08    4.80
  -2   5  -2  177.58    5.80
  -3  -5  -2  355.16    8.90
  -3  -5  -2  339.07    8.80
   3  -5   2  358.56    9.50
   3  -5   2  360.56    9.70
   3   5   2  352.16    9.00
  -3   5  -2  368.66    9.70
   3   5   2  356.36    9.10
   4  -5   2    3.50    2.00
  -4  -5  -2    4.50    1.90
   4   5   2    5.10    1.90
   4   5   2    2.00    1.90
  -4   5  -2    2.60    1.90
  -4   5  -2    2.50    2.00
   5  -5   2    0.50    1.50
  -5  -5  -2   -1.00    1.90
  -5   5  -2   -0.50    2.10
   5   5   2    1.00    2.00
  -5   5  -2    4.40    2.30
   5   5   2    0.80    0.70
  -6  -5  -2   64.59    4.30
   6  -5   2   64.49    4.20
   6  -5   2   57.59    4.10
   6   5   2   67.19    4.30
   6   5   2   66.49    4.30
   6   5   2   62.79    4.60
  -6   5  -2   57.59    4.70
   7  -5   2   -5.10    2.10
  -7  -5  -2    5.80    2.60
   7  -5   2   -3.00    2.00
   7   5   2   -0.30    2.30
   7   5   2    0.00    2.40
   7   5   2    2.50    2.30
  -7   5  -2   -0.40    2.50
   8  -5   2  123.29    6.30
   8  -5   2  114.49    6.20
  -8  -5  -2  123.39    6.30
   8   5   2  118.39    6.10
  -8   5  -2  122.89    7.00
   8   5   2  125.29    6.40
   9  -5   2   64.29    5.60
   9   5   2   57.49    5.30
  -9   5  -2   59.79    5.70
  10  -5   2    1.40    3.10
 -10  -5  -2    1.00    3.20
  10   5   2    0.80    3.00
 -10   5  -2    4.60    3.50
  11  -5   2   -2.40    3.30
  11   5   2    4.10    3.50
 -11   5  -2   10.20    4.40
  12  -5   2    1.50    3.50
  12   5   2   -5.10    3.40
 -12   5  -2    3.10    3.80
  13  -5   2   30.80    5.60
  13   5   2   36.00    5.50
 -13   5  -2   31.20    6.10
  14   6  -2   -0.60    3.80
 -14   6   2    2.20    4.50
 -13   6   2    5.90    4.60
  13   6  -2    5.10    3.90
  12  -6  -2   98.49    7.00
 -12   6   2  106.99    8.10
  12   6  -2   82.79    7.30
 -11  -6   2    5.80    3.50
  11  -6  -2   17.60    4.20
  11   6  -2   11.10    4.10
 -11   6   2    5.70    4.00
  10  -6  -2   14.30    3.70
 -10  -6   2   18.70    4.20
 -10   6   2    1.80    3.30
  10   6  -2   11.30    3.80
   9  -6  -2   22.90    3.80
  -9  -6   2   20.20    3.80
  -9   6   2   20.00    3.90
   9   6  -2   19.10    3.70
   8  -6  -2  223.78    8.40
  -8  -6   2  233.48    8.90
   8  -6  -2  209.08    8.10
   8   6  -2  224.28    8.50
   8   6  -2  220.88    8.90
  -8   6   2  206.28    8.90
   7  -6  -2   34.60    3.50
   7  -6  -2   38.10    3.80
   7   6  -2   37.00    3.70
  -7   6   2   32.80    3.80
   7   6  -2   39.70    4.00
   6  -6  -2  258.37    8.40
   6  -6  -2  259.97    8.30
  -6  -6   2  246.78    8.30
  -6  -6   2  265.17    8.70
   6   6  -2  270.57    8.80
  -6   6   2  256.47    8.30
   6   6  -2  246.28    8.30
  -6   6   2  259.07    8.60
   6   6  -2  263.77    8.80
  -6   6   2  263.67    8.90
  -5  -6   2  106.59    5.20
   5  -6  -2  107.79    4.60
   5  -6  -2  112.69    4.70
  -5  -6   2  106.09    4.90
   5   6  -2  102.29    5.20
  -5   6   2  112.39    5.20
   5   6  -2  105.39    4.70
  -5   6   2  113.09    5.30
  -5   6   2  106.09    4.90
   5   6  -2  107.29    5.00
   4  -6  -2   55.19    3.30
   4  -6  -2   56.69    3.40
  -4  -6   2   57.29    3.50
   4   6  -2   50.59    3.50
   4   6  -2   57.09    3.80
  -4   6   2   53.49    3.40
   4   6  -2   54.59    3.20
  -4   6   2   59.49    3.80
  -3  -6   2  320.77    8.80
   3  -6  -2  332.87    8.30
  -3  -6   2  322.37    8.40
   3  -6  -2  328.07    8.40
   3  -6  -2  322.47    8.20
  -3   6   2  327.57    8.50
   3   6  -2  322.07    8.80
  -3   6   2  319.27    8.60
  -3   6   2  311.37    8.30
   3   6  -2  308.47    8.30
  -2  -6   2 1819.52   38.20
  -2  -6   2 1790.52   39.00
   2  -6  -2 1819.92   38.30
   2  -6  -2 1854.51   38.30
  -2  -6   2 1846.72   39.20
   2   6  -2 1806.42   38.20
  -2   6   2 1782.52   38.50
  -2   6   2 1837.82   38.60
   2   6  -2 1793.52   39.00
  -2   6   2 1827.92   38.20
  -1  -6   2   19.20    2.20
  -1  -6   2   18.70    1.60
  -1  -6   2   16.80    1.90
  -1   6   2   21.20    1.70
   1   6  -2   22.00    2.10
  -1   6   2   18.00    1.40
  -1   6   2   20.60    1.60
   0  -6   2   63.79    3.60
   0  -6   2   61.69    3.10
   0   6  -2   63.29    3.20
   1  -6   2 1438.86   31.30
   1  -6   2 1466.65   31.60
   1   6   2 1443.76   30.20
  -1   6  -2 1451.05   31.40
   1   6   2 1437.06   30.20
  -2  -6  -2    1.00    1.10
   2  -6   2    0.50    1.60
  -2  -6  -2   -0.90    1.00
   2  -6   2   -0.40    1.80
  -2   6  -2    0.10    1.50
   2   6   2    0.60    1.20
   2   6   2    0.70    1.20
   3  -6   2    9.00    2.00
  -3  -6  -2    7.30    1.60
  -3  -6  -2    8.10    1.60
   3   6   2    7.10    1.80
  -3   6  -2    8.70    2.10
   3   6   2    9.40    1.80
  -3   6  -2    9.80    2.20
  -4  -6  -2   53.39    3.40
   4  -6   2   51.89    3.50
  -4   6  -2   54.49    3.70
   4   6   2   55.39    3.40
  -4   6  -2   49.00    3.90
   5  -6   2   13.90    2.50
  -5  -6  -2   14.80    2.50
   5   6   2   14.40    2.50
  -5   6  -2   14.10    2.80
   5   6   2   12.80    2.20
  -5   6  -2   13.70    2.70
   6  -6   2  171.88    6.80
  -6  -6  -2  170.58    6.50
   6  -6   2  168.88    6.50
   6   6   2  142.99    6.00
   6   6   2  176.98    6.80
  -6   6  -2  182.78    7.30
   6   6   2  167.88    6.60
   7  -6   2   71.59    4.90
  -7  -6  -2   71.09    4.80
   7  -6   2   86.29    5.30
   7   6   2   62.79    4.60
   7   6   2   63.79    5.00
   7   6   2   81.19    5.20
  -7   6  -2   74.59    5.30
   8  -6   2   26.60    3.80
   8  -6   2   27.20    4.00
  -8  -6  -2   22.50    3.60
   8   6   2   29.40    3.70
   8   6   2   24.50    3.80
  -8   6  -2   22.60    3.90
   9  -6   2   44.10    4.80
  -9  -6  -2   27.50    3.90
   9   6   2   38.50    4.40
  -9   6  -2   54.39    5.60
  10  -6   2  110.79    7.10
  10   6   2  112.19    6.80
 -10   6  -2  106.19    7.30
  11  -6   2   -0.80    3.10
  11   6   2   -0.80    3.30
 -11   6  -2   -0.30    3.90
  12  -6   2   14.60    4.20
 -12   6  -2    7.60    4.40
  12   6   2    8.60    3.70
  13  -6   2    2.20    4.10
  13   6   2   -0.90    3.80
 -13   6  -2   -1.60    4.30
 -13   7   2   -0.30    4.30
  13   7  -2    0.60    3.70
  12   7  -2   37.60    5.70
 -12   7   2   36.20    5.60
 -11  -7   2   -0.10    3.50
  11  -7  -2    2.70    3.40
 -11   7   2    2.70    3.80
  11   7  -2   -0.70    3.40
  10  -7  -2   12.50    3.50
 -10  -7   2   20.60    4.00
  10   7  -2   19.60    4.20
 -10   7   2   18.30    4.20
  -9  -7   2   12.50    3.60
   9  -7  -2   20.50    3.60
  -9   7   2   16.40    4.10
   9   7  -2   14.70    3.80
   8  -7  -2  105.29    6.00
  -8   7   2  103.39    6.50
   8   7  -2  120.79    6.60
   8   7  -2  123.59    6.40
   7  -7  -2    7.20    2.50
   7  -7  -2    8.60    2.70
  -7  -7   2    8.40    2.70
   7   7  -2    6.40    2.60
  -7   7   2    9.90    3.10
  -7   7   2    7.60    2.90
   7   7  -2    9.10    2.90
  -6  -7   2   42.00    3.80
   6  -7  -2   41.80    3.50
  -6  -7   2   50.29    3.90
   6  -7  -2   41.10    3.60
  -6   7   2   46.40    3.90
  -6   7   2   42.00    4.00
   6   7  -2   36.90    3.80
   6   7  -2   41.30    3.50
  -6   7   2   46.80    3.60
   6   7  -2   32.30    3.50
   5  -7  -2    3.70    2.00
  -5  -7   2    1.90    1.90
  -5  -7   2    2.90    1.90
   5  -7  -2    2.30    1.90
   5   7  -2    5.20    2.00
  -5   7   2    2.40    1.70
  -5   7   2    2.90    2.10
  -5   7   2    2.00    2.00
   5   7  -2    1.60    2.20
   5   7  -2    4.50    2.20
   4  -7  -2 1300.77   29.00
   4  -7  -2 1346.87   29.30
  -4  -7   2 1336.27   29.70
  -4   7   2 1308.07   29.10
  -4   7   2 1297.97   29.60
   4   7  -2 1317.37   29.90
  -4   7   2 1342.77   29.50
   4   7  -2 1321.67   29.70
   4   7  -2 1334.57   29.10
  -3  -7   2  386.26    9.70
   3  -7  -2  388.36    9.60
   3  -7  -2  392.46    9.60
  -3  -7   2  388.66   10.20
  -3   7   2  403.06    9.90
  -3   7   2  384.16   10.10
   3   7  -2  396.46   10.30
  -3   7   2  390.06    9.70
   3   7  -2  382.76    9.70
   2  -7  -2    7.80    1.30
  -2  -7   2    4.80    1.70
  -2  -7   2    3.20    1.80
   2  -7  -2    6.20    1.30
  -2  -7   2    6.30    1.50
  -2   7   2    6.70    1.70
  -2   7   2    6.30    1.40
   2   7  -2    8.00    1.80
  -2   7   2    7.80    1.60
  -1  -7   2    0.60    1.10
  -1  -7   2    2.30    1.70
  -1  -7   2    0.90    1.50
  -1   7   2   -0.40    1.00
  -1   7   2    0.40    1.10
   1   7  -2    0.10    1.40
  -1   7   2   -0.80    1.00
   0  -7   2  206.18    6.30
   0  -7   2  214.88    6.00
   0   7   2  200.18    4.70
   0   7   2  206.68    4.70
   0   7  -2  203.78    6.00
   1  -7   2    9.00    1.80
   1  -7   2    6.50    1.90
   1   7   2    8.50    1.10
  -1   7  -2    8.60    1.80
   1   7   2    8.10    1.00
   2  -7   2  140.69    5.00
  -2  -7  -2  131.79    3.70
  -2  -7  -2  136.09    3.70
  -2   7  -2  144.29    5.10
   2   7   2  135.09    4.10
   2   7   2  136.09    4.10
  -3  -7  -2  230.78    6.30
   3  -7   2  232.18    7.20
   3   7   2  230.68    6.60
  -3   7  -2  228.28    7.20
   3   7   2  236.98    6.50
  -3   7  -2  226.98    7.50
   4  -7   2   26.80    2.80
  -4  -7  -2   34.90    2.70
  -4   7  -2   29.70    3.20
  -4   7  -2   42.40    3.50
   4   7   2   31.20    2.80
   5  -7   2   47.60    3.50
   5  -7   2   40.20    3.40
  -5  -7  -2   39.10    3.20
  -5   7  -2   34.80    3.60
   5   7   2   37.60    3.20
  -5   7  -2   41.70    3.90
   5   7   2   41.60    3.40
   5   7   2   42.50    3.40
   6  -7   2   28.90    3.30
  -6  -7  -2   22.70    3.00
   6   7   2   28.20    3.20
   6   7   2   28.00    3.30
  -6   7  -2   29.10    3.60
   7  -7   2   89.09    5.20
   7  -7   2   87.79    5.10
  -7  -7  -2   77.09    5.10
   7   7   2   85.19    5.30
   7   7   2   87.59    5.40
  -7   7  -2   83.99    5.90
  -8  -7  -2   91.09    5.70
   8  -7   2  109.09    5.90
   8  -7   2   92.89    5.90
   8   7   2   86.49    5.60
  -8   7  -2  105.79    6.70
   8   7   2   98.59    6.10
   8   7   2   85.79    5.60
  -9  -7  -2   22.80    3.80
   9  -7   2   25.60    4.10
   9   7   2   18.70    3.80
  -9   7  -2   22.30    4.20
  10  -7   2    5.30    3.20
 -10   7  -2    1.40    3.80
  10   7   2    0.40    3.00
  11  -7   2   -4.00    2.90
 -11   7  -2   10.90    4.10
  11   7   2   -1.10    3.10
  12  -7   2   47.30    5.90
  12   7   2   39.70    5.60
 -12   7  -2   52.09    6.60
  13   7   2   -2.60    3.70
 -13   7  -2    6.20    4.80
 -13   8   2    2.00    4.50
  13   8  -2   -3.20    3.90
 -12   8   2   49.50    6.40
  12   8  -2   62.59    6.50
  11  -8  -2    0.20    2.90
  11   8  -2   -5.50    2.90
 -11   8   2   -1.90    3.70
  10  -8  -2   47.80    5.10
 -10  -8   2   49.30    5.40
 -10   8   2   32.70    5.10
  10   8  -2   48.50    5.50
   9  -8  -2  169.68    7.80
  -9  -8   2  164.78    8.00
   9   8  -2  167.18    8.20
  -9   8   2  182.48    8.60
   8  -8  -2   22.40    3.10
   8  -8  -2   26.60    3.60
  -8   8   2   27.40    4.30
   8   8  -2   34.60    4.30
   8   8  -2   31.40    3.90
   7  -8  -2    1.20    2.20
  -7  -8   2   -0.20    2.30
   7   8  -2    2.20    2.30
  -7   8   2   -1.40    2.40
  -7   8   2   -1.80    2.30
   7   8  -2    5.80    2.80
   6  -8  -2  186.28    6.70
   6  -8  -2  182.88    6.70
  -6  -8   2  184.48    7.10
   6   8  -2  185.48    7.30
   6   8  -2  189.98    7.30
   6   8  -2  170.88    6.70
  -6   8   2  178.58    6.80
  -6   8   2  182.88    7.20
  -6   8   2  168.38    7.00
   5  -8  -2   78.59    4.20
  -5  -8   2   93.39    4.60
   5  -8  -2   83.69    4.30
  -5  -8   2   96.59    4.80
   5   8  -2   91.79    4.40
  -5   8   2   79.89    4.40
  -5   8   2   87.99    4.90
   5   8  -2   99.19    4.80
   5   8  -2  105.69    4.90
   4  -8  -2  284.67    8.20
  -4  -8   2  287.07    8.60
   4  -8  -2  296.67    8.10
  -4   8   2  303.37    8.80
   4   8  -2  288.37    8.80
   4   8  -2  302.47    8.80
  -4   8   2  300.77    8.60
   4   8  -2  291.97    8.20
  -4   8   2  306.07    8.30
  -3  -8   2  279.57    8.20
   3  -8  -2  295.47    7.60
  -3  -8   2  290.17    7.80
   3  -8  -2  301.47    7.70
  -3   8   2  283.97    7.70
   3   8  -2  283.97    7.70
  -3   8   2  289.27    8.00
   3   8  -2  294.47    8.40
  -3   8   2  312.87    8.30
   2  -8  -2   24.50    1.70
  -2  -8   2   23.80    1.90
   2  -8  -2   27.10    2.10
  -2  -8   2   22.70    2.30
   2   8  -2   21.20    2.30
  -2   8   2   24.60    1.90
  -2   8   2   26.90    2.10
  -2   8   2   25.50    2.20
  -1  -8   2    1.70    1.60
  -1  -8   2    3.60    1.10
  -1   8   2    1.80    1.10
  -1   8   2    0.40    1.20
  -1   8   2    1.80    1.00
   1   8  -2    1.10    1.50
   0  -8   2    4.90    1.60
   0   8   2    5.90    0.90
   0   8   2    4.50    1.00
   0   8  -2    7.30    1.70
   1  -8   2    1.10    1.60
   1   8   2    0.50    0.90
   1   8   2   -1.20    1.00
  -1   8  -2    2.60    1.70
  -2  -8  -2    0.80    0.90
   2  -8   2   -1.00    1.60
  -2  -8  -2   -0.30    0.90
  -2   8  -2   -1.80    1.70
   2   8   2    0.60    1.30
   2   8   2    0.60    1.20
  -3  -8  -2  238.58    6.30
   3  -8   2  236.28    7.20
   3   8   2  231.08    6.60
   3   8   2  232.98    6.60
  -3   8  -2  232.08    7.60
  -3   8  -2  232.18    7.40
   4  -8   2  219.68    7.00
  -4  -8  -2  216.78    6.40
  -4   8  -2  207.78    7.30
   4   8   2  216.18    6.60
  -4   8  -2  208.98    7.60
   4   8   2  208.28    6.60
   5  -8   2   33.30    3.10
  -5  -8  -2   32.70    3.00
   5  -8   2   37.20    3.40
   5   8   2   36.30    3.20
  -5   8  -2   41.20    3.80
   5   8   2   31.80    3.20
  -5   8  -2   33.40    3.80
   5   8   2   34.30    3.20
   6  -8   2   54.89    4.10
  -6  -8  -2   52.29    4.10
   6   8   2   50.79    4.10
  -6   8  -2   52.69    4.80
   6   8   2   55.09    4.30
   7  -8   2    0.10    2.20
   7  -8   2   -0.60    2.10
  -7  -8  -2    0.90    2.30
   7   8   2   -5.10    2.20
   7   8   2   -1.00    2.30
  -7   8  -2   -0.80    2.60
   8  -8   2   23.20    3.80
  -8  -8  -2   10.00    3.00
   8  -8   2   12.70    3.20
  -8   8  -2    8.70    3.60
   8   8   2   12.80    2.90
   9  -8   2   46.80    4.90
  -9  -8  -2   40.40    4.60
   9   8   2   29.80    4.30
  -9   8  -2   39.30    5.00
  10  -8   2   67.49    6.00
  10   8   2   61.99    5.80
 -10   8  -2   68.29    6.60
  11  -8   2   -0.70    3.40
  11   8   2   -2.00    3.30
 -11   8  -2   -0.30    3.90
  12  -8   2   16.10    4.40
  12   8   2   18.20    4.70
 -12   8  -2   19.50    5.30
 -13   8  -2   39.80    6.70
  13   8   2   35.00    5.80
  13   9  -2    3.50    4.20
 -13   9   2    1.90    4.30
 -12   9   2   18.80    5.10
  12   9  -2   26.60    4.90
 -11   9   2   38.60    5.70
  11   9  -2   42.30    5.50
 -10  -9   2  134.49    7.70
  10  -9  -2  134.29    7.40
 -10   9   2  127.99    7.70
  10   9  -2  125.49    7.40
   9  -9  -2   18.60    3.40
  -9  -9   2   17.10    3.50
   9   9  -2   25.60    4.30
  -9   9   2   17.30    4.10
   8  -9  -2  100.49    5.80
  -8  -9   2  116.89    6.30
   8  -9  -2  108.69    6.00
   8   9  -2  117.59    6.20
   8   9  -2  105.79    6.10
  -8   9   2  100.39    6.10
   7  -9  -2   93.39    5.20
  -7  -9   2   84.79    5.30
   7  -9  -2   82.99    5.10
  -7   9   2  100.49    5.60
  -7   9   2   95.29    5.60
   7   9  -2   93.69    5.60
   7   9  -2   89.99    5.70
   7   9  -2   96.19    5.30
   6  -9  -2  124.19    5.40
  -6  -9   2  118.29    5.70
   6  -9  -2  115.39    5.30
  -6   9   2  114.89    5.90
   6   9  -2  124.09    6.00
   6   9  -2  116.99    5.40
   6   9  -2  130.39    6.10
  -5  -9   2    5.30    2.10
   5  -9  -2    0.60    1.90
  -5  -9   2    6.20    2.30
   5  -9  -2    6.20    1.90
   5   9  -2    4.50    2.00
  -5   9   2    4.20    2.40
  -5   9   2    4.60    2.00
  -5   9   2    1.60    2.10
   5   9  -2    6.90    2.30
   5   9  -2    4.60    2.00
  -4  -9   2  266.77    8.10
   4  -9  -2  264.17    7.60
   4  -9  -2  267.87    7.60
   4   9  -2  260.67    7.60
  -4   9   2  268.97    8.20
  -4   9   2  262.07    8.00
   4   9  -2  294.27    8.50
  -4   9   2  265.87    7.70
  -3  -9   2    0.10    1.50
   3  -9  -2    1.60    1.40
   3  -9  -2    0.60    1.40
  -3  -9   2    0.40    1.70
   3   9  -2    1.50    1.40
  -3   9   2    2.70    1.90
   3   9  -2    2.40    1.50
  -3   9   2    0.40    1.60
   3   9  -2   -1.90    1.60
  -3   9   2    0.70    1.40
  -2  -9   2   46.60    3.00
   2  -9  -2   48.90    2.20
  -2  -9   2   48.70    2.50
  -2   9   2   47.70    2.80
  -2   9   2   44.60    2.40
   2   9  -2   50.79    3.50
   2   9  -2   44.80    3.10
  -2   9   2   48.60    3.00
  -1  -9   2  220.68    6.60
  -1  -9   2  237.58    5.70
   1   9  -2  239.58    7.20
  -1   9   2  226.58    5.60
   1   9  -2  225.48    6.80
  -1   9   2  229.08    6.00
  -1   9   2  235.58    5.80
   0  -9   2  100.89    4.00
   0   9  -2  102.09    4.50
   0   9   2  107.09    3.20
   0   9  -2  100.59    4.20
   0   9   2  106.99    3.00
   1  -9   2  112.19    4.20
   1   9   2  105.69    3.20
   1   9   2  101.89    3.30
  -1   9  -2  107.99    4.40
   2  -9   2   54.29    3.30
   2   9   2   54.09    2.60
   2   9   2   51.39    2.70
  -2   9  -2   50.29    3.50
  -3  -9  -2   14.50    1.70
   3  -9   2   14.30    2.20
  -3   9  -2   15.10    2.60
  -3   9  -2   16.50    2.50
   3   9   2   13.30    2.00
   3   9   2   13.50    1.90
   4  -9   2  324.67    9.40
  -4  -9  -2  319.17    8.40
   4  -9   2  314.57    8.70
  -4   9  -2  294.37    9.70
  -4   9  -2  328.07    9.60
   4   9   2  309.67    8.60
   4   9   2  311.87    8.80
   5  -9   2    3.00    2.20
  -5  -9  -2    8.30    2.20
   5  -9   2    7.70    2.10
  -5   9  -2    7.90    2.60
   5   9   2    8.50    2.40
   5   9   2    8.30    2.30
  -5   9  -2   13.30    3.00
   5   9   2    7.20    2.20
  -6  -9  -2    8.70    2.40
   6  -9   2    9.00    2.50
   6  -9   2    1.30    1.90
  -6   9  -2    8.70    3.20
   6   9   2    4.40    2.30
   6   9   2    6.80    2.50
   6   9   2    7.30    2.40
   7  -9   2   32.10    3.60
  -7  -9  -2   39.70    3.80
   7  -9   2   30.70    3.70
  -7   9  -2   42.00    4.70
   7   9   2   30.90    3.80
   7   9   2   36.60    3.80
  -8  -9  -2   15.70    3.20
   8  -9   2   16.90    3.50
   8  -9   2    8.80    3.00
   8   9   2   13.80    3.00
  -8   9  -2   19.50    3.80
   9  -9   2    2.20    2.80
  -9   9  -2    4.80    3.50
   9   9   2   -1.60    2.70
  10  -9   2   23.70    4.40
  10   9   2   24.90    4.40
 -10   9  -2   15.60    4.30
  11  -9   2   13.60    4.10
 -11   9  -2   15.90    4.50
  11   9   2   14.70    4.00
 -12   9  -2    6.40    4.30
  12   9   2    8.70    4.10
 -13   9  -2   -6.80    4.10
  13   9   2    0.60    4.00
  13  10  -2    1.80    4.20
 -13  10   2    2.80    4.20
  12  10  -2   63.49    6.70
 -12  10   2   66.19    7.00
 -11  10   2   72.59    6.90
  11  10  -2   73.49    6.80
 -10  10   2   53.39    6.10
  10  10  -2   52.79    5.60
   9  10  -2  160.38    7.90
  -9  10   2  161.98    8.40
   8 -10  -2  231.08    8.60
  -8 -10   2  227.98    8.90
   8 -10  -2  228.98    8.60
   8  10  -2  222.98    9.10
  -8  10   2  222.18    9.40
   8  10  -2  213.18    8.60
  -7 -10   2   47.50    4.40
   7 -10  -2   48.30    4.10
   7 -10  -2   47.40    4.10
   7  10  -2   51.09    4.60
   7  10  -2   45.80    4.10
   7  10  -2   55.09    4.70
  -7  10   2   53.69    4.80
  -6 -10   2   61.39    4.40
   6 -10  -2   72.19    4.30
   6 -10  -2   67.39    4.20
  -6  10   2   67.39    4.90
   6  10  -2   65.09    4.70
   6  10  -2   59.19    4.10
   5 -10  -2   26.00    2.70
   5 -10  -2   25.90    2.70
  -5 -10   2   33.50    3.30
   5  10  -2   32.70    3.00
   5  10  -2   28.10    3.20
  -5  10   2   30.80    3.20
  -5  10   2   25.90    3.10
   4 -10  -2   11.70    1.90
  -4 -10   2    8.70    2.20
   4 -10  -2    8.70    1.80
  -4  10   2   10.50    2.20
   4  10  -2   13.40    2.10
  -4  10   2    7.50    2.40
  -4  10   2    9.80    2.00
   4  10  -2   11.00    2.30
  -3 -10   2  103.09    4.40
   3 -10  -2  102.29    3.70
  -3 -10   2  107.29    3.90
  -3  10   2   98.09    3.80
   3  10  -2   94.89    4.70
  -3  10   2  101.09    4.50
   3  10  -2  105.79    4.70
   3  10  -2  102.29    3.90
  -3  10   2  102.29    4.30
  -2 -10   2  156.68    4.60
   2 -10  -2  157.68    4.30
  -2 -10   2  159.38    5.40
   2  10  -2  150.88    5.80
  -2  10   2  159.68    5.20
  -2  10   2  158.88    4.90
   2  10  -2  156.68    5.50
  -2  10   2  153.28    4.50
  -1 -10   2   51.09    2.10
  -1 -10   2   45.40    3.10
  -1  10   2   48.10    2.40
  -1  10   2   50.69    2.00
  -1  10   2   49.70    2.70
   1  10  -2   47.50    3.20
   1  10  -2   48.40    3.50
   0 -10   2   91.69    2.70
   0 -10   2   93.19    4.00
   0  10   2   93.09    3.00
   0  10   2   91.59    3.20
   0  10  -2  109.49    4.70
   0  10  -2  100.29    4.10
   1 -10   2   33.50    2.80
   1  10   2   32.70    2.00
  -1  10  -2   38.00    3.10
  -1  10  -2   29.20    3.10
   1  10   2   35.80    2.10
   2 -10   2  255.97    7.50
   2  10   2  252.17    6.50
   2  10   2  236.88    6.60
  -2  10  -2  261.97    7.70
   3 -10   2   16.50    2.40
  -3 -10  -2   14.50    1.60
   3  10   2   10.40    1.90
  -3  10  -2   17.30    2.60
   3  10   2   14.40    1.90
  -3  10  -2   15.60    2.50
   4 -10   2    2.40    1.90
   4 -10   2    2.20    1.70
  -4 -10  -2    3.20    1.60
   4  10   2    1.00    1.70
  -4  10  -2    1.70    1.90
   4  10   2    1.30    1.80
   4  10   2    1.10    1.80
  -4  10  -2    2.50    2.40
  -5 -10  -2   13.00    2.30
   5 -10   2   14.90    2.40
   5 -10   2   15.60    2.70
   5  10   2   10.90    2.50
  -5  10  -2   12.70    3.10
   5  10   2    9.90    2.40
   5  10   2   12.70    2.40
  -5  10  -2   11.80    2.60
  -6 -10  -2  109.99    5.10
   6 -10   2  108.99    5.50
   6 -10   2  103.39    5.20
   6  10   2  112.49    5.50
   6  10   2  108.29    5.40
   6  10   2  103.39    5.30
  -6  10  -2  110.09    6.30
   7 -10   2    1.90    2.50
   7 -10   2    2.50    2.50
  -7 -10  -2   -0.80    2.40
   7  10   2   -2.50    2.40
   7  10   2   -1.10    1.70
  -7  10  -2   -2.10    2.60
   7  10   2   -4.10    2.30
   8 -10   2   68.09    5.00
   8 -10   2   65.99    5.30
   8  10   2   68.99    4.90
  -8  10  -2   58.09    5.60
   9 -10   2   66.09    5.80
   9  10   2   71.39    5.40
  -9  10  -2   53.79    5.80
  10 -10   2   -4.00    3.10
  10  10   2    5.00    3.30
 -10  10  -2   12.20    4.10
  11  10   2    0.40    3.00
 -11  10  -2    4.60    4.30
 -12  10  -2    6.80    4.70
  12  10   2    7.60    4.10
 -13  10  -2   21.80    5.60
  13  10   2   32.80    5.60
 -13  11   2  109.19    9.30
  13  11  -2  112.39    8.20
 -12  11   2    4.10    4.10
  12  11  -2    9.60    4.10
  11  11  -2   33.30    5.20
 -11  11   2   26.10    5.30
 -10  11   2   30.90    5.00
  10  11  -2   29.80    4.80
   9  11  -2    5.30    3.40
  -9  11   2    7.70    3.80
   8 -11  -2  137.99    6.70
   8 -11  -2  141.49    6.70
  -8 -11   2  148.99    7.20
   8  11  -2  139.79    7.30
  -8  11   2  138.79    7.20
   8  11  -2  147.69    6.90
  -7 -11   2   22.70    3.40
   7 -11  -2   25.90    3.30
   7 -11  -2   21.80    3.10
   7  11  -2   21.70    3.60
   7  11  -2   25.30    3.70
  -7  11   2   26.10    3.70
   7  11  -2   14.00    3.00
  -6 -11   2   45.30    4.00
   6 -11  -2   44.40    3.60
   6 -11  -2   44.40    3.60
   6  11  -2   36.60    3.60
   6  11  -2   43.50    4.00
  -6  11   2   41.50    4.10
   5 -11  -2    1.20    1.70
   5 -11  -2   -1.40    1.60
  -5 -11   2   -2.20    1.90
  -5  11   2    4.70    2.40
   5  11  -2   -0.60    2.10
  -5  11   2    1.80    2.10
   5  11  -2    0.60    1.80
   4 -11  -2  365.96    9.60
   4 -11  -2  382.26    9.70
  -4 -11   2  361.26   10.30
  -4  11   2  373.76   10.20
  -4  11   2  366.46    9.70
   4  11  -2  368.66   10.80
  -4  11   2  380.46   10.60
   4  11  -2  365.16   10.50
   4  11  -2  379.16    9.80
  -3 -11   2   28.60    2.30
   3 -11  -2   26.50    2.10
  -3 -11   2   28.20    2.70
   3  11  -2   27.10    2.80
  -3  11   2   27.50    2.20
  -3  11   2   28.40    2.50
   3  11  -2   29.10    3.10
  -3  11   2   25.20    2.80
  -2 -11   2    1.70    1.20
   2 -11  -2    2.90    1.00
  -2 -11   2    2.80    1.70
  -2  11   2    2.60    1.20
  -2  11   2    1.70    1.70
  -2  11   2    2.80    1.50
   2  11  -2   -1.00    1.50
   2  11  -2    2.40    2.10
  -1 -11   2   19.50    1.50
  -1 -11   2   18.60    2.20
   1  11  -2   21.60    2.70
  -1  11   2   20.70    1.80
  -1  11   2   22.80    2.00
   1  11  -2   19.60    2.30
  -1  11   2   18.40    1.40
   0 -11   2  129.39    4.80
   0  11  -2  135.59    5.00
   0  11   2  132.19    3.90
   0  11   2  131.99    4.10
   0  11  -2  127.99    5.40
   1 -11   2 1055.49   24.40
  -1  11  -2 1100.69   25.30
   1  11   2 1090.29   23.50
   1  11   2 1074.69   23.30
  -1  11  -2 1100.99   24.70
   2 -11   2   60.49    3.50
  -2  11  -2   59.69    3.80
   2  11   2   62.29    2.90
   2  11   2   57.69    3.00
  -2  11  -2   42.30    3.60
   3 -11   2  328.87    8.60
  -3 -11  -2  331.57    7.90
   3 -11   2  343.07    9.50
   3  11   2  336.37    8.90
   3  11   2  346.17    8.80
  -3  11  -2  326.57    9.80
   3  11   2  335.47    8.80
   4 -11   2  164.28    5.60
  -4 -11  -2  171.68    5.20
   4 -11   2  168.28    6.30
   4  11   2  159.18    5.80
  -4  11  -2  169.38    6.90
   4  11   2  153.88    5.70
   4  11   2  164.48    5.70
  -4  11  -2  167.68    6.40
   5 -11   2   83.89    4.80
  -5 -11  -2   90.49    4.20
   5 -11   2   85.79    4.50
   5  11   2   94.79    4.70
   5  11   2   89.69    4.70
   5  11   2   94.09    4.60
  -5  11  -2  103.19    5.60
  -5  11  -2   84.89    5.30
   6 -11   2    2.40    2.10
  -6 -11  -2   -0.60    2.00
   6 -11   2    0.10    2.00
   6  11   2   -0.60    2.20
   6  11   2    0.60    2.10
  -6  11  -2   -4.60    2.60
   6  11   2   -0.30    2.30
   7 -11   2   15.90    3.00
   7 -11   2    2.00    2.10
  -7 -11  -2   13.40    2.80
   7  11   2   14.00    3.10
  -7  11  -2   14.20    3.60
   7  11   2   12.60    3.10
   8 -11   2    1.10    2.50
   8 -11   2   -2.60    2.50
  -8  11  -2    0.00    3.20
   8  11   2   -1.70    2.20
   9 -11   2    6.30    3.20
  -9  11  -2    0.90    3.70
   9  11   2    2.00    2.60
  10 -11   2   -3.20    3.00
  10  11   2    1.20    2.90
 -10  11  -2   -5.00    3.20
  11  11   2   -3.60    2.80
 -11  11  -2    2.40    4.20
  12  11   2    2.70    3.90
 -12  11  -2   -1.00    4.20
  12  12  -2   31.20    5.50
 -12  12   2   30.40    5.90
 -11  12   2   74.29    7.00
  11  12  -2   81.79    7.10
  10  12  -2  110.09    7.40
 -10  12   2  100.09    7.50
   9  12  -2   70.69    6.20
  -9  12   2   64.89    6.10
   8 -12  -2   13.20    3.10
   8  12  -2    8.80    3.40
  -8  12   2    6.10    3.30
   8  12  -2    9.50    3.20
  -7 -12   2   14.30    3.20
   7 -12  -2   15.90    3.00
   7 -12  -2   19.90    3.10
  -7  12   2    8.50    2.80
   7  12  -2    9.00    2.80
   7  12  -2   16.30    3.00
   6 -12  -2    1.80    2.10
  -6 -12   2    3.90    2.30
   6 -12  -2    0.30    2.10
  -6  12   2    2.20    2.50
   6  12  -2    4.90    2.30
   6  12  -2    0.90    2.30
   5 -12  -2   24.50    2.60
  -5 -12   2   18.90    2.80
   5 -12  -2   19.70    2.50
   5  12  -2   21.60    2.60
   5  12  -2   23.50    3.10
  -5  12   2   22.30    3.00
  -5  12   2   16.30    3.10
   4 -12  -2   33.50    2.60
  -4 -12   2   29.30    3.00
   4  12  -2   29.00    3.10
  -4  12   2   26.70    3.20
  -4  12   2   25.90    2.90
   4  12  -2   25.50    2.50
   4  12  -2   28.40    3.20
   3 -12  -2  203.48    5.70
  -3 -12   2  201.38    6.60
  -3  12   2  187.18    6.50
  -3  12   2  200.28    6.30
   3  12  -2  187.18    6.60
   3  12  -2  201.08    7.10
   2 -12  -2    4.70    1.10
  -2 -12   2    1.40    1.70
   2  12  -2    2.40    1.70
   2  12  -2    4.90    2.10
  -2  12   2    3.40    1.50
  -2  12   2    5.70    1.90
  -2  12   2    7.40    1.20
  -1 -12   2   15.30    2.10
  -1 -12   2   20.50    1.30
  -1  12   2   16.20    2.10
   1  12  -2   23.60    2.90
   1  12  -2   23.30    2.50
  -1  12   2   18.60    1.80
   0 -12   2  169.88    5.70
   0  12   2  174.98    5.20
   0  12  -2  179.98    6.70
   0  12  -2  179.38    6.00
   0  12   2  177.48    4.90
   1 -12   2  274.17    8.00
   1  12   2  276.07    7.10
  -1  12  -2  289.87    8.30
  -1  12  -2  285.87    8.90
   1  12   2  279.57    7.30
   2 -12   2    5.90    1.90
   2 -12   2    6.90    1.30
   2  12   2    8.90    1.50
   2  12   2    6.00    1.70
  -2  12  -2    7.90    2.40
  -2  12  -2    4.60    2.00
   2  12   2    8.90    1.60
   3 -12   2  145.49    5.60
   3 -12   2  128.69    4.50
  -3 -12  -2  141.99    3.80
   3  12   2  144.89    4.90
  -3  12  -2  140.19    5.90
   3  12   2  135.89    4.90
   3  12   2  141.79    4.90
   4 -12   2    3.40    1.80
  -4 -12  -2    2.80    1.60
   4 -12   2    3.70    2.10
   4  12   2    2.90    1.90
  -4  12  -2    2.10    2.20
   4  12   2    2.30    1.80
   4  12   2    2.40    1.90
   5 -12   2  101.49    5.20
   5 -12   2   91.89    4.60
  -5 -12  -2  104.09    4.40
  -5  12  -2  100.29    5.90
   5  12   2  104.09    4.90
  -5  12  -2  103.69    5.80
   5  12   2   97.69    4.90
   5  12   2   94.49    4.70
   6 -12   2   -1.60    2.10
   6 -12   2    2.70    2.40
  -6 -12  -2   -0.30    2.00
  -6  12  -2    0.40    2.90
   6  12   2   -2.90    2.10
   6  12   2   -0.10    2.20
   6  12   2    3.10    2.30
   7 -12   2   34.40    3.80
   7  12   2   40.30    4.10
   7  12   2   35.90    4.10
  -7  12  -2   33.60    4.60
   8 -12   2   45.00    4.70
   8 -12   2   44.10    4.40
  -8  12  -2   37.20    4.90
   8  12   2   41.40    4.30
   9 -12   2   16.60    3.80
   9  12   2   21.40    3.80
  -9  12  -2   20.60    4.70
 -10  12  -2    2.30    3.70
  10  12   2    3.80    3.00
 -11  12  -2    7.70    4.60
  11  12   2    5.70    3.50
  12  12   2    3.70    3.80
 -12  12  -2    0.80    4.20
 -12  13   2    3.00    4.40
  12  13  -2   -1.10    3.70
 -11  13   2    6.20    4.20
  11  13  -2    8.00    3.70
  10  13  -2   35.40    5.10
 -10  13   2   24.90    4.90
   9  13  -2    4.20    3.30
  -9  13   2    2.30    3.60
   8 -13  -2   57.39    4.80
   8  13  -2   65.59    5.10
  -8  13   2   57.69    5.40
   8  13  -2   59.79    5.40
  -7 -13   2  270.57    9.40
   7 -13  -2  276.77    9.10
   7  13  -2  248.98    9.60
  -7  13   2  283.17   10.00
   7  13  -2  265.27    9.20
  -6 -13   2   31.80    3.50
   6 -13  -2   28.20    3.00
   6 -13  -2   26.10    3.10
  -6  13   2   28.40    3.70
   6  13  -2   26.30    3.20
   5 -13  -2   35.20    3.00
   5 -13  -2   38.60    3.20
  -5 -13   2   44.30    3.70
  -5  13   2   40.70    4.10
  -5  13   2   39.20    3.70
   5  13  -2   46.30    3.90
   5  13  -2   45.50    3.50
  -4 -13   2   84.39    4.50
   4 -13  -2   79.59    3.70
   4  13  -2   86.29    3.90
   4  13  -2   84.69    4.70
  -4  13   2   83.19    4.70
  -4  13   2   74.49    4.20
   3 -13  -2  159.88    4.90
  -3 -13   2  161.38    5.90
  -3  13   2  167.58    5.90
  -3  13   2  161.18    6.00
   3  13  -2  169.48    6.20
   3  13  -2  167.38    6.60
  -2 -13   2    8.30    2.00
   2 -13  -2    8.10    1.10
   2  13  -2    8.60    2.50
   2  13  -2    7.30    2.00
  -2  13   2    9.60    1.90
  -2  13   2    5.40    1.90
  -1 -13   2   17.50    2.20
   1  13  -2   17.50    2.70
  -1  13   2   18.70    2.20
   1  13  -2   16.40    2.40
  -1  13   2   20.20    2.00
   0 -13   2   88.39    4.20
   0  13   2   97.39    3.40
   0  13   2   94.29    3.80
   0  13  -2   90.49    4.50
   0  13  -2   89.29    4.80
   1 -13   2  236.38    7.20
   1  13   2  238.18    6.60
  -1  13  -2  232.98    8.10
  -1  13  -2  240.98    7.60
   1  13   2  237.18    5.60
   1  13   2  236.48    6.30
   2 -13   2    5.60    1.20
   2 -13   2    7.10    2.00
  -2  13  -2    4.60    2.10
   2  13   2    4.10    1.70
   2  13   2    6.90    1.60
   2  13   2    5.00    1.40
  -2  13  -2    6.50    2.40
   3 -13   2   52.59    3.90
   3 -13   2   59.99    2.90
   3  13   2   61.49    3.30
   3  13   2   64.59    3.30
  -3  13  -2   62.79    4.20
   3  13   2   64.99    3.60
   4 -13   2  104.39    4.30
  -4 -13  -2   97.19    3.70
   4 -13   2   97.69    4.90
   4  13   2  106.19    4.80
  -4  13  -2  106.09    5.50
   4  13   2  108.09    4.60
   4  13   2  101.69    4.40
  -5 -13  -2  102.39    4.30
   5 -13   2   95.09    5.10
   5 -13   2   96.79    4.50
   5  13   2  101.19    4.80
   5  13   2   95.79    4.80
   5  13   2  100.19    5.00
  -5  13  -2  103.99    5.90
   6 -13   2   50.79    4.40
   6 -13   2   53.09    4.20
   6  13   2   53.59    4.30
  -6  13  -2   38.90    4.70
   6  13   2   52.99    4.10
   7 -13   2   12.00    2.90
   7 -13   2   14.60    3.00
   7  13   2   12.40    3.00
   7  13   2   11.30    3.00
  -7  13  -2   15.50    4.00
   8 -13   2   70.19    5.20
  -8  13  -2   78.19    6.20
   8  13   2   80.09    5.70
  -9  13  -2    3.00    3.60
   9  13   2    2.00    2.80
  10  13   2    1.00    3.00
 -10  13  -2   10.10    4.50
  11  13   2   -1.50    3.10
 -11  13  -2   -5.70    3.80
 -12  13  -2   12.10    5.00
  12  13   2    4.70    3.80
 -12  14   2   91.49    8.40
  12  14  -2  122.49    8.30
  11  14  -2   37.90    5.60
 -11  14   2   38.80    6.00
  10  14  -2   -3.20    3.30
 -10  14   2    3.90    3.90
   9  14  -2   17.90    4.00
  -9  14   2   20.90    4.40
   8 -14  -2  126.89    6.30
  -8  14   2  135.79    7.30
   8  14  -2  117.89    6.40
   8  14  -2  127.69    7.00
   7 -14  -2  236.88    8.20
   7  14  -2  231.48    8.40
   7  14  -2  213.28    8.80
  -7  14   2  225.48    9.10
  -6 -14   2   18.00    3.20
   6 -14  -2   18.30    2.80
   6  14  -2   20.20    2.90
  -6  14   2   13.40    3.40
   6  14  -2   17.70    3.10
  -5 -14   2   50.29    4.00
   5 -14  -2   45.20    3.50
  -5  14   2   46.90    4.30
  -5  14   2   52.89    4.20
   5  14  -2   55.69    4.40
   5  14  -2   50.59    3.60
   5  14  -2   44.50    4.10
   4 -14  -2   34.10    2.70
  -4 -14   2   37.10    3.30
  -4  14   2   33.50    3.20
   4  14  -2   34.60    3.50
   4  14  -2   28.40    3.60
  -4  14   2   33.70    3.50
   3 -14  -2   42.00    2.60
  -3 -14   2   43.70    3.40
   3  14  -2   54.59    4.10
  -3  14   2   50.89    3.60
  -3  14   2   42.80    3.50
   3  14  -2   46.20    3.70
  -2 -14   2  292.27    8.60
   2 -14  -2  319.77    6.90
   2  14  -2  312.87    9.60
  -2  14   2  311.07    8.40
  -2  14   2  301.67    8.60
   2  14  -2  291.67    9.00
  -1 -14   2    7.90    1.90
   1  14  -2    4.90    2.00
  -1  14   2    4.10    1.50
   1  14  -2    8.90    2.50
  -1  14   2    6.60    1.90
   0 -14   2   44.30    3.30
   0  14  -2   49.30    4.00
   0  14  -2   46.70    3.70
   0  14   2   52.39    3.10
   0  14   2   48.10    2.70
   1 -14   2    2.90    1.80
   1  14   2    2.10    1.70
  -1  14  -2    5.90    2.00
   1  14   2    4.60    1.40
  -1  14  -2    4.90    2.40
   2 -14   2  319.57    7.20
   2 -14   2  303.37    9.00
   2  14   2  325.67    8.20
  -2  14  -2  311.47    9.50
  -2  14  -2  282.67    9.80
   2  14   2  319.87    7.70
   2  14   2  314.47    8.50
   3 -14   2   -1.30    1.90
   3 -14   2    2.40    1.40
  -3  14  -2    3.30    2.20
   3  14   2    0.20    1.50
   3  14   2    2.70    1.90
   3  14   2    1.00    1.60
   4 -14   2   30.80    2.60
   4 -14   2   35.40    3.40
  -4 -14  -2   33.00    2.30
  -4  14  -2   36.20    3.80
   4  14   2   34.60    3.10
   4  14   2   34.00    2.90
   4  14   2   28.00    2.70
  -5 -14  -2    0.20    1.80
   5 -14   2    1.00    2.30
   5 -14   2   -0.40    1.90
  -5  14  -2    0.90    2.40
   5  14   2   -0.20    2.20
   5  14   2    2.50    2.10
   5  14   2   -2.60    2.00
   6 -14   2  107.49    5.20
   6 -14   2  104.59    5.90
   6  14   2  105.59    5.60
   6  14   2  113.39    5.60
  -6  14  -2  103.09    6.30
   7 -14   2   -2.60    2.30
   7  14   2   -1.60    2.40
   7  14   2   -3.90    2.50
  -7  14  -2    2.10    3.40
   8 -14   2    6.60    2.90
   8  14   2    9.80    3.30
  -8  14  -2    6.90    4.00
   9  14   2   24.50    4.00
  -9  14  -2   23.70    5.00
 -10  14  -2   41.60    6.20
  10  14   2   50.09    5.40
 -11  14  -2    0.50    4.40
  11  14   2    0.70    3.30
  11  15  -2    1.00    3.70
 -11  15   2    1.10    4.20
  10  15  -2   69.99    6.50
 -10  15   2   82.29    7.20
  -9  15   2    5.80    3.50
   9  15  -2    0.70    3.00
   8  15  -2  206.58    8.10
   8  15  -2  191.88    8.60
  -8  15   2  181.48    8.70
   7 -15  -2  276.87    9.20
   7  15  -2  283.57   10.30
   7  15  -2  287.17    9.60
  -7  15   2  284.97   10.50
   6 -15  -2   81.69    4.60
   6  15  -2   87.39    5.50
  -6  15   2   81.29    5.80
   6  15  -2   84.59    4.80
   5  15  -2    6.80    2.90
  -5  15   2    3.30    2.80
   5  15  -2    4.60    2.10
   4 -15  -2  107.79    4.30
  -4 -15   2  105.89    5.00
   4  15  -2  111.09    5.80
   4  15  -2  106.59    5.50
  -4  15   2  111.59    5.30
  -4  15   2  103.09    5.40
  -3 -15   2    4.10    2.10
   3 -15  -2    0.00    1.20
  -3  15   2   -0.60    1.80
  -3  15   2    0.90    2.30
   3  15  -2   -1.70    2.30
   3  15  -2   -0.50    1.80
  -2 -15   2   28.50    2.80
   2  15  -2   20.60    3.10
   2  15  -2   24.80    2.90
  -2  15   2   24.80    2.50
  -2  15   2   25.00    2.80
  -1 -15   2   29.40    2.80
  -1  15   2   29.00    2.40
  -1  15   2   26.60    2.70
   1  15  -2   30.90    3.40
   1  15  -2   30.50    3.10
   0 -15   2    7.10    2.00
   0  15  -2    7.80    2.50
   0  15   2    6.80    1.60
   0  15  -2    4.80    2.10
   0  15   2    5.00    1.80
   1 -15   2    9.30    2.00
  -1  15  -2   15.10    2.60
   1  15   2   10.90    1.70
   1  15   2   11.20    2.00
  -1  15  -2   11.80    2.80
   2 -15   2    9.80    2.20
  -2  15  -2    7.40    2.40
   2  15   2    8.90    1.40
   2  15   2    9.00    1.80
   2  15   2    8.80    2.10
  -2  15  -2    8.40    2.80
   3 -15   2   50.39    2.60
   3 -15   2   46.30    3.80
   3  15   2   57.39    3.70
   3  15   2   61.09    3.40
   3  15   2   53.39    2.90
  -3  15  -2   53.39    4.30
   4 -15   2  111.99    5.30
   4 -15   2  108.99    4.30
   4  15   2  112.79    5.10
   4  15   2  101.69    4.80
   4  15   2  115.89    4.70
   5 -15   2    1.40    2.30
   5 -15   2    2.10    2.00
  -5  15  -2    1.30    2.70
   5  15   2    4.50    2.20
   5  15   2    1.40    2.30
   6 -15   2   54.39    4.20
   6  15   2   51.99    4.20
  -6  15  -2   47.30    5.10
   6  15   2   53.59    4.50
   7 -15   2   23.00    3.30
   7  15   2   16.10    3.20
   7  15   2   16.10    3.30
  -7  15  -2   17.30    4.20
  -8  15  -2    1.50    3.70
   8  15   2    4.00    2.90
   9  15   2   10.90    3.50
  -9  15  -2    6.40    4.20
  10  15   2   13.50    3.80
 -10  15  -2    5.80    4.00
 -11  15  -2    3.30    4.50
  11  15   2    3.60    3.40
  11  16  -2   -2.20    3.40
 -11  16   2    6.70    4.60
  10  16  -2    8.20    3.60
 -10  16   2    9.60    4.20
  -9  16   2   72.09    6.50
   9  16  -2   76.89    6.10
  -8  16   2   95.19    6.50
   8  16  -2   97.49    6.60
  -7  16   2   22.40    4.00
   7  16  -2   23.60    3.80
  -6  16   2   47.80    4.80
   6  16  -2   38.80    4.40
   6  16  -2   49.20    3.90
  -5  16   2   15.10    3.40
   5  16  -2   15.30    3.50
  -4  16   2   78.19    4.90
   4  16  -2   75.69    5.40
   3 -16  -2   24.80    1.90
  -3 -16   2   24.10    2.90
  -3  16   2   21.50    3.10
  -3  16   2   32.00    3.10
   3  16  -2   23.60    3.40
  -2 -16   2   13.40    2.30
   2  16  -2   11.50    2.40
   2  16  -2    9.80    2.70
  -2  16   2    4.80    2.30
  -2  16   2    5.20    2.00
  -1 -16   2   41.00    3.20
   1  16  -2   43.10    4.10
   1  16  -2   43.40    3.60
  -1  16   2   36.00    3.00
  -1  16   2   42.90    3.50
   0 -16   2   -2.10    1.60
   0  16  -2    4.00    2.20
   0  16  -2    4.50    2.50
   0  16   2    1.70    1.80
   0  16   2    1.30    1.50
   1 -16   2   55.19    3.60
   1  16   2   54.49    3.00
   1  16   2   50.29    3.30
  -1  16  -2   58.99    4.30
  -1  16  -2   52.19    4.40
   2 -16   2    7.20    2.20
   2  16   2   10.30    1.20
  -2  16  -2   11.50    2.60
   2  16   2    8.10    1.80
  -2  16  -2    5.00    2.80
   2  16   2    8.50    2.10
   3 -16   2  435.66   10.00
   3 -16   2  436.86   12.00
   3  16   2  440.56   11.30
   3  16   2  461.85   10.60
   3  16   2  424.96   11.40
  -3  16  -2  405.26   13.00
   4 -16   2   12.10    2.00
   4 -16   2    6.30    2.40
  -4  16  -2    9.90    3.00
   4  16   2    9.60    2.10
   4  16   2    8.50    2.50
   5 -16   2   10.70    2.30
   5  16   2    9.30    2.60
   5  16   2    9.70    2.50
  -5  16  -2    4.70    3.00
   6  16   2   55.59    4.40
   6  16   2   62.69    4.70
  -7  16  -2    2.00    3.50
   7  16   2    0.70    2.80
   8  16   2   32.10    4.40
  -8  16  -2   33.10    5.20
  -9  16  -2   -0.90    3.50
   9  16   2    0.50    3.30
  10  16   2    4.60    3.50
 -10  16  -2    7.20    4.60
  11  16   2    5.50    3.70
 -11  16  -2    6.90    4.40
 -11  17   2   23.40    5.30
  11  17  -2   20.20    4.60
  10  17  -2    2.90    3.40
 -10  17   2    0.90    3.60
  -9  17   2   27.20    4.70
   9  17  -2   34.90    4.90
   8  17  -2    2.10    3.00
  -8  17   2    2.60    3.30
  -7  17   2   55.39    5.30
   7  17  -2   44.70    4.80
  -6  17   2   40.20    4.60
   6  17  -2   33.60    4.20
   5  17  -2   49.30    4.80
  -5  17   2   50.79    4.60
   4  17  -2   16.80    3.50
  -4  17   2   19.20    3.40
   3  17  -2   32.40    3.80
  -3  17   2   26.70    3.50
  -2  17   2   11.20    2.30
  -2  17   2    9.70    2.60
   2  17  -2    8.20    2.70
  -1 -17   2    4.10    2.00
  -1  17   2    3.00    1.80
   1  17  -2    3.80    2.60
  -1  17   2    2.90    2.10
   0 -17   2   43.60    3.40
   0  17   2   42.80    3.40
   0  17   2   46.10    3.00
   0  17  -2   44.20    4.30
   1 -17   2    1.80    2.00
  -1  17  -2    2.70    2.60
   1  17   2   -0.40    1.90
   1  17   2    1.30    1.60
  -2  17  -2   18.10    3.60
   2  17   2   18.80    2.30
   2  17   2   18.70    2.60
   3 -17   2  136.09    3.60
   3  17   2  146.29    5.40
   3  17   2  133.59    4.40
  -3  17  -2  128.29    6.80
   3  17   2  135.69    5.50
   4  17   2   70.09    4.40
  -4  17  -2   72.59    5.70
  -5  17  -2   44.90    4.90
   5  17   2   42.30    3.90
  -6  17  -2   25.40    4.20
   6  17   2   30.70    3.80
   7  17   2    7.40    3.10
  -7  17  -2   11.80    3.90
  -8  17  -2   10.20    4.40
   8  17   2    6.90    3.30
  -9  17  -2   -2.20    3.80
   9  17   2   -2.20    3.00
  10  17   2   -2.40    3.20
 -10  17  -2   -1.30    4.20
 -10  18   2    2.10    3.70
  10  18  -2    2.90    3.50
  -9  18   2    1.90    3.60
   9  18  -2    0.40    3.10
  -8  18   2   53.69    5.70
   8  18  -2   51.99    5.30
  -7  18   2   12.50    3.90
   7  18  -2   18.00    3.90
  -6  18   2   19.70    4.00
   6  18  -2   26.50    4.00
   5  18  -2   -2.40    2.60
  -5  18   2    2.50    3.00
   4  18  -2  273.77    9.90
   3  18  -2  164.18    7.30
  -3  18   2  155.48    6.60
   2  18  -2    5.70    2.90
  -2  18   2    7.40    2.60
  -1  18   2   16.50    2.70
   1  18  -2   17.30    3.30
  -1  18   2   19.40    2.40
   0  18   2    9.50    2.00
   0  18   2    6.00    2.20
   0  18  -2    7.40    2.90
  -1  18  -2    2.90    3.00
   1  18   2    4.20    1.80
   1  18   2    0.70    1.90
  -2  18  -2  452.35   13.70
   2  18   2  452.65   11.90
   3  18   2   37.40    3.40
  -3  18  -2   39.00    4.50
  -4  18  -2   -2.50    2.80
   4  18   2    2.00    2.30
   5  18   2   11.80    2.90
  -5  18  -2   15.50    3.80
   6  18   2    0.20    2.70
  -6  18  -2   -0.60    2.90
  -7  18  -2   28.50    4.90
   7  18   2   38.30    4.30
   8  18   2   11.90    3.50
  -9  18  -2    5.70    4.20
   9  18   2    4.70    3.30
  10  18   2   21.80    4.70
 -10  18  -2   19.80    5.50
 -10  19   2   11.60    4.40
  10  19  -2    5.40    3.70
   9  19  -2    6.40    3.60
  -9  19   2   10.80    4.20
   8  19  -2   -2.60    3.00
  -8  19   2    1.50    3.60
   7  19  -2  126.09    7.30
  -7  19   2  141.49    7.90
   6  19  -2   31.50    4.40
  -6  19   2   38.40    4.80
   5  19  -2    1.60    2.80
  -5  19   2    5.00    3.20
   4  19  -2    2.50    3.00
  -4  19   2    2.50    2.80
  -3  19   2   16.90    3.20
   3  19  -2   10.60    3.30
  -2  19   2   23.10    3.20
   2  19  -2   15.00    3.30
   1  19  -2  123.89    6.50
  -1  19   2  125.19    5.60
   0  19   2   51.59    3.90
   0  19  -2   58.79    5.00
  -1  19  -2   -0.10    2.90
   1  19   2    0.30    2.00
  -2  19  -2   96.39    6.20
   2  19   2   89.69    4.70
   3  19   2   23.70    3.00
  -3  19  -2   29.20    4.20
   4  19   2   10.40    2.80
  -4  19  -2    8.00    3.60
   5  19   2   -3.30    2.30
  -5  19  -2   -2.00    2.90
  -6  19  -2   -4.50    2.90
   6  19   2   -0.40    2.70
  -7  19  -2    8.80    3.90
   7  19   2    6.20    3.10
   8  19   2   -2.20    2.90
  -8  19  -2    5.30    4.00
   9  19   2   64.69    6.00
   9  20  -2   14.60    4.30
  -9  20   2   12.70    4.50
   8  20  -2    7.30    3.70
  -8  20   2    1.60    3.70
  -7  20   2   -1.60    3.40
   7  20  -2    3.80    3.20
   6  20  -2   16.10    3.80
  -6  20   2   16.00    4.00
   5  20  -2    9.70    3.40
  -5  20   2    4.80    3.30
  -4  20   2    9.00    3.00
   4  20  -2    5.70    3.30
  -3  20   2    0.90    2.60
   3  20  -2    0.00    2.90
  -2  20   2   24.60    3.30
   2  20  -2   21.30    3.80
  -1  20   2  154.68    6.40
   1  20  -2  162.08    7.40
   0  20   2   97.39    5.00
   0  20  -2  105.29    6.00
   1  20   2   -0.40    2.10
  -1  20  -2   -0.50    2.90
   2  20   2    0.10    2.20
  -2  20  -2   -2.60    2.80
  -3  20  -2   40.20    4.90
   3  20   2   47.40    3.90
  -4  20  -2    1.80    3.10
   4  20   2   -0.20    2.40
   5  20   2   38.50    3.90
  -5  20  -2   32.00    4.80
   6  20   2    1.40    2.90
  -6  20  -2    6.80    3.70
  -7  20  -2    4.40    3.70
   7  20   2    1.00    3.00
   8  20   2   29.60    4.50
  -8  20  -2   35.40    5.60
  -9  20  -2   -3.00    4.00
   9  20   2   -1.10    3.20
  -8  21   2    6.30    3.80
   8  21  -2    2.60    3.50
   7  21  -2   23.40    4.40
  -7  21   2   27.50    4.70
   6  21  -2   -2.60    2.90
   5  21  -2   18.90    3.90
  -5  21   2   17.80    3.90
  -4  21   2  142.39    7.20
   4  21  -2  144.99    7.50
  -3  21   2  108.99    6.10
   3  21  -2  104.09    6.30
  -2  21   2   97.99    5.60
   2  21  -2   89.39    6.00
   1  21  -2   70.59    5.40
  -1  21   2   61.49    4.60
   0  21  -2   22.60    3.90
   0  21   2   27.50    3.20
   1  21   2   94.19    4.90
  -1  21  -2   78.79    5.70
   2  21   2  176.98    6.70
  -2  21  -2  168.18    8.00
  -3  21  -2    1.50    3.10
   3  21   2   -1.90    2.30
  -4  21  -2   20.30    4.30
   4  21   2   19.60    3.30
  -5  21  -2    4.70    3.60
   5  21   2    4.70    2.80
   6  21   2   60.99    5.00
  -6  21  -2   40.60    5.40
   7  21   2   13.80    3.70
  -7  21  -2   14.60    4.60
  -8  21  -2   67.59    7.10
   8  21   2   74.09    5.90
  -8  22   2   20.70    4.90
   8  22  -2   21.90    4.70
   7  22  -2    1.60    3.40
  -6  22   2    5.30    3.80
   6  22  -2    3.80    3.50
  -5  22   2    9.20    3.50
   5  22  -2   10.30    3.60
  -4  22   2    2.40    3.00
   4  22  -2   -1.90    2.90
  -3  22   2   -2.40    2.60
   3  22  -2    3.10    3.10
   2  22  -2   -3.50    2.80
  -2  22   2    1.90    2.60
  -1  22   2    2.40    2.60
   1  22  -2    5.60    3.10
   0  22  -2   -3.30    2.80
   0  22   2   -4.30    2.30
  -1  22  -2   -2.20    2.90
   1  22   2    2.90    2.40
  -2  22  -2   64.19    5.70
   2  22   2   64.79    4.50
   3  22   2    7.20    2.70
  -3  22  -2   -0.30    3.20
  -4  22  -2    0.50    3.30
   4  22   2    1.50    2.60
   5  22   2   -1.30    2.70
  -5  22  -2   -0.50    3.50
   6  22   2    2.20    2.90
  -6  22  -2    2.80    3.70
   7  22   2    6.60    3.40
  -7  22  -2   10.40    4.20
  -7  23   2    3.00    3.80
   7  23  -2    8.10    3.60
  -6  23   2   10.80    3.90
   6  23  -2    6.00    3.60
  -5  23   2    3.30    3.30
   5  23  -2    6.80    3.50
   4  23  -2   27.00    4.40
  -4  23   2   31.90    4.20
  -3  23   2    2.90    2.90
   3  23  -2    0.40    3.10
   2  23  -2   89.49    6.20
  -2  23   2   97.59    5.80
   1  23  -2   11.70    3.60
  -1  23   2   13.80    3.10
   0  23   2   27.70    3.40
   0  23  -2   26.80    4.20
  -1  23  -2   38.40    4.80
   1  23   2   41.00    3.80
  -2  23  -2    8.20    3.60
   2  23   2    8.00    2.90
  -3  23  -2    1.70    3.50
   3  23   2   -0.40    2.50
  -4  23  -2   -3.20    3.40
   4  23   2    6.00    2.80
   5  23   2   -0.80    2.60
  -5  23  -2    4.70    3.70
  -6  23  -2    5.90    4.00
   6  23   2   -2.70    2.80
   6  24  -2   20.90    4.40
  -6  24   2   28.60    4.80
   5  24  -2    7.90    3.50
  -5  24   2    9.30    3.60
   4  24  -2    9.70    3.70
  -4  24   2   12.70    3.60
   3  24  -2   28.30    4.50
  -3  24   2   22.20    4.00
  -2  24   2    2.80    3.00
   2  24  -2   -0.70    3.30
   1  24  -2   12.40    3.70
  -1  24   2   18.40    3.30
   0  24  -2   32.60    4.60
   0  24   2   31.20    3.60
   1  24   2   13.60    3.00
  -1  24  -2   14.80    3.90
  -2  24  -2    0.20    3.30
   2  24   2    2.20    2.60
   3  24   2   12.40    3.00
  -3  24  -2    7.70    3.90
  -4  24  -2   18.20    4.50
   4  24   2   12.80    3.20
   5  24   2   -0.20    2.90
  -5  24  -2    2.30    3.80
  -4  25   2   36.70    4.70
   4  25  -2   28.00    4.60
   3  25  -2   13.50    3.90
  -3  25   2   12.90    3.60
  -2  25   2   33.10    4.10
   2  25  -2   36.70    4.80
  -1  25   2   10.50    3.10
   1  25  -2    2.50    3.30
   0  25   2    6.70    2.90
   0  25  -2    8.90    3.70
  -1  25  -2    8.20    3.80
   1  25   2    7.80    2.90
  -2  25  -2    7.90    3.70
   2  25   2    4.80    2.80
   3  25   2    1.30    2.70
  -3  25  -2    2.70    3.60
  -4  25  -2  123.39    8.00
   4  25   2  117.39    6.20
  -2  26   2   21.80    3.90
   2  26  -2   21.60    4.30
   1  26  -2   12.80    3.90
  -1  26   2    6.40    3.10
   0  26  -2    4.20    3.50
   0  26   2    6.00    3.00
  -1  26  -2    3.50    3.50
   1  26   2    2.00    2.80
  -2  26  -2   26.70    4.70
   2  26   2   23.10    3.50
  14   0  -3   11.70    4.50
 -14   0   3    8.30    4.70
  13   0  -3   42.50    5.80
 -13   0   3   35.20    6.10
 -12   0   3    2.70    3.70
  12   0  -3   -0.10    3.40
  11   0  -3   32.20    4.60
 -11   0   3   37.30    5.10
 -10   0   3    1.80    3.00
  10   0  -3    3.80    3.20
  -9   0   3   78.29    5.60
   9   0  -3   66.69    5.20
  -8   0   3    2.10    2.60
   8   0  -3    0.30    2.50
   8   0  -3   -0.50    2.30
  -7   0   3   28.00    3.50
   7   0  -3   24.90    3.20
   7   0  -3   21.20    3.00
   6   0  -3   -1.60    1.90
   6   0  -3    1.70    1.90
  -6   0   3    5.70    2.40
  -6   0   3   -0.60    1.50
  -5   0   3  200.48    6.90
   5   0  -3  188.88    6.50
   5   0  -3  189.48    6.60
  -5   0   3  189.48    6.70
  -4   0   3    1.40    1.80
   4   0  -3    0.50    1.60
  -4   0   3   -0.10    1.50
   4   0  -3   -1.80    1.80
   4   0  -3    0.60    1.80
   3   0  -3 2326.27   49.90
  -3   0   3 2319.67   49.90
  -3   0   3 2351.06   49.99
   3   0  -3 2421.16   49.80
   3   0  -3 2280.77   49.30
   2   0  -3   -0.10    1.60
   2   0  -3   -1.30    1.40
  -2   0   3   -0.50    1.70
  -2   0   3   -0.60    1.50
   1   0  -3  874.21   18.70
   1   0  -3  925.61   18.60
  -1   0   3  744.03   18.40
  -1   0   3  866.51   18.70
   0   0   3    0.30    1.30
   0   0   3    0.00    0.40
   0   0  -3    0.00    1.10
   0   0  -3   -1.00    1.30
  -1   0  -3  474.25   11.10
   1   0   3  462.85   11.10
  -1   0  -3  465.85   10.80
  -2   0  -3   -1.10    1.40
  -2   0  -3   -2.30    1.80
   2   0   3   -0.90    1.60
  -3   0  -3  106.09    4.20
  -3   0  -3  104.09    4.60
   3   0   3   95.99    3.90
   3   0   3  106.29    4.70
   4   0   3    0.80    1.50
   4   0   3   -2.00    1.80
  -4   0  -3   -1.80    1.80
   5   0   3  122.19    5.50
  -5   0  -3  132.09    5.80
   5   0   3  129.59    5.50
  -6   0  -3   -0.70    1.70
   6   0   3    1.10    2.20
  -7   0  -3   10.10    2.90
   7   0   3   13.80    2.90
   8   0   3   -0.20    2.60
   8   0   3   -2.00    2.50
  -8   0  -3   -2.70    2.40
   9   0   3  131.69    7.20
  -9   0  -3  139.49    7.60
 -10   0  -3    4.70    3.30
  10   0   3    0.00    3.20
 -11   0  -3    5.00    3.80
  11   0   3   -0.30    3.40
  12   0   3    2.90    3.50
 -12   0  -3    0.80    3.90
  13   0   3   72.19    7.30
  14  -1  -3   27.80    5.60
 -14  -1   3   24.00    5.70
 -14   1   3   18.70    5.40
  14   1  -3   21.80    5.10
  13  -1  -3    3.70    4.20
 -13  -1   3   15.10    4.50
 -13   1   3    4.30    4.20
  13   1  -3   11.60    4.20
 -12  -1   3   42.40    6.00
  12  -1  -3   38.10    5.30
 -12   1   3   35.10    5.60
  12   1  -3   50.99    6.10
 -11  -1   3   -1.40    3.40
  11  -1  -3   -2.10    2.90
  11   1  -3    1.40    3.20
 -11   1   3    1.60    3.30
 -10  -1   3   30.90    4.50
  10  -1  -3   30.20    4.30
  10   1  -3   34.70    4.60
 -10   1   3   25.00    4.60
  -9  -1   3   75.69    5.90
   9  -1  -3   69.69    5.20
   9   1  -3   73.89    5.40
  -9   1   3   55.29    5.00
  -9   1   3   71.19    5.80
   8  -1  -3  149.59    6.90
   8  -1  -3  155.68    6.90
  -8  -1   3  157.68    7.40
  -8   1   3  155.78    7.40
   8   1  -3  150.38    6.90
   8   1  -3  158.58    6.90
  -7  -1   3  206.08    7.80
   7  -1  -3  210.08    7.60
   7  -1  -3  212.98    7.70
   7   1  -3  200.68    7.80
   7   1  -3  195.58    7.50
  -7   1   3  195.88    7.80
  -7   1   3  206.38    7.70
  -6  -1   3  150.78    6.40
   6  -1  -3  144.99    6.10
  -6  -1   3  142.49    5.80
   6   1  -3  148.69    6.00
  -6   1   3  149.19    6.40
   6   1  -3  147.19    6.10
  -6   1   3  150.88    6.10
   5  -1  -3  648.54   15.80
  -5  -1   3  610.64   15.90
   5  -1  -3  637.64   15.90
  -5   1   3  641.94   15.90
  -5   1   3  647.34   15.80
   5   1  -3  625.14   15.70
  -5   1   3  641.84   15.90
   4  -1  -3   20.90    2.50
  -4  -1   3   18.10    2.50
   4  -1  -3   20.90    2.50
   4  -1  -3   17.80    2.30
  -4  -1   3   21.70    2.50
  -4   1   3   18.90    2.40
   4   1  -3   16.60    2.40
  -4   1   3   19.90    2.60
   4   1  -3   20.30    2.50
   4   1  -3   21.90    2.50
   3  -1  -3   61.39    3.50
   3  -1  -3   63.29    3.50
  -3  -1   3   60.89    3.60
  -3  -1   3   61.99    3.70
   3  -1  -3   66.69    3.30
   3   1  -3   59.59    3.30
  -3   1   3   60.59    3.70
   3   1  -3   58.59    3.50
  -3   1   3   60.09    3.40
  -3   1   3   64.49    3.40
   3   1  -3   57.19    3.30
   2  -1  -3    9.00    1.70
  -2  -1   3   11.60    1.90
  -2  -1   3    9.90    1.60
  -2  -1   3   10.90    2.00
   2  -1  -3    9.20    1.60
   2   1  -3   10.80    1.70
  -2   1   3    7.70    1.60
   2   1  -3   11.30    2.00
  -2   1   3   10.10    1.80
  -2   1   3    4.10    1.00
  -1  -1   3    9.20    1.50
  -1  -1   3   11.80    1.80
   1  -1  -3   12.20    1.50
   1  -1  -3   14.10    1.40
   1   1  -3   10.90    1.80
  -1   1   3    9.90    1.50
  -1   1   3    8.10    1.20
   1   1  -3    8.80    1.40
   0  -1  -3  733.63   15.60
   0  -1   3  700.93   16.00
   0  -1  -3  714.83   15.60
   0  -1   3  721.63   15.90
   0   1  -3  704.23   16.10
   0   1  -3  727.73   15.90
   0   1   3  716.43   15.70
   0   1   3  717.53   15.60
  -1  -1  -3 1487.35   31.30
  -1  -1  -3 1458.05   31.20
   1  -1   3 1488.25   31.70
   1  -1   3 1493.35   31.50
  -1   1  -3 1479.85   31.70
   1   1   3 1397.16   31.20
   1   1   3 1480.25   31.40
  -1   1  -3 1487.05   31.40
   2  -1   3  662.13   15.40
  -2  -1  -3  669.53   15.20
  -2  -1  -3  672.63   15.00
   2  -1   3  651.33   15.20
  -2   1  -3  644.94   15.10
  -2   1  -3  677.73   15.50
   2   1   3  653.53   15.20
   3  -1   3   35.90    2.80
  -3  -1  -3   36.40    2.80
  -3  -1  -3   39.50    3.20
   3  -1   3   33.90    2.90
  -3   1  -3   37.90    2.90
   3   1   3   34.80    2.90
  -3   1  -3   36.00    3.00
  -4  -1  -3    9.00    2.30
   4  -1   3    3.90    1.60
   4  -1   3    7.20    2.20
   4   1   3    3.00    1.60
  -4   1  -3    8.00    2.40
   4   1   3    9.80    2.20
  -5  -1  -3    1.10    2.30
   5  -1   3    2.20    2.20
   5  -1   3    3.50    2.40
   5   1   3    1.10    2.20
  -5   1  -3    4.60    2.20
   5   1   3    2.20    2.10
  -6  -1  -3    4.10    2.30
   6  -1   3    3.40    2.40
  -6   1  -3   -0.50    2.00
   6   1   3    2.90    2.30
   6   1   3    6.70    2.60
   7  -1   3   26.50    3.50
   7   1   3   25.60    3.30
  -7   1  -3   23.50    3.70
   8  -1   3    4.90    2.70
   8  -1   3    3.20    2.60
  -8  -1  -3    3.80    2.90
  -8   1  -3    1.80    2.70
   8   1   3    4.30    2.80
   8   1   3    4.00    2.60
  -9  -1  -3    0.50    3.00
   9  -1   3    2.30    2.80
   9   1   3   -6.90    2.50
  -9   1  -3   -4.80    2.90
 -10  -1  -3   29.80    4.80
  10  -1   3   27.60    4.40
 -10   1  -3   25.90    4.70
  10   1   3   30.90    4.80
 -11  -1  -3  434.46   15.10
  11  -1   3  434.86   14.70
 -11   1  -3  422.36   15.00
  11   1   3  423.26   14.60
 -12  -1  -3    5.20    4.00
  12  -1   3    1.70    3.40
  12   1   3   -1.80    3.60
 -12   1  -3   -3.70    3.40
  13  -1   3   12.80    4.70
  13   1   3   14.60    4.90
  14  -2  -3    4.10    4.00
  14   2  -3    0.10    4.00
 -14   2   3    7.60    4.80
 -13  -2   3    2.30    4.20
  13  -2  -3   -1.80    3.80
 -13   2   3   -2.10    4.10
  13   2  -3   -2.00    3.80
 -12  -2   3   -1.90    3.30
  12  -2  -3    2.60    3.40
 -12   2   3    3.30    4.20
  12   2  -3   -4.00    3.00
  11  -2  -3   36.20    5.00
 -11  -2   3   24.00    4.50
 -11   2   3   34.20    5.20
  11   2  -3   26.30    4.40
  10  -2  -3   14.00    3.60
 -10  -2   3   13.60    3.90
 -10   2   3    9.20    3.50
  10   2  -3   14.30    3.70
  -9  -2   3   31.50    4.50
   9  -2  -3   29.80    3.90
  -9   2   3   34.00    4.40
   9   2  -3   32.50    4.20
  -8  -2   3   21.60    3.60
   8  -2  -3   25.70    3.60
   8  -2  -3   28.10    3.50
   8   2  -3   26.30    3.60
   8   2  -3   20.20    3.30
  -8   2   3   22.00    3.60
  -8   2   3   23.80    3.80
  -7  -2   3   45.30    4.30
  -7  -2   3   53.29    4.10
   7  -2  -3   52.79    4.10
   7  -2  -3   59.89    4.20
  -7   2   3   54.79    4.50
   7   2  -3   55.29    4.30
  -7   2   3   59.59    4.80
   7   2  -3   55.69    4.20
  -6  -2   3  558.44   14.70
   6  -2  -3  569.44   14.80
   6  -2  -3  572.84   14.70
  -6  -2   3  571.44   15.00
   6   2  -3  563.04   14.80
   6   2  -3  558.94   15.00
  -6   2   3  571.44   15.00
  -6   2   3  559.74   15.10
  -6   2   3  566.84   14.80
   5  -2  -3  122.79    5.10
  -5  -2   3  131.09    5.20
   5  -2  -3  120.89    5.10
  -5   2   3  121.49    5.20
  -5   2   3  128.29    5.40
   5   2  -3  118.59    5.10
  -5   2   3  118.59    5.20
   5   2  -3  127.59    5.30
   4  -2  -3    1.30    1.80
   4  -2  -3    0.30    1.60
  -4  -2   3   -0.40    2.00
  -4  -2   3    1.70    1.90
   4  -2  -3   -2.00    1.50
   4   2  -3    1.20    1.70
   4   2  -3    3.40    1.90
   4   2  -3   -0.50    1.70
  -4   2   3    1.00    1.80
  -4   2   3    0.80    1.90
  -4   2   3    0.70    1.40
  -3  -2   3 1229.48   27.90
   3  -2  -3 1256.97   27.50
   3  -2  -3 1262.87   27.70
  -3  -2   3 1279.17   28.10
   3  -2  -3 1274.77   27.60
   3   2  -3 1242.38   27.50
  -3   2   3 1260.17   27.80
  -3   2   3 1275.97   27.60
   3   2  -3 1263.97   28.00
   3   2  -3 1284.07   27.90
   2  -2  -3  460.55   10.60
  -2  -2   3  459.35   10.90
  -2  -2   3  446.66   10.90
   2  -2  -3  437.56   10.60
  -2  -2   3  452.35   11.10
   2   2  -3  456.55   11.10
  -2   2   3  446.46   10.80
   2   2  -3  466.15   11.00
  -2   2   3  445.76   10.70
   1  -2  -3  728.53   15.50
   1  -2  -3  700.83   15.60
  -1  -2   3  707.73   16.20
  -1  -2   3  730.93   16.10
   1   2  -3  731.13   16.30
  -1   2   3  698.13   15.70
   1   2  -3  709.93   16.00
  -1   2   3  728.43   15.60
   0  -2   3   10.80    1.80
   0  -2   3   10.70    1.60
   0  -2  -3   10.70    1.10
   0  -2  -3    9.50    1.20
   0   2   3   11.00    1.40
   0   2  -3   10.00    1.60
   0   2   3    8.30    1.20
   0   2  -3   10.10    1.80
   1  -2   3  647.24   15.00
  -1  -2  -3  646.64   14.30
  -1  -2  -3  638.34   14.10
   1  -2   3  658.63   14.80
   1   2   3  656.63   14.20
  -1   2  -3  653.83   15.00
   1   2   3  643.34   14.40
  -1   2  -3  628.54   14.60
  -2  -2  -3  699.03   15.90
   2  -2   3  704.63   16.40
   2  -2   3  718.33   16.30
  -2  -2  -3  703.43   15.80
  -2   2  -3  713.83   16.20
   2   2   3  683.63   15.90
  -2   2  -3  708.63   16.40
  -3  -2  -3   88.89    3.90
   3  -2   3   91.29    4.30
   3  -2   3   87.79    4.30
  -3  -2  -3   87.29    4.00
  -3   2  -3   87.99    4.30
   3   2   3   90.49    4.10
  -3   2  -3   95.19    4.40
   4  -2   3   36.40    3.30
  -4   2  -3   27.40    2.90
  -4   2  -3   31.40    3.20
   4   2   3   32.00    2.90
   5  -2   3    0.30    2.00
  -5  -2  -3    2.50    2.30
   5   2   3    2.70    2.10
  -5   2  -3   -0.80    1.60
   5   2   3    3.00    1.90
  -6  -2  -3   69.79    4.70
   6  -2   3   78.49    4.60
  -6   2  -3   77.59    4.70
   6   2   3   77.59    4.80
   6   2   3   79.99    4.70
   7  -2   3  128.49    6.00
  -7  -2  -3  122.99    5.80
   7   2   3  121.19    6.10
  -7   2  -3  122.89    6.40
  -8  -2  -3   16.20    3.20
   8  -2   3   10.40    3.00
   8  -2   3   12.60    3.10
   8   2   3   11.80    3.20
  -8   2  -3    9.60    3.20
  -9  -2  -3   -1.70    2.50
   9  -2   3   -2.50    2.50
   9   2   3    0.40    3.00
  -9   2  -3   -1.50    2.80
  10  -2   3  309.67   11.40
 -10  -2  -3  296.97   11.60
  10   2   3  294.47   11.20
 -10   2  -3  299.67   11.70
  11  -2   3   56.89    6.00
 -11  -2  -3   41.00    5.70
 -11   2  -3   51.89    6.10
  11   2   3   53.19    5.80
  12  -2   3   73.29    7.10
 -12   2  -3   75.29    7.30
  12   2   3   64.39    6.70
  13  -2   3   20.20    5.20
  13   2   3   15.40    4.70
 -13   2  -3   15.00    5.10
 -14   3   3    7.80    5.10
  14   3  -3    7.00    4.40
 -13  -3   3   -1.20    4.00
  13  -3  -3   -0.20    3.90
 -13   3   3   -0.40    4.30
  13   3  -3    0.20    4.00
  12  -3  -3    1.20    3.20
 -12  -3   3    2.70    4.00
 -12   3   3    1.50    4.10
  12   3  -3    4.10    3.90
 -11  -3   3   49.30    5.80
  11  -3  -3   58.09    5.70
 -11   3   3   54.79    6.10
  11   3  -3   64.09    6.20
 -10  -3   3    4.00    3.30
  10  -3  -3    2.70    2.90
  10   3  -3    9.60    3.40
 -10   3   3    1.70    3.40
   9  -3  -3  152.38    7.40
  -9  -3   3  139.19    7.20
   9   3  -3  147.69    7.20
  -9   3   3  142.99    7.40
   8  -3  -3  457.65   13.50
  -8  -3   3  456.15   13.70
   8  -3  -3  439.86   13.30
  -8  -3   3  466.35   13.60
   8   3  -3  469.85   13.60
  -8   3   3  437.26   13.70
  -8   3   3  455.25   13.50
   8   3  -3  435.76   13.50
   7  -3  -3   -1.90    1.50
  -7  -3   3    7.10    2.80
  -7  -3   3    4.90    2.40
   7  -3  -3    6.10    2.30
  -7   3   3    5.40    2.40
   7   3  -3    6.20    2.50
   7   3  -3    2.30    2.30
  -7   3   3    4.50    2.80
   6  -3  -3    1.20    2.10
  -6  -3   3    2.60    2.10
  -6  -3   3    4.00    2.20
   6  -3  -3    1.90    2.10
  -6   3   3    1.20    2.30
  -6   3   3    2.30    2.30
  -6   3   3    0.90    2.10
   6   3  -3    7.00    2.40
   6   3  -3    1.40    2.10
   5  -3  -3   84.19    4.20
  -5  -3   3   70.09    4.00
   5  -3  -3   82.99    4.20
  -5  -3   3   78.29    4.20
   5   3  -3   85.99    4.80
  -5   3   3   71.09    4.10
  -5   3   3   85.59    4.60
   5   3  -3   88.49    4.70
   5   3  -3   80.69    4.20
  -5   3   3   74.09    4.50
   4  -3  -3   19.30    2.30
  -4  -3   3   23.20    2.70
   4  -3  -3   21.70    2.50
  -4  -3   3   18.60    2.60
  -4   3   3   20.10    2.40
  -4   3   3   26.40    2.60
   4   3  -3   25.50    2.60
   4   3  -3   19.20    2.30
  -3  -3   3   10.60    1.80
   3  -3  -3    3.60    1.70
   3  -3  -3    8.80    1.80
  -3  -3   3    7.20    1.90
   3  -3  -3    7.60    1.80
  -3  -3   3   11.10    2.20
   3   3  -3   10.60    2.00
   3   3  -3   10.60    2.30
  -3   3   3    6.10    1.70
  -3   3   3    7.10    2.00
   3   3  -3   13.00    2.10
  -2  -3   3  268.47    7.30
  -2  -3   3  273.07    7.60
   2  -3  -3  253.57    6.70
  -2  -3   3  264.77    6.90
   2  -3  -3  260.27    6.60
   2   3  -3  261.27    7.40
   2   3  -3  279.77    7.30
  -2   3   3  252.87    6.80
  -2   3   3  247.08    6.80
  -2   3   3  257.87    7.00
   1  -3  -3 2176.38   44.40
  -1  -3   3 2073.59   45.30
   1  -3  -3 2194.88   44.40
  -1  -3   3 2149.39   45.20
   1   3  -3 2136.29   45.20
  -1   3   3 2115.29   44.50
  -1   3   3 2115.59   44.60
   1   3  -3 2099.19   45.40
   0  -3   3  185.88    5.40
   0  -3  -3  178.28    4.20
   0  -3  -3  172.48    4.20
   0  -3   3  177.98    5.60
   0   3   3  180.58    4.40
   0   3  -3  179.98    5.60
   0   3   3  180.78    4.50
   0   3  -3  190.98    5.50
  -1  -3  -3 1666.93   35.00
   1  -3   3 1673.53   36.20
  -1  -3  -3 1664.83   35.00
   1  -3   3 1645.74   35.90
   1   3   3 1643.54   35.10
  -1   3  -3 1694.63   36.20
   1   3   3 1683.03   35.30
  -1   3  -3 1719.53   35.90
   2  -3   3   94.99    3.90
  -2  -3  -3   96.49    3.40
   2  -3   3   89.89    4.20
  -2  -3  -3   93.69    3.50
  -2   3  -3   96.99    4.00
   2   3   3   85.19    3.70
   2   3   3   92.49    3.50
  -2   3  -3   93.39    4.80
  -3  -3  -3   23.80    2.40
  -3  -3  -3   25.50    2.20
   3  -3   3   23.80    2.70
   3  -3   3   19.00    2.40
   3   3   3   24.50    2.40
  -3   3  -3   20.90    2.40
  -3   3  -3   17.90    2.50
   4  -3   3    3.90    2.10
  -4  -3  -3    2.20    1.90
   4  -3   3   -1.10    1.40
   4   3   3    3.90    2.00
  -4   3  -3    4.20    2.00
  -4   3  -3   -1.30    1.90
   5  -3   3   79.39    4.60
  -5  -3  -3   69.59    4.30
   5   3   3   67.49    4.50
   5   3   3   67.69    3.90
  -5   3  -3   80.09    4.80
   6  -3   3    5.40    2.30
  -6  -3  -3    9.70    2.60
  -6   3  -3   11.20    2.80
   6   3   3    9.30    2.70
   6   3   3   11.50    2.50
   7  -3   3   -3.50    2.10
  -7  -3  -3   -0.50    2.30
  -7   3  -3    2.50    2.60
   7   3   3   -1.30    2.30
   7   3   3   -0.40    2.50
   8  -3   3  168.58    7.40
   8  -3   3  164.28    7.30
   8   3   3  143.99    6.90
  -8   3  -3  175.58    7.80
   9  -3   3   11.60    3.20
  -9  -3  -3   14.10    3.40
  -9   3  -3   11.10    3.50
   9   3   3   15.10    3.60
  10  -3   3   26.70    4.30
 -10  -3  -3   22.00    4.30
 -10   3  -3   30.30    4.70
  10   3   3   24.40    4.40
 -11  -3  -3    0.90    3.60
  11  -3   3    2.50    3.40
 -11   3  -3    1.30    3.60
  11   3   3    4.70    3.80
  12  -3   3   25.10    4.80
 -12   3  -3   17.00    4.70
  12   3   3   23.90    5.00
  13  -3   3   11.60    4.40
  13   3   3    1.80    3.70
 -13   3  -3   13.80    4.80
  14   4  -3    2.30    4.20
 -14   4   3    5.40    4.90
  13  -4  -3   68.39    7.00
 -13  -4   3   67.89    7.30
  13   4  -3   68.19    7.10
 -13   4   3   51.79    6.90
 -12  -4   3   54.09    6.40
  12  -4  -3   54.89    6.10
  12   4  -3   55.89    6.40
 -12   4   3   60.49    6.50
  11  -4  -3    0.10    3.30
 -11  -4   3    1.00    3.20
  11   4  -3    5.90    3.50
 -11   4   3    9.10    3.80
 -10  -4   3   97.39    6.90
  10  -4  -3  103.19    6.40
 -10   4   3   91.49    6.50
  10   4  -3   94.19    6.40
  -9  -4   3  134.69    7.40
   9  -4  -3  144.99    7.20
   9   4  -3  130.29    7.00
  -9   4   3  135.49    7.20
  -8  -4   3   32.60    3.90
   8  -4  -3   31.80    3.80
  -8  -4   3   29.60    4.00
   8  -4  -3   29.60    3.60
  -8   4   3   34.30    4.30
   8   4  -3   26.70    3.50
   8   4  -3   24.10    3.90
  -8   4   3   32.30    3.90
  -7  -4   3   67.19    4.90
   7  -4  -3   67.09    4.50
  -7  -4   3   78.29    4.70
  -7   4   3   75.59    4.70
   7   4  -3   71.49    4.80
   7   4  -3   73.99    4.80
  -7   4   3   80.79    5.30
   6  -4  -3  224.38    7.60
  -6  -4   3  225.28    7.60
   6  -4  -3  230.38    7.60
   6   4  -3  217.78    7.80
  -6   4   3  209.68    7.50
  -6   4   3  221.98    7.90
  -6   4   3  212.48    7.70
   6   4  -3  202.28    7.40
   5  -4  -3  230.08    7.40
  -5  -4   3  231.28    7.60
  -5  -4   3  219.18    7.40
   5  -4  -3  222.68    7.20
   5   4  -3  223.18    7.20
  -5   4   3  226.68    7.40
  -5   4   3  236.18    7.60
   5   4  -3  222.08    7.50
   5   4  -3  230.58    7.60
  -5   4   3  208.18    7.10
   4  -4  -3    6.50    1.80
   4  -4  -3   10.80    2.10
  -4  -4   3    4.30    1.60
  -4  -4   3    5.10    2.00
   4   4  -3    3.60    1.90
  -4   4   3    6.00    2.00
   4   4  -3    8.20    2.10
  -4   4   3    5.70    1.90
   4   4  -3    5.90    1.90
   3  -4  -3  371.36    9.40
  -3  -4   3  375.56    9.60
  -3  -4   3  379.26   10.00
   3  -4  -3  380.86    9.40
   3  -4  -3  376.86    9.60
  -3  -4   3  381.26   10.10
   3   4  -3  376.56    9.60
   3   4  -3  374.16   10.00
   3   4  -3  390.86   10.20
  -3   4   3  374.16    9.60
  -3   4   3  382.96    9.70
   2  -4  -3  810.22   17.80
  -2  -4   3  797.52   18.50
  -2  -4   3  820.02   18.10
   2  -4  -3  826.02   17.80
  -2  -4   3  791.12   18.70
  -2   4   3  822.92   18.00
  -2   4   3  810.82   18.10
  -2   4   3  821.12   18.00
   2   4  -3  831.12   18.80
   2   4  -3  808.92   18.50
   1  -4  -3   27.10    1.40
  -1  -4   3   26.90    2.30
   1  -4  -3   26.80    1.60
  -1  -4   3   23.90    2.40
   1   4  -3   23.00    2.50
  -1   4   3   25.10    1.70
  -1   4   3   26.00    1.90
   1   4  -3   25.50    2.20
   0  -4   3  680.33   15.70
   0  -4   3  709.23   16.10
   0   4  -3  705.63   15.70
   0   4   3  686.73   14.60
   0   4  -3  688.83   16.10
   0   4   3  666.03   14.50
   1  -4   3  329.07    9.00
  -1  -4  -3  314.87    7.10
   1  -4   3  336.67    8.50
  -1  -4  -3  328.67    7.20
   1   4   3  326.37    7.40
   1   4   3  321.87    7.50
  -1   4  -3  331.87    8.50
  -1   4  -3  323.37    8.80
   2  -4   3  528.65   13.20
  -2  -4  -3  529.55   12.00
  -2  -4  -3  529.55   12.10
   2  -4   3  525.55   13.00
   2   4   3  532.85   12.30
   2   4   3  537.25   12.20
  -2   4  -3  536.15   13.40
  -2   4  -3  551.74   13.10
  -3  -4  -3  248.18    6.90
  -3  -4  -3  259.97    7.10
   3  -4   3  254.27    7.80
   3  -4   3  257.37    7.60
  -3   4  -3  249.68    7.80
   3   4   3  260.67    7.10
   3   4   3  259.17    7.20
  -3   4  -3  249.88    7.50
  -4  -4  -3  164.38    5.50
   4  -4   3  120.69    5.40
  -4   4  -3  155.98    6.00
   4   4   3  153.18    5.60
  -5  -4  -3   36.30    3.30
   5  -4   3   45.50    3.50
   5   4   3   38.30    3.40
   5   4   3   24.30    2.50
  -5   4  -3   45.20    4.00
  -6  -4  -3    2.60    2.30
   6  -4   3    2.00    2.20
  -6   4  -3   -2.80    2.10
   6   4   3    1.90    2.10
   6   4   3    1.00    2.20
  -7  -4  -3   63.59    4.70
   7  -4   3   68.19    4.70
  -7   4  -3   62.49    5.20
   7   4   3   66.69    4.70
   7   4   3   66.59    4.40
  -8  -4  -3   26.80    3.60
   8  -4   3   23.20    3.50
   8  -4   3   25.50    3.70
   8   4   3   20.50    3.50
  -8   4  -3   29.40    4.30
  -9  -4  -3  128.69    6.90
   9  -4   3  130.89    7.20
  -9   4  -3  130.29    7.30
   9   4   3  134.39    6.80
  10  -4   3   67.49    6.20
 -10  -4  -3   68.59    5.90
 -10   4  -3   68.09    6.40
  10   4   3   58.39    5.50
  11  -4   3   -3.70    2.90
 -11   4  -3   11.30    3.90
  11   4   3   -0.70    3.40
  12  -4   3   93.09    7.80
  12   4   3   85.69    6.90
 -12   4  -3   82.49    7.90
  13  -4   3   69.79    7.30
  13   4   3   69.39    7.20
 -13   4  -3   63.09    7.40
 -14   5   3   13.90    5.30
  14   5  -3    8.90    4.40
  13   5  -3   11.30    4.40
 -13   5   3   24.40    5.30
 -12  -5   3    5.70    4.10
  12  -5  -3    5.80    3.60
  12   5  -3    6.30    4.10
 -12   5   3    5.40    4.20
 -11  -5   3    3.00    3.50
  11  -5  -3    4.30    3.50
  11   5  -3    5.20    3.60
 -11   5   3    9.40    3.80
 -10  -5   3   39.50    5.00
  10  -5  -3   49.00    5.10
  10   5  -3   37.70    4.90
 -10   5   3   44.30    5.10
  -9  -5   3   32.10    4.30
   9  -5  -3   32.40    4.00
  -9   5   3   29.60    4.50
   9   5  -3   30.40    4.30
  -8  -5   3   82.59    5.30
  -8  -5   3   72.29    5.30
   8  -5  -3   74.09    5.00
   8  -5  -3   80.69    5.10
   8   5  -3   82.19    5.70
  -8   5   3   69.69    5.20
   8   5  -3   74.69    5.00
  -8   5   3   73.09    5.00
   7  -5  -3   21.90    3.00
  -7  -5   3   18.30    3.00
  -7  -5   3   22.70    3.40
   7  -5  -3   18.60    3.10
  -7   5   3   16.00    3.10
   7   5  -3   16.00    3.00
   7   5  -3   18.50    3.30
  -7   5   3   20.90    3.20
   6  -5  -3  270.07    8.50
  -6  -5   3  261.77    8.50
   6  -5  -3  252.37    8.20
   6   5  -3  256.07    8.50
  -6   5   3  248.88    8.50
  -6   5   3  252.87    8.70
   6   5  -3  261.07    8.70
  -6   5   3  260.77    8.50
   5  -5  -3    5.90    2.00
   5  -5  -3    6.90    2.10
  -5  -5   3    3.50    2.20
  -5  -5   3    4.00    2.20
  -5   5   3    6.10    2.30
  -5   5   3    3.60    2.00
   5   5  -3    4.40    2.20
   5   5  -3    3.60    2.10
   5   5  -3    2.00    2.10
  -5   5   3    7.00    2.10
   4  -5  -3    9.00    2.00
   4  -5  -3    4.00    1.80
  -4  -5   3    6.90    2.10
   4   5  -3    5.70    2.10
  -4   5   3    8.10    2.10
  -4   5   3    6.30    2.00
   4   5  -3    6.20    1.90
   4   5  -3    3.80    2.00
  -3  -5   3  296.17    7.80
   3  -5  -3  286.47    7.50
  -3  -5   3  282.67    8.20
  -3  -5   3  276.77    8.20
   3  -5  -3  288.07    7.60
   3  -5  -3  282.07    7.50
   3   5  -3  289.17    7.80
  -3   5   3  285.67    7.80
  -3   5   3  276.97    7.70
  -3   5   3  281.67    7.70
   3   5  -3  287.97    8.10
   2  -5  -3    2.10    1.20
  -2  -5   3    1.80    1.50
   2  -5  -3    3.40    1.30
  -2  -5   3    2.20    1.60
  -2  -5   3    3.50    1.90
  -2   5   3    3.20    1.50
  -2   5   3    2.50    1.40
   2   5  -3    3.80    1.70
   2   5  -3    3.40    1.80
  -2   5   3    2.80    1.40
  -1  -5   3  854.11   19.60
  -1  -5   3  860.31   19.30
   1   5  -3  872.31   19.30
  -1   5   3  859.11   18.30
  -1   5   3  849.22   18.20
   1   5  -3  846.32   19.60
   0  -5   3   19.00    2.30
   0  -5   3   18.40    2.10
   0   5  -3   19.60    2.30
   0   5  -3   18.40    2.10
   1  -5   3    3.90    1.80
   1  -5   3    7.80    2.00
   1   5   3    5.10    1.10
   1   5   3    6.10    1.10
  -1   5  -3    4.60    2.10
  -1   5  -3    4.40    1.80
   2  -5   3  202.28    6.30
   2  -5   3  193.18    6.40
  -2  -5  -3  190.28    5.00
  -2   5  -3  199.48    6.50
   2   5   3  194.48    5.40
   2   5   3  197.98    5.30
  -2   5  -3  199.48    6.30
   3  -5   3  207.58    7.00
   3  -5   3  208.88    6.70
  -3  -5  -3  208.08    5.90
  -3   5  -3  215.18    6.80
   3   5   3  204.18    6.20
   3   5   3  208.88    6.10
  -4  -5  -3  153.78    5.40
   4  -5   3  155.58    5.70
   4   5   3  147.39    5.50
  -4   5  -3  140.49    5.70
   4   5   3  147.89    5.40
  -4   5  -3  147.59    6.00
  -5  -5  -3  337.27    9.40
   5  -5   3  290.97    9.50
   5   5   3  337.87    9.60
  -5   5  -3  337.47   10.30
  -6  -5  -3    0.90    2.20
   6  -5   3    1.40    2.10
  -6   5  -3    2.10    2.50
   6   5   3   -3.50    2.00
   6   5   3   -2.60    1.50
  -7  -5  -3   20.00    3.20
   7  -5   3   19.30    3.30
   7  -5   3   20.50    3.20
   7   5   3   23.50    3.30
  -7   5  -3   20.10    3.50
   7   5   3   23.50    3.40
   7   5   3   22.80    3.30
   8  -5   3    4.20    2.70
   8  -5   3   -2.80    2.30
  -8  -5  -3    2.50    2.80
   8   5   3    3.20    2.70
  -8   5  -3   -0.40    2.70
   9  -5   3  117.59    6.80
  -9   5  -3  124.19    7.50
   9   5   3  118.09    6.80
 -10  -5  -3   28.00    4.40
  10  -5   3   34.70    4.70
  10   5   3   36.00    4.60
 -10   5  -3   24.20    4.60
  11  -5   3   46.10    5.60
 -11   5  -3   48.80    6.20
  11   5   3   62.69    6.30
  12  -5   3   -3.90    3.60
 -12   5  -3    4.00    4.00
  12   5   3    1.30    3.70
  13  -5   3   -1.30    3.90
  13   5   3    0.80    3.70
 -13   5  -3    0.00    4.10
 -14   6   3   10.40    5.10
  14   6  -3    4.90    4.50
 -13   6   3   11.20    4.90
  13   6  -3   14.70    4.80
 -12  -6   3   43.00    5.70
  12   6  -3   37.90    5.50
 -12   6   3   34.70    5.50
  11  -6  -3    4.60    3.50
 -11  -6   3   -1.60    3.60
 -11   6   3    7.00    4.00
  11   6  -3    1.80    3.40
  10  -6  -3  303.77   11.40
 -10  -6   3  353.46   12.40
 -10   6   3  327.77   12.40
  10   6  -3  326.57   12.10
  -9  -6   3   12.70    3.40
   9  -6  -3   16.30    3.40
  -9   6   3   13.50    3.50
   9   6  -3    9.30    3.50
  -8  -6   3   21.00    3.70
  -8  -6   3   18.80    3.30
   8  -6  -3   21.40    3.50
   8   6  -3   19.00    3.40
  -8   6   3   19.50    3.50
  -8   6   3   28.60    3.90
   8   6  -3   17.50    3.60
   7  -6  -3    2.80    2.10
   7  -6  -3    2.60    2.40
  -7  -6   3    4.80    2.40
  -7  -6   3    2.50    2.30
  -7   6   3    0.20    2.50
   7   6  -3    2.00    2.40
   7   6  -3    3.60    2.30
  -7   6   3    3.00    2.60
  -7   6   3    4.40    2.40
  -6  -6   3  314.87   10.10
   6  -6  -3  331.27    9.80
  -6  -6   3  335.87   10.10
   6  -6  -3  327.87    9.80
  -6   6   3  345.27   10.10
   6   6  -3  327.37    9.90
  -6   6   3  337.97   10.30
  -6   6   3  330.87   10.20
   6   6  -3  329.27   10.30
  -5  -6   3  181.98    6.70
   5  -6  -3  188.08    6.30
   5  -6  -3  195.68    6.50
  -5  -6   3  182.58    6.40
   5   6  -3  184.18    6.70
  -5   6   3  195.28    6.50
  -5   6   3  195.88    6.80
   5   6  -3  177.08    6.80
  -5   6   3  144.19    6.00
   5   6  -3  178.78    6.50
  -4  -6   3  117.59    5.10
   4  -6  -3  109.29    4.40
   4  -6  -3  114.29    4.60
   4   6  -3  114.69    5.20
  -4   6   3  119.49    4.80
   4   6  -3  114.99    4.70
  -4   6   3  109.69    4.70
  -4   6   3  119.59    4.80
   4   6  -3  117.39    5.30
   3  -6  -3  519.95   12.10
  -3  -6   3  523.55   13.00
  -3  -6   3  527.55   12.50
   3   6  -3  473.55   12.90
  -3   6   3  513.05   12.40
   3   6  -3  518.45   12.90
   3   6  -3  522.75   12.40
  -3   6   3  509.55   12.40
  -3   6   3  523.35   12.40
  -2  -6   3  163.38    5.40
  -2  -6   3  143.69    5.70
  -2  -6   3  147.89    4.70
   2  -6  -3  155.38    4.20
   2  -6  -3  154.58    4.20
   2   6  -3  157.98    5.20
  -2   6   3  157.58    4.60
  -2   6   3  160.98    4.90
  -2   6   3  159.98    4.70
  -1  -6   3  346.07    9.30
  -1  -6   3  339.57    9.00
  -1   6   3  340.27    7.80
  -1   6   3  343.17    7.80
   1   6  -3  350.66    9.10
   0  -6   3  683.13   15.90
   0  -6   3  680.43   16.20
   0   6  -3  692.53   16.00
   1  -6   3  190.68    6.00
   1   6   3  182.58    4.50
  -1   6  -3  192.58    5.90
   1   6   3  193.68    4.60
  -2  -6  -3  929.81   20.20
   2  -6   3  941.51   21.90
  -2  -6  -3  941.71   20.10
   2  -6   3  965.10   21.70
   2   6   3  928.01   20.50
   2   6   3  961.40   20.60
  -2   6  -3  971.40   21.70
  -3  -6  -3    1.30    1.50
   3  -6   3    1.80    1.80
  -3   6  -3    2.00    1.90
  -3   6  -3    0.30    2.10
   3   6   3    1.60    1.60
   3   6   3    2.80    1.70
  -4  -6  -3  626.64   15.10
   4  -6   3  640.74   15.90
  -4   6  -3  630.04   15.90
  -4   6  -3  637.54   16.50
   4   6   3  635.74   15.30
   4   6   3  635.64   15.40
  -5  -6  -3   63.39    3.90
   5   6   3   60.69    3.80
  -5   6  -3   58.29    4.40
   5   6   3   48.90    4.00
   6  -6   3  141.79    6.20
  -6  -6  -3  130.99    5.70
   6   6   3  143.29    6.10
  -6   6  -3  143.09    6.60
   7  -6   3   -0.10    2.20
  -7  -6  -3    6.80    2.60
   7  -6   3    3.40    2.60
   7   6   3    7.10    2.60
  -7   6  -3    4.50    2.90
   7   6   3   -0.10    2.40
  -8  -6  -3    5.40    2.80
   8  -6   3    2.50    2.80
   8  -6   3    4.60    2.70
  -8   6  -3    5.30    3.30
   8   6   3    3.20    2.70
   8   6   3    0.20    2.30
  -9  -6  -3    6.10    3.10
   9  -6   3    9.60    3.40
  -9   6  -3    9.80    3.60
   9   6   3    9.60    3.20
  10  -6   3   58.49    5.60
 -10   6  -3   51.89    5.90
  10   6   3   55.19    5.50
  11  -6   3   84.19    6.90
 -11   6  -3   76.69    7.00
  11   6   3   73.19    6.60
  12  -6   3   42.40    5.70
  12   6   3   40.40    5.60
 -12   6  -3   38.50    6.00
  13  -6   3  107.99    8.40
 -13   6  -3  104.09    8.50
  13   6   3  115.19    8.40
 -13   7   3   -0.60    3.90
  13   7  -3   -0.50    3.70
 -12   7   3   30.10    5.50
  12   7  -3   47.70    5.80
  11  -7  -3   28.10    4.60
 -11  -7   3   31.60    5.00
  11   7  -3   21.80    4.40
 -11   7   3   28.40    5.10
  10  -7  -3    4.70    3.10
 -10  -7   3    0.10    3.30
  10   7  -3    1.00    3.30
 -10   7   3    1.70    3.50
   9  -7  -3   24.70    3.70
  -9  -7   3   21.00    3.80
  -9   7   3   21.00    4.10
   9   7  -3   19.40    3.80
   8  -7  -3    5.10    2.60
   8  -7  -3    5.30    2.80
  -8  -7   3    9.80    3.10
  -8  -7   3    9.90    2.90
  -8   7   3    6.20    3.20
  -8   7   3    4.20    2.60
   8   7  -3    9.70    3.30
   8   7  -3    1.70    2.50
   7  -7  -3   24.70    3.30
   7  -7  -3   26.70    3.20
  -7  -7   3   29.00    3.40
  -7   7   3   26.50    3.30
   7   7  -3   22.30    3.40
  -7   7   3   25.90    3.50
  -7   7   3   20.40    3.40
   7   7  -3   26.70    3.40
   6  -7  -3    8.80    2.40
  -6  -7   3    4.60    2.20
   6  -7  -3    2.70    2.10
  -6  -7   3    2.60    2.30
  -6   7   3    3.60    2.30
   6   7  -3   -3.40    2.20
   6   7  -3    1.80    2.30
   6   7  -3    2.50    2.10
  -6   7   3    2.80    2.30
  -6   7   3   11.00    2.70
  -5  -7   3 1268.97   28.60
  -5  -7   3 1246.68   29.10
   5  -7  -3 1248.58   28.40
   5  -7  -3 1241.38   28.40
  -5   7   3 1280.37   28.50
   5   7  -3 1254.37   29.10
  -5   7   3 1258.47   28.80
   5   7  -3 1247.38   28.40
   5   7  -3 1313.57   29.40
   4  -7  -3  329.47    8.80
   4  -7  -3  323.67    8.90
  -4  -7   3  344.97    9.50
   4   7  -3  325.77    9.50
   4   7  -3  312.67    8.90
  -4   7   3  327.17    9.30
  -4   7   3  322.57    8.90
   4   7  -3  329.27    9.70
  -4   7   3  312.47    9.00
   3  -7  -3   95.49    3.60
  -3  -7   3  102.69    4.10
  -3  -7   3   96.39    4.30
  -3   7   3   97.39    3.90
   3   7  -3  107.09    4.80
  -3   7   3  102.99    4.20
  -3   7   3   96.09    4.10
   3   7  -3   99.69    4.40
   2  -7  -3  215.48    5.30
  -2  -7   3  208.68    6.50
  -2  -7   3  212.78    6.00
   2  -7  -3  217.78    5.30
  -2   7   3  215.08    6.00
  -2   7   3  217.18    5.90
  -2   7   3  219.78    5.80
   2   7  -3  216.98    6.70
  -1  -7   3 1760.12   38.00
  -1  -7   3 1734.73   37.70
   1   7  -3 1739.73   37.80
  -1   7   3 1750.22   36.40
  -1   7   3 1732.53   36.40
   0  -7   3  195.58    6.50
   0  -7   3  194.68    6.10
   0   7  -3  192.08    6.00
   1  -7   3  741.93   17.50
  -1   7  -3  736.03   17.60
   1   7   3  799.12   16.00
   1   7   3  740.43   16.00
   2  -7   3  475.05   12.20
   2   7   3  474.85   11.00
   2   7   3  488.95   11.10
  -2   7  -3  472.65   12.60
  -2   7  -3  490.45   12.30
   3  -7   3  255.97    7.90
  -3  -7  -3  253.07    6.70
  -3   7  -3  262.67    7.90
   3   7   3  262.97    7.20
  -3   7  -3  254.47    8.20
   3   7   3  254.97    7.00
  -4  -7  -3  227.68    6.70
   4  -7   3  230.08    7.60
  -4   7  -3  232.28    7.70
   4   7   3  233.48    7.10
  -4   7  -3  229.98    8.00
   4   7   3  235.98    7.00
  -5  -7  -3   55.39    3.70
   5   7   3   51.59    3.70
  -5   7  -3   50.89    4.50
   5   7   3   54.29    3.90
  -6  -7  -3  126.89    5.70
   6  -7   3  137.09    6.30
  -6   7  -3  123.99    6.60
   6   7   3  124.79    5.80
   7  -7   3   39.10    4.10
  -7  -7  -3   37.00    3.80
   7  -7   3   39.00    4.10
   7   7   3   39.30    4.20
   7   7   3   37.10    3.90
  -7   7  -3   32.40    4.20
  -8  -7  -3   87.29    5.80
   8  -7   3   95.39    6.00
   8  -7   3   95.09    6.10
  -8   7  -3   98.99    6.40
   8   7   3   93.19    5.60
   9  -7   3   15.10    3.80
  -9  -7  -3   18.20    3.70
   9   7   3   18.80    3.70
  -9   7  -3   18.40    4.40
  10  -7   3   22.20    4.30
  10   7   3   18.10    3.90
 -10   7  -3   23.50    4.80
  11  -7   3  173.18    9.30
 -11   7  -3  170.98    9.60
  11   7   3  200.08    9.40
  12  -7   3   19.80    4.70
  12   7   3   25.80    5.00
 -12   7  -3   20.70    5.20
  13  -7   3  123.69    8.50
  13   7   3  104.69    8.10
 -13   7  -3  111.39    9.60
 -13   8   3   81.29    8.30
  13   8  -3   89.39    8.10
  12   8  -3    8.50    3.90
 -12   8   3    5.60    4.20
 -11   8   3  218.08   10.50
  11   8  -3  258.37   11.00
  10  -8  -3    6.40    3.30
 -10  -8   3    2.00    3.40
 -10   8   3    5.70    3.60
  10   8  -3    8.30    3.70
  -9  -8   3  616.04   17.60
   9   8  -3  586.04   17.50
  -9   8   3  585.54   17.60
  -8  -8   3  126.29    6.50
   8  -8  -3  128.89    6.40
   8  -8  -3  144.69    6.50
   8   8  -3  129.69    6.50
  -8   8   3  136.39    7.20
   8   8  -3  132.89    7.00
   7  -8  -3   84.79    5.10
  -7  -8   3   86.79    5.20
   7  -8  -3   82.09    5.00
   7   8  -3   93.69    5.30
  -7   8   3   87.29    5.00
  -7   8   3   87.89    5.30
   7   8  -3   82.59    5.50
  -7   8   3   91.19    5.70
  -6  -8   3   30.40    3.50
   6  -8  -3   35.20    3.30
   6  -8  -3   28.00    3.10
  -6  -8   3   32.00    3.30
  -6   8   3   29.60    3.20
   6   8  -3   31.30    3.30
   6   8  -3   25.90    3.20
   6   8  -3   32.10    3.70
  -6   8   3   32.50    3.50
   5  -8  -3 2249.47   48.30
  -5  -8   3 2226.98   49.30
  -5  -8   3 2194.68   48.50
   5  -8  -3 2232.48   48.50
   5   8  -3 2185.38   48.40
  -5   8   3 2337.07   49.10
  -5   8   3 2215.28   49.10
  -5   8   3 2239.48   48.40
   5   8  -3 2265.37   49.60
   5   8  -3 2296.97   49.40
   4  -8  -3  105.69    4.30
   4  -8  -3  111.39    4.40
  -4  -8   3   99.59    4.90
   4   8  -3  109.59    5.30
  -4   8   3  110.89    4.60
  -4   8   3  112.99    4.90
   4   8  -3   94.49    4.40
   4   8  -3  109.39    4.90
  -4   8   3  113.59    4.80
   3  -8  -3  109.69    3.70
  -3  -8   3   94.79    3.90
  -3  -8   3   99.79    4.60
  -3   8   3  104.59    4.40
   3   8  -3   99.09    4.80
  -3   8   3  107.59    4.20
   3   8  -3  109.59    4.60
  -3   8   3   96.69    3.90
   2  -8  -3  264.17    6.10
  -2  -8   3  265.77    6.90
   2  -8  -3  258.87    6.10
  -2  -8   3  258.27    7.60
  -2   8   3  264.97    6.90
  -2   8   3  257.77    6.80
  -2   8   3  255.17    6.90
   2   8  -3  268.17    7.60
  -1  -8   3   50.39    3.20
  -1  -8   3   42.70    2.30
   1   8  -3   50.09    3.30
  -1   8   3   42.40    1.90
  -1   8   3   42.70    2.00
   0  -8   3   30.00    2.60
   0   8  -3   27.50    2.50
   1  -8   3  604.24   14.70
   1   8   3  607.24   13.00
  -1   8  -3  621.44   14.80
   1   8   3  597.54   13.00
   2  -8   3    5.50    1.90
   2   8   3    5.70    1.30
  -2   8  -3    6.70    2.10
  -2   8  -3    7.10    2.20
   2   8   3    7.60    1.40
  -3  -8  -3    0.30    1.30
   3  -8   3   -1.00    1.80
   3   8   3   -0.90    1.50
  -3   8  -3    0.60    2.10
  -3   8  -3   -0.40    1.70
   3   8   3   -1.60    1.40
   4  -8   3    2.50    2.10
  -4  -8  -3    1.60    1.60
  -4   8  -3    4.40    2.40
   4   8   3    2.00    1.80
   4   8   3    1.70    1.80
  -4   8  -3    3.70    2.20
  -5  -8  -3  111.09    4.80
   5   8   3  111.09    5.00
   5   8   3  105.89    5.00
  -5   8  -3  117.69    6.00
   6  -8   3   34.10    3.70
  -6  -8  -3   29.80    3.10
  -6   8  -3   30.40    4.10
   6   8   3   28.60    3.30
   6   8   3   28.50    3.20
  -7  -8  -3   25.30    3.30
   7  -8   3   31.40    3.70
   7  -8   3   24.50    3.70
  -7   8  -3   24.80    3.90
   7   8   3   29.30    3.80
   7   8   3   26.90    3.50
   8  -8   3   43.40    4.70
  -8  -8  -3   41.10    4.40
   8  -8   3   55.49    4.80
   8   8   3   44.70    4.20
  -8   8  -3   48.30    5.20
   9  -8   3    2.70    3.00
  -9   8  -3   -0.80    3.20
   9   8   3    0.70    2.90
  10  -8   3   -0.10    2.90
  10   8   3    2.30    3.30
 -10   8  -3   -2.20    3.40
  11  -8   3    5.00    3.70
 -11   8  -3    0.00    4.10
  11   8   3    3.30    3.50
  12  -8   3    3.90    3.70
  12   8   3    0.20    3.60
 -12   8  -3   -3.60    4.00
 -13   8  -3    0.40    4.50
  13   8   3    0.30    3.90
  13   9  -3    1.20    4.00
 -13   9   3   -5.80    4.10
 -12   9   3    2.50    4.30
  12   9  -3   -0.60    3.70
 -11   9   3   17.00    4.40
  11   9  -3   17.90    4.30
 -10  -9   3   -2.10    2.80
 -10   9   3   -4.50    3.30
  10   9  -3   -0.70    3.20
  -9  -9   3   10.10    3.60
   9   9  -3   15.70    3.60
  -9   9   3    9.60    3.80
   8  -9  -3   -0.10    2.60
   8  -9  -3    1.00    2.50
  -8  -9   3    0.10    2.20
   8   9  -3    0.40    2.90
   8   9  -3    4.60    2.70
  -8   9   3   -0.50    2.90
  -7  -9   3    3.20    2.50
   7  -9  -3   -0.30    2.10
   7  -9  -3    0.20    2.10
   7   9  -3    2.20    2.50
  -7   9   3    1.30    2.70
  -7   9   3   -0.80    2.30
   7   9  -3    4.20    2.50
   6  -9  -3  590.24   15.30
  -6  -9   3  603.94   15.60
  -6  -9   3  602.64   15.90
   6  -9  -3  585.74   15.20
   6   9  -3  581.84   15.30
   6   9  -3  597.44   16.20
   6   9  -3  609.64   16.00
  -6   9   3  587.94   15.80
  -6   9   3  595.24   15.40
   5  -9  -3   63.89    3.80
   5  -9  -3   59.79    3.90
  -5  -9   3   61.89    4.20
  -5  -9   3   61.79    3.90
   5   9  -3   62.09    4.60
   5   9  -3   54.89    4.00
  -5   9   3   60.19    4.20
  -5   9   3   66.69    3.90
   5   9  -3   63.49    3.90
  -5   9   3   59.39    4.40
  -4  -9   3   29.90    3.10
  -4  -9   3   17.60    2.20
   4  -9  -3   32.00    2.50
   4  -9  -3   31.30    2.70
   4   9  -3   25.10    2.80
   4   9  -3   23.30    2.90
  -4   9   3   29.20    2.80
  -4   9   3   28.60    2.90
   4   9  -3   25.90    2.60
  -4   9   3   29.50    3.00
  -3  -9   3   89.09    4.30
  -3  -9   3   95.19    3.80
   3  -9  -3   84.29    3.30
   3   9  -3   91.49    4.30
  -3   9   3   84.39    3.70
   3   9  -3   84.49    4.50
  -3   9   3   87.39    4.00
  -3   9   3   82.69    4.00
  -2  -9   3   79.49    3.90
  -2  -9   3   73.39    3.10
   2  -9  -3   65.99    2.20
   2  -9  -3   69.29    2.20
  -2   9   3   67.29    3.10
  -2   9   3   69.69    3.10
  -2   9   3   78.59    3.20
   2   9  -3   53.59    3.40
   2   9  -3   71.89    3.90
  -1  -9   3  223.78    6.80
  -1  -9   3  215.98    5.80
  -1   9   3  219.38    5.50
  -1   9   3  229.48    5.40
   1   9  -3  217.18    6.90
   0  -9   3  311.77    8.60
   0   9  -3  314.67    8.80
   1  -9   3  134.49    5.00
   1   9   3  134.39    3.50
   1   9   3  130.59    3.50
  -1   9  -3  127.29    5.20
  -1   9  -3  138.19    5.60
   2  -9   3  236.38    7.40
  -2   9  -3  232.28    8.00
  -2   9  -3  238.48    7.40
   2   9   3  237.78    6.10
   2   9   3  230.38    6.00
  -3  -9  -3  849.81   18.20
   3  -9   3  828.92   20.10
  -3   9  -3  851.41   20.90
   3   9   3  825.52   19.00
  -3   9  -3  855.31   20.30
   3   9   3  847.02   19.00
  -4  -9  -3   84.79    3.60
   4  -9   3   73.69    4.40
  -4   9  -3   81.89    4.60
  -4   9  -3   72.69    5.00
   4   9   3   78.49    3.90
   4   9   3   78.19    4.10
  -5  -9  -3  131.49    5.20
   5  -9   3  127.99    5.70
   5   9   3  133.39    5.40
   5   9   3  136.79    5.60
  -5   9  -3  143.79    6.70
   6  -9   3  292.37    9.20
  -6  -9  -3  282.27    8.70
   6  -9   3  270.17    9.40
   6   9   3  286.67    9.10
   6   9   3  281.47    9.00
  -6   9  -3  271.17   10.00
   6   9   3  275.57    9.10
  -7  -9  -3   36.20    3.80
   7  -9   3   39.20    4.10
   7  -9   3   41.30    4.20
  -7   9  -3   43.10    4.80
   7   9   3   41.90    4.10
   7   9   3   44.40    4.20
  -8  -9  -3   97.19    5.50
   8  -9   3   92.39    5.90
   8  -9   3   92.29    5.80
   8   9   3   80.29    5.20
  -8   9  -3   92.19    6.40
   9  -9   3    9.00    3.50
  -9   9  -3    9.10    3.70
   9   9   3    5.80    2.90
  10  -9   3  131.09    7.50
  10   9   3  117.39    7.20
 -10   9  -3  123.99    8.30
  11  -9   3    4.20    3.40
 -11   9  -3    1.50    4.10
  11   9   3   -1.90    3.30
 -12   9  -3    6.20    4.80
  12   9   3    4.60    3.90
  13   9   3   -1.40    3.70
 -13   9  -3   -2.00    4.30
 -13  10   3   13.80    5.10
  13  10  -3    7.70    4.50
  12  10  -3   48.20    6.20
 -12  10   3   48.70    6.50
  11  10  -3   87.59    6.70
 -11  10   3   75.19    7.10
  10  10  -3  247.18   10.70
 -10  10   3  250.57   10.80
  -9 -10   3   59.79    5.40
  -9  10   3   67.49    6.00
   9  10  -3   54.99    5.60
   8 -10  -3  175.18    7.50
   8 -10  -3  176.18    7.40
  -8  10   3  168.98    8.10
   8  10  -3  182.58    7.80
   8  10  -3  169.48    8.10
   7 -10  -3  147.09    6.40
  -7 -10   3  149.79    6.90
   7 -10  -3  155.58    6.60
   7  10  -3  160.08    6.80
   7  10  -3  141.99    6.90
  -7  10   3  159.58    7.30
  -7  10   3  150.48    6.70
   6 -10  -3   96.09    5.00
   6 -10  -3  106.39    5.10
  -6 -10   3  107.89    5.60
  -6 -10   3   92.09    5.00
  -6  10   3   99.89    5.10
  -6  10   3   98.99    5.40
   6  10  -3  102.89    5.10
   6  10  -3  105.19    5.80
   6  10  -3  101.59    5.70
   5 -10  -3    2.60    1.80
   5 -10  -3    3.40    1.90
  -5 -10   3    2.60    2.20
  -5 -10   3    4.90    2.00
  -5  10   3    2.50    2.30
  -5  10   3    6.00    2.10
   5  10  -3    0.60    2.20
  -5  10   3    2.70    2.10
   5  10  -3    0.20    1.90
   5  10  -3    1.80    2.10
  -4 -10   3    2.40    2.00
   4 -10  -3    0.20    1.50
  -4 -10   3    0.80    1.50
  -4  10   3    2.00    1.70
   4  10  -3    0.80    1.80
   4  10  -3   -0.70    1.90
  -4  10   3   -1.40    1.70
   4  10  -3    0.50    1.60
  -4  10   3    3.50    2.00
  -3 -10   3  847.12   19.10
   3 -10  -3  836.52   18.60
  -3 -10   3  859.61   20.10
  -3  10   3  838.62   19.00
   3  10  -3  848.72   20.10
  -3  10   3  838.72   19.50
  -3  10   3  845.12   19.30
  -2 -10   3   23.40    2.60
  -2 -10   3   23.40    2.00
  -2  10   3   23.50    2.00
  -2  10   3   26.10    2.10
  -2  10   3   20.60    1.90
  -1 -10   3   -1.40    1.10
  -1 -10   3    0.50    1.70
  -1  10   3   -1.20    1.10
   1  10  -3   -0.20    0.60
  -1  10   3   -0.50    1.10
   1  10  -3    1.00    1.70
  -1  10   3    0.80    1.00
   0 -10   3   32.40    2.80
   0  10  -3   30.30    2.80
   0  10   3   31.90    1.50
   0  10   3   31.20    1.70
   1 -10   3   10.20    2.10
   1  10   3    9.10    1.10
  -1  10  -3    8.80    1.90
  -1  10  -3    9.30    2.10
   1  10   3   10.80    1.10
   2 -10   3  481.05   12.60
   2  10   3  480.15   11.20
  -2  10  -3  508.75   12.80
  -2  10  -3  483.05   13.30
   2  10   3  485.95   11.20
   3 -10   3  365.96   10.20
  -3 -10  -3  348.77    7.90
  -3  10  -3  365.16   11.00
   3  10   3  337.77    9.00
   3  10   3  338.97    9.00
  -3  10  -3  372.46   10.50
   4 -10   3   31.60    3.20
  -4 -10  -3   31.30    2.50
  -4  10  -3   33.70    3.50
   4  10   3   31.10    2.80
   4  10   3   35.60    2.90
  -4  10  -3   33.60    3.80
   5 -10   3   68.99    4.30
  -5 -10  -3   77.19    3.90
   5  10   3   71.69    4.20
  -5  10  -3   67.39    5.20
   5  10   3   74.59    4.20
  -6 -10  -3   26.20    3.00
   6 -10   3   21.90    3.10
   6  10   3   21.70    3.10
   6  10   3   18.50    3.00
   6  10   3   23.20    3.20
  -6  10  -3   29.30    4.20
   7 -10   3  242.08    9.10
   7 -10   3  259.27    9.00
  -7 -10  -3  243.98    8.40
   7  10   3  256.67    9.20
  -7  10  -3  256.57   10.20
   7  10   3  245.88    8.80
   8 -10   3   77.99    5.80
   8 -10   3   76.29    5.50
   8  10   3   84.49    5.30
  -8  10  -3   75.19    6.00
   9 -10   3   14.70    3.70
  -9  10  -3   17.50    4.50
   9  10   3   13.50    3.20
  10 -10   3   87.89    6.80
 -10  10  -3  108.89    7.60
  10  10   3   96.29    6.50
  11  10   3   -3.30    3.30
 -11  10  -3    5.70    4.00
 -12  10  -3   35.00    6.00
  12  10   3   33.20    5.30
 -13  11   3    2.30    4.60
  13  11  -3    2.90    3.90
 -12  11   3    1.70    3.90
  12  11  -3   -0.70    3.60
  11  11  -3   56.39    6.00
 -11  11   3   62.49    6.40
 -10  11   3   36.20    5.40
  10  11  -3   43.80    5.40
   9  11  -3   18.20    4.10
  -9  11   3   13.70    3.90
   8 -11  -3    6.20    2.80
  -8 -11   3    8.90    3.10
   8 -11  -3    8.30    2.70
   8  11  -3    8.00    2.90
   8  11  -3    9.80    3.20
  -8  11   3   13.20    3.40
   7 -11  -3  506.65   13.70
  -7 -11   3  478.35   14.20
   7 -11  -3  497.15   13.60
   7  11  -3  480.35   14.60
   7  11  -3  480.55   13.70
  -6 -11   3  123.29    5.80
  -6 -11   3  126.99    6.10
   6 -11  -3  130.59    5.50
   6 -11  -3  123.69    5.50
  -6  11   3  126.49    6.10
   6  11  -3  128.59    6.40
  -6  11   3  133.59    5.90
   6  11  -3  118.09    6.30
   6  11  -3  126.39    5.70
   5 -11  -3   -1.90    1.60
   5 -11  -3    4.30    1.90
  -5 -11   3    3.30    2.00
  -5 -11   3    2.00    2.30
  -5  11   3    4.90    2.50
   5  11  -3    5.40    2.30
  -5  11   3    0.80    2.20
  -5  11   3    3.40    2.10
   5  11  -3    3.80    2.00
  -4 -11   3   62.49    4.00
   4 -11  -3   68.29    3.30
  -4  11   3   70.39    4.00
   4  11  -3   69.99    4.50
   4  11  -3   57.69    3.80
  -4  11   3   70.69    3.70
  -4  11   3   59.39    3.90
  -3 -11   3  349.07   10.10
   3 -11  -3  357.46    8.50
  -3 -11   3  348.07    9.10
  -3  11   3  359.26    9.50
   3  11  -3  352.16   10.00
  -3  11   3  362.76    9.40
  -3  11   3  354.26    9.00
  -2 -11   3   -0.10    1.30
  -2 -11   3   -0.40    1.70
   2  11  -3   -1.00    1.70
  -2  11   3   -1.50    1.50
  -2  11   3    0.30    1.20
   2  11  -3   -0.40    1.10
  -2  11   3    1.20    1.40
  -1 -11   3  570.04   14.00
  -1 -11   3  570.54   12.60
  -1  11   3  546.95   12.50
  -1  11   3  572.44   12.60
   1  11  -3  561.64   14.10
  -1  11   3  545.05   12.70
   0 -11   3  595.24   14.70
   0  11   3  610.04   13.00
   0  11   3  587.64   13.10
   0  11  -3  593.04   14.80
   1 -11   3  103.99    4.60
   1  11   3  109.39    3.30
   1  11   3  109.19    3.20
  -1  11  -3  109.59    4.90
   2 -11   3   -1.20    1.70
   2  11   3    0.70    1.30
  -2  11  -3    2.10    1.90
  -2  11  -3   -1.20    1.80
   2  11   3   -0.50    1.10
   3 -11   3   85.39    4.40
  -3  11  -3   90.89    5.10
  -3  11  -3   97.59    5.10
   3  11   3   88.69    3.80
   3  11   3   91.39    3.70
  -4 -11  -3  453.95   10.60
   4 -11   3  442.26   12.40
  -4  11  -3  434.26   12.60
   4  11   3  444.26   11.40
   4  11   3  448.16   11.60
  -4  11  -3  458.55   13.40
   5 -11   3   81.09    4.80
   5 -11   3   72.89    4.20
  -5 -11  -3   78.79    3.90
  -5  11  -3   80.59    5.30
   5  11   3   64.49    4.10
   5  11   3   80.09    4.60
   5  11   3   80.79    4.40
   6 -11   3  124.69    5.90
  -6 -11  -3  137.69    5.60
   6  11   3  126.09    5.90
   6  11   3  143.19    6.30
   6  11   3  135.89    6.00
  -6  11  -3  137.69    7.00
   7 -11   3  114.39    6.20
   7 -11   3  103.19    5.80
  -7  11  -3  105.59    6.60
   7  11   3   97.89    5.60
   7  11   3  117.19    6.10
   8 -11   3   15.90    3.40
   8 -11   3   13.60    3.20
   8  11   3   16.90    3.40
  -8  11  -3   14.10    4.10
   9 -11   3   62.39    5.80
  -9  11  -3   77.49    7.00
   9  11   3   82.99    5.60
  10 -11   3    1.90    3.40
 -10  11  -3    0.10    3.70
  10  11   3    0.90    2.80
  11  11   3    4.10    3.50
 -11  11  -3    4.20    4.00
 -12  11  -3    8.80    5.00
  12  11   3   10.20    4.10
  12  12  -3   42.40    5.80
 -12  12   3   37.20    6.10
 -11  12   3    0.80    3.90
  11  12  -3    3.80    3.60
  10  12  -3    8.00    3.90
 -10  12   3    3.50    3.70
   9  12  -3   84.09    6.40
  -9  12   3   91.49    6.60
  -8 -12   3   71.89    5.50
   8 -12  -3   65.89    5.30
   8  12  -3   62.59    5.10
  -8  12   3   69.99    5.50
   8  12  -3   78.19    5.90
   7 -12  -3   26.60    3.40
   7 -12  -3   28.50    3.40
  -7 -12   3   33.50    4.10
   7  12  -3   31.90    3.70
   7  12  -3   32.60    4.20
  -7  12   3   27.60    3.70
   6 -12  -3    1.90    2.20
   6 -12  -3    0.30    1.90
  -6 -12   3   -3.40    2.30
  -6  12   3    0.60    2.40
   6  12  -3   -1.20    2.00
   6  12  -3    0.90    2.40
  -6  12   3   -0.10    2.40
  -5 -12   3   15.30    2.50
   5 -12  -3   15.20    2.30
  -5 -12   3   14.20    2.70
  -5  12   3   20.40    2.70
  -5  12   3   13.30    2.60
  -5  12   3   11.00    2.70
   5  12  -3   16.80    2.40
   5  12  -3   11.70    2.70
  -4 -12   3    1.40    1.40
   4 -12  -3    4.50    1.60
  -4 -12   3    1.00    2.00
  -4  12   3    6.90    2.30
   4  12  -3    2.00    2.10
  -4  12   3    6.60    1.90
  -4  12   3    6.40    2.10
   3 -12  -3    2.70    1.20
  -3 -12   3    1.30    1.50
  -3 -12   3    1.60    1.90
  -3  12   3   -0.10    1.40
  -3  12   3   -1.20    1.50
  -3  12   3   -3.50    1.70
   3  12  -3    0.60    1.80
  -2 -12   3    2.10    1.30
  -2 -12   3    3.00    1.90
  -2  12   3    0.70    1.40
   2  12  -3    1.40    1.90
   2  12  -3    2.40    1.90
  -2  12   3   -2.60    1.50
  -2  12   3    0.20    1.30
  -1 -12   3   -0.30    1.70
  -1 -12   3    0.70    1.10
  -1  12   3    0.70    1.30
   1  12  -3    3.00    2.00
  -1  12   3   -0.30    1.00
   1  12  -3   -1.20    1.60
  -1  12   3   -0.80    1.10
   0 -12   3   84.49    4.10
   0  12   3   78.79    2.70
   0  12  -3   85.89    4.30
   0  12  -3   66.69    4.10
   0  12   3   81.39    2.90
   1 -12   3  183.08    6.40
  -1  12  -3  188.08    6.60
   1  12   3  181.88    4.90
   1  12   3  180.98    4.80
   2 -12   3  265.87    8.20
  -2  12  -3  279.77    8.60
   2  12   3  268.57    6.80
   2  12   3  259.87    6.90
   3 -12   3   15.70    2.60
   3  12   3   15.40    2.00
  -3  12  -3   14.80    3.00
   3  12   3   13.80    2.00
  -3  12  -3   11.60    2.70
   4 -12   3   99.19    5.00
  -4 -12  -3   91.99    3.20
  -4  12  -3   85.99    5.30
   4  12   3   88.79    4.30
   4  12   3   84.19    4.20
  -4  12  -3   83.39    5.40
   5 -12   3   18.80    2.70
   5 -12   3   15.70    2.80
  -5 -12  -3   19.50    2.30
   5  12   3   17.40    2.70
   5  12   3   13.30    2.50
  -5  12  -3   16.30    3.40
   5  12   3   23.50    3.00
   6 -12   3   94.39    5.10
  -6 -12  -3   91.39    4.60
   6  12   3  102.39    5.30
  -6  12  -3   88.59    6.00
   6  12   3   98.99    5.60
   6  12   3  108.29    5.50
   7 -12   3   27.20    3.50
   7 -12   3   27.70    3.80
   7  12   3   19.40    3.30
  -7  12  -3   19.10    4.20
   7  12   3   22.70    3.60
   8 -12   3   19.40    3.50
   8 -12   3   15.70    3.60
   8  12   3    8.90    3.20
  -8  12  -3   18.90    4.50
   9 -12   3   39.60    4.90
   9  12   3   39.20    4.50
  -9  12  -3   33.90    5.20
 -10  12  -3   15.30    4.50
  10  12   3   15.90    3.80
 -11  12  -3   10.40    4.80
  11  12   3    6.00    3.50
 -12  12  -3   16.50    5.30
  12  12   3   27.30    5.00
 -12  13   3   -0.20    3.70
  12  13  -3    0.70    4.00
  11  13  -3   -3.80    3.50
 -11  13   3    3.60    4.10
  10  13  -3   96.89    7.20
 -10  13   3  107.29    7.50
  -9  13   3    9.00    3.40
   9  13  -3    9.60    3.80
   8 -13  -3   16.80    3.30
   8  13  -3   12.70    3.50
  -8  13   3   16.00    3.50
  -7 -13   3   65.79    5.10
   7 -13  -3   71.29    4.90
  -7  13   3   64.69    5.10
   7  13  -3   63.39    5.40
   7  13  -3   67.39    5.00
  -6 -13   3   67.99    5.00
   6 -13  -3   69.09    4.30
   6 -13  -3   55.69    3.90
   6  13  -3   63.39    4.20
  -6  13   3   63.69    5.10
   6  13  -3   66.29    4.70
   5 -13  -3    6.90    1.90
  -5 -13   3    5.30    2.40
  -5  13   3    5.60    2.40
  -5  13   3    4.30    2.00
   5  13  -3    4.50    2.40
   5  13  -3    5.60    2.00
  -5  13   3    4.70    2.60
  -4 -13   3  130.89    5.60
   4 -13  -3  141.69    4.60
  -4  13   3  126.29    4.90
   4  13  -3  138.49    6.00
  -4  13   3  134.19    5.50
  -4  13   3  122.39    5.50
  -3 -13   3   79.09    4.20
  -3 -13   3   73.09    3.30
   3 -13  -3   71.19    2.60
  -3  13   3   67.19    3.80
  -3  13   3   71.19    3.30
  -3  13   3   70.89    3.90
   3  13  -3   64.69    4.30
  -2 -13   3    8.20    1.50
  -2 -13   3   11.40    2.20
  -2  13   3    4.80    1.30
  -2  13   3    6.60    1.90
   2  13  -3    9.40    2.20
   2  13  -3   11.90    2.50
  -2  13   3   11.40    1.80
  -1 -13   3    2.50    1.10
  -1 -13   3    4.40    1.90
  -1  13   3    1.40    1.20
   1  13  -3    0.50    1.90
  -1  13   3    3.90    1.10
   1  13  -3    6.30    2.20
   0 -13   3    7.20    1.10
   0 -13   3    7.80    2.10
   0  13  -3    6.70    2.20
   0  13   3    7.80    1.30
   0  13   3    5.60    1.40
   0  13  -3    8.30    2.20
   1 -13   3   -0.40    1.70
   1  13   3    0.40    1.10
   1  13   3    1.00    1.20
  -1  13  -3    1.30    1.80
   2 -13   3   68.89    4.20
  -2  13  -3   63.69    4.30
   2  13   3   64.29    3.10
   2  13   3   64.59    3.00
   3 -13   3   43.90    3.70
   3  13   3   35.90    2.90
   3  13   3   49.99    3.10
  -3  13  -3   47.60    3.90
   4 -13   3    1.30    2.10
   4 -13   3    1.50    1.80
   4  13   3    1.70    1.90
   4  13   3    2.80    1.80
  -4  13  -3    2.70    2.50
  -4  13  -3    5.70    2.70
   4  13   3    0.80    1.90
   5 -13   3    6.80    2.60
  -5 -13  -3    6.70    1.80
   5 -13   3    6.00    2.20
   5  13   3    2.10    2.20
   5  13   3    4.70    2.30
   5  13   3    4.20    2.30
   6 -13   3   89.89    5.10
   6 -13   3   93.69    5.40
   6  13   3   92.19    5.20
  -6  13  -3   89.49    6.40
   6  13   3  103.39    5.60
   7 -13   3    6.60    2.70
   7 -13   3    1.70    2.50
   7  13   3   10.10    3.00
   7  13   3    5.30    2.80
  -7  13  -3    6.10    3.40
   8 -13   3   12.60    3.30
   8 -13   3   13.20    3.30
  -8  13  -3   14.80    4.10
   8  13   3    9.50    3.20
   9  13   3   20.40    3.80
  -9  13  -3   17.50    4.40
  10  13   3   20.10    4.00
 -10  13  -3   24.00    5.00
  11  13   3    7.10    3.60
 -11  13  -3   11.70    4.90
  12  13   3   13.70    4.20
 -12  13  -3   11.40    5.20
  12  14  -3   22.20    5.10
 -12  14   3   31.60    5.90
 -11  14   3   22.10    5.10
  11  14  -3   27.80    5.10
 -10  14   3   19.80    4.60
  10  14  -3   10.90    4.10
  -9  14   3   75.39    6.10
   9  14  -3   78.49    6.30
   8 -14  -3  207.18    8.30
   8  14  -3  218.58    9.30
  -8  14   3  205.58    9.00
   7 -14  -3   91.79    5.30
   7  14  -3   82.69    5.70
  -7  14   3   91.39    5.90
   7  14  -3   85.49    5.40
  -6 -14   3    3.00    2.70
   6  14  -3    4.40    2.40
  -6  14   3    4.60    2.80
   6  14  -3    2.90    2.40
  -5 -14   3   62.09    4.60
   5 -14  -3   58.89    3.50
  -5  14   3   67.09    4.70
  -5  14   3   63.29    4.70
   4 -14  -3    0.00    1.40
  -4 -14   3   -0.30    2.00
   4  14  -3    2.50    2.20
  -4  14   3   -1.90    1.90
  -4  14   3   -0.40    2.30
  -3 -14   3  135.49    5.60
  -3 -14   3  140.19    4.70
   3 -14  -3  142.59    3.70
  -3  14   3  141.49    4.60
  -3  14   3  131.79    5.20
   3  14  -3  135.49    5.90
  -3  14   3  138.19    5.40
  -2 -14   3   10.60    2.30
  -2 -14   3    8.30    1.50
  -2  14   3   11.80    2.10
  -2  14   3   12.00    1.90
   2  14  -3    9.40    2.40
  -2  14   3   10.50    1.40
   2  14  -3    1.10    1.90
  -1 -14   3   75.59    2.60
  -1 -14   3   77.59    4.20
   1  14  -3   78.69    4.40
  -1  14   3   75.79    2.50
  -1  14   3   79.59    3.20
   1  14  -3   68.49    4.50
  -1  14   3   77.59    3.50
   0 -14   3    2.70    1.80
   0  14   3    4.40    1.00
   0  14   3    4.80    1.30
   0  14   3    3.30    1.40
   0  14  -3    3.20    2.00
   1 -14   3  306.67    9.10
   1  14   3  299.97    7.60
   1  14   3  303.67    7.40
  -1  14  -3  303.47    9.30
   2 -14   3  209.98    7.20
   2  14   3  207.48    6.00
   2  14   3  209.18    5.80
  -2  14  -3  197.78    7.40
   3 -14   3   72.29    3.40
   3 -14   3   82.29    4.60
   3  14   3   77.59    3.70
   3  14   3   79.49    3.70
  -3  14  -3   88.19    5.20
   3  14   3   77.99    3.80
   4 -14   3   34.60    2.80
   4 -14   3   37.50    3.70
   4  14   3   36.00    3.20
  -4  14  -3   36.10    3.80
   4  14   3   35.70    3.10
   4  14   3   36.20    3.00
   5 -14   3  108.59    5.80
   5 -14   3  108.09    5.10
   5  14   3  113.69    5.30
  -5  14  -3  106.09    6.70
   5  14   3  120.39    5.40
   5  14   3  116.79    5.40
   6 -14   3   81.09    4.80
   6 -14   3   74.09    5.10
   6  14   3   81.39    4.90
   6  14   3   76.59    4.80
  -6  14  -3   73.89    6.00
   7 -14   3   -0.80    2.30
   7  14   3    1.10    2.60
  -7  14  -3    0.50    3.40
   7  14   3   -1.20    2.50
   8 -14   3   29.70    4.00
  -8  14  -3   17.50    4.60
   8  14   3   19.80    3.70
   9  14   3    2.50    3.20
  -9  14  -3    0.20    3.80
  10  14   3    7.10    3.30
 -10  14  -3    0.40    3.80
  11  14   3    6.70    3.80
 -11  14  -3    2.50    4.70
 -11  15   3   11.20    4.60
  11  15  -3   16.00    4.30
 -10  15   3   16.10    4.40
  10  15  -3   16.20    4.40
   9  15  -3   36.60    4.90
  -9  15   3   26.60    4.60
   8  15  -3    0.30    2.60
  -8  15   3    2.40    3.10
   7  15  -3  386.26   11.60
  -7  15   3  375.66   12.50
   7  15  -3  370.46   12.60
  -6  15   3   73.29    5.30
   6  15  -3   77.59    5.30
   6  15  -3   78.99    4.80
  -5 -15   3   -1.80    2.20
  -5  15   3   -2.30    2.50
   5  15  -3    0.20    2.20
   4 -15  -3  106.39    3.80
  -4 -15   3  101.09    5.10
  -4  15   3  103.99    5.00
   4  15  -3   81.19    5.10
  -4  15   3   97.09    5.10
  -3 -15   3  134.79    5.70
  -3  15   3  140.19    5.30
  -3  15   3  126.49    5.40
   3  15  -3  135.49    6.00
  -2 -15   3   17.40    2.60
   2  15  -3    8.60    2.60
  -2  15   3   16.50    2.40
  -2  15   3   16.30    2.20
   2  15  -3   16.80    2.70
  -1 -15   3   26.90    2.80
   1  15  -3   25.80    3.10
  -1  15   3   27.70    2.40
  -1  15   3   27.20    2.20
   1  15  -3   14.20    2.90
   0 -15   3   62.09    3.90
   0  15  -3   59.09    4.20
   0  15   3   61.29    2.80
   0  15   3   68.99    3.10
   1 -15   3   42.30    3.40
   1  15   3   41.00    2.50
  -1  15  -3   42.10    3.80
   1  15   3   41.10    2.70
   2 -15   3   21.30    2.90
   2 -15   3   13.60    1.50
   2  15   3   15.60    1.80
   2  15   3   16.30    1.80
   2  15   3   15.60    2.10
  -2  15  -3   16.10    2.90
   3 -15   3   92.09    3.60
   3 -15   3   93.99    4.90
   3  15   3   95.39    4.00
   3  15   3   88.79    4.20
   3  15   3   79.89    3.90
  -3  15  -3   87.49    5.10
   4 -15   3    1.20    2.30
   4 -15   3   -0.70    1.70
   4  15   3    3.20    2.10
   4  15   3    4.80    2.00
   4  15   3    3.50    1.90
  -4  15  -3    0.70    2.40
   5 -15   3   13.30    3.10
   5 -15   3    9.60    2.40
   5  15   3    8.60    2.60
   5  15   3   11.20    2.60
  -5  15  -3   10.80    3.60
   6 -15   3   29.80    3.30
   6  15   3   33.10    3.60
  -6  15  -3   28.00    4.70
   6  15   3   27.60    3.50
   7 -15   3   35.10    3.90
   7  15   3   38.70    4.10
   7  15   3   32.70    4.00
  -7  15  -3   37.90    5.30
   8  15   3   75.99    5.40
  -8  15  -3   88.29    6.80
   9  15   3   -0.70    3.00
  -9  15  -3    5.70    4.10
  10  15   3    1.40    3.40
 -10  15  -3    3.90    4.10
  11  15   3   13.80    4.10
 -11  15  -3   14.30    5.40
 -11  16   3    4.20    4.10
  11  16  -3    5.30    3.90
  10  16  -3    8.80    4.00
 -10  16   3   17.60    4.40
  -9  16   3   16.20    4.10
   9  16  -3   17.40    4.10
  -8  16   3    8.50    3.50
   8  16  -3    4.30    3.10
  -7  16   3   50.19    5.00
   7  16  -3   53.49    5.10
   6  16  -3   20.50    3.60
  -6  16   3   26.60    4.00
   5  16  -3   69.39    5.10
  -5  16   3   65.49    4.90
   4  16  -3    8.10    3.00
  -4  16   3    6.50    2.60
  -3 -16   3   40.50    3.50
  -3  16   3   34.80    3.10
  -3  16   3   33.90    3.30
   3  16  -3   40.40    4.20
  -2 -16   3   36.10    3.30
   2  16  -3   32.60    3.40
  -2  16   3   27.80    2.60
   2  16  -3   32.10    3.80
  -2  16   3   31.80    3.00
  -1 -16   3   34.80    3.20
   1  16  -3   28.50    3.30
   1  16  -3   25.10    3.60
  -1  16   3   30.30    2.40
  -1  16   3   23.30    2.50
   0 -16   3   49.50    3.70
   0  16   3   46.30    3.00
   0  16   3   48.90    2.70
   0  16  -3   47.80    4.40
   0  16  -3   50.09    4.10
   1 -16   3    2.80    2.00
   1  16   3    2.40    1.40
   1  16   3    2.20    1.60
  -1  16  -3    1.60    2.50
  -1  16  -3    1.90    2.10
   2 -16   3    1.00    1.00
   2 -16   3    3.10    2.20
   2  16   3    0.00    1.30
   2  16   3    1.10    1.40
  -2  16  -3   -0.70    2.00
   2  16   3    5.30    1.80
   3 -16   3   -0.50    2.10
   3 -16   3   -0.30    1.40
   3  16   3    2.50    1.90
  -3  16  -3    2.20    2.40
   3  16   3    0.10    1.60
   3  16   3    1.00    1.60
   4 -16   3  152.98    6.60
   4 -16   3  132.39    5.00
   4  16   3  139.19    5.50
   4  16   3  130.89    5.50
  -4  16  -3  143.99    7.20
   5 -16   3  278.77    8.30
   5  16   3  284.17    8.80
  -5  16  -3  279.77   10.80
   5  16   3  262.17    8.80
  -6  16  -3   39.90    5.10
   6  16   3   40.60    4.00
  -7  16  -3   16.80    4.60
   7  16   3   14.30    3.20
  -8  16  -3    3.50    4.10
   8  16   3    3.00    3.10
  -9  16  -3   20.50    4.90
   9  16   3   19.90    3.90
 -10  16  -3    9.10    4.80
  10  16   3   11.80    3.90
 -11  16  -3   26.80    6.00
  11  16   3   25.80    4.80
 -11  17   3    9.20    4.40
  11  17  -3   13.00    4.50
  10  17  -3    4.10    3.70
 -10  17   3    3.50    3.70
  -9  17   3   14.40    4.00
   9  17  -3   12.10    3.80
   8  17  -3   26.20    4.40
  -8  17   3   22.70    4.30
   7  17  -3   16.40    3.70
  -7  17   3   16.30    3.80
  -6  17   3    0.80    3.00
   6  17  -3   -0.70    2.70
  -5  17   3   33.80    4.10
   5  17  -3   41.60    4.60
  -4  17   3   72.59    4.70
   4  17  -3   79.49    5.70
  -3  17   3  264.47    8.40
   3  17  -3  263.17    9.50
  -2  17   3   54.29    3.80
   2  17  -3   55.99    4.70
  -2  17   3   60.89    3.60
  -1 -17   3   96.99    4.80
  -1  17   3   95.59    4.40
   1  17  -3   95.99    5.70
  -1  17   3  103.89    4.10
   0 -17   3    7.70    2.30
   0  17  -3    7.80    3.00
   0  17   3   10.70    2.00
   0  17   3   12.90    1.80
   1 -17   3  111.19    5.30
   1  17   3  100.59    4.20
   1  17   3  100.79    3.90
  -1  17  -3  113.29    6.20
   2  17   3    2.30    1.20
   2  17   3    0.20    1.50
  -2  17  -3    3.10    2.70
   2  17   3    2.10    1.80
   3 -17   3   25.70    2.00
   3  17   3   26.20    2.50
  -3  17  -3   19.70    3.50
   3  17   3   25.10    2.30
   3  17   3   24.70    2.70
   4  17   3   72.89    4.30
  -4  17  -3   72.79    5.60
  -5  17  -3   19.00    3.90
   5  17   3   16.30    2.90
   6  17   3   39.10    4.00
  -6  17  -3   32.80    5.00
  -7  17  -3   52.79    5.90
   7  17   3   45.60    4.50
   8  17   3   -1.90    2.80
  -8  17  -3   -1.90    3.80
   9  17   3    2.00    3.20
  -9  17  -3    3.50    4.30
  10  17   3    7.40    3.80
 -10  17  -3    6.10    4.70
 -10  18   3   17.10    4.70
  10  18  -3   18.00    4.40
   9  18  -3   11.10    4.00
  -9  18   3    7.30    3.80
   8  18  -3   -4.90    2.70
  -8  18   3    5.60    3.70
   7  18  -3   14.50    3.80
  -7  18   3   12.80    3.70
   6  18  -3  122.49    6.80
  -6  18   3  112.69    6.60
  -5  18   3  112.89    6.20
   5  18  -3  118.19    6.80
  -4  18   3    7.10    2.80
   4  18  -3   14.00    3.50
   3  18  -3   35.60    4.20
  -3  18   3   28.20    3.40
   2  18  -3   -1.30    2.60
  -2  18   3   -3.60    2.00
  -1  18   3   14.70    2.40
  -1  18   3   16.60    2.20
   1  18  -3    6.80    3.10
   0  18   3   31.30    2.50
   0  18   3   31.90    2.70
   0  18  -3   35.60    4.20
   1  18   3   27.60    2.40
   1  18   3   27.80    2.60
  -1  18  -3   24.10    3.90
   2  18   3  152.58    5.50
  -2  18  -3  157.48    7.70
   2  18   3  152.28    5.20
   3  18   3   16.30    2.50
  -3  18  -3   15.90    3.70
  -4  18  -3   26.00    4.10
   4  18   3   24.40    2.90
  -5  18  -3   -1.90    2.90
   5  18   3    2.10    2.40
  -6  18  -3   11.00    4.00
   6  18   3   16.30    3.10
   7  18   3   19.30    3.40
  -7  18  -3   18.20    4.60
   8  18   3    6.90    3.30
  -8  18  -3    3.90    3.90
   9  18   3    6.60    3.60
  -9  18  -3    5.60    4.50
  10  18   3   14.10    4.00
 -10  19   3    3.30    3.90
  10  19  -3    0.60    3.50
  -9  19   3    4.00    3.90
   9  19  -3    3.60    3.40
   8  19  -3   26.70    4.70
  -8  19   3   40.00    5.10
   7  19  -3    5.10    3.20
  -7  19   3    7.70    3.60
  -6  19   3   -0.60    3.10
   6  19  -3    2.00    3.10
  -5  19   3    2.40    3.00
   5  19  -3    5.50    3.30
   4  19  -3  112.49    6.40
   3  19  -3   -5.20    2.40
  -3  19   3   -0.30    2.30
   2  19  -3   17.30    3.60
  -2  19   3   23.30    3.00
   1  19  -3  134.49    7.00
  -1  19   3  135.89    5.40
   0  19  -3   54.09    5.00
   0  19   3   55.99    3.60
   1  19   3   21.20    2.50
  -1  19  -3   18.80    3.70
   2  19   3   32.70    3.00
  -2  19  -3   32.90    4.30
  -3  19  -3   24.30    4.10
   3  19   3   20.50    2.80
   4  19   3    0.50    2.20
  -4  19  -3    3.30    3.20
  -5  19  -3   12.30    3.70
   5  19   3   20.70    3.10
   6  19   3   45.60    4.40
  -6  19  -3   52.09    5.90
  -7  19  -3   41.90    5.80
   7  19   3   44.30    4.50
  -8  19  -3   18.40    5.10
   8  19   3   18.60    3.80
   9  19   3    2.00    3.30
  -9  19  -3    2.40    4.40
   9  20  -3   39.00    5.40
  -9  20   3   25.60    5.10
   8  20  -3   -0.30    3.30
  -8  20   3    2.40    3.60
   7  20  -3    1.10    3.20
  -7  20   3    4.90    3.70
  -6  20   3    0.60    3.10
   6  20  -3    4.40    3.30
  -5  20   3    0.00    3.00
   5  20  -3   -2.40    2.80
  -4  20   3   20.70    3.60
   4  20  -3   22.50    3.90
  -3  20   3    3.20    2.60
   3  20  -3    4.90    3.10
  -2  20   3    1.40    2.30
   2  20  -3   -3.70    2.80
  -1  20   3  118.69    5.30
   1  20  -3  115.09    6.50
   0  20  -3   -0.80    2.90
   0  20   3   -0.80    2.00
  -1  20  -3   37.60    4.60
   1  20   3   35.90    3.10
   2  20   3   15.60    2.60
  -2  20  -3   13.70    3.70
   3  20   3   -0.60    2.20
  -3  20  -3   -1.40    3.10
   4  20   3    5.90    2.50
  -4  20  -3   12.80    3.60
   5  20   3    7.00    2.80
  -5  20  -3    9.30    3.60
   6  20   3   56.49    4.70
  -6  20  -3   53.79    6.00
  -7  20  -3    4.00    3.70
   7  20   3    3.10    3.00
   8  20   3    2.30    3.20
  -8  20  -3    3.90    4.30
   8  21  -3    8.10    4.00
  -8  21   3    6.60    4.00
  -7  21   3   12.50    4.00
   7  21  -3    9.80    3.90
   6  21  -3    4.50    3.60
  -6  21   3    3.80    3.30
  -5  21   3   39.80    4.50
   5  21  -3   34.70    4.70
   4  21  -3    2.10    3.10
  -4  21   3    0.90    2.70
   3  21  -3   10.60    3.50
  -3  21   3    4.70    2.80
  -2  21   3    0.50    2.50
   2  21  -3   -2.10    2.90
   1  21  -3    2.30    3.10
  -1  21   3   -1.10    2.10
   0  21   3   46.10    3.70
   0  21  -3   39.40    4.80
   1  21   3   54.89    3.80
  -1  21  -3   50.49    5.20
  -2  21  -3    1.20    3.00
   2  21   3    6.90    2.20
   3  21   3    1.00    2.20
  -3  21  -3    4.50    3.50
   4  21   3    6.00    2.60
  -4  21  -3    4.50    3.50
  -5  21  -3    9.30    3.90
   5  21   3    9.00    2.90
   6  21   3   35.50    4.00
  -6  21  -3   37.90    5.40
   7  21   3    7.60    3.20
  -7  21  -3   12.90    4.40
   8  21   3    6.40    3.50
  -8  21  -3    3.00    4.20
   8  22  -3    5.90    3.80
  -8  22   3   10.80    4.20
   7  22  -3    5.20    3.60
  -7  22   3    3.20    3.60
  -6  22   3    7.30    3.50
   6  22  -3    9.30    3.70
   5  22  -3   11.10    3.70
  -5  22   3    2.70    3.10
  -4  22   3    6.50    3.20
   4  22  -3    7.30    3.40
   3  22  -3   -3.70    2.70
  -3  22   3    0.00    2.70
  -2  22   3   37.40    3.80
   2  22  -3   36.70    4.70
   1  22  -3   26.50    4.10
  -1  22   3   28.20    3.20
   0  22  -3   -0.30    3.10
   0  22   3   -1.60    2.10
  -1  22  -3   51.09    5.30
   1  22   3   54.39    3.90
  -2  22  -3   34.10    4.80
   2  22   3   36.40    3.30
   3  22   3    0.60    2.30
  -3  22  -3   -4.20    3.20
   4  22   3   -1.60    2.20
  -4  22  -3   -3.70    3.10
  -5  22  -3    4.40    3.60
   5  22   3    9.90    2.80
   6  22   3   21.30    3.60
  -6  22  -3   13.70    4.40
  -7  22  -3    1.30    3.80
   7  22   3    1.20    3.00
  -7  23   3   22.40    4.80
   7  23  -3   30.50    5.00
   6  23  -3   -3.30    3.10
  -6  23   3   -6.00    3.10
  -5  23   3    3.50    3.30
   5  23  -3   -7.20    3.10
  -4  23   3    4.20    3.20
   4  23  -3   -4.90    3.10
   3  23  -3    9.40    3.70
  -3  23   3   12.90    3.20
   2  23  -3   48.00    5.30
  -2  23   3   51.49    4.30
  -1  23   3   42.40    3.80
   1  23  -3   40.40    5.00
   0  23  -3   -0.30    3.20
   0  23   3    3.00    2.30
  -1  23  -3    9.00    3.70
   1  23   3   10.50    2.60
   2  23   3   32.50    3.30
  -2  23  -3   26.00    4.60
  -3  23  -3    6.90    3.90
   3  23   3   10.60    2.70
  -4  23  -3    0.80    3.50
   4  23   3   -0.70    2.40
   5  23   3    0.40    2.60
  -5  23  -3    1.20    3.50
   6  23   3   98.49    6.00
  -6  23  -3   88.19    7.30
  -6  24   3    4.40    3.60
   6  24  -3    4.30    3.50
   5  24  -3   33.90    4.90
  -5  24   3   35.20    4.70
   4  24  -3   -9.50    3.00
  -4  24   3    1.90    3.00
   3  24  -3   35.90    4.90
  -3  24   3   38.30    4.20
  -2  24   3   23.60    3.50
   2  24  -3   19.20    4.20
  -1  24   3   62.29    4.70
   1  24  -3   55.49    5.60
   0  24  -3    3.90    3.30
   0  24   3    4.20    2.50
  -1  24  -3   17.70    4.20
   1  24   3   17.80    2.90
   2  24   3   21.20    3.00
  -2  24  -3   21.00    4.60
  -3  24  -3   27.60    5.00
   3  24   3   29.70    3.50
   4  24   3    7.00    2.70
  -4  24  -3    2.40    3.60
  -5  24  -3    2.20    3.70
   5  24   3    0.20    2.80
  -4  25   3   29.70    4.20
   4  25  -3   25.60    4.60
  -3  25   3    2.20    3.00
   3  25  -3    3.30    3.40
  -2  25   3    5.90    2.90
   2  25  -3    3.10    3.50
  -1  25   3   63.79    4.70
   1  25  -3   59.49    5.80
   0  25  -3   20.70    4.30
   0  25   3   14.00    3.00
  -1  25  -3    2.20    3.50
   1  25   3   -0.50    2.30
  -2  25  -3   14.00    4.10
   2  25   3    8.60    2.60
   3  25   3   30.90    3.50
  -3  25  -3   19.00    4.80
   4  25   3   17.80    3.20
  -4  25  -3   11.60    4.50
  -2  26   3   -0.90    2.70
   2  26  -3    2.50    3.60
   1  26  -3    0.50    3.40
  -1  26   3   -0.70    2.60
   0  26   3    7.50    2.70
   0  26  -3    6.20    3.80
  -1  26  -3   44.40    5.70
   1  26   3   47.90    4.10
  14   0  -4   -0.60    3.80
 -14   0   4    5.00    4.40
 -13   0   4   -5.10    3.90
  13   0  -4    3.30    4.10
 -12   0   4   40.40    5.70
  12   0  -4   34.90    5.30
  11   0  -4    1.10    3.30
 -11   0   4   -0.20    3.20
 -10   0   4   67.39    5.70
  10   0  -4   63.69    5.70
 -10   0   4   70.19    6.20
  -9   0   4   -0.10    2.90
   9   0  -4    0.20    2.80
   8   0  -4   59.59    4.90
   8   0  -4   68.69    5.10
  -8   0   4   67.79    5.40
   7   0  -4    2.00    2.20
   7   0  -4    2.60    2.20
  -7   0   4    1.60    2.30
   6   0  -4  185.68    6.90
  -6   0   4  197.28    7.40
  -5   0   4    3.10    2.30
   5   0  -4    2.10    1.90
   5   0  -4    2.10    1.90
  -5   0   4   -0.90    1.90
  -4   0   4   19.90    2.60
   4   0  -4   22.10    2.60
   4   0  -4   22.50    2.70
   3   0  -4    0.90    1.90
  -3   0   4    3.90    1.80
   3   0  -4    2.00    1.60
  -3   0   4    0.00    1.40
   2   0  -4  958.90   21.60
  -2   0   4  960.10   21.70
   2   0  -4  982.90   21.50
   1   0  -4   -0.10    1.60
   1   0  -4   -0.80    1.20
  -1   0   4   -0.50    1.60
   0   0  -4  228.98    6.10
   0   0  -4  219.28    6.30
   0   0   4  225.38    6.30
   1   0   4    0.60    1.80
  -1   0  -4   -0.10    1.50
  -1   0  -4    1.20    1.70
  -2   0  -4  455.55   11.20
  -2   0  -4  474.25   11.70
   2   0   4  457.75   11.50
  -3   0  -4    1.20    1.80
  -3   0  -4   -2.90    1.50
   3   0   4    0.10    2.00
  -4   0  -4 1085.29   25.10
   4   0   4 1080.09   24.80
   4   0   4 1083.79   25.10
  -5   0  -4   -1.50    2.20
   5   0   4    1.00    1.90
   5   0   4   -2.50    2.00
   6   0   4  143.69    6.00
  -6   0  -4  113.89    5.60
  -7   0  -4   -1.10    2.30
   7   0   4   -1.40    2.30
  -8   0  -4    3.90    2.70
   8   0   4    7.90    2.90
  -9   0  -4   -1.20    3.00
   9   0   4   -2.70    2.70
 -10   0  -4  102.69    6.80
  10   0   4  116.99    7.30
  11   0   4   -6.00    3.00
 -11   0  -4    1.50    3.50
  12   0   4    7.20    3.90
  13   0   4   -0.70    3.50
 -14  -1   4    2.00    4.30
  14  -1  -4    1.80    4.20
 -14   1   4    6.80    4.90
  14   1  -4    5.30    4.40
 -13  -1   4   76.99    7.70
  13  -1  -4   68.69    7.10
 -13   1   4   62.19    6.90
  13   1  -4   73.69    7.30
 -12  -1   4   16.10    4.80
  12  -1  -4   18.50    4.30
  12   1  -4   22.10    4.90
 -12   1   4   14.20    4.50
  11  -1  -4    5.20    3.30
 -11  -1   4    7.00    3.90
 -11   1   4    6.10    3.50
  11   1  -4    5.80    3.60
 -10  -1   4   80.19    6.50
  10  -1  -4   77.79    6.20
 -10  -1   4   78.79    5.80
 -10   1   4   80.49    6.20
  10   1  -4   79.19    6.30
 -10   1   4   87.49    6.20
   9  -1  -4   11.30    3.30
  -9  -1   4    9.00    3.30
  -9   1   4    8.90    3.00
  -9   1   4   15.10    3.60
   9   1  -4    7.00    3.30
  -8  -1   4   94.09    5.70
   8  -1  -4  104.99    5.70
   8  -1  -4  102.69    5.90
  -8   1   4  110.19    6.30
   8   1  -4   87.49    5.70
   8   1  -4  105.19    5.80
   7  -1  -4    5.10    2.30
  -7  -1   4    4.40    2.50
   7  -1  -4    5.00    2.50
   7   1  -4    8.80    2.70
  -7   1   4    4.30    2.40
   7   1  -4    3.80    2.30
  -7   1   4    8.40    2.70
   6  -1  -4    4.40    1.90
  -6  -1   4    7.40    2.50
  -6  -1   4    2.60    1.80
   6  -1  -4    5.50    2.10
   6   1  -4    6.20    2.20
  -6   1   4    6.70    2.40
   6   1  -4    9.40    2.60
  -6   1   4    7.60    2.30
   5  -1  -4  953.00   22.40
  -5  -1   4  978.50   22.60
   5  -1  -4  902.51   22.00
  -5  -1   4  939.51   22.40
  -5   1   4  962.10   22.40
  -5   1   4  942.41   22.40
   5   1  -4  948.41   22.10
   4  -1  -4  146.89    5.50
  -4  -1   4  155.68    6.10
   4  -1  -4  155.78    5.60
   4   1  -4  161.08    5.90
  -4   1   4  154.48    5.70
  -4   1   4  155.18    5.60
   4   1  -4  153.58    5.50
   4   1  -4  159.08    5.70
   3  -1  -4  239.48    6.70
  -3  -1   4  231.08    6.90
  -3  -1   4  229.88    7.10
   3  -1  -4  237.28    7.00
   3   1  -4  227.28    7.00
  -3   1   4  238.48    7.10
  -3   1   4  228.98    6.90
   3   1  -4  239.18    7.00
  -2  -1   4  169.28    5.50
   2  -1  -4  178.78    5.60
  -2  -1   4  178.38    5.90
   2  -1  -4  193.88    5.40
   2   1  -4  184.08    5.90
  -2   1   4  193.68    5.80
   2   1  -4  188.38    5.60
  -1  -1   4  419.46   10.10
  -1  -1   4  394.66    9.70
   1  -1  -4  403.16    9.40
   1  -1  -4  392.06    9.60
   1   1  -4  399.36    9.60
   1   1  -4  383.46    9.80
  -1   1   4  376.26    9.50
   0  -1   4  350.56    8.80
   0  -1  -4  343.27    8.30
   0  -1  -4  342.77    8.60
   0  -1   4  351.86    9.10
   0   1  -4  355.46    8.60
   0   1   4  343.07    8.60
   0   1  -4  354.76    9.00
   0   1   4  341.17    8.40
   1  -1   4  159.98    5.10
   1  -1   4  170.68    5.70
  -1  -1  -4  163.58    5.10
  -1  -1  -4  163.98    4.80
  -1   1  -4  173.58    5.70
   1   1   4  157.28    5.20
  -1   1  -4  164.58    5.20
  -2  -1  -4   69.79    3.70
  -2  -1  -4   78.59    3.50
   2  -1   4   74.39    3.40
   2  -1   4   69.09    4.10
  -2   1  -4   69.79    3.70
  -2   1  -4   72.89    4.20
   2   1   4   71.29    3.80
   3  -1   4  463.85   12.00
  -3  -1  -4  471.55   11.80
   3   1   4  456.85   11.80
  -3   1  -4  484.85   12.10
  -3   1  -4  453.45   11.70
   4  -1   4  230.48    7.60
  -4  -1  -4  225.78    7.30
   4  -1   4  216.98    7.10
   4   1   4  213.68    7.20
   4   1   4  211.48    6.80
  -4   1  -4  217.98    7.50
  -5  -1  -4  370.86   10.80
   5  -1   4  387.76   11.00
   5  -1   4  353.96   10.50
  -5   1  -4  360.86   10.70
   5   1   4  380.46   10.60
   5   1   4  354.46   10.60
  -6  -1  -4    1.90    2.30
   6  -1   4    3.90    2.20
   6   1   4    4.60    2.20
  -6   1  -4    1.60    1.90
   6   1   4    5.10    2.60
  -7  -1  -4    1.00    1.70
   7  -1   4   11.00    3.00
  -7   1  -4   11.40    3.00
   7   1   4   12.20    3.00
  -8  -1  -4   25.00    3.80
   8  -1   4   21.60    3.80
  -8   1  -4   15.60    3.60
   8   1   4   24.80    3.80
  -9  -1  -4    5.00    3.20
   9  -1   4   -3.10    2.80
  -9   1  -4   -0.50    2.70
   9   1   4   -0.40    3.00
 -10  -1  -4   -6.00    3.00
  10  -1   4    2.00    3.10
  10   1   4   -2.40    2.90
 -10   1  -4    1.30    3.20
 -11  -1  -4   95.69    7.00
  11  -1   4   85.79    7.00
 -11   1  -4   84.79    6.80
  11   1   4  102.19    7.30
  12  -1   4  113.49    7.80
  12   1   4  121.99    7.90
 -12   1  -4  119.59    8.50
  13  -1   4   -2.30    3.60
  13   1   4    2.40    4.20
 -14  -2   4    7.30    4.90
  14   2  -4   17.90    5.10
 -14   2   4   16.10    5.10
  13  -2  -4   -7.00    3.20
 -13  -2   4   -4.00    3.90
  13   2  -4    6.30    4.10
 -13   2   4    7.50    4.10
  12  -2  -4   -0.90    3.40
 -12  -2   4    4.70    3.80
 -12   2   4    4.40    3.90
  12   2  -4    3.10    3.60
  11  -2  -4   47.70    5.50
 -11  -2   4   40.10    5.50
  11   2  -4   55.89    5.70
 -11   2   4   42.20    5.60
  10  -2  -4    4.20    3.20
 -10  -2   4    6.60    3.40
 -10  -2   4    6.70    3.10
  10   2  -4    7.00    3.20
 -10   2   4    5.40    3.20
 -10   2   4   10.70    3.50
  -9  -2   4  251.17    9.80
  -9  -2   4  245.38    9.50
   9  -2  -4  253.17    9.50
  -9   2   4  237.68    9.80
  -9   2   4  235.68    9.60
   9   2  -4  245.58    9.50
  -8  -2   4   60.19    4.90
   8  -2  -4   60.99    4.90
   8  -2  -4   61.99    4.90
  -8   2   4   62.19    5.30
  -8   2   4   56.79    4.80
   8   2  -4   65.99    4.90
   8   2  -4   58.29    4.70
   7  -2  -4   45.80    4.00
   7  -2  -4   59.69    4.30
  -7  -2   4   54.19    4.30
  -7  -2   4   68.99    5.00
   7   2  -4   62.59    4.40
  -7   2   4   61.89    4.80
  -7   2   4   65.59    4.50
   7   2  -4   62.39    4.50
  -6  -2   4   98.09    5.40
   6  -2  -4   98.29    4.90
  -6  -2   4   87.39    4.70
   6  -2  -4   97.19    4.90
  -6   2   4   90.29    5.00
   6   2  -4   90.69    5.00
  -6   2   4  101.59    5.10
  -6   2   4  102.99    5.10
   6   2  -4   82.19    4.70
   5  -2  -4    9.50    2.10
  -5  -2   4    5.90    2.10
   5  -2  -4    6.30    2.30
  -5  -2   4    8.10    2.30
  -5   2   4    4.70    2.30
  -5   2   4    7.10    2.40
   5   2  -4    9.10    2.30
  -5   2   4    3.70    2.30
   5   2  -4   -0.60    1.70
   4  -2  -4  144.29    5.40
   4  -2  -4  156.28    5.60
  -4  -2   4  155.58    6.00
   4   2  -4  153.68    5.70
   4   2  -4  154.08    5.70
  -4   2   4  155.68    5.70
  -4   2   4  162.68    5.90
   4   2  -4  153.38    5.70
   3  -2  -4  184.18    5.80
  -3  -2   4  196.38    6.20
   3  -2  -4  185.28    5.80
  -3  -2   4  188.28    6.30
  -3   2   4  182.08    5.90
   3   2  -4  186.38    6.00
   3   2  -4  191.98    6.40
  -3   2   4  186.58    6.00
   2  -2  -4  141.09    4.30
  -2  -2   4  133.69    5.20
   2  -2  -4  138.19    4.40
  -2  -2   4  126.19    4.70
   2   2  -4  135.89    4.70
   2   2  -4  134.59    5.20
  -2   2   4  129.09    4.60
   1  -2  -4  540.35   12.60
   1  -2  -4  572.54   12.50
  -1  -2   4  559.04   13.10
  -1  -2   4  552.24   13.40
  -1   2   4  554.74   12.70
  -1   2   4  568.94   12.60
   1   2  -4  547.65   13.00
   1   2  -4  557.54   13.40
   0  -2   4 1131.79   24.70
   0  -2   4 1128.29   24.50
   0  -2  -4 1101.49   23.70
   0  -2  -4 1105.89   23.90
   0   2  -4 1100.59   24.60
   0   2   4 1115.89   24.00
   0   2   4 1099.19   23.80
   0   2  -4 1109.79   24.40
   1  -2   4   16.70    2.30
  -1  -2  -4   17.30    1.60
   1  -2   4   16.40    2.20
  -1  -2  -4   15.50    1.80
   1   2   4   16.40    1.80
  -1   2  -4   18.10    2.50
   1   2   4   15.50    1.90
  -1   2  -4   16.50    2.00
   2  -2   4 1877.41   40.20
  -2  -2  -4 1823.92   39.60
  -2  -2  -4 1843.02   39.30
   2  -2   4 1876.91   40.00
  -2   2  -4 1827.82   40.20
   2   2   4 1833.52   39.60
  -2   2  -4 1860.31   39.90
  -3  -2  -4  426.56   11.00
   3  -2   4  444.66   11.60
  -3   2  -4  421.06   11.10
   3   2   4  440.96   11.20
  -3   2  -4  437.16   11.60
   4  -2   4   32.40    3.00
  -4  -2  -4   35.50    3.10
   4  -2   4   39.50    3.40
   4   2   4   39.90    3.30
  -4   2  -4   33.20    3.40
  -5  -2  -4    7.20    2.40
   5  -2   4    7.30    2.30
   5   2   4   12.10    2.50
  -5   2  -4   -0.50    1.60
   5   2   4    6.30    2.20
  -6  -2  -4  160.58    6.80
   6  -2   4  167.78    6.80
   6   2   4  168.28    6.80
  -6   2  -4  175.58    7.10
   6   2   4  176.58    6.90
  -7  -2  -4   94.09    5.40
   7  -2   4   90.19    5.60
   7   2   4   84.79    5.10
  -7   2  -4   94.49    5.80
   8  -2   4   10.90    3.00
  -8  -2  -4    9.40    2.90
   8   2   4   13.10    3.30
  -8   2  -4   12.60    3.30
  -9  -2  -4   51.69    5.20
   9  -2   4   40.20    4.80
  -9   2  -4   43.30    5.10
   9   2   4   48.40    5.00
  10  -2   4    4.20    3.10
 -10  -2  -4    3.00    3.10
  10   2   4    8.60    3.60
 -10   2  -4    1.60    3.50
  11  -2   4  127.29    7.80
 -11  -2  -4  128.09    7.80
  11   2   4  132.79    8.10
 -11   2  -4  115.39    8.20
  12  -2   4    9.40    4.20
 -12   2  -4   11.60    4.60
  12   2   4    1.90    3.60
  13  -2   4   44.30    6.00
  13   2   4   37.70    6.00
  14   3  -4   26.00    5.40
 -14   3   4   30.40    5.90
  13  -3  -4   60.69    6.50
 -13  -3   4   55.09    6.80
  13   3  -4   46.80    6.10
 -13   3   4   65.39    7.20
 -12  -3   4   39.80    5.50
  12  -3  -4   39.20    5.50
 -12   3   4   45.10    6.00
  12   3  -4   38.60    5.40
  11  -3  -4    2.60    3.20
 -11  -3   4    4.60    3.70
 -11   3   4   -4.00    3.00
  11   3  -4   -5.40    3.00
  10  -3  -4    6.10    3.40
 -10  -3   4    4.40    3.30
 -10  -3   4   10.50    3.50
 -10   3   4    9.60    3.50
  10   3  -4    7.60    3.40
 -10   3   4   12.20    3.40
   9  -3  -4   -3.80    2.50
  -9  -3   4    3.20    3.00
  -9  -3   4    7.20    3.30
  -9   3   4    0.20    3.00
  -9   3   4   -0.50    2.60
   9   3  -4    1.70    2.80
   8  -3  -4   19.80    3.40
   8  -3  -4   16.70    3.30
  -8  -3   4   13.10    3.30
  -8  -3   4   18.60    3.30
  -8   3   4   20.60    3.60
   8   3  -4   16.30    3.10
  -8   3   4   14.40    3.20
   8   3  -4   20.10    3.70
  -7  -3   4   84.39    5.00
  -7  -3   4   78.39    5.00
   7  -3  -4   71.99    4.60
  -7   3   4   75.39    5.00
  -7   3   4   73.99    4.80
   7   3  -4   75.09    5.00
   7   3  -4   74.19    4.90
  -6  -3   4  199.88    7.40
   6  -3  -4  190.98    7.10
  -6  -3   4  197.58    7.20
   6  -3  -4  199.88    7.10
  -6   3   4  193.48    7.10
   6   3  -4  202.48    7.40
   6   3  -4  190.58    7.00
  -6   3   4  194.08    7.30
  -6   3   4  203.58    7.60
   5  -3  -4  584.54   14.60
   5  -3  -4  576.34   14.60
  -5  -3   4  579.84   14.80
  -5   3   4  588.14   14.90
   5   3  -4  579.54   15.00
  -5   3   4  559.64   14.70
  -5   3   4  603.84   15.00
   5   3  -4  567.54   14.60
   4  -3  -4   -1.30    1.70
  -4  -3   4    1.30    1.90
  -4  -3   4    0.80    1.80
  -4  -3   4   -1.10    1.60
   4  -3  -4   -1.20    1.80
   4   3  -4   -1.40    1.90
  -4   3   4   -0.70    1.70
   4   3  -4    0.40    1.90
   4   3  -4    1.90    1.60
  -4   3   4    0.50    1.70
  -3  -3   4    2.20    1.40
   3  -3  -4    8.60    1.90
   3  -3  -4    9.50    1.80
  -3  -3   4   11.30    2.10
  -3  -3   4   10.80    2.40
   3   3  -4    8.50    2.10
   3   3  -4    7.50    2.00
  -3   3   4   12.50    2.10
  -3   3   4    8.80    2.00
  -2  -3   4    6.20    2.00
   2  -3  -4    7.90    1.60
  -2  -3   4    5.60    2.10
   2  -3  -4    8.90    1.50
   2   3  -4    4.60    2.10
   2   3  -4    7.60    1.80
  -2   3   4    6.30    1.60
  -2   3   4    6.00    1.70
   1  -3  -4  243.38    5.90
   1  -3  -4  231.78    6.00
  -1  -3   4  241.78    7.10
  -1  -3   4  249.48    6.90
  -1   3   4  235.28    6.00
  -1   3   4  229.58    6.20
   1   3  -4  236.48    7.10
   1   3  -4  247.38    6.90
   0  -3  -4   91.89    2.90
   0  -3  -4   88.49    3.10
   0  -3   4   91.49    3.80
   0  -3   4   98.29    4.60
   0   3  -4   92.39    4.20
   0   3  -4   92.09    4.10
   0   3   4   93.79    3.10
   0   3   4  103.19    3.40
  -1  -3  -4  563.14   12.50
  -1  -3  -4  556.84   12.40
   1  -3   4  557.94   13.40
   1  -3   4  551.14   13.70
  -1   3  -4  583.84   13.50
  -1   3  -4  569.74   13.90
   1   3   4  534.85   12.50
   1   3   4  554.04   12.80
  -2  -3  -4   53.69    3.10
  -2  -3  -4   57.99    2.90
   2  -3   4   48.50    3.10
   2  -3   4   47.70    3.50
   2   3   4   51.69    3.00
  -2   3  -4   46.00    3.30
  -2   3  -4   47.90    3.70
   2   3   4   49.99    2.90
   3  -3   4  235.58    7.40
  -3  -3  -4  218.78    6.70
   3   3   4  225.78    6.70
  -3   3  -4  232.88    7.60
  -3   3  -4  231.28    7.30
   3   3   4  226.98    6.80
  -4  -3  -4   30.10    2.90
   4  -3   4   38.70    3.60
   4  -3   4   32.60    3.20
   4   3   4   35.50    3.10
  -5  -3  -4    6.80    2.40
   5  -3   4    6.00    2.20
   5   3   4    5.60    2.40
   5   3   4    5.40    2.00
  -5   3  -4    7.20    2.60
   6  -3   4  114.39    5.60
  -6  -3  -4  112.49    5.50
   6   3   4  111.59    5.30
   6   3   4  111.49    5.50
  -6   3  -4  120.69    5.90
   7  -3   4  157.78    7.20
  -7  -3  -4  157.98    6.90
  -7   3  -4  148.49    7.10
   7   3   4  163.58    7.40
   7   3   4  155.48    6.90
  -8  -3  -4    3.90    2.40
   8  -3   4    8.80    3.20
  -8   3  -4   15.20    3.50
   8   3   4   10.70    3.20
  -9  -3  -4    0.60    2.90
   9  -3   4   -2.60    2.60
   9   3   4    1.30    2.70
  -9   3  -4   -0.90    2.90
  10  -3   4    6.20    3.30
 -10  -3  -4    4.60    3.40
 -10   3  -4   -1.60    3.20
  10   3   4    0.20    2.90
  11  -3   4  152.38    8.70
  11   3   4  136.49    8.20
 -11   3  -4  133.59    8.30
  12  -3   4   11.30    4.50
  12   3   4    9.90    4.20
 -12   3  -4    1.70    3.90
  13  -3   4    6.20    4.40
  13   3   4    0.80    3.70
 -14   4   4   16.00    5.30
  14   4  -4    9.10    4.50
 -13  -4   4   -0.30    4.00
 -13   4   4    6.50    4.30
  13   4  -4    0.10    3.70
  12  -4  -4   -2.80    3.00
 -12  -4   4   -0.70    3.50
  12   4  -4   -1.20    3.70
 -12   4   4    0.90    3.90
  11  -4  -4    0.30    3.20
 -11  -4   4    5.20    3.60
 -11   4   4    4.30    3.90
  11   4  -4   -1.40    3.10
  10  -4  -4   87.09    6.20
 -10  -4   4   88.29    6.30
 -10   4   4   89.49    6.70
 -10   4   4   93.89    6.30
  10   4  -4   69.09    6.20
  -9  -4   4   63.39    5.40
  -9  -4   4   65.29    5.40
   9  -4  -4   64.89    5.30
  -9   4   4   64.19    5.20
  -9   4   4   61.29    5.40
   9   4  -4   54.99    5.20
   8  -4  -4   20.50    3.10
  -8  -4   4   17.40    3.20
   8  -4  -4   17.90    3.40
  -8  -4   4   19.60    3.40
   8   4  -4   19.50    3.50
  -8   4   4   22.10    3.50
   8   4  -4   18.50    3.30
  -8   4   4   24.80    3.90
  -7  -4   4  366.06   11.50
   7  -4  -4  365.36   11.00
  -7  -4   4  366.46   11.20
   7  -4  -4  358.16   10.90
  -7   4   4  364.56   11.10
  -7   4   4  345.77   11.20
   7   4  -4  358.26   11.10
   7   4  -4  378.26   11.50
  -6  -4   4  545.85   15.00
   6  -4  -4  578.74   14.80
   6  -4  -4  547.55   14.70
  -6  -4   4  562.54   14.80
  -6   4   4  573.24   15.00
  -6   4   4  547.75   14.70
   6   4  -4  559.34   15.20
   6   4  -4  570.14   14.90
  -6   4   4  570.04   15.10
  -5  -4   4  131.19    5.40
   5  -4  -4  125.39    5.30
   5  -4  -4  136.09    5.60
   5   4  -4  133.59    5.80
   5   4  -4  130.79    5.30
  -5   4   4  125.29    5.60
  -5   4   4  132.79    5.60
  -5   4   4  129.29    5.30
   4  -4  -4  635.44   15.40
   4  -4  -4  643.14   15.20
  -4  -4   4  636.24   15.40
  -4  -4   4  648.14   15.80
  -4   4   4  648.64   15.50
  -4   4   4  653.23   15.50
   4   4  -4  643.54   15.40
   4   4  -4  654.93   15.90
   4   4  -4  555.44   15.60
  -3  -4   4  337.97    9.50
  -3  -4   4  348.97    9.80
   3  -4  -4  376.96    9.00
   3  -4  -4  359.56    9.00
  -3   4   4  350.56    9.10
   3   4  -4  292.47    9.40
   3   4  -4  367.96    9.60
  -3   4   4  370.16    9.20
  -3   4   4  359.26    9.30
   2  -4  -4    3.70    1.40
  -2  -4   4    2.20    1.70
  -2  -4   4    5.10    2.00
   2  -4  -4    4.30    1.30
  -2   4   4    5.00    1.60
   2   4  -4    3.20    1.70
  -2   4   4    4.50    1.50
   2   4  -4    5.00    1.90
   1  -4  -4  535.75   11.60
   1  -4  -4  528.55   11.50
  -1  -4   4  548.05   13.10
  -1  -4   4  515.65   12.70
   1   4  -4  529.55   12.80
  -1   4   4  519.55   11.90
   1   4  -4  510.95   13.00
  -1   4   4  522.05   11.70
   0  -4  -4  677.13   14.60
   0  -4  -4  690.13   14.60
   0  -4   4  673.63   16.00
   0  -4   4  695.83   16.40
   0   4  -4  699.43   16.00
   0   4  -4  693.53   16.40
   0   4   4  692.53   15.00
   0   4   4  688.53   14.90
   1  -4   4  115.59    5.00
  -1  -4  -4  118.89    3.40
   1  -4   4  116.49    4.70
  -1  -4  -4  119.19    3.40
   1   4   4  113.99    3.60
  -1   4  -4  117.29    4.50
   1   4   4  120.19    3.90
  -1   4  -4  110.19    4.90
  -2  -4  -4  514.25   11.90
  -2  -4  -4  526.15   11.80
   2  -4   4  511.85   12.90
   2  -4   4  521.05   13.10
  -2   4  -4  515.75   13.40
   2   4   4  511.85   12.10
   2   4   4  506.05   12.00
  -2   4  -4  524.15   12.80
  -3  -4  -4  174.58    5.50
   3  -4   4  182.28    6.50
   3  -4   4  165.58    5.90
  -3   4  -4  173.58    6.10
   3   4   4  179.88    5.70
   3   4   4  180.68    5.60
  -4  -4  -4  219.98    6.60
   4  -4   4  200.98    6.80
   4   4   4  213.08    6.60
  -4   4  -4  169.68    6.90
   4   4   4  197.28    6.70
   5  -4   4  318.67   10.00
  -5  -4  -4  335.77    9.60
  -5   4  -4  318.87   10.20
   5   4   4  328.97    9.80
   6  -4   4   21.40    3.30
  -6  -4  -4   15.80    2.80
   6   4   4   19.50    2.70
   6   4   4   16.20    3.00
  -6   4  -4   18.60    3.30
  -7  -4  -4   45.70    4.20
   7  -4   4   48.00    4.50
   7   4   4   44.20    4.10
   7   4   4   47.40    4.40
  -7   4  -4   42.60    4.50
  -8  -4  -4   13.20    3.20
   8  -4   4   14.00    3.20
  -8   4  -4   11.50    3.40
   8   4   4   12.10    3.10
   9  -4   4    1.10    2.80
  -9  -4  -4    1.40    2.20
   9   4   4    5.10    3.20
  -9   4  -4    0.70    3.10
 -10  -4  -4  329.17   12.00
  10  -4   4  312.07   12.00
  10   4   4  331.47   11.90
 -10   4  -4  333.07   12.60
  11  -4   4   -1.50    3.10
  11   4   4   -1.10    3.40
 -11   4  -4   -0.30    3.90
  12  -4   4   31.70    5.20
 -12   4  -4   24.50    5.50
  12   4   4   24.90    5.00
  13  -4   4   10.60    4.80
 -13   4  -4   25.70    5.50
  13   4   4   16.00    5.00
 -14   5   4   -2.70    4.10
  14   5  -4    0.10    4.20
  13   5  -4   -1.70    3.80
 -13   5   4   -1.90    3.70
 -12  -5   4   10.40    4.10
  12  -5  -4   18.50    4.40
  12   5  -4   22.90    4.90
 -12   5   4   18.00    4.70
  11  -5  -4  126.49    7.50
 -11  -5   4  116.49    7.60
  11   5  -4  131.09    8.00
 -11   5   4  114.09    7.60
  10  -5  -4    0.60    2.70
 -10  -5   4    3.30    3.30
 -10   5   4    6.20    3.30
  10   5  -4    0.40    2.90
  -9  -5   4    9.20    3.60
   9  -5  -4   16.20    3.40
  -9  -5   4   13.60    3.60
  -9   5   4   15.40    3.60
  -9   5   4   10.60    3.30
   9   5  -4   16.50    3.70
   8  -5  -4   29.40    3.70
  -8  -5   4   17.10    3.30
  -8  -5   4   18.30    3.30
  -8   5   4   19.10    3.40
  -8   5   4   19.00    3.50
   8   5  -4   25.00    3.50
   8   5  -4   23.20    3.70
   7  -5  -4   11.50    2.70
  -7  -5   4   11.00    2.90
  -7  -5   4   11.80    2.90
   7  -5  -4   10.30    2.80
   7   5  -4   11.90    3.10
  -7   5   4    9.00    2.80
  -7   5   4   13.30    3.10
  -7   5   4    2.10    2.70
   7   5  -4   11.20    2.80
   6  -5  -4    0.00    1.90
   6  -5  -4    3.90    2.20
  -6  -5   4    0.60    2.20
  -6  -5   4    1.40    2.00
  -6   5   4    1.70    2.20
  -6   5   4    0.80    2.30
   6   5  -4    2.20    2.50
   6   5  -4    1.30    2.00
  -6   5   4    1.50    2.10
   5  -5  -4   11.40    2.30
   5  -5  -4   15.30    2.50
  -5  -5   4    4.80    1.90
  -5  -5   4   10.20    2.30
  -5   5   4   10.90    2.40
   5   5  -4   13.40    2.40
   5   5  -4   15.30    2.90
  -5   5   4    9.90    2.10
  -5   5   4   13.40    2.40
   4  -5  -4  206.48    6.40
  -4  -5   4  187.18    6.30
  -4  -5   4  188.68    6.60
   4   5  -4  184.88    6.30
  -4   5   4  189.68    6.30
  -4   5   4  195.48    6.40
   4   5  -4  197.98    7.10
   4   5  -4  191.08    6.90
  -4   5   4  201.18    6.50
   3  -5  -4  123.49    4.30
  -3  -5   4  116.89    4.90
  -3   5   4  124.49    4.50
  -3   5   4  130.49    4.80
   3   5  -4  120.49    4.90
  -3   5   4  121.49    4.60
  -2  -5   4   36.10    2.90
   2  -5  -4   27.10    2.20
  -2  -5   4   34.10    2.70
  -2  -5   4   28.90    3.00
   2  -5  -4   31.00    2.00
   2   5  -4   15.80    2.20
  -2   5   4   25.60    2.00
  -2   5   4   26.20    2.10
   2   5  -4   27.00    2.50
   1  -5  -4   25.70    1.40
  -1  -5   4   25.60    2.60
  -1  -5   4   26.10    2.60
   1  -5  -4   24.70    1.30
   1   5  -4   30.30    2.50
   1   5  -4   32.10    2.90
  -1   5   4   25.30    1.90
  -1   5   4   24.40    1.80
   0  -5   4  395.76   10.10
   0  -5   4  388.66   10.40
   0   5  -4  396.36   10.10
   0   5   4  396.26    8.70
   0   5  -4  378.16   10.40
   0   5   4  402.26    8.80
   1  -5   4  898.11   21.00
   1  -5   4  914.01   21.40
  -1   5  -4  925.61   21.00
   1   5   4  927.91   19.70
   1   5   4  915.61   19.80
  -1   5  -4  930.11   21.40
  -2  -5  -4  143.49    4.20
  -2  -5  -4  138.39    4.10
   2  -5   4  135.29    5.10
   2  -5   4  143.99    5.80
   2   5   4  139.89    4.30
  -2   5  -4  143.59    5.40
   2   5   4  138.29    4.40
  -3  -5  -4  123.09    4.40
   3  -5   4  123.79    5.20
  -3   5  -4  134.79    5.50
   3   5   4  122.39    4.50
   3   5   4  135.09    4.60
  -4  -5  -4   14.40    2.20
   4  -5   4    2.60    1.80
   4   5   4   13.30    2.30
   4   5   4   12.60    2.30
  -4   5  -4   23.70    3.20
   5  -5   4  211.58    7.60
  -5  -5  -4  192.18    6.80
   5   5   4  197.28    7.10
  -5   5  -4  209.88    8.00
   5   5   4  196.98    6.70
   6  -5   4   -0.30    2.20
  -6  -5  -4    0.30    2.20
  -6   5  -4    0.40    2.40
   6   5   4   -2.70    2.20
  -7  -5  -4   39.20    4.00
   7  -5   4   49.10    4.50
  -7   5  -4   40.20    4.50
   7   5   4   45.50    4.20
   8  -5   4    3.20    2.80
  -8  -5  -4   -1.20    2.70
  -8   5  -4    4.80    3.20
   8   5   4    4.60    2.80
  -9  -5  -4  141.69    7.20
   9  -5   4  157.48    8.00
  -9   5  -4  148.09    8.00
   9   5   4  146.69    7.20
  10  -5   4   11.50    3.60
  10   5   4   13.80    3.80
 -10   5  -4   12.30    4.00
  11  -5   4  380.76   13.80
 -11   5  -4  376.66   14.30
  11   5   4  367.96   13.60
  12  -5   4   16.10    4.60
 -12   5  -4    1.40    3.90
  12   5   4    1.10    3.60
  13  -5   4   -2.70    3.50
 -13   5  -4   -0.40    4.50
  13   5   4    5.10    4.30
 -14   6   4    2.30    4.60
  14   6  -4    0.00    4.00
 -13   6   4   59.29    7.20
  13   6  -4   62.49    6.90
 -12  -6   4   41.80    5.90
 -12   6   4   54.79    6.30
  12   6  -4   50.09    5.90
 -11  -6   4   57.59    6.10
  11  -6  -4   68.29    6.00
  11   6  -4   58.59    6.20
 -11   6   4   56.89    6.10
 -10  -6   4   10.50    4.00
  10  -6  -4   15.20    3.60
 -10   6   4   11.50    3.80
  10   6  -4   13.40    3.70
  -9  -6   4   84.09    5.70
  -9  -6   4   86.89    6.20
   9  -6  -4   78.99    5.50
   9   6  -4   91.49    6.40
  -9   6   4   83.59    6.20
  -9   6   4   83.19    5.70
   8  -6  -4  381.46   11.60
  -8  -6   4  346.17   11.60
  -8  -6   4  349.77   11.80
   8   6  -4  342.57   11.70
  -8   6   4  355.06   11.80
   8   6  -4  351.06   11.30
  -8   6   4  362.26   11.60
  -7  -6   4   56.59    4.80
   7  -6  -4   61.39    4.50
  -7  -6   4   48.50    4.20
   7  -6  -4   73.39    4.80
   7   6  -4   57.09    4.50
  -7   6   4   58.29    4.50
  -7   6   4   60.49    4.60
   7   6  -4   63.79    4.40
  -7   6   4   65.29    4.50
   6  -6  -4  166.68    6.40
   6  -6  -4  174.08    6.60
  -6  -6   4  171.28    6.80
   6   6  -4  177.08    6.70
   6   6  -4  156.68    6.80
  -6   6   4  167.98    6.80
  -6   6   4  171.88    6.60
  -6   6   4  167.68    6.80
   5  -6  -4  647.04   16.30
  -5  -6   4  647.04   16.90
  -5  -6   4  672.23   16.50
   5  -6  -4  656.43   16.30
  -5   6   4  665.43   16.50
   5   6  -4  664.03   16.50
   5   6  -4  673.13   17.20
  -5   6   4  655.03   16.60
   5   6  -4  707.93   17.10
  -4  -6   4   11.90    2.20
  -4  -6   4   15.30    2.50
   4  -6  -4   15.40    2.10
  -4   6   4   15.20    2.40
  -4   6   4   17.10    2.50
   4   6  -4   11.40    2.20
   4   6  -4   11.90    2.50
  -4   6   4   13.60    2.40
   4   6  -4   13.80    2.70
  -3  -6   4  244.58    7.70
   3  -6  -4  247.68    6.60
  -3   6   4  240.58    7.00
  -3   6   4  260.97    7.10
  -3   6   4  250.97    7.20
   3   6  -4  236.68    7.50
   3   6  -4  240.68    7.90
  -2  -6   4   17.90    2.30
  -2  -6   4   22.90    2.20
   2  -6  -4   22.40    1.80
   2  -6  -4   23.20    1.90
  -2   6   4   25.20    2.00
  -2   6   4   26.30    2.30
   2   6  -4   24.20    2.50
  -2   6   4   19.90    1.90
  -1  -6   4   71.59    3.80
  -1  -6   4   72.49    4.40
  -1   6   4   66.99    2.50
   1   6  -4   69.89    3.90
  -1   6   4   62.89    2.40
   0  -6   4 1342.17   29.70
   0  -6   4 1336.67   30.00
   0   6   4 1343.87   28.00
   0   6   4 1308.57   27.90
   0   6  -4 1378.56   29.70
   1  -6   4  272.87    7.80
   1  -6   4  256.07    8.00
  -1   6  -4  272.47    7.70
   1   6   4  255.57    6.20
  -2  -6  -4  424.86    9.40
   2  -6   4  432.96   11.20
  -2  -6  -4  426.06    9.50
   2   6   4  430.16    9.90
  -2   6  -4  386.86   11.40
  -2   6  -4  426.26   11.20
   2   6   4  423.26   10.00
   3  -6   4   27.90    2.80
   3   6   4   24.90    2.30
  -3   6  -4   29.80    3.10
   3   6   4   28.70    2.30
  -3   6  -4   22.90    3.10
  -4  -6  -4  149.59    5.30
   4   6   4  158.18    5.50
   4   6   4  163.18    5.70
  -4   6  -4  152.58    6.50
  -5  -6  -4   73.19    4.10
   5  -6   4   63.79    4.40
   5   6   4   58.29    4.10
  -5   6  -4   71.59    4.80
   5   6   4   68.09    4.00
   6  -6   4   19.10    3.10
  -6  -6  -4   21.30    2.90
   6   6   4   23.00    3.20
  -6   6  -4   18.50    3.60
   7  -6   4  120.39    6.10
  -7  -6  -4  113.99    5.70
  -7   6  -4   92.99    6.10
   7   6   4  119.19    6.20
   8  -6   4  129.59    6.80
  -8  -6  -4  140.69    6.70
  -8   6  -4  119.09    7.40
   8   6   4  141.69    6.70
   9  -6   4    0.70    3.00
  -9  -6  -4   -2.00    2.80
   9   6   4    0.00    2.80
  -9   6  -4   -0.70    3.10
  10  -6   4   50.49    5.60
  10   6   4   50.09    5.20
 -10   6  -4   58.59    6.10
  11  -6   4   24.70    4.70
  11   6   4   19.60    4.40
 -11   6  -4   22.20    4.80
  12  -6   4    5.30    4.20
  12   6   4    4.90    4.00
 -12   6  -4    6.10    4.30
  13  -6   4   31.80    5.90
  13   6   4   32.10    5.50
 -13   6  -4   29.70    6.20
  13   7  -4   15.40    4.90
 -13   7   4   13.80    5.10
  12   7  -4   23.70    5.00
 -12   7   4   25.70    5.40
 -11  -7   4   18.70    4.60
  11   7  -4   14.70    4.10
 -11   7   4   13.10    4.30
 -10  -7   4  120.49    7.20
  10  -7  -4  125.69    7.10
  10   7  -4  120.89    7.30
 -10   7   4  115.39    7.50
  -9  -7   4   11.20    3.60
  -9  -7   4   12.60    3.50
   9  -7  -4    6.40    2.60
   9   7  -4    9.50    3.30
  -9   7   4   15.70    3.70
  -9   7   4   15.30    3.90
   8  -7  -4   71.79    5.00
  -8  -7   4   72.09    5.50
   8  -7  -4   63.49    5.10
  -8  -7   4   64.09    5.20
  -8   7   4   62.79    5.40
   8   7  -4   70.69    4.90
   8   7  -4   63.19    5.40
  -8   7   4   65.49    5.20
   7  -7  -4   71.59    4.80
  -7  -7   4   73.89    5.10
  -7  -7   4   57.29    4.40
   7  -7  -4   65.69    4.50
  -7   7   4   71.49    4.90
   7   7  -4   68.89    4.80
   7   7  -4   70.69    5.20
  -7   7   4   68.79    4.90
  -7   7   4   69.29    5.20
  -6  -7   4    2.80    2.10
   6  -7  -4   -0.50    1.90
  -6  -7   4    1.40    1.70
   6  -7  -4    2.40    2.10
  -6   7   4    4.20    2.20
   6   7  -4    5.10    2.30
  -6   7   4    3.40    2.40
   6   7  -4    3.40    2.40
  -5  -7   4   31.20    3.10
   5  -7  -4   28.90    2.90
  -5  -7   4   32.20    3.30
   5  -7  -4   24.80    2.60
  -5   7   4   24.00    2.90
   5   7  -4   29.40    3.30
  -5   7   4   22.10    2.80
  -5   7   4   25.10    2.90
   5   7  -4   30.80    3.10
   5   7  -4   30.80    3.40
   4  -7  -4  256.87    7.30
  -4  -7   4  257.27    8.20
  -4  -7   4  257.77    7.70
   4   7  -4  254.67    8.10
  -4   7   4  251.27    7.70
   4   7  -4  273.47    8.60
  -4   7   4  253.97    7.70
  -4   7   4  251.37    7.80
  -3  -7   4  523.55   13.60
   3  -7  -4  525.85   12.40
   3   7  -4  538.35   13.60
  -3   7   4  533.25   13.00
   3   7  -4  559.74   14.10
  -3   7   4  534.35   12.90
  -3   7   4  526.65   12.80
  -2  -7   4  486.75   11.60
   2  -7  -4  481.85   10.60
  -2  -7   4  484.05   12.40
   2  -7  -4  475.75   10.60
  -2   7   4  487.45   11.20
   2   7  -4  478.65   12.30
  -2   7   4  473.05   11.60
   2   7  -4  495.05   12.80
  -2   7   4  473.25   11.20
  -1  -7   4  577.94   14.30
  -1   7   4  563.34   12.60
   1   7  -4  601.64   14.70
   1   7  -4  595.54   14.30
  -1   7   4  581.24   12.70
   0  -7   4  147.99    5.50
   0   7  -4  149.49    5.80
   0   7  -4  149.49    5.40
   1  -7   4   21.60    2.50
   1   7   4   23.60    1.70
   1   7   4   23.30    1.50
  -1   7  -4   22.80    2.60
  -1   7  -4   23.80    3.00
   2  -7   4  181.28    6.30
   2   7   4  176.18    5.00
   2   7   4  172.48    4.90
  -2   7  -4  171.28    6.10
  -2   7  -4  179.28    6.90
  -3  -7  -4 1116.69   24.30
   3  -7   4 1114.99   25.90
   3   7   4 1138.19   24.80
  -3   7  -4 1124.99   26.00
   3   7   4 1104.49   24.70
  -3   7  -4 1128.69   26.60
  -4  -7  -4  214.88    6.40
  -4   7  -4  210.78    7.90
   4   7   4  224.38    6.80
   4   7   4  207.98    6.80
   5  -7   4  104.09    5.40
  -5  -7  -4  105.49    4.60
  -5   7  -4  108.49    5.80
   5   7   4   98.09    4.70
   5   7   4   99.39    4.80
  -6  -7  -4  857.41   20.70
   6  -7   4  854.21   21.70
  -6   7  -4  854.21   22.30
   6   7   4  864.91   21.10
  -7  -7  -4   12.80    3.00
   7  -7   4   20.90    3.40
  -7   7  -4   21.50    3.90
   7   7   4   19.80    3.30
  -8  -7  -4   17.20    3.40
   8  -7   4   16.20    3.50
   8   7   4   15.80    3.10
  -8   7  -4   13.80    3.70
   9  -7   4    2.50    3.20
   9   7   4   -1.40    2.70
  -9   7  -4   -5.30    3.20
  10  -7   4    8.60    3.70
  10   7   4    2.00    3.20
 -10   7  -4    5.00    3.80
  11  -7   4    5.20    3.60
  11   7   4    2.90    3.60
 -11   7  -4    4.80    4.10
  12  -7   4   28.90    5.20
  12   7   4   39.20    5.60
 -12   7  -4   23.30    5.30
  13  -7   4   31.20    5.70
  13   7   4   10.70    4.60
 -13   7  -4   17.00    5.40
  13   8  -4   -5.40    3.30
 -13   8   4    0.60    4.00
  12   8  -4    3.20    3.70
 -12   8   4    4.10    4.40
 -11  -8   4   47.80    5.60
 -11   8   4   46.30    5.90
  11   8  -4   50.19    5.90
  10  -8  -4  258.37   10.00
 -10  -8   4  257.37   10.90
  10   8  -4  267.57   10.80
 -10   8   4  253.07   10.70
  -9  -8   4    2.90    3.00
  -9  -8   4    2.10    2.80
   9  -8  -4    0.70    1.90
   9   8  -4    1.20    3.00
  -9   8   4    1.90    3.00
  -9   8   4    1.40    3.30
   8  -8  -4  124.69    6.40
   8  -8  -4  111.99    6.00
  -8  -8   4  106.09    6.20
  -8  -8   4  125.69    6.60
   8   8  -4  116.59    6.50
   8   8  -4  125.39    6.50
  -8   8   4  107.59    6.30
  -8   8   4  111.99    6.30
   7  -8  -4   28.20    3.30
   7  -8  -4   30.40    3.50
  -7  -8   4   31.80    3.70
  -7  -8   4   31.00    3.60
   7   8  -4   27.50    3.50
  -7   8   4   24.60    3.40
   7   8  -4   28.20    3.80
  -7   8   4   31.70    3.90
   6  -8  -4  236.08    7.60
  -6  -8   4  232.98    8.10
   6  -8  -4  229.38    7.80
   6   8  -4  220.98    7.80
  -6   8   4  224.98    8.10
   6   8  -4  227.48    8.40
  -6   8   4  221.28    7.90
   5  -8  -4  221.88    7.00
  -5  -8   4  223.98    7.70
  -5  -8   4  219.48    7.40
   5  -8  -4  229.48    7.30
   5   8  -4  230.28    7.80
  -5   8   4  207.88    7.40
   5   8  -4  225.78    8.20
   5   8  -4  219.78    7.40
  -5   8   4  218.08    7.50
  -5   8   4  209.88    7.30
   4  -8  -4 1106.69   24.80
  -4  -8   4 1117.39   25.30
  -4  -8   4 1089.09   25.90
   4   8  -4 1113.79   26.00
  -4   8   4 1120.89   25.30
  -4   8   4 1097.49   25.20
  -4   8   4 1103.09   25.40
   4   8  -4 1184.18   26.60
   3  -8  -4   33.60    2.40
  -3  -8   4   39.80    3.30
   3   8  -4   31.90    3.20
   3   8  -4   35.00    3.00
  -3   8   4   31.80    2.60
  -3   8   4   33.70    2.60
  -3   8   4   34.70    2.70
  -2  -8   4  588.84   13.70
  -2  -8   4  596.04   14.50
  -2   8   4  582.24   13.30
  -2   8   4  593.04   13.70
   2   8  -4  575.94   14.50
   2   8  -4  570.24   14.80
  -2   8   4  584.84   13.30
  -1  -8   4    1.50    1.70
  -1   8   4   -0.40    0.90
   1   8  -4    1.90    1.90
   1   8  -4    1.90    1.80
  -1   8   4    0.90    1.00
   0  -8   4  746.53   17.90
   0   8  -4  761.12   18.00
   0   8  -4  755.12   18.40
   1  -8   4   46.20    3.20
   1   8   4   45.60    1.70
  -1   8  -4   39.30    3.50
  -1   8  -4   43.80    3.40
   1   8   4   46.80    1.90
   2  -8   4   -1.10    1.90
  -2   8  -4   -1.20    2.20
   2   8   4    0.10    1.20
  -2   8  -4    0.30    1.70
   2   8   4    2.00    1.30
   3  -8   4   92.59    4.60
  -3  -8  -4   86.69    3.10
   3   8   4   90.69    3.80
  -3   8  -4   84.09    4.60
  -3   8  -4   81.59    5.10
   3   8   4   90.19    3.70
  -4  -8  -4  103.69    4.00
   4   8   4  103.79    4.50
   4   8   4  108.59    4.50
   5  -8   4  451.95   12.70
  -5  -8  -4  449.06   11.60
   5   8   4  430.96   11.80
  -5   8  -4  442.16   13.20
   5   8   4  442.26   11.90
  -6  -8  -4   52.59    3.90
   6  -8   4   50.89    4.40
   6   8   4   53.49    4.20
  -6   8  -4   42.00    4.50
   6   8   4   47.10    4.00
   7  -8   4    2.60    2.70
  -7  -8  -4    2.80    2.50
  -7   8  -4   -2.70    2.70
   7   8   4   -1.70    2.40
   8  -8   4    9.40    3.40
  -8  -8  -4   12.50    3.10
  -8   8  -4   17.40    4.20
   8   8   4   11.20    2.80
   9  -8   4    1.20    2.90
  -9   8  -4   -6.20    2.90
   9   8   4   -4.20    2.40
  10  -8   4  149.19    8.30
  10   8   4  123.39    7.30
 -10   8  -4  136.99    8.30
  11  -8   4   -0.20    3.40
  11   8   4    1.10    3.40
 -11   8  -4    0.50    3.80
  12  -8   4   60.09    6.60
 -12   8  -4   65.19    7.20
  12   8   4   65.69    6.70
  13   8   4    5.40    4.30
 -13   8  -4   14.70    5.20
  13   9  -4    0.90    3.90
 -13   9   4   -5.40    4.00
 -12   9   4   36.60    5.80
  12   9  -4   29.50    5.20
 -11   9   4   40.80    5.70
  11   9  -4   41.90    5.50
 -10  -9   4   -6.00    2.70
  10   9  -4   -1.50    3.30
 -10   9   4    2.60    3.60
  -9  -9   4  193.78    8.90
   9   9  -4  192.68    9.00
  -9   9   4  193.08    9.00
   8  -9  -4   82.19    5.30
   8  -9  -4   76.89    5.40
  -8  -9   4   84.69    5.70
  -8  -9   4   92.89    6.00
   8   9  -4   91.79    5.80
   8   9  -4   83.09    5.70
  -8   9   4   75.39    5.50
  -8   9   4   62.89    5.50
   7  -9  -4   35.30    3.70
  -7  -9   4   33.20    3.60
   7  -9  -4   34.20    3.60
   7   9  -4   38.30    4.30
   7   9  -4   38.10    3.80
  -7   9   4   39.40    4.00
  -7   9   4   40.70    4.20
  -6  -9   4   -0.50    2.20
   6  -9  -4   -1.20    2.00
  -6  -9   4   -0.80    2.00
   6  -9  -4    3.40    2.10
   6   9  -4   -0.20    2.30
  -6   9   4   -2.60    2.10
  -6   9   4    0.30    2.30
   6   9  -4   -3.10    1.90
   5  -9  -4   44.00    3.30
  -5  -9   4   49.10    4.00
  -5  -9   4   43.60    3.60
  -5   9   4   43.20    3.50
   5   9  -4   49.90    4.00
  -5   9   4   46.20    3.90
   5   9  -4   51.89    3.70
   5   9  -4   44.20    4.00
  -5   9   4   47.30    3.80
   4  -9  -4   60.39    3.30
  -4  -9   4   62.89    4.10
  -4  -9   4   51.19    3.40
  -4   9   4   59.59    3.90
   4   9  -4   66.29    4.50
  -4   9   4   61.39    3.80
   4   9  -4   62.59    4.60
  -4   9   4   62.59    3.60
  -3  -9   4  442.96   12.00
   3  -9  -4  449.66   10.40
  -3   9   4  443.66   11.10
   3   9  -4  444.06   12.50
  -3   9   4  457.85   11.30
  -3   9   4  456.55   11.20
   3   9  -4  454.05   12.10
  -2  -9   4   66.09    3.90
  -2  -9   4   59.59    3.10
   2   9  -4   68.89    3.80
   2   9  -4   65.39    4.10
  -2   9   4   63.79    2.90
  -2   9   4   64.79    2.90
  -2   9   4   63.59    3.20
  -1  -9   4  308.87    8.90
   1   9  -4  327.77    9.60
  -1   9   4  310.77    7.20
   1   9  -4  314.67    8.90
  -1   9   4  305.17    7.20
   0  -9   4 1307.07   29.60
   0   9  -4 1329.97   30.20
   0   9  -4 1323.97   29.70
   1  -9   4  391.56   10.60
  -1   9  -4  393.06   11.30
  -1   9  -4  396.26   10.80
   2  -9   4  567.24   14.40
  -2   9  -4  543.85   14.90
   2   9   4  575.54   12.80
  -2   9  -4  577.34   14.50
   2   9   4  556.94   12.70
  -3  -9  -4  335.87    7.50
   3  -9   4  327.07    9.80
   3   9   4  338.77    8.60
   3   9   4  344.67    8.70
  -3   9  -4  339.77   10.00
  -3   9  -4  319.17   10.40
  -4  -9  -4  132.49    4.50
   4  -9   4  130.89    5.70
   4   9   4  135.39    5.10
   4   9   4  139.89    5.20
  -4   9  -4  133.19    6.50
  -5  -9  -4   63.49    3.80
   5  -9   4   56.19    4.30
   5   9   4   65.49    4.10
  -5   9  -4   71.29    5.00
   5   9   4   64.89    3.90
  -6  -9  -4  189.78    6.80
   6  -9   4  178.28    7.60
   6   9   4  184.78    7.00
  -6   9  -4  193.98    8.30
   6   9   4  180.58    7.10
   7  -9   4   14.40    3.20
  -7  -9  -4   15.20    2.90
   7  -9   4   19.60    3.20
   7   9   4   22.60    3.40
  -7   9  -4   14.90    3.70
   8  -9   4  138.79    7.40
   8   9   4  140.79    6.70
  -8   9  -4  135.69    7.80
   9  -9   4   25.20    4.10
   9   9   4   24.70    3.80
  -9   9  -4    9.50    4.30
  10  -9   4   10.20    3.70
 -10   9  -4    9.50    4.40
  10   9   4    6.40    3.20
  11  -9   4   71.79    6.60
  11   9   4   69.39    6.50
 -11   9  -4   66.19    7.40
 -12   9  -4   -1.50    4.10
  12   9   4    4.40    3.90
  13  10  -4    4.70    4.10
 -13  10   4    5.40    4.70
  12  10  -4    5.10    4.20
 -12  10   4    6.40    4.10
  11  10  -4    4.60    3.90
 -11  10   4    2.90    3.80
 -10  10   4   -0.50    3.60
  10  10  -4    7.00    3.90
  -9 -10   4  377.76   12.70
  -9  10   4  350.16   12.50
   9  10  -4  355.26   12.70
   8 -10  -4   82.89    5.30
  -8 -10   4   92.79    5.90
   8 -10  -4   95.39    5.40
  -8 -10   4  100.29    6.20
   8  10  -4   92.89    6.30
  -8  10   4   89.09    5.50
  -8  10   4   91.99    6.00
   7 -10  -4   48.70    4.10
   7 -10  -4   52.09    4.00
  -7 -10   4   46.40    4.20
   7  10  -4   45.80    4.60
   7  10  -4   57.49    4.60
  -7  10   4   50.49    4.40
  -7  10   4   54.69    4.80
   6 -10  -4    6.60    2.10
   6 -10  -4    7.60    2.40
  -6 -10   4    7.40    2.50
  -6 -10   4    9.90    2.60
  -6  10   4    2.70    1.90
   6  10  -4    1.80    2.40
  -6  10   4    5.60    2.40
   6  10  -4    8.70    2.40
  -6  10   4    6.30    2.50
  -5 -10   4  221.58    7.40
  -5 -10   4  222.28    7.90
   5 -10  -4  222.78    6.90
  -5  10   4  226.98    7.70
   5  10  -4  224.48    7.40
  -5  10   4  222.08    7.60
   5  10  -4  218.38    8.10
  -5  10   4  214.98    7.30
   5  10  -4  208.48    8.20
  -4 -10   4   70.49    4.40
  -4 -10   4   76.89    4.00
   4 -10  -4   80.89    3.40
  -4  10   4   76.49    4.00
  -4  10   4   74.29    4.20
   4  10  -4   70.49    4.40
   4  10  -4   74.59    4.90
  -4  10   4   82.49    4.00
   3 -10  -4  113.69    3.50
  -3 -10   4  111.29    5.10
  -3  10   4  121.49    4.50
   3  10  -4  109.19    5.30
  -3  10   4  112.29    4.40
  -3  10   4  111.19    4.50
   3  10  -4  115.09    5.30
  -2 -10   4  255.47    7.30
  -2 -10   4  267.27    8.30
  -2  10   4  276.07    7.10
   2  10  -4  278.07    8.50
  -2  10   4  273.77    7.30
   2  10  -4  287.77    9.00
  -2  10   4  279.47    7.10
  -1 -10   4    4.80    1.90
  -1  10   4    3.30    1.00
   1  10  -4    4.50    2.10
  -1  10   4    3.40    1.10
   1  10  -4    5.60    2.10
   0 -10   4  158.38    5.80
   0  10  -4  156.78    5.80
   0  10  -4  154.28    6.20
   1 -10   4    7.90    2.00
  -1  10  -4    2.40    2.40
  -1  10  -4    4.50    2.10
   2 -10   4    5.70    2.00
   2  10   4    7.00    1.40
  -2  10  -4    7.40    2.10
   2  10   4    7.10    1.40
  -2  10  -4    8.40    2.70
   3 -10   4  615.14   15.80
   3  10   4  625.64   14.30
   3  10   4  609.84   14.20
  -3  10  -4  594.34   16.40
  -3  10  -4  620.44   16.00
   4 -10   4   71.29    4.40
  -4 -10  -4   66.49    2.90
   4  10   4   61.59    3.70
   4  10   4   62.19    3.70
  -4  10  -4   68.89    5.40
  -5 -10  -4   33.30    2.80
   5  10   4   31.90    3.10
   5  10   4   29.60    3.00
  -5  10  -4   27.60    4.00
   6 -10   4    4.10    2.60
  -6 -10  -4   -0.30    2.00
   6  10   4    3.40    2.40
   6  10   4    2.10    2.40
  -6  10  -4    2.50    2.80
   7 -10   4   27.00    3.90
   7 -10   4   37.60    4.10
   7  10   4   38.90    4.30
   7  10   4   39.00    4.00
  -7  10  -4   41.00    4.90
   8 -10   4   46.20    5.00
  -8  10  -4   45.50    5.30
   8  10   4   47.00    4.50
   9 -10   4   41.90    5.10
  -9  10  -4   28.60    4.90
   9  10   4   29.20    4.10
  10 -10   4   15.00    4.20
  10  10   4   15.50    3.70
 -10  10  -4   17.20    4.70
  11 -10   4  111.59    7.80
  11  10   4  110.29    7.20
 -11  10  -4   97.29    7.90
  12  10   4    1.90    3.70
 -12  10  -4    2.30    4.10
 -13  11   4   -0.70    4.10
  13  11  -4    0.80    4.20
 -12  11   4   40.30    6.10
  12  11  -4   31.80    5.40
 -11  11   4   30.70    5.00
  11  11  -4   32.00    5.00
 -10  11   4    9.70    4.10
  10  11  -4   10.10    3.80
  -9 -11   4   36.40    4.70
   9  11  -4   33.80    4.90
  -9  11   4   35.80    4.80
   8 -11  -4   85.39    5.50
   8  11  -4   93.69    6.30
  -8  11   4   78.79    5.60
  -8  11   4   83.69    5.70
  -7 -11   4   14.20    3.00
  -7 -11   4   16.50    3.20
   7 -11  -4    9.80    2.70
   7 -11  -4   11.80    2.90
  -7  11   4   18.00    3.20
   7  11  -4   13.40    3.00
  -7  11   4    5.80    2.80
   7  11  -4   13.70    3.50
  -6 -11   4   36.00    3.90
  -6 -11   4   31.40    3.40
   6 -11  -4   29.20    3.00
   6  11  -4   37.80    3.50
   6  11  -4   25.80    3.80
  -6  11   4   39.70    3.90
  -6  11   4   32.00    3.50
  -6  11   4   33.50    3.80
  -5 -11   4   -1.40    2.20
  -5 -11   4    0.00    1.90
   5 -11  -4   -0.70    1.60
  -5  11   4   -0.60    1.90
  -5  11   4   -0.40    2.00
  -5  11   4    3.10    2.30
   5  11  -4    1.60    2.30
   5  11  -4   -0.40    2.00
  -4 -11   4   54.79    3.50
   4 -11  -4   48.50    2.90
  -4 -11   4   51.79    4.00
   4  11  -4   54.29    4.40
  -4  11   4   52.49    3.70
  -4  11   4   50.59    3.60
  -4  11   4   53.69    3.50
   4  11  -4   53.99    4.30
   3 -11  -4  210.78    5.30
  -3 -11   4  220.68    7.40
   3  11  -4  225.68    7.90
   3  11  -4  208.18    7.40
  -3  11   4  210.88    6.50
  -3  11   4  217.58    6.50
  -3  11   4  209.78    6.50
  -2 -11   4  165.58    6.20
  -2 -11   4  167.98    5.20
   2  11  -4  169.78    6.20
  -2  11   4  173.78    5.10
  -2  11   4  169.08    5.00
   2  11  -4  166.68    6.70
  -2  11   4  171.98    5.30
  -1 -11   4  366.76    8.90
  -1 -11   4  353.76   10.10
  -1  11   4  360.66    8.30
   1  11  -4  351.86   10.60
  -1  11   4  360.66    8.30
   1  11  -4  352.36   10.20
   0 -11   4  194.68    6.50
   0  11  -4  176.38    6.80
   0  11  -4  179.48    6.60
   1 -11   4   80.99    4.10
  -1  11  -4   79.09    5.00
  -1  11  -4   82.69    4.40
   2 -11   4  366.56   10.40
  -2  11  -4  346.27   11.10
   2  11   4  359.46    8.50
   2  11   4  350.66    8.50
  -2  11  -4  375.36   10.60
   3 -11   4 1208.58   27.90
  -3  11  -4 1180.28   28.70
   3  11   4 1202.58   26.20
  -3  11  -4 1194.38   28.00
   3  11   4 1193.78   26.20
  -4 -11  -4   15.10    1.50
   4 -11   4   17.60    2.80
   4  11   4   12.90    2.20
  -4  11  -4   11.50    3.20
   4  11   4   16.50    2.30
  -5 -11  -4   23.40    2.40
   5  11   4   16.60    2.70
   5  11   4   19.00    2.70
  -5  11  -4   21.10    4.00
  -6 -11  -4    2.30    2.10
   6 -11   4    2.70    2.30
  -6  11  -4   -1.70    2.90
   6  11   4   -1.00    2.20
   6  11   4    3.00    2.50
   7 -11   4   83.49    5.70
   7 -11   4   74.89    5.30
   7  11   4   78.69    5.10
  -7  11  -4   75.79    6.00
   7  11   4   80.39    5.60
   8 -11   4    0.00    2.60
   8  11   4    2.00    2.70
  -8  11  -4   -2.50    3.10
   9 -11   4   43.80    5.20
   9  11   4   40.30    4.50
  -9  11  -4   37.40    5.40
  10 -11   4   27.60    4.70
  10  11   4   42.40    4.90
 -10  11  -4   31.60    5.70
 -11  11  -4   -2.40    4.10
  11  11   4    0.20    3.20
  12  11   4    8.00    3.80
 -12  11  -4    3.00    5.00
 -12  12   4    2.70    3.90
  12  12  -4    2.80    4.10
  11  12  -4   39.60    5.50
 -11  12   4   40.50    5.80
  10  12  -4   -5.20    3.30
 -10  12   4    2.80    3.50
   9  12  -4   -3.10    3.00
  -9  12   4    2.60    3.10
   8 -12  -4  111.59    6.10
   8  12  -4   97.19    6.60
  -8  12   4  101.99    6.20
  -7 -12   4   32.10    3.80
   7 -12  -4   25.70    3.40
  -7 -12   4   24.90    3.70
  -7  12   4   29.80    3.80
  -7  12   4   25.70    3.80
   7  12  -4   29.20    4.40
   7  12  -4   28.80    3.60
   6 -12  -4  486.35   13.10
  -6 -12   4  477.05   14.20
  -6 -12   4  501.95   13.70
  -6  12   4  514.75   13.70
   6  12  -4  513.85   14.90
  -6  12   4  484.55   14.10
  -6  12   4  519.15   14.10
   6  12  -4  520.85   13.80
  -5 -12   4    2.20    2.10
   5 -12  -4   -0.10    1.60
  -5 -12   4    3.80    2.40
  -5  12   4    1.50    2.00
  -5  12   4    2.00    2.20
   5  12  -4    0.40    2.50
   5  12  -4    0.60    2.30
  -5  12   4    2.40    2.50
  -4 -12   4  178.98    6.10
  -4 -12   4  170.18    6.70
   4 -12  -4  173.58    5.20
  -4  12   4  176.78    6.50
  -4  12   4  175.28    6.30
   4  12  -4  178.08    7.00
  -4  12   4  171.48    5.90
  -3 -12   4  297.27    9.40
  -3  12   4  310.17    8.50
  -3  12   4  306.17    8.20
   3  12  -4  311.37    9.50
  -3  12   4  296.27    8.30
  -2 -12   4   29.20    2.30
  -2 -12   4   32.70    3.20
   2  12  -4   35.30    3.40
   2  12  -4   33.30    3.20
  -2  12   4   33.10    2.50
  -2  12   4   32.50    2.50
  -2  12   4   32.70    2.50
  -1 -12   4   46.70    2.60
  -1 -12   4   57.89    3.70
  -1  12   4   51.79    2.30
  -1  12   4   54.69    2.30
   1  12  -4   45.70    3.60
  -1  12   4   51.79    2.60
   1  12  -4   52.09    3.60
   0 -12   4  249.48    7.90
   0  12  -4  253.37    8.10
   0  12  -4  248.58    8.50
   1 -12   4  458.55   12.50
   1  12   4  482.75   10.20
  -1  12  -4  459.15   12.70
  -1  12  -4  436.06   13.10
   1  12   4  475.95   10.30
   2 -12   4   95.89    4.90
   2  12   4   93.39    3.30
   2  12   4   98.89    3.40
  -2  12  -4  104.59    5.20
  -2  12  -4  100.89    5.80
   3 -12   4   37.40    3.60
  -3  12  -4   36.50    4.20
   3  12   4   42.70    2.90
  -3  12  -4   37.40    3.80
   3  12   4   44.80    2.90
   4 -12   4  229.98    8.30
   4  12   4  245.28    7.20
   4  12   4  246.38    7.30
  -4  12  -4  232.68    9.20
  -5 -12  -4  101.09    3.90
   5  12   4   99.09    4.80
   5  12   4   91.79    4.70
  -5  12  -4   99.79    6.20
   6 -12   4   -0.70    2.20
   6 -12   4   -2.40    2.20
  -6  12  -4   -7.60    2.80
   6  12   4   -3.20    2.20
   6  12   4    0.40    2.40
   7 -12   4   -5.20    2.20
   7 -12   4   -0.10    2.50
   7  12   4   -3.90    2.50
  -7  12  -4   -1.90    2.90
   7  12   4    2.70    2.60
   8 -12   4    0.90    2.70
   8  12   4    2.00    2.70
  -8  12  -4    1.00    3.30
   9 -12   4   32.90    4.80
  -9  12  -4   34.70    5.50
   9  12   4   31.00    4.20
 -10  12  -4    9.00    4.50
  10  12   4    4.50    3.20
 -11  12  -4    3.40    4.30
  11  12   4    0.50    3.20
 -12  12  -4    1.00    4.30
  12  12   4   -0.60    3.40
  12  13  -4   -1.70    3.80
 -12  13   4   -0.80    4.20
 -11  13   4    0.60    3.90
  11  13  -4    2.00    4.00
 -10  13   4   -2.00    3.40
  10  13  -4    6.50    3.80
   9  13  -4    3.40    3.20
  -9  13   4    3.10    3.10
   8 -13  -4    3.40    2.70
   8  13  -4    2.40    3.30
  -8  13   4    2.70    2.90
  -7 -13   4   36.50    4.30
   7  13  -4   38.50    3.90
   7  13  -4   35.80    4.60
  -7  13   4   39.20    4.30
  -7  13   4   35.30    3.90
  -6 -13   4   24.90    3.30
  -6 -13   4   27.50    3.70
   6  13  -4   26.50    3.90
  -6  13   4   28.90    3.80
  -6  13   4   25.80    3.20
  -5 -13   4   -1.50    1.90
  -5 -13   4    1.00    2.40
   5 -13  -4    2.10    1.70
  -5  13   4    4.10    2.50
  -5  13   4    0.50    2.20
  -5  13   4    0.90    2.00
   5  13  -4   -3.20    1.90
  -4 -13   4    8.50    2.60
  -4 -13   4    7.10    2.00
   4 -13  -4    9.20    1.50
  -4  13   4    9.30    2.50
  -4  13   4    6.10    2.10
   4  13  -4    9.20    2.60
  -4  13   4    8.00    2.00
  -3 -13   4   86.79    4.80
  -3 -13   4   61.19    3.30
  -3  13   4   80.59    3.90
  -3  13   4   81.29    3.60
  -3  13   4   83.19    4.00
   3  13  -4   93.69    5.00
  -2 -13   4    4.50    1.50
  -2 -13   4    4.60    2.10
  -2  13   4    2.70    1.60
  -2  13   4    3.20    1.50
  -2  13   4    1.60    1.50
   2  13  -4    2.40    2.10
  -1 -13   4  146.09    5.90
  -1 -13   4  151.58    4.60
  -1  13   4  152.88    4.40
   1  13  -4  152.08    6.20
  -1  13   4  154.98    4.60
  -1  13   4  155.88    4.40
   0 -13   4   -0.80    1.80
   0  13   4   -1.10    0.90
   0  13  -4    0.00    2.00
   0  13   4   -0.20    0.80
   1 -13   4   98.39    4.90
  -1  13  -4   97.49    5.10
   1  13   4   99.49    3.10
   1  13   4  100.19    3.00
   2 -13   4  304.37    9.40
   2  13   4  313.27    7.60
   2  13   4  302.87    7.60
  -2  13  -4  308.47    9.70
   3 -13   4  155.88    6.40
  -3  13  -4  141.59    7.20
   3  13   4  144.99    4.90
  -3  13  -4  133.39    6.30
   3  13   4  159.98    4.90
   4 -13   4   80.29    5.00
  -4  13  -4   78.89    5.90
   4  13   4   75.69    3.90
   4  13   4   85.19    4.10
   5 -13   4    7.00    2.60
  -5  13  -4    3.60    3.30
   5  13   4    4.20    2.30
   5  13   4    3.90    2.10
   6 -13   4   12.10    2.90
   6 -13   4    7.40    2.60
   6  13   4    7.70    2.60
  -6  13  -4    8.00    3.60
   6  13   4    8.10    2.80
   7 -13   4  101.89    6.20
   7 -13   4   87.09    5.60
  -7  13  -4   89.79    6.90
   7  13   4   95.99    5.70
   7  13   4  105.59    6.00
   8 -13   4   29.40    4.30
   8  13   4   32.00    4.20
  -8  13  -4   28.80    4.90
  -9  13  -4   13.20    4.60
   9  13   4    9.20    3.40
 -10  13  -4    6.80    4.10
  10  13   4    5.60    3.30
  11  13   4   72.59    6.50
 -11  13  -4   83.39    8.20
  12  14  -4   18.30    5.10
 -12  14   4   10.30    4.80
  11  14  -4    4.70    4.10
 -11  14   4    5.50    4.20
 -10  14   4   14.70    4.20
  10  14  -4   16.00    4.40
   9  14  -4   -0.80    3.40
  -9  14   4   -1.50    2.90
   8  14  -4   11.30    3.70
  -8  14   4    5.50    3.10
   7  14  -4   54.69    4.60
  -7  14   4   51.69    5.00
   7  14  -4   50.69    5.20
  -6 -14   4   -3.00    2.10
  -6 -14   4   -1.50    2.40
  -6  14   4    0.40    2.80
  -6  14   4    2.10    2.30
   6  14  -4   -2.10    2.60
  -5 -14   4   18.80    2.70
  -5 -14   4   20.20    3.30
  -5  14   4   17.10    3.10
  -5  14   4   19.80    2.80
   5  14  -4   19.30    3.30
  -4 -14   4   22.50    2.50
   4 -14  -4   21.70    1.80
  -4 -14   4   26.30    3.20
  -4  14   4   20.10    2.70
  -4  14   4   21.00    3.00
   4  14  -4   22.80    3.30
  -4  14   4   25.00    2.60
  -3 -14   4   91.19    4.90
  -3 -14   4   77.89    3.60
  -3  14   4   81.49    4.10
   3  14  -4   86.39    5.10
  -3  14   4   83.79    4.20
  -3  14   4   85.29    3.70
  -2 -14   4  134.59    4.50
  -2 -14   4  136.99    5.90
  -2  14   4  140.69    4.50
  -2  14   4  135.99    4.70
  -2  14   4  137.89    4.60
   2  14  -4  137.09    6.00
  -1 -14   4   44.20    3.60
  -1 -14   4   45.10    2.40
  -1  14   4   44.70    2.40
   1  14  -4   51.79    4.00
  -1  14   4   46.80    2.40
   0 -14   4  109.09    5.10
   0 -14   4  105.69    3.50
   0  14   4   99.79    3.30
   0  14  -4  110.99    5.40
   0  14   4  102.59    3.10
   1 -14   4   39.70    3.50
  -1  14  -4   39.80    3.70
   1  14   4   38.90    2.00
   1  14   4   38.70    2.10
   2 -14   4   34.00    3.50
   2  14   4   37.20    2.40
   2  14   4   37.80    2.40
  -2  14  -4   37.60    3.70
   3 -14   4   67.89    4.70
   3  14   4   56.09    3.10
  -3  14  -4   60.69    4.50
   3  14   4   56.89    3.20
  -3  14  -4   50.09    4.70
   4 -14   4  120.49    6.10
  -4  14  -4  124.39    7.10
   4  14   4  133.69    5.00
   4  14   4  127.09    5.10
   5 -14   4   14.80    3.10
   5 -14   4   10.60    2.50
   5  14   4   12.30    2.80
   5  14   4   13.10    2.60
  -5  14  -4    6.60    3.50
   6 -14   4   13.60    2.90
  -6  14  -4   26.90    4.60
   6  14   4   12.20    2.80
   6  14   4   12.90    3.00
   7 -14   4    4.20    2.90
   7 -14   4    1.80    2.60
   7  14   4    7.30    3.00
   7  14   4    1.30    2.70
   8  14   4   -0.40    2.80
  -8  14  -4   -0.70    3.50
  -9  14  -4    4.20    4.10
   9  14   4    3.20    3.30
  10  14   4    1.90    3.40
 -10  14  -4   -2.40    3.80
  11  14   4    4.30    3.40
 -11  14  -4    5.00    4.60
  11  15  -4   29.40    5.20
 -11  15   4   17.20    4.70
  10  15  -4    4.50    3.50
 -10  15   4    4.40    3.60
   9  15  -4   22.60    4.50
  -9  15   4   13.30    3.80
   8  15  -4   11.20    3.70
  -8  15   4    9.80    3.50
  -7  15   4   -1.30    2.80
   7  15  -4    0.20    2.70
  -6  15   4  172.98    7.40
   6  15  -4  176.58    7.90
  -5 -15   4   56.49    4.50
  -5 -15   4   59.99    3.90
  -5  15   4   65.89    4.00
   5  15  -4   58.19    5.00
  -5  15   4   59.89    4.50
  -4 -15   4   68.39    3.70
  -4 -15   4   71.69    4.60
  -4  15   4   68.19    3.70
   4  15  -4   55.69    4.40
  -4  15   4   68.79    4.30
  -4  15   4   68.69    4.30
  -3 -15   4   14.50    2.00
  -3 -15   4   20.30    2.90
  -3  15   4   21.50    2.70
   3  15  -4   18.90    3.00
  -3  15   4   14.00    2.00
  -3  15   4   19.30    2.40
  -2 -15   4   22.10    3.00
  -2 -15   4   16.40    1.80
  -2  15   4   13.60    1.90
  -2  15   4   14.30    1.70
  -2  15   4   14.90    2.20
   2  15  -4   14.30    2.80
  -1 -15   4    1.10    1.20
  -1 -15   4    0.30    1.90
  -1  15   4   -0.40    1.10
   1  15  -4   -0.10    2.10
  -1  15   4   -1.50    1.40
  -1  15   4    0.30    1.30
   0 -15   4   76.99    4.40
   0 -15   4   79.09    2.80
   0  15   4   80.79    3.00
   0  15  -4   83.19    4.90
   0  15   4   76.79    2.80
   1 -15   4    2.10    2.10
  -1  15  -4    1.10    2.20
   1  15   4    0.60    1.00
   1  15   4    2.20    1.20
   2 -15   4    9.80    2.60
   2  15   4    7.50    1.60
   2  15   4    9.60    1.50
  -2  15  -4    8.30    2.50
   3 -15   4   53.69    4.20
   3  15   4   52.99    3.20
  -3  15  -4   46.20    4.80
   3  15   4   54.49    3.20
   4 -15   4   47.80    4.40
   4 -15   4   45.90    3.40
  -4  15  -4   54.79    5.30
   4  15   4   49.60    3.50
   4  15   4   43.60    3.40
   5 -15   4   27.40    3.10
   5 -15   4   24.20    3.60
   5  15   4   32.10    3.40
  -5  15  -4   17.60    4.20
   5  15   4   20.70    3.00
   6 -15   4   41.10    3.90
   6  15   4   42.00    3.90
   6  15   4   37.60    4.00
  -6  15  -4   38.90    5.10
   7 -15   4   59.89    4.90
  -7  15  -4   63.59    6.30
   7  15   4   64.59    5.20
   7  15   4   56.99    4.80
   8  15   4   34.70    4.30
   9  15   4   13.10    3.60
  -9  15  -4    2.50    4.20
  10  15   4    0.80    3.30
 -10  15  -4   -0.20    4.00
  11  15   4    6.40    3.70
 -11  15  -4    0.30    4.20
  11  16  -4   10.10    4.30
 -11  16   4   10.70    4.50
 -10  16   4   11.30    4.20
  10  16  -4   11.50    4.00
  -9  16   4   -2.20    3.00
   9  16  -4    5.40    3.60
  -8  16   4    3.50    3.50
   8  16  -4    8.70    3.50
  -7  16   4   74.39    5.60
   7  16  -4   69.79    5.70
   6  16  -4  237.98    9.40
  -6  16   4  228.58    8.90
   5  16  -4   -0.10    2.40
  -5  16   4    0.10    2.50
   4  16  -4    0.20    2.30
  -4  16   4    1.40    2.40
  -4  16   4   -0.20    1.80
  -3 -16   4   72.79    3.40
  -3 -16   4   78.79    4.90
  -3  16   4   74.29    4.10
  -3  16   4   74.99    4.10
   3  16  -4   79.39    5.10
  -3  16   4   79.29    3.40
  -2 -16   4    0.00    1.30
  -2 -16   4    2.30    2.20
  -2  16   4    0.10    1.60
  -2  16   4    0.30    1.80
  -2  16   4    0.80    1.20
   2  16  -4    1.70    2.10
  -1 -16   4   50.39    2.20
  -1 -16   4   44.30    3.80
   1  16  -4   47.20    4.10
  -1  16   4   43.30    2.90
  -1  16   4   45.70    2.70
  -1  16   4   51.39    2.30
   0 -16   4  103.99    5.20
   0  16   4   98.99    3.40
   0  16  -4   95.29    5.50
   0  16   4   96.19    3.50
   0  16   4  100.19    3.20
   1 -16   4   32.90    3.50
   1  16   4   36.90    2.10
   1  16   4   35.30    2.30
   2 -16   4  184.78    7.20
   2  16   4  183.28    5.30
   2  16   4  186.68    5.40
  -2  16  -4  179.68    7.70
   3 -16   4   16.80    2.10
   3 -16   4   18.90    3.10
   3  16   4   18.60    2.10
  -3  16  -4   14.50    3.40
   3  16   4   15.80    2.20
   4 -16   4  209.38    8.10
   4 -16   4  210.38    6.80
  -4  16  -4  186.88    8.90
   4  16   4  222.28    7.00
   4  16   4  222.38    7.30
   5 -16   4   24.80    3.00
   5  16   4   22.20    3.10
  -5  16  -4   19.80    4.30
   5  16   4   23.50    3.10
   6  16   4  116.19    5.60
  -6  16  -4  119.09    7.80
  -7  16  -4   11.70    4.40
   7  16   4   14.20    3.30
  -8  16  -4   -3.50    3.60
   8  16   4   -1.10    2.80
  -9  16  -4   -3.70    3.70
   9  16   4    3.30    3.30
  10  16   4   22.90    4.50
 -10  16  -4   24.60    5.40
 -10  17   4    9.40    4.00
  10  17  -4    6.40    4.00
  -9  17   4    1.20    3.40
   9  17  -4   -1.20    3.30
   8  17  -4   -1.40    2.90
  -8  17   4    3.40    3.50
   7  17  -4   10.60    3.50
  -7  17   4    6.70    3.50
  -6  17   4   12.90    3.40
   6  17  -4   10.70    3.10
   5  17  -4  103.69    6.20
  -5  17   4   92.79    5.40
  -4  17   4   39.30    3.70
   4  17  -4   45.70    4.50
   3  17  -4    3.70    2.60
  -3  17   4    4.00    2.30
  -2  17   4   12.70    2.10
  -2  17   4   14.40    2.30
   2  17  -4   12.00    3.10
  -2  17   4   14.90    1.50
   1  17  -4    2.50    2.40
  -1  17   4    3.60    1.70
  -1  17   4   -1.80    1.40
   0 -17   4   18.90    2.80
   0  17  -4   21.40    3.40
   0  17   4   18.40    2.00
   0  17   4   20.30    1.80
   1 -17   4   22.80    3.10
   1  17   4   24.20    2.10
   1  17   4   23.70    1.90
  -1  17  -4   31.10    3.90
   2 -17   4    6.70    1.40
   2  17   4    5.20    1.70
   2  17   4    7.20    1.80
  -2  17  -4    7.20    2.90
   2  17   4    6.40    1.60
   3  17   4    2.20    1.80
   3  17   4    2.20    1.60
  -3  17  -4    5.10    2.90
  -4  17  -4   87.59    6.40
   4  17   4   94.29    4.50
   5  17   4    6.60    2.50
  -5  17  -4    7.00    3.70
  -6  17  -4   16.40    4.10
   6  17   4    9.20    2.80
   7  17   4   -3.00    2.60
  -7  17  -4   -2.00    3.40
  -8  17  -4    8.10    4.20
   8  17   4   13.90    3.50
   9  17   4    4.00    3.40
  -9  17  -4    0.00    4.30
 -10  17  -4  108.59    9.50
  10  17   4  116.29    7.50
 -10  18   4   26.00    5.10
  10  18  -4   27.20    5.10
  -9  18   4   76.99    6.80
   9  18  -4   68.19    6.50
   8  18  -4   14.50    3.80
  -8  18   4   14.80    3.90
   7  18  -4    4.00    3.30
  -7  18   4   -1.90    3.10
   6  18  -4    3.00    2.90
  -6  18   4    2.00    3.00
   5  18  -4   11.60    3.40
  -5  18   4   17.10    3.30
  -4  18   4   56.89    4.40
   4  18  -4   60.59    5.30
   3  18  -4   81.09    5.60
   2  18  -4   54.59    4.90
  -2  18   4   53.59    3.70
  -1  18   4   -1.30    1.40
   1  18  -4   -2.00    2.40
  -1  18   4    1.80    1.70
   0  18   4   15.30    2.00
   0  18   4   20.40    1.90
   0  18  -4   20.00    3.50
   1  18   4   39.50    2.50
  -1  18  -4   39.80    4.50
   1  18   4   35.50    2.70
  -2  18  -4    9.30    3.10
   2  18   4    8.10    1.80
   2  18   4    8.50    1.70
   3  18   4   30.20    2.70
  -3  18  -4   33.60    4.40
   4  18   4    0.20    2.10
  -4  18  -4    1.60    3.00
  -5  18  -4   62.19    6.20
   5  18   4   78.09    4.60
  -6  18  -4   -2.10    3.70
   6  18   4    8.20    2.80
   7  18   4    6.40    3.10
  -7  18  -4   13.60    4.50
  -8  18  -4   77.99    7.60
   8  18   4   84.69    6.10
  -9  18  -4   36.20    6.30
   9  18   4   46.40    5.10
   9  19  -4    5.30    3.80
  -9  19   4   -4.20    3.40
  -8  19   4   -1.80    3.50
   8  19  -4   -2.20    3.10
  -7  19   4   18.80    4.10
   7  19  -4   19.00    4.00
   6  19  -4   37.00    4.70
  -6  19   4   41.50    4.60
   5  19  -4   64.89    5.70
  -5  19   4   71.39    5.20
  -4  19   4   -3.50    2.40
   4  19  -4   -2.60    2.80
   3  19  -4   -0.10    2.80
  -3  19   4    1.30    2.30
  -2  19   4    3.60    2.20
   2  19  -4    1.10    2.80
  -1  19   4   -0.70    1.80
   1  19  -4    2.90    3.00
   0  19  -4   38.10    4.50
   0  19   4   34.80    2.90
   0  19   4   42.60    2.80
   1  19   4   26.60    2.20
  -1  19  -4   25.00    4.00
   1  19   4   29.80    2.50
  -2  19  -4   79.09    5.80
   2  19   4   72.89    3.60
  -3  19  -4   42.90    4.80
   3  19   4   40.30    3.10
   4  19   4    3.50    2.20
  -4  19  -4    1.80    3.10
   5  19   4   99.49    5.20
  -5  19  -4   99.09    7.20
  -6  19  -4   23.60    4.90
   6  19   4   13.70    3.00
   7  19   4   30.30    3.90
  -7  19  -4   14.70    4.70
  -8  19  -4    0.10    3.70
   8  19   4    3.80    3.20
   9  19   4   28.30    4.50
  -9  19  -4   28.10    5.80
  -9  20   4    7.50    4.20
   9  20  -4    4.00    3.70
  -8  20   4    0.30    3.60
   8  20  -4   -0.50    3.40
  -7  20   4  155.88    8.00
   7  20  -4  157.18    8.30
   6  20  -4   29.50    4.50
  -6  20   4   21.60    4.00
  -5  20   4    3.50    3.00
   5  20  -4    1.40    3.00
   4  20  -4   12.70    3.70
  -3  20   4   -1.30    2.30
   3  20  -4   -1.50    2.80
   2  20  -4   95.89    6.20
  -2  20   4   83.29    4.60
   1  20  -4    3.70    3.30
  -1  20   4    3.90    2.00
   0  20   4    3.80    1.90
   0  20  -4    2.20    3.20
   1  20   4   16.40    2.20
  -1  20  -4   15.50    3.70
  -2  20  -4    1.50    3.00
   2  20   4   -1.50    1.70
  -3  20  -4   -3.40    2.70
   3  20   4    0.50    1.90
   4  20   4    8.20    2.40
  -4  20  -4    4.10    3.40
  -5  20  -4    4.70    3.60
   5  20   4   11.30    2.80
   6  20   4    8.70    2.90
  -6  20  -4    1.80    3.80
   7  20   4    3.90    3.00
  -7  20  -4    6.60    4.30
   8  20   4   71.99    5.80
  -8  20  -4   57.69    7.00
   8  21  -4    8.60    4.10
  -8  21   4    1.70    3.80
   7  21  -4    5.20    3.50
  -7  21   4   -7.20    3.00
   6  21  -4   16.30    4.00
  -6  21   4   12.70    3.80
   5  21  -4   19.90    4.40
  -4  21   4    7.70    3.00
   4  21  -4    6.00    3.60
   3  21  -4    1.80    3.20
  -3  21   4   -3.70    2.20
  -2  21   4    8.30    2.50
   2  21  -4    7.00    3.20
   1  21  -4   -2.20    2.90
  -1  21   4    2.30    2.00
   0  21   4   19.10    2.40
   0  21  -4   14.30    3.80
   1  21   4   11.60    2.20
  -1  21  -4   10.40    3.60
  -2  21  -4    9.60    3.60
   2  21   4    5.80    2.00
   3  21   4   50.69    3.50
  -3  21  -4   51.19    5.50
   4  21   4   12.30    2.60
  -4  21  -4    7.50    3.50
  -5  21  -4    2.10    3.50
   5  21   4    1.50    2.40
  -6  21  -4    9.30    4.10
   6  21   4   10.80    3.10
  -7  21  -4   57.59    6.90
   7  21   4   59.99    5.00
   7  22  -4   11.50    4.00
  -7  22   4   21.40    4.40
   6  22  -4   18.40    4.40
  -6  22   4   17.70    4.00
  -5  22   4    0.40    3.00
   5  22  -4   -1.20    3.40
  -4  22   4   48.20    4.50
   4  22  -4   59.79    5.80
  -3  22   4    0.50    2.40
   3  22  -4   -0.10    3.20
   2  22  -4   21.10    4.30
  -2  22   4   22.40    3.00
   1  22  -4   -1.30    3.00
  -1  22   4   -0.50    2.00
   0  22  -4   11.50    3.80
   0  22   4   14.30    2.30
   1  22   4   31.00    2.80
  -1  22  -4   31.00    4.80
  -2  22  -4   40.10    5.10
   2  22   4   46.70    3.40
  -3  22  -4   23.80    4.60
   3  22   4   32.40    3.00
  -4  22  -4   24.40    4.60
   4  22   4   29.50    3.20
   5  22   4    0.70    2.50
  -5  22  -4    2.70    3.60
  -6  22  -4   29.80    5.30
   6  22   4   35.30    4.00
  -7  22  -4    0.80    4.00
   7  22   4    3.40    3.00
   6  23  -4   12.90    4.20
  -6  23   4   10.80    3.80
  -5  23   4    9.30    3.30
   5  23  -4    7.80    3.90
   4  23  -4    1.90    3.30
  -4  23   4   -0.50    2.80
   3  23  -4   71.59    6.20
  -3  23   4   64.29    4.90
   2  23  -4    1.10    3.30
  -2  23   4    2.60    2.50
  -1  23   4    0.20    2.10
   1  23  -4    1.80    3.40
   0  23   4   12.60    2.40
   0  23  -4   15.80    4.00
   1  23   4    6.70    2.20
  -1  23  -4   13.10    4.00
  -2  23  -4   43.00    5.50
   2  23   4   48.50    3.50
  -3  23  -4   12.10    4.00
   3  23   4    5.10    2.30
  -4  23  -4    0.80    3.30
   4  23   4   -0.80    2.30
  -5  23  -4    4.20    3.70
   5  23   4    7.30    2.70
   6  23   4   33.40    3.90
  -6  23  -4   24.20    5.20
  -5  24   4    3.30    3.30
   5  24  -4    5.00    3.60
   4  24  -4    4.20    3.80
  -4  24   4    7.50    3.20
   3  24  -4   -0.70    3.20
  -3  24   4    2.30    2.70
  -2  24   4    6.80    2.70
   2  24  -4    4.60    3.50
   1  24  -4    0.10    3.50
  -1  24   4    0.10    2.20
   0  24   4   47.40    3.50
   0  24  -4   36.60    5.10
   1  24   4   96.89    4.40
  -1  24  -4   87.69    6.70
  -2  24  -4   33.10    5.00
   2  24   4   25.80    2.80
  -3  24  -4   11.60    4.00
   3  24   4    6.20    2.30
   4  24   4    4.80    2.50
  -4  24  -4    6.20    4.00
   5  24   4    0.60    2.40
  -5  24  -4   -5.60    3.50
  -4  25   4   10.50    3.40
   4  25  -4   12.80    4.40
   3  25  -4   50.69    5.70
  -3  25   4   53.19    4.60
  -2  25   4  135.89    6.10
   2  25  -4  123.29    7.90
   1  25  -4    8.80    3.80
  -1  25   4    3.30    2.40
   0  25   4   32.50    3.10
   0  25  -4   38.30    5.20
  -1  25  -4    6.30    3.90
   1  25   4    5.20    2.10
   2  25   4   30.00    2.90
  -2  25  -4   21.90    4.80
  -3  25  -4    4.90    3.90
   3  25   4    7.70    2.40
   0  26   4   50.69    3.90
  14   0  -5   -0.50    3.90
 -14   0   5   -1.00    4.40
  13   0  -5  152.58    9.50
 -13   0   5  176.48   10.10
  12   0  -5    1.70    3.40
 -12   0   5   -4.20    3.40
  11   0  -5   55.19    5.80
 -11   0   5   62.69    5.80
 -11   0   5   67.49    6.60
  10   0  -5   -1.80    3.00
 -10   0   5   -2.80    2.60
 -10   0   5    0.80    3.30
  -9   0   5   16.40    3.80
   9   0  -5   18.40    3.50
  -8   0   5   -1.10    2.50
   8   0  -5    0.50    2.60
   8   0  -5    2.10    2.40
  -7   0   5  188.68    7.60
   7   0  -5  195.88    7.60
   7   0  -5  182.48    7.40
  -6   0   5    1.10    2.20
   6   0  -5    0.40    1.90
   6   0  -5   -0.80    1.70
  -6   0   5    1.70    1.60
   5   0  -5  311.97    9.30
  -5   0   5  310.77    9.50
  -5   0   5  312.97    9.50
   5   0  -5  307.47    9.30
   4   0  -5   -0.10    1.90
  -4   0   5    3.30    2.00
  -4   0   5    0.10    1.90
   3   0  -5  362.36    9.70
   3   0  -5  368.26    9.90
  -3   0   5  360.56   10.00
   2   0  -5   -0.30    1.80
   2   0  -5   -0.90    1.50
  -2   0   5   -1.00    1.70
   1   0  -5  205.38    6.20
   1   0  -5  209.48    5.90
  -1   0   5  206.58    6.50
   0   0  -5    0.70    1.60
   0   0   5    0.90    1.60
   0   0  -5   -0.60    1.40
   1   0   5   17.30    2.40
  -1   0  -5   21.20    2.40
  -1   0  -5   23.10    2.20
  -2   0  -5    1.20    2.00
  -2   0  -5   -0.70    1.60
   2   0   5    0.60    1.70
  -3   0  -5  142.59    6.00
   3   0   5  159.48    6.00
   3   0   5  145.69    5.30
   4   0   5   -2.00    2.10
   4   0   5    2.50    2.00
  -4   0  -5   -0.40    2.10
  -5   0  -5  133.59    5.90
   5   0   5  137.89    6.30
   5   0   5  139.29    5.80
   6   0   5    1.10    2.30
  -6   0  -5   -1.20    2.10
  -7   0  -5  126.59    6.50
   7   0   5  133.49    6.30
   8   0   5   -1.70    2.60
  -8   0  -5    2.10    2.60
  -9   0  -5   82.29    6.00
   9   0   5   94.09    6.10
  10   0   5    0.80    3.40
 -10   0  -5   -1.50    3.30
 -11   0  -5    4.00    3.90
  11   0   5    6.40    3.90
  12   0   5    2.20    3.60
  13   0   5   32.20    5.60
 -14  -1   5    3.70    4.30
 -14   1   5    6.30    4.70
  14   1  -5   10.90    4.60
  13  -1  -5    4.40    3.90
 -13  -1   5   -0.90    3.90
  13   1  -5    2.50    3.90
 -13   1   5   -2.90    3.50
  12  -1  -5   51.89    6.00
 -12  -1   5   53.19    6.50
 -12   1   5   48.80    6.00
  12   1  -5   55.89    6.10
  11  -1  -5    8.50    3.50
 -11  -1   5    4.80    3.80
 -11  -1   5    4.30    3.00
 -11   1   5   11.40    4.10
  11   1  -5    8.10    3.60
 -11   1   5    6.50    3.40
 -10  -1   5   -1.10    3.30
  10  -1  -5    7.20    3.20
 -10  -1   5    2.30    2.60
 -10   1   5   -2.70    2.70
 -10   1   5    6.30    3.60
  10   1  -5    3.30    3.10
  -9  -1   5   45.20    5.00
   9  -1  -5   47.40    4.60
  -9   1   5   47.10    4.70
   9   1  -5   40.30    4.50
  -9   1   5   35.00    4.60
   8  -1  -5   34.40    4.00
  -8  -1   5   35.00    4.30
   8  -1  -5   27.10    3.60
  -8   1   5   38.40    4.20
   8   1  -5   34.70    4.00
   8   1  -5   33.20    3.90
   7  -1  -5   53.39    4.30
   7  -1  -5   55.79    4.50
  -7  -1   5   58.69    4.80
   7   1  -5   61.09    4.50
   7   1  -5   59.59    4.70
  -7   1   5   60.89    4.80
  -7   1   5   53.59    4.50
   6  -1  -5  115.19    5.40
  -6  -1   5  134.89    6.00
  -6  -1   5  131.89    5.60
   6  -1  -5  139.09    5.90
  -6   1   5  143.29    6.30
   6   1  -5  139.59    5.90
  -6   1   5  140.49    6.00
   6   1  -5  140.69    6.00
  -5  -1   5  154.58    6.20
   5  -1  -5  166.08    6.20
   5  -1  -5  160.78    6.20
  -5  -1   5  148.09    5.90
  -5  -1   5  158.48    6.50
  -5   1   5  177.18    6.60
  -5   1   5  164.58    6.20
   5   1  -5  157.78    6.30
  -5   1   5  163.18    6.20
  -4  -1   5   37.30    3.40
  -4  -1   5   39.40    3.20
   4  -1  -5   37.90    3.20
  -4   1   5   30.50    3.00
  -4   1   5   38.80    3.20
   4   1  -5   31.00    3.00
  -4   1   5   33.90    3.20
  -3  -1   5    2.00    1.90
   3  -1  -5    1.20    1.60
  -3  -1   5    0.30    1.30
   3   1  -5    0.60    2.00
  -3   1   5    2.10    1.80
  -3   1   5    1.40    2.00
   3   1  -5    0.10    1.60
   2  -1  -5  130.89    4.50
   2  -1  -5  127.49    4.50
  -2  -1   5  133.29    5.00
  -2  -1   5  107.19    4.30
   2   1  -5  128.09    4.60
  -2   1   5  121.39    4.80
   2   1  -5  120.09    4.80
  -1  -1   5   -0.10    1.70
   1  -1  -5   -0.30    1.40
   1  -1  -5    2.00    1.60
   1   1  -5   -0.30    1.50
   1   1  -5    1.70    1.90
  -1   1   5   -3.30    1.60
   0  -1   5  489.75   12.10
   0  -1  -5  495.95   11.60
   0  -1  -5  453.55   11.30
   0   1   5  482.15   11.70
   0   1  -5  486.65   12.00
   0   1  -5  487.25   11.60
   1  -1   5   68.29    3.90
  -1  -1  -5   73.99    3.30
  -1  -1  -5   70.39    3.60
   1   1   5   77.59    3.90
  -1   1  -5   77.19    3.70
  -1   1  -5   66.29    3.80
   2  -1   5  693.63   16.30
  -2  -1  -5  647.74   15.50
  -2  -1  -5  653.83   15.80
  -2   1  -5  655.63   15.80
   2   1   5  671.23   15.90
  -2   1  -5  683.43   16.30
  -3  -1  -5   12.50    2.50
   3  -1   5   11.50    2.10
   3  -1   5    8.90    2.50
  -3   1  -5   11.60    2.40
   3   1   5   16.40    2.40
  -4  -1  -5  348.67   10.00
   4  -1   5  350.76   10.00
   4  -1   5  353.56   10.30
   4   1   5  350.16   10.20
  -4   1  -5  337.57   10.20
   4   1   5  335.37    9.80
  -5  -1  -5  329.97    9.90
   5  -1   5  341.47   10.40
   5  -1   5  329.77   10.10
   5   1   5  321.87   10.10
   5   1   5  325.77    9.90
  -5   1  -5  327.57   10.10
  -6  -1  -5   33.70    3.70
   6  -1   5   30.80    3.70
   6   1   5   31.60    3.70
   6   1   5   37.20    3.70
   7  -1   5   61.09    5.00
  -7   1  -5   60.59    4.80
   7   1   5   53.09    4.60
  -8  -1  -5   44.90    4.70
   8  -1   5   49.99    4.90
   8   1   5   50.09    4.80
  -8   1  -5   49.99    5.10
   9  -1   5   80.89    5.80
  -9  -1  -5   77.09    5.80
   9   1   5   77.29    6.00
  -9   1  -5   85.49    6.10
 -10  -1  -5    0.30    3.30
  10  -1   5    1.20    3.10
 -10   1  -5   -0.20    3.40
  10   1   5    2.90    3.20
  11  -1   5   38.00    5.20
  11   1   5   45.00    5.80
 -11   1  -5   39.00    5.40
  12  -1   5    6.60    3.90
  12   1   5   -1.50    3.70
  13  -1   5   21.50    5.30
  13   1   5   21.80    5.30
 -14  -2   5    9.80    4.60
 -14   2   5   10.60    4.80
  14   2  -5   10.90    4.80
  13  -2  -5   10.20    4.20
 -13  -2   5   -0.20    4.20
  13   2  -5    5.60    3.90
 -13   2   5   -4.00    3.70
  12  -2  -5   48.90    5.80
 -12  -2   5   57.79    6.40
 -12   2   5   53.39    6.20
  12   2  -5   58.19    6.50
 -11  -2   5    1.20    3.40
  11  -2  -5    3.60    3.50
 -11  -2   5   -2.40    2.90
 -11   2   5   -2.80    3.20
  11   2  -5    3.10    3.30
 -11   2   5    2.10    3.60
 -10  -2   5    2.30    3.10
  10  -2  -5   -0.50    2.70
 -10  -2   5   -0.80    3.30
 -10   2   5    4.40    3.30
 -10   2   5    0.80    3.00
  10   2  -5   -3.20    2.70
   9  -2  -5   12.50    3.50
  -9  -2   5   12.70    3.70
  -9  -2   5    8.00    3.00
  -9   2   5   15.80    3.60
  -9   2   5   18.40    3.70
   9   2  -5    9.60    3.50
   8  -2  -5    8.90    2.80
   8  -2  -5    5.70    2.60
  -8  -2   5   10.30    3.20
   8   2  -5    7.10    2.90
   8   2  -5    7.90    2.70
  -8   2   5    8.20    2.90
  -8   2   5    2.40    2.70
   7  -2  -5   25.40    3.40
  -7  -2   5   24.10    3.40
  -7  -2   5   24.80    3.20
   7   2  -5   25.70    3.30
  -7   2   5   24.80    3.30
  -7   2   5   22.20    3.40
   7   2  -5   25.30    3.50
  -6  -2   5  235.48    8.30
   6  -2  -5  210.08    7.70
   6  -2  -5  228.38    7.80
  -6  -2   5  220.98    7.80
  -6   2   5  216.98    7.80
  -6   2   5  210.08    7.70
   6   2  -5  215.88    7.70
  -6   2   5  223.88    8.20
   6   2  -5  225.18    7.90
  -5  -2   5  310.87    9.20
  -5  -2   5  296.57    9.30
   5  -2  -5  284.67    8.90
   5  -2  -5  306.67    9.10
  -5   2   5  308.07    9.30
  -5   2   5  293.07    9.00
  -5   2   5  291.37    9.10
   5   2  -5  284.97    8.90
   4  -2  -5   67.09    3.70
  -4  -2   5   76.39    4.40
  -4  -2   5   73.99    3.90
  -4  -2   5   69.89    4.10
  -4   2   5   71.39    4.00
   4   2  -5   70.49    3.90
  -4   2   5   70.79    3.90
  -4   2   5   70.19    3.70
   3  -2  -5  139.59    5.00
  -3  -2   5  140.79    5.50
   3   2  -5  143.69    5.20
  -3   2   5  142.49    5.40
  -3   2   5  134.09    5.20
   3   2  -5  135.59    5.40
  -2  -2   5   10.90    2.00
   2  -2  -5    8.60    1.80
  -2  -2   5   10.60    2.20
   2  -2  -5    9.80    1.70
   2   2  -5   10.50    2.00
   2   2  -5   11.90    2.20
  -2   2   5   12.20    2.00
   1  -2  -5   78.29    3.30
  -1  -2   5   80.99    4.40
  -1  -2   5   71.89    3.50
   1  -2  -5   77.29    3.10
   1   2  -5   78.79    4.20
  -1   2   5   79.19    3.40
   1   2  -5   77.89    3.60
  -1   2   5   70.19    3.60
   0  -2   5   -1.20    1.40
   0  -2  -5   -2.10    1.40
   0  -2  -5   -0.50    1.20
   0  -2   5   -3.50    1.80
   0   2  -5   -2.70    1.70
   0   2   5   -0.90    1.40
   0   2   5   -2.20    1.50
   0   2  -5    3.50    1.70
  -1  -2  -5  110.19    4.00
   1  -2   5  115.09    4.50
  -1  -2  -5  115.99    4.20
   1  -2   5  113.09    5.20
  -1   2  -5  112.99    5.10
   1   2   5  113.39    4.10
  -1   2  -5  114.39    4.60
   1   2   5  114.49    4.40
   2  -2   5   36.10    3.10
  -2  -2  -5   43.10    3.10
  -2   2  -5   42.50    3.50
  -2   2  -5   37.50    3.20
   2   2   5   46.10    3.50
  -3  -2  -5   74.89    4.20
   3  -2   5   88.79    4.40
   3  -2   5   80.19    4.50
   3   2   5   73.29    4.10
  -3   2  -5   81.29    5.00
   4  -2   5   40.00    3.50
  -4  -2  -5   46.10    3.60
   4  -2   5   49.20    3.90
   4   2   5   41.70    3.10
  -4   2  -5   39.10    3.60
   4   2   5   38.20    3.30
  -5  -2  -5   13.50    2.70
   5  -2   5   13.80    2.60
   5   2   5   16.70    2.50
   5   2   5   14.00    2.70
   6  -2   5    6.70    2.60
  -6  -2  -5    6.00    2.60
   6   2   5    4.50    2.40
   6   2   5    8.20    2.60
  -6   2  -5    6.20    2.70
   7  -2   5    1.80    2.40
  -7  -2  -5    4.10    2.60
  -7   2  -5   -2.50    2.60
   7   2   5   -4.00    2.00
   8  -2   5  106.89    6.20
  -8   2  -5  107.79    6.40
   8   2   5  105.69    6.30
  -9  -2  -5   43.50    4.90
   9  -2   5   41.40    4.70
   9   2   5   36.20    4.50
  -9   2  -5   35.50    5.00
 -10  -2  -5   11.60    3.90
  10  -2   5   14.30    4.10
 -10   2  -5    7.90    3.80
  10   2   5   11.30    3.60
  11  -2   5   15.30    4.30
  11   2   5   10.90    4.20
 -11   2  -5   14.60    4.50
  12  -2   5    5.90    3.90
  12   2   5    4.90    4.00
  13  -2   5    7.30    4.60
  13   2   5    2.10    4.10
 -14  -3   5   18.80    5.50
 -14   3   5   13.80    5.40
  14   3  -5   21.90    5.20
 -13  -3   5   40.40    6.10
  13   3  -5   38.50    5.90
 -13   3   5   26.70    5.40
 -12  -3   5   98.59    7.80
  12  -3  -5   85.69    6.80
 -12   3   5   76.19    7.20
  12   3  -5   93.99    7.50
 -11  -3   5  101.59    6.90
  11  -3  -5   91.29    6.50
 -11  -3   5   99.39    7.40
 -11   3   5  107.19    7.10
 -11   3   5   99.29    7.10
  11   3  -5   91.49    7.10
 -10  -3   5   30.40    4.50
  10  -3  -5   30.30    4.30
 -10  -3   5   21.90    4.10
  10   3  -5   27.00    4.30
 -10   3   5   26.50    4.20
 -10   3   5   32.10    4.60
  -9  -3   5    6.80    3.40
   9  -3  -5    4.90    2.70
  -9  -3   5    5.00    3.10
   9   3  -5    5.40    2.90
  -9   3   5    7.20    3.00
  -9   3   5    8.10    3.20
   8  -3  -5  213.28    8.40
   8  -3  -5  211.68    8.30
  -8  -3   5  214.98    8.40
  -8  -3   5  204.28    8.70
  -8   3   5  205.78    8.40
   8   3  -5  227.48    8.90
   8   3  -5  217.28    8.40
  -8   3   5  218.98    8.60
  -7  -3   5   17.40    3.10
   7  -3  -5   16.50    3.10
  -7  -3   5   16.40    2.90
   7  -3  -5    7.50    2.40
  -7   3   5    9.40    3.00
  -7   3   5   12.00    2.90
   7   3  -5   14.70    3.20
   7   3  -5   16.80    2.90
  -6  -3   5   40.50    3.80
   6  -3  -5   41.40    3.60
  -6  -3   5   36.80    3.50
   6  -3  -5   33.10    3.40
   6   3  -5   35.90    3.60
  -6   3   5   35.20    3.50
  -6   3   5   35.00    3.70
   6   3  -5   36.50    3.70
  -6   3   5   37.90    3.70
  -5  -3   5   98.29    5.00
   5  -3  -5  105.49    4.90
  -5  -3   5   97.49    4.80
   5  -3  -5  110.59    5.00
  -5   3   5  105.09    4.90
  -5   3   5   94.99    4.90
   5   3  -5  100.19    5.10
  -5   3   5   99.59    5.10
   5   3  -5  104.39    5.30
  -4  -3   5  142.99    5.60
  -4  -3   5  147.79    6.20
   4  -3  -5  139.19    5.30
  -4   3   5  143.79    5.60
  -4   3   5  136.39    5.40
  -3  -3   5    5.20    2.20
  -3  -3   5    1.60    1.60
  -3  -3   5    0.40    1.60
   3  -3  -5    3.60    1.70
   3   3  -5    3.10    1.90
  -3   3   5    0.10    1.70
  -3   3   5    4.80    1.90
   3   3  -5    3.60    2.10
  -2  -3   5   10.70    2.00
  -2  -3   5   13.10    2.30
   2  -3  -5   11.30    1.80
   2  -3  -5   15.60    1.80
  -2   3   5   12.60    1.90
   2   3  -5   15.90    2.10
  -2   3   5   11.50    1.90
   2   3  -5   12.30    2.40
  -1  -3   5   91.69    4.00
   1  -3  -5   90.39    3.50
  -1  -3   5   90.19    4.40
   1  -3  -5   94.99    3.30
   1   3  -5   93.79    4.00
  -1   3   5   91.99    3.70
   1   3  -5   81.29    4.30
  -1   3   5   95.89    3.50
   0  -3  -5   59.09    2.70
   0  -3   5   63.59    3.40
   0  -3  -5   60.19    2.70
   0  -3   5   51.99    4.10
   0   3   5   61.49    2.80
   0   3   5   60.29    3.10
   0   3  -5   69.39    3.50
   0   3  -5   64.89    3.80
  -1  -3  -5  118.99    3.80
   1  -3   5  116.89    4.50
  -1  -3  -5  119.29    4.10
   1  -3   5  115.99    5.40
  -1   3  -5  122.99    4.60
  -1   3  -5  112.69    5.00
   1   3   5  114.69    4.30
   1   3   5  114.99    4.00
   2  -3   5   76.89    4.30
  -2  -3  -5   79.59    3.70
  -2   3  -5   74.19    3.90
  -2   3  -5   82.79    4.80
   2   3   5   72.89    3.40
   2   3   5   81.69    3.70
  -3  -3  -5   34.80    2.90
   3  -3   5   42.10    3.70
   3  -3   5   45.90    3.60
   3   3   5   35.50    3.00
  -3   3  -5   44.70    3.80
   3   3   5   33.90    2.80
   4  -3   5    7.40    2.20
  -4  -3  -5   -0.10    2.00
   4   3   5   -0.70    1.00
  -4   3  -5    1.40    1.70
   4   3   5    2.10    2.10
  -5  -3  -5   85.39    4.60
   5  -3   5   83.79    4.90
   5   3   5   84.69    4.60
  -5   3  -5   78.49    4.80
   5   3   5   81.69    4.20
   6  -3   5   87.89    5.30
  -6  -3  -5   86.39    5.00
   6   3   5   79.89    4.70
  -6   3  -5   81.79    5.20
   6   3   5   92.59    5.50
  -7  -3  -5   76.29    5.20
   7  -3   5   76.39    5.40
   7   3   5   82.19    5.30
   7   3   5   90.79    5.90
  -7   3  -5   74.49    5.40
  -8  -3  -5  247.98    9.60
   8  -3   5  269.87   10.00
   8   3   5  281.37   10.00
  -8   3  -5  272.37   10.50
  -9  -3  -5   84.29    5.90
   9  -3   5   83.89    6.00
  -9   3  -5   74.89    6.00
   9   3   5   74.19    5.90
  10  -3   5   25.50    4.50
 -10  -3  -5   32.40    4.90
  10   3   5   18.80    4.30
 -10   3  -5   23.80    4.80
  11  -3   5   22.50    4.80
  11   3   5   20.20    4.60
 -11   3  -5   15.20    4.60
  12  -3   5   32.30    5.60
  12   3   5   38.20    5.50
 -12   3  -5   28.20    5.70
  13  -3   5   34.60    6.00
  13   3   5   26.80    5.50
  14   4  -5   -0.30    3.90
 -14   4   5    0.10    4.50
 -13  -4   5    1.70    4.10
 -13   4   5   -0.40    4.30
  13   4  -5    1.90    3.80
 -12  -4   5    3.30    4.00
  12  -4  -5   -1.10    3.50
 -12   4   5    6.50    4.30
  12   4  -5    4.50    3.60
  11  -4  -5   17.10    4.00
 -11  -4   5    8.40    3.60
 -11  -4   5   22.90    4.70
  11   4  -5    9.60    3.70
 -11   4   5    4.30    3.60
 -11   4   5   16.60    4.30
 -10  -4   5  107.79    6.80
  10  -4  -5  106.99    6.80
 -10  -4   5  112.09    7.40
 -10   4   5  114.59    7.40
 -10   4   5  111.89    7.10
  10   4  -5  107.59    7.20
  -9  -4   5   43.60    4.90
   9  -4  -5   38.10    4.40
  -9  -4   5   38.70    4.50
   9   4  -5   37.10    4.50
  -9   4   5   50.69    5.00
  -9   4   5   44.20    4.80
  -8  -4   5  172.48    7.50
  -8  -4   5  167.08    7.60
   8  -4  -5  166.68    7.30
   8   4  -5  169.48    7.70
  -8   4   5  174.78    7.90
   8   4  -5  184.58    7.80
  -8   4   5  166.88    7.50
  -7  -4   5    2.30    2.40
   7  -4  -5   -1.80    2.10
   7  -4  -5    1.90    2.20
  -7  -4   5    3.10    2.60
   7   4  -5   -2.60    2.40
  -7   4   5    2.50    2.60
  -7   4   5    0.10    2.20
   7   4  -5    1.30    2.30
  -6  -4   5  765.82   19.80
   6  -4  -5  783.82   19.40
   6  -4  -5  822.12   19.60
  -6  -4   5  788.02   19.60
   6   4  -5  800.12   19.60
   6   4  -5  746.23   19.80
  -6   4   5  758.42   19.50
  -6   4   5  790.42   19.60
  -6   4   5  818.32   19.80
  -5  -4   5   11.10    2.40
   5  -4  -5   10.20    2.10
  -5  -4   5    9.10    2.30
  -5   4   5    8.30    2.30
   5   4  -5   13.60    2.60
   5   4  -5   11.50    2.60
  -5   4   5   14.90    2.60
  -5   4   5   12.80    2.60
   4  -4  -5  625.14   15.00
  -4  -4   5  601.74   15.30
  -4   4   5  636.14   15.40
  -4   4   5  608.34   15.30
   4   4  -5  628.64   15.80
  -3  -4   5  797.32   18.80
  -3  -4   5  760.52   18.10
  -3  -4   5  747.23   18.40
   3  -4  -5  774.22   17.70
  -3   4   5  764.62   17.90
  -3   4   5  775.62   18.10
  -3   4   5  776.22   17.90
   3   4  -5  787.32   18.50
  -2  -4   5   21.10    2.50
   2  -4  -5   19.90    1.80
   2  -4  -5   20.70    1.90
  -2  -4   5   21.40    2.70
  -2   4   5   19.80    2.00
   2   4  -5   16.80    2.50
  -2   4   5   20.60    2.20
   2   4  -5   22.40    2.50
  -1  -4   5   23.40    2.40
   1  -4  -5   24.90    2.00
  -1  -4   5   25.70    2.70
   1  -4  -5   25.90    1.90
  -1   4   5   20.60    2.00
   1   4  -5   22.20    2.30
  -1   4   5   25.20    1.90
   1   4  -5   22.50    2.60
   0  -4  -5   79.09    2.80
   0  -4   5   73.09    4.20
   0  -4  -5   78.69    2.70
   0  -4   5   75.39    3.80
   0   4   5   79.59    3.00
   0   4  -5   73.29    4.40
   0   4   5   76.99    3.20
   0   4  -5   77.89    3.80
   1  -4   5   34.40    3.30
   1  -4   5   32.20    2.70
  -1  -4  -5   33.00    2.30
  -1  -4  -5   30.70    2.10
  -1   4  -5   35.40    2.90
   1   4   5   28.80    2.30
   1   4   5   31.40    2.30
  -1   4  -5   32.10    3.10
   2  -4   5   22.90    2.80
  -2  -4  -5   27.90    2.10
  -2   4  -5   21.30    2.80
  -2   4  -5   19.10    2.40
   2   4   5   24.80    2.30
   2   4   5   24.60    2.20
   3  -4   5   -0.30    1.70
   3  -4   5    2.00    2.10
  -3  -4  -5   -0.70    1.60
   3   4   5    3.10    1.90
   3   4   5    1.40    1.60
  -3   4  -5   -1.30    1.60
   4  -4   5  404.46   11.20
  -4  -4  -5  387.86   10.50
   4   4   5  383.16   10.70
  -4   4  -5  375.46   11.60
   4   4   5  404.26   10.70
  -5  -4  -5  334.37    9.80
   5  -4   5  332.07   10.20
   5   4   5  332.87   10.10
  -5   4  -5  330.37   10.60
   6  -4   5    6.60    2.70
  -6  -4  -5    9.10    2.60
   6   4   5   10.40    2.60
  -6   4  -5   11.20    3.00
   7  -4   5   73.99    5.10
  -7  -4  -5   61.19    4.80
   7   4   5   82.09    5.10
  -7   4  -5   71.19    5.40
   7   4   5   76.69    5.60
  -8  -4  -5  112.89    6.40
   8  -4   5  118.29    6.80
   8   4   5  114.49    6.20
  -8   4  -5  115.69    6.80
  -9  -4  -5    0.10    2.10
   9  -4   5    5.60    3.20
  -9   4  -5    5.70    3.70
   9   4   5    6.60    3.00
  10  -4   5   16.80    4.00
 -10   4  -5   20.20    4.50
  10   4   5   16.80    4.10
  11  -4   5   28.30    4.80
  11   4   5   21.20    4.50
 -11   4  -5   18.80    4.70
  12  -4   5   56.99    6.60
 -12   4  -5   57.19    7.00
  12   4   5   59.39    6.60
  13  -4   5    5.00    4.50
  13   4   5   12.80    4.60
 -14   5   5   50.89    7.00
  14   5  -5   58.49    7.30
 -13  -5   5   28.40    5.70
 -13   5   5   21.30    5.40
  13   5  -5   21.60    5.10
 -12  -5   5    1.20    4.10
 -12   5   5   11.80    4.20
  12   5  -5   10.70    4.10
 -11  -5   5    5.10    3.90
  11  -5  -5    4.10    3.20
  11   5  -5    3.50    3.50
 -11   5   5    5.30    3.90
 -10  -5   5    1.90    3.40
  10  -5  -5    2.20    2.90
 -10  -5   5   -0.50    2.90
 -10   5   5   -1.80    3.20
  10   5  -5    0.70    3.10
 -10   5   5   -0.60    3.10
  -9  -5   5  151.58    7.70
   9  -5  -5  153.48    7.20
  -9  -5   5  138.89    7.50
   9   5  -5  163.58    8.10
  -9   5   5  159.78    8.00
  -9   5   5  160.58    7.80
   8  -5  -5  437.06   13.20
  -8  -5   5  440.76   13.70
  -8  -5   5  425.56   13.20
  -8   5   5  423.76   13.50
  -8   5   5  444.26   13.30
   8   5  -5  425.86   13.50
   7  -5  -5   70.59    4.60
  -7  -5   5   57.79    4.70
  -7  -5   5   75.79    5.00
   7  -5  -5   69.29    4.70
  -7   5   5   59.49    4.80
  -7   5   5   68.49    5.00
   7   5  -5   57.49    4.40
   7   5  -5   67.49    4.80
  -7   5   5   67.59    4.90
  -6  -5   5   30.20    3.50
   6  -5  -5   33.10    3.30
  -6  -5   5   35.50    3.50
   6  -5  -5   38.40    3.50
  -6   5   5   30.90    3.50
   6   5  -5   34.20    3.50
  -6   5   5   39.40    3.70
   6   5  -5   32.90    3.70
  -6   5   5   38.30    3.50
  -5  -5   5    0.10    1.90
  -5  -5   5   -1.90    1.80
   5  -5  -5    1.00    1.90
   5   5  -5    0.90    2.20
  -5   5   5    2.10    2.10
  -5   5   5   -0.50    1.90
  -5   5   5    0.20    0.70
   4  -5  -5  857.01   19.80
  -4  -5   5  824.72   20.10
  -4   5   5  821.82   20.10
   4   5  -5  908.91   21.00
  -4   5   5  851.41   20.00
  -4   5   5  867.81   20.10
  -3  -5   5   65.09    3.90
   3  -5  -5   55.69    3.10
  -3  -5   5   58.49    3.50
  -3   5   5   59.79    3.30
  -3   5   5   59.09    3.70
  -3   5   5   63.59    3.40
   3   5  -5   57.09    4.10
   3   5  -5   63.39    3.80
  -2  -5   5  332.97    9.60
   2  -5  -5  336.97    8.00
  -2  -5   5  336.47    9.30
   2  -5  -5  333.57    8.10
   2   5  -5  335.37    9.20
  -2   5   5  330.87    8.30
  -2   5   5  324.37    8.40
   1  -5  -5  116.89    3.30
  -1  -5   5  120.69    5.40
  -1  -5   5  118.89    4.70
   1  -5  -5  121.29    3.40
  -1   5   5  119.39    3.70
   1   5  -5   88.89    4.80
[truncated: 467,006 more chars]
